# Supplementary material for: Diet, obesity, and the gut microbiome as determinants modulating metabolic outcomes in a non-human primate model
Source: Microbiome. 2021 May 5;9:100. doi: 10.1186/s40168-021-01069-y (PMC8101030; doi:10.1186/s40168-021-01069-y)
Supplement: Supplementary file 3 — Additional file 2. [file 40168_2021_1069_MOESM3_ESM.xlsx]

## Sheet: Table 1
Monkey ID	Body Weight	BMI	Body Fat Composition	total plasma cholestrol	insulin AUC	HDL cholesterol	TPC:HDLC ratio	Cortisol
8372	2.02	34.0685	8.0059	143	2343.13	41	3.5	36.79	Med-Lean
8375	2.42	33.4434	7.4456	129	1912.57	45	2.9	42.08
8383	2.59	39.2133	6.4461	123	1392.07	50	2.5	30.37
8359	2.43	31.6699	9.1896	89	1323.52	39	2.3	40.84
8364	2.49	35.7266	8.2929	113	1896.72	52	2.2	37.32
8391	2.75	39.308	7.2761	176	1565.94	65	2.71	32.38
8387	2.61	43.6652	12.4379	161	1614.63	48	3.35	35.55
AVERAGE=	2.47286	36.7279	8.44201	133.429	1721.23	48.5714	2.78	36.4757
8385	5.24	52.8093	37.3554	201	6128.23	95	2.1	31.62	Med-Heavy
8390	3.88	50.9347	28.4653	186	3708.44	77	2.4	22.66
8398	4.65	53.9805	17.0748	105	4569.87	32	3.3	20.85
8399	5.06	56.4101	32.064	180	18721.8	67	2.7	33.43
8401	3.66	42.9255	15.1776	231	4370.99	111	2.1	29.52
8377	3.32	41.1625	16.7237	130	6630.69	49	2.65	31.41
8365	2.61	39.5161	17.2425	113	1058.7	36	3.1	35.86
AVERAGE=	4.06	48.2484	23.4433	163.714	6455.53	66.7143	2.62143	29.3357
8366	3.03	40.3591	9.0865	179	1713.67	100	1.8	33.99	Western-Lean
8392	2.71	49.4923	10.5317	131	1484.39	67	2	36.8
8397	2.3	37.5472	6.588	144	2442.94	61	2.4	21.47
8361	2.59	37.3026	12.418	150	5872.18	33	4.5	45.4
8368	2.86	39.8196	20.8461	228	1486.48	166	1.4	34.16
8370	2.69	36.2259	13.0955	146	12605.3	83	1.8	30.85
8371	2.68	35.1817	9.1096	126	1240.68	51	2.5	22.55
8362	3.06	41.9753	11.7301	172	601.14	66	2.61	44.23
AVERAGE=	2.74	39.7379	11.6757	159.5	3430.85	78.375	2.37625	33.6812
8360	7.1	73.8814	54.5683	167	28939.9	76	2.2	34.74	Western-Heavy
8395	5.59	61.0887	50.7664	187	11004.6	90	2.1	38.55
8373	4.32	57.964	38.0997	111	7489.48	49	2.3	40.23
8384	4.88	59.4526	36.7971	121	8535.74	56	2.2	52.42
8386	4.77	72.5009	38.0709	133	8114.7	64	2.1	40.01
8363	3.8	51.3625	24.3774	172	3765.68	96	1.8	37.55
8358	3.73	44.9701	31.0985	158	5829.71	74	2.2	43.86
AVERAGE=	4.88429	60.1743	39.1112	149.857	10525.7	72.1429	2.12857	41.0514

## Sheet: Phages
Kingdom	Phylum	Class	Order	Family	Genus	Species		8399-FS_MED	8366-FS_WEST	8364-FS_MED	8386-FS_WEST	8387-FS_MED	8377-FS_MED	8372-FS_MED	8392-FS_WEST	8370-FS_WEST	8363-FS_WEST	8365-FS_MED	8395-FS_WEST	8398-FS_MED	8361-FS_WEST	8401-FS_MED	8397-FS_WEST	8358-FS_WEST	8371_FS_WEST	8359-FS_MED	8391-FS_MED	8373-FS_WEST	8362-FS_WEST	8390-FS_MED	8360-FS_WEST	8368-FS_WEST	8375-FS_MED	8383-FS_MED	8385-FS_MED	8384-FS_WEST	Taxonomy ID	Taxonomy Lineage
Enterobacteria phage cdtI	Viruses	Viruses_u_p	Viruses_u_c	Caudovirales	Siphoviridae	Siphoviridae_u_g	Enterobacteria phage cdtI	0	0	0	0	0	0	0	0	0	0	3e-05	0	7e-05	0	0.00031	0	0	0.00014	0	0	0	0	0	0	0	0	5e-05	0	0.00018	414970	k__Viruses(10239);p__Viruses_u_p(10239);c__Viruses_u_c(10239);o__Caudovirales(28883);f__Siphoviridae(10699);g__Siphoviridae_u_g(10699);s__Enterobacteria phage cdtI(414970);
Pa6virus_u_s	Viruses	Viruses_u_p	Viruses_u_c	Caudovirales	Siphoviridae	Pa6virus	Pa6virus_u_s	0	0	0	0	0	0	0	0	0	0	0	0	0	0.00048	0	0	0	0	0	0	0	0	0	0	6e-05	0	0	0	0	1982251	k__Viruses(10239);p__Viruses_u_p(10239);c__Viruses_u_c(10239);o__Caudovirales(28883);f__Siphoviridae(10699);g__Pa6virus(1982251);s__Pa6virus_u_s(1982251);
Lactococcus phage 63301	Viruses	Viruses_u_p	Viruses_u_c	Caudovirales	Siphoviridae	Siphoviridae_u_g	Lactococcus phage 63301	0	0	0	0	0	0	0	0	0	0	0	0	0	0	0	0	0	0	0	0	0	0.00017	0	0	0	0	0	0	0	1871687	k__Viruses(10239);p__Viruses_u_p(10239);c__Viruses_u_c(10239);o__Caudovirales(28883);f__Siphoviridae(10699);g__Siphoviridae_u_g(10699);s__Lactococcus phage 63301(1871687);
Epsilon15virus_u_s	Viruses	Viruses_u_p	Viruses_u_c	Caudovirales	Podoviridae	Epsilon15virus	Epsilon15virus_u_s	0.00169	0	0	0	0	0	0	0	0	0	0	0	0	0	0	0	0	0	0	0	0	0	0	0	0	0	0	0	0	542960	k__Viruses(10239);p__Viruses_u_p(10239);c__Viruses_u_c(10239);o__Caudovirales(28883);f__Podoviridae(10744);g__Epsilon15virus(542960);s__Epsilon15virus_u_s(542960);
Staphylococcus phage CNPx	Viruses	Viruses_u_p	Viruses_u_c	Caudovirales	Siphoviridae	Phietavirus	Staphylococcus phage CNPx	0	0	0	0	0	0	0.00043	0	0	0	0	0	0	0	0	0	0	0	0	0	0	0	0	0	0	0	0.00013	0	0	1792269	k__Viruses(10239);p__Viruses_u_p(10239);c__Viruses_u_c(10239);o__Caudovirales(28883);f__Siphoviridae(10699);g__Phietavirus(1623298);s__Staphylococcus phage CNPx(1792269);
Staphylococcus phage StB20	Viruses	Viruses_u_p	Viruses_u_c	Caudovirales	Siphoviridae	Siphoviridae_u_g	Staphylococcus phage StB20	0	8e-05	0	0	0	8e-05	0.00036	0	0	0	0	0	0	0.00049	0	0	0	0	0	0	0	0	0	0	0	0	0.00062	0	0	1147043	k__Viruses(10239);p__Viruses_u_p(10239);c__Viruses_u_c(10239);o__Caudovirales(28883);f__Siphoviridae(10699);g__Siphoviridae_u_g(10699);s__Staphylococcus phage StB20(1147043);
Staphylococcus phage StB12	Viruses	Viruses_u_p	Viruses_u_c	Caudovirales	Siphoviridae	Phietavirus	Staphylococcus phage StB12	0	0	0	0	0	0	0.00061	0	0	0	0	0	0	0.00023	0	0	0	0	0	0	0	0	0	0	0	0	0.00044	0	0	1147042	k__Viruses(10239);p__Viruses_u_p(10239);c__Viruses_u_c(10239);o__Caudovirales(28883);f__Siphoviridae(10699);g__Phietavirus(1623298);s__Staphylococcus phage StB12(1147042);
Enterobacteria phage HK140	Viruses	Viruses_u_p	Viruses_u_c	Caudovirales	Siphoviridae	Hk97virus	Enterobacteria phage HK140	0.03451	0.04142	0.04815	0.04466	0.03785	0.05155	0.06041	0.04526	0.04913	0.04354	0.05021	0.0538	0.04687	0.05335	0.07528	0.05554	0.03642	0.04544	0.03934	0.04489	0.02279	0.03335	0.03997	0.0642	0.04374	0.04789	0.06104	0.05002	0.05179	1147143	k__Viruses(10239);p__Viruses_u_p(10239);c__Viruses_u_c(10239);o__Caudovirales(28883);f__Siphoviridae(10699);g__Hk97virus(2169654);s__Enterobacteria phage HK140(1147143);
Enterobacteria phage IME10	Viruses	Viruses_u_p	Viruses_u_c	Caudovirales	Podoviridae	P22virus	Enterobacteria phage IME10	0	0	0	0	0	0	0	0	0	0	0.00044	0	0.00041	0.00066	0	0	0	0.0003	0	0	0	0	0	0	0	0.00045	0	0.00029	0.00035	1090133	k__Viruses(10239);p__Viruses_u_p(10239);c__Viruses_u_c(10239);o__Caudovirales(28883);f__Podoviridae(10744);g__P22virus(186794);s__Enterobacteria phage IME10(1090133);
Salmonella phage vB_SosS_Oslo	Viruses	Viruses_u_p	Viruses_u_c	Caudovirales	Siphoviridae	Siphoviridae_u_g	Salmonella phage vB_SosS_Oslo	0.00648	0.01008	0.01055	0.01235	0.0096	0.01058	0.01607	0.00935	0.01372	0.01466	0.01189	0.01253	0.01145	0.01503	0.0244	0.01725	0.00955	0.01304	0.00971	0.00935	0.00562	0.01047	0.01183	0.01972	0.01058	0.01007	0.01868	0.01304	0.0126	1168549	k__Viruses(10239);p__Viruses_u_p(10239);c__Viruses_u_c(10239);o__Caudovirales(28883);f__Siphoviridae(10699);g__Siphoviridae_u_g(10699);s__Salmonella phage vB_SosS_Oslo(1168549);
Propionibacterium virus P104A	Viruses	Viruses_u_p	Viruses_u_c	Caudovirales	Siphoviridae	Pa6virus	Propionibacterium virus P104A	0	0	0	0	0	0	0	0	0	0	0	0	0	0	0	0	0	0	0	0	0	0	0.00013	0	0	0	0	0	0	1982268	k__Viruses(10239);p__Viruses_u_p(10239);c__Viruses_u_c(10239);o__Caudovirales(28883);f__Siphoviridae(10699);g__Pa6virus(1982251);s__Propionibacterium virus P104A(1982268);
Lactococcus phage BM13	Viruses	Viruses_u_p	Viruses_u_c	Caudovirales	Siphoviridae	Siphoviridae_u_g	Lactococcus phage BM13	0	0	0	0.00011	0	0	0	0	0	0	0	0	0	0	0	0	0	0	0	0	0	0	0	0	0	0	0	0	0	1229751	k__Viruses(10239);p__Viruses_u_p(10239);c__Viruses_u_c(10239);o__Caudovirales(28883);f__Siphoviridae(10699);g__Siphoviridae_u_g(10699);s__Lactococcus phage BM13(1229751);
Enterobacterial phage mEp213	Viruses	Viruses_u_p	Viruses_u_c	Caudovirales	Siphoviridae	Siphoviridae_u_g	Enterobacterial phage mEp213	0	0	0	0.01139	0	0	0	0	0	0	0	0	0.00983	0	0	0	0	0.0032	0	0	0	0	0.01041	0	0	0.00923	0	0	0.01103	1147156	k__Viruses(10239);p__Viruses_u_p(10239);c__Viruses_u_c(10239);o__Caudovirales(28883);f__Siphoviridae(10699);g__Siphoviridae_u_g(10699);s__Enterobacterial phage mEp213(1147156);
Escherichia virus HK022	Viruses	Viruses_u_p	Viruses_u_c	Caudovirales	Siphoviridae	Hk97virus	Escherichia virus HK022	0	0.00018	0	0	0	0	0	0.00015	0	0.0003	0	0	0.00022	0.00026	0	0	0	0	0	0	0	0	0	0	0	0.00025	0.00017	0	0.00031	10742	k__Viruses(10239);p__Viruses_u_p(10239);c__Viruses_u_c(10239);o__Caudovirales(28883);f__Siphoviridae(10699);g__Hk97virus(2169654);s__Escherichia virus HK022(10742);
Escherichia phage TL-2011b	Viruses	Viruses_u_p	Viruses_u_c	Caudovirales	Podoviridae	Epsilon15virus	Escherichia phage TL-2011b	0	0	0	0	0	0	0	0	0	0	0	0	0	0	0	0	0	0	0	0.00241	0	0	0	0	0	0	0	0	0	1124654	k__Viruses(10239);p__Viruses_u_p(10239);c__Viruses_u_c(10239);o__Caudovirales(28883);f__Podoviridae(10744);g__Epsilon15virus(542960);s__Escherichia phage TL-2011b(1124654);
Stx2-converting phage 1717	Viruses	Viruses_u_p	Viruses_u_c	Caudovirales	Siphoviridae	Siphoviridae_u_g	Stx2-converting phage 1717	0	0	0	0	0	0	0	0	0	0	0	0	0	0	0	0	0	0	0	0.02607	0	0	0	0	0	0	0	0	0	563769	k__Viruses(10239);p__Viruses_u_p(10239);c__Viruses_u_c(10239);o__Caudovirales(28883);f__Siphoviridae(10699);g__Siphoviridae_u_g(10699);s__Stx2-converting phage 1717(563769);
Staphylococcus prophage phiPV83	Viruses	Viruses_u_p	Viruses_u_c	Caudovirales	Siphoviridae	Biseptimavirus	Staphylococcus prophage phiPV83	0	0	0	0	0	0.0001	0	0	0	0	0	0	0	0	0	0	0	0	0	0	0	0	0	0	0	0.00014	0	0	0	129009	k__Viruses(10239);p__Viruses_u_p(10239);c__Viruses_u_c(10239);o__Caudovirales(28883);f__Siphoviridae(10699);g__Biseptimavirus(1623274);s__Staphylococcus prophage phiPV83(129009);
Stx2-converting phage 86	Viruses	Viruses_u_p	Viruses_u_c	Caudovirales	Podoviridae	Nona33virus	Stx2-converting phage 86	0	0	0	0	0.00028	0.00024	0	0.00043	0	0	0	0	0	0	0	0	0	0	0.00025	0	0.00046	0.00015	0	0	0	0.00046	0	0	0	379329	k__Viruses(10239);p__Viruses_u_p(10239);c__Viruses_u_c(10239);o__Caudovirales(28883);f__Podoviridae(10744);g__Nona33virus(1981157);s__Stx2-converting phage 86(379329);
Lactobacillus prophage Lj928	Viruses	Viruses_u_p	Viruses_u_c	Caudovirales	Siphoviridae	Siphoviridae_u_g	Lactobacillus prophage Lj928	0	0	0	0	0.00042	0	0	0	0	0	0	0	0	0	0	0.00214	0	0	0.00182	0	0	0	0	0	0	0	0.00077	0.00021	0	139872	k__Viruses(10239);p__Viruses_u_p(10239);c__Viruses_u_c(10239);o__Caudovirales(28883);f__Siphoviridae(10699);g__Siphoviridae_u_g(10699);s__Lactobacillus prophage Lj928(139872);
Enterobacteria phage SfI	Viruses	Viruses_u_p	Viruses_u_c	Caudovirales	Myoviridae	Myoviridae_u_g	Enterobacteria phage SfI	0.0969	0.15967	0.135	0.14095	0.10855	0.14474	0.1372	0.13472	0.12637	0.11125	0.11621	0.10102	0.12384	0.1256	0.18318	0.1432	0.08837	0.10367	0.0957	0.11534	0.129	0.11179	0.12771	0.17439	0.15423	0.14849	0.15293	0.12915	0.12518	1225789	k__Viruses(10239);p__Viruses_u_p(10239);c__Viruses_u_c(10239);o__Caudovirales(28883);f__Myoviridae(10662);g__Myoviridae_u_g(10662);s__Enterobacteria phage SfI(1225789);
Escherichia virus HK629	Viruses	Viruses_u_p	Viruses_u_c	Caudovirales	Siphoviridae	Lambdavirus	Escherichia virus HK629	0	0	0	0	0	6e-05	0	0	0	0	0	0	0	0	0	0	0	0	0	0	0	0	0	0	0	0	0	0	0	2169968	k__Viruses(10239);p__Viruses_u_p(10239);c__Viruses_u_c(10239);o__Caudovirales(28883);f__Siphoviridae(10699);g__Lambdavirus(186765);s__Escherichia virus HK629(2169968);
Lactococcus phage TP901-1	Viruses	Viruses_u_p	Viruses_u_c	Caudovirales	Siphoviridae	Siphoviridae_u_g	Lactococcus phage TP901-1	0	0	0	0.00028	0	0	0	0	0	0	0	0.00069	0	0	0	0.00227	0	0	0	0	0	0	0	0	0	0	0	0	0	35345	k__Viruses(10239);p__Viruses_u_p(10239);c__Viruses_u_c(10239);o__Caudovirales(28883);f__Siphoviridae(10699);g__Siphoviridae_u_g(10699);s__Lactococcus phage TP901-1(35345);
Hk97virus_u_s	Viruses	Viruses_u_p	Viruses_u_c	Caudovirales	Siphoviridae	Hk97virus	Hk97virus_u_s	0.00054	0.0299	0	0.00077	0.02314	0.00019	0.07136	0.03729	0	0.04781	0	0.00026	0.02975	0.05372	0.00032	0.0003	0.0297	0.03267	0.02104	0.0002	0	0.036	0.0315	0.00025	0.04795	0.02741	0.04759	0.00015	0	2169654	k__Viruses(10239);p__Viruses_u_p(10239);c__Viruses_u_c(10239);o__Caudovirales(28883);f__Siphoviridae(10699);g__Hk97virus(2169654);s__Hk97virus_u_s(2169654);
Escherichia virus HK106	Viruses	Viruses_u_p	Viruses_u_c	Caudovirales	Siphoviridae	Hk97virus	Escherichia virus HK106	0	0	0.00029	0	0	0	0	0	0	0	0.00015	0	0	0	0	0	0	0	0	0	0	0	0	0	0	0	0	0	2e-05	2169920	k__Viruses(10239);p__Viruses_u_p(10239);c__Viruses_u_c(10239);o__Caudovirales(28883);f__Siphoviridae(10699);g__Hk97virus(2169654);s__Escherichia virus HK106(2169920);
Lactococcus phage bIL310	Viruses	Viruses_u_p	Viruses_u_c	Caudovirales	Siphoviridae	Siphoviridae_u_g	Lactococcus phage bIL310	0	0	0	0.00398	0	0	0	0.00216	0	0	0	0.0005	0	0	0	0.01908	0	0	0	0	0	0.00054	0	0	0	0	0	0	0	151538	k__Viruses(10239);p__Viruses_u_p(10239);c__Viruses_u_c(10239);o__Caudovirales(28883);f__Siphoviridae(10699);g__Siphoviridae_u_g(10699);s__Lactococcus phage bIL310(151538);
Escherichia virus HK544	Viruses	Viruses_u_p	Viruses_u_c	Caudovirales	Siphoviridae	Hk97virus	Escherichia virus HK544	0	0.04767	0.0783	0.06895	0.04226	0.04752	0.07918	0.05051	0	0.06592	0.05123	0	0.03246	0.07449	0.00188	0.08431	0.0487	0.05844	0.03771	0.00262	0.0032	0.06372	0.0568	0.00319	0.00301	0.06651	0.05856	0.00093	0.04603	2169923	k__Viruses(10239);p__Viruses_u_p(10239);c__Viruses_u_c(10239);o__Caudovirales(28883);f__Siphoviridae(10699);g__Hk97virus(2169654);s__Escherichia virus HK544(2169923);
Escherichia virus phiV10	Viruses	Viruses_u_p	Viruses_u_c	Caudovirales	Podoviridae	Epsilon15virus	Escherichia virus phiV10	0	0	0	0	0	0	0	0	0	0	0	0	0	0	0	0	0	0	0	0.00202	0	0	0	0	0	0	0	0	0	1982579	k__Viruses(10239);p__Viruses_u_p(10239);c__Viruses_u_c(10239);o__Caudovirales(28883);f__Podoviridae(10744);g__Epsilon15virus(542960);s__Escherichia virus phiV10(1982579);
Lactobacillus prophage Lj771	Viruses	Viruses_u_p	Viruses_u_c	Caudovirales	Myoviridae	Myoviridae_u_g	Lactobacillus prophage Lj771	0	0	0	0	0	0	0	0	0	0	0	0	0	0	0	0	0	0	6e-05	0	0	0	0	0	0	0	0	0	0	139871	k__Viruses(10239);p__Viruses_u_p(10239);c__Viruses_u_c(10239);o__Caudovirales(28883);f__Myoviridae(10662);g__Myoviridae_u_g(10662);s__Lactobacillus prophage Lj771(139871);
Escherichia virus HK97	Viruses	Viruses_u_p	Viruses_u_c	Caudovirales	Siphoviridae	Hk97virus	Escherichia virus HK97	0	0	0	0	0	0	0	0	0	0	0	0	0	0	0	0	0	0	0	0	0	0	0	0	0	0	0.00011	0	0	37554	k__Viruses(10239);p__Viruses_u_p(10239);c__Viruses_u_c(10239);o__Caudovirales(28883);f__Siphoviridae(10699);g__Hk97virus(2169654);s__Escherichia virus HK97(37554);
Enterobacteria phage mEp460	Viruses	Viruses_u_p	Viruses_u_c	Caudovirales	Siphoviridae	Siphoviridae_u_g	Enterobacteria phage mEp460	0	8e-05	0	0	6e-05	4e-05	0	0	0	0	6e-05	0	0	0	0	0	0.0002	0	0.00013	0	0	0	0.00011	0	0	0	0	0	4e-05	1147152	k__Viruses(10239);p__Viruses_u_p(10239);c__Viruses_u_c(10239);o__Caudovirales(28883);f__Siphoviridae(10699);g__Siphoviridae_u_g(10699);s__Enterobacteria phage mEp460(1147152);
Staphylococcus phage SPbeta-like	Viruses	Viruses_u_p	Viruses_u_c	Caudovirales	Siphoviridae	Spbetavirus	Staphylococcus phage SPbeta-like	0.00266	0.00946	0	0	0	0.01113	0.00327	0.00955	0.00157	0.00059	0	0	0	0.00401	0	0	0	8e-05	0	0	0.00257	0	0	0.0007	0	0.00902	0.00437	0.0005	0	1732063	k__Viruses(10239);p__Viruses_u_p(10239);c__Viruses_u_c(10239);o__Caudovirales(28883);f__Siphoviridae(10699);g__Spbetavirus(680116);s__Staphylococcus phage SPbeta-like(1732063);
Lactococcus phage ul36	Viruses	Viruses_u_p	Viruses_u_c	Caudovirales	Siphoviridae	Siphoviridae_u_g	Lactococcus phage ul36	0	0	0	0.00655	0	0	0	0	0	0	0	0.01127	0	0	0	0.00463	0	0	0	0	0	0.00074	0	0	0	0	0	0	0	114416	k__Viruses(10239);p__Viruses_u_p(10239);c__Viruses_u_c(10239);o__Caudovirales(28883);f__Siphoviridae(10699);g__Siphoviridae_u_g(10699);s__Lactococcus phage ul36(114416);
Pocjvirus_u_s	Viruses	Viruses_u_p	Viruses_u_c	Caudovirales	Podoviridae	Pocjvirus	Pocjvirus_u_s	0	0	0	0	3e-05	0	0	0	0	0	0	0	6e-05	0	0	0	0	0	0	0	0	0	0	0	0	0	0	0	0	1981158	k__Viruses(10239);p__Viruses_u_p(10239);c__Viruses_u_c(10239);o__Caudovirales(28883);f__Podoviridae(10744);g__Pocjvirus(1981158);s__Pocjvirus_u_s(1981158);
Enterobacteria phage YYZ-2008	Viruses	Viruses_u_p	Viruses_u_c	Caudovirales	Siphoviridae	Siphoviridae_u_g	Enterobacteria phage YYZ-2008	0	0	0	0	0	0	0	0	0	0	0	0	3e-05	0.00024	0	0	0	6e-05	0	0	0	0	0	0	0	0.00011	0	0	0	564886	k__Viruses(10239);p__Viruses_u_p(10239);c__Viruses_u_c(10239);o__Caudovirales(28883);f__Siphoviridae(10699);g__Siphoviridae_u_g(10699);s__Enterobacteria phage YYZ-2008(564886);
Escherichia virus HK542	Viruses	Viruses_u_p	Viruses_u_c	Caudovirales	Siphoviridae	Hk97virus	Escherichia virus HK542	0	0	0	0	0	0	0	0	0	0	0	0	0	0.00011	0	0	0	0	0	0	0	0	0	0	0	0	0	0	0	2169922	k__Viruses(10239);p__Viruses_u_p(10239);c__Viruses_u_c(10239);o__Caudovirales(28883);f__Siphoviridae(10699);g__Hk97virus(2169654);s__Escherichia virus HK542(2169922);
Rutgers phage	Viruses	Viruses_u_p	Viruses_u_c	Viruses_u_o	Viruses_u_f	Viruses_u_g	Rutgers phage	0	0	0	0	0	0.00159	0	0	0	0	0	0	0	0	0	0	0	0	0	0	0	0.02031	0	0	0	0	0	0	0	-1	k__Viruses(10239);p__Viruses_u_p(10239);c__Viruses_u_c(10239);o__Viruses_u_o(10239);f__Viruses_u_f(10239);g__Viruses_u_g(10239);s__Rutgers phage(-1);
Lactobacillus phage phiadh	Viruses	Viruses_u_p	Viruses_u_c	Caudovirales	Siphoviridae	Siphoviridae_u_g	Lactobacillus phage phiadh	0	0	0	0	3e-05	0	0	0	0	0	0	0	0	0	0	0	0	0	0.00072	0	0	0	0.00054	0	0	0	0.00369	0	0	12417	k__Viruses(10239);p__Viruses_u_p(10239);c__Viruses_u_c(10239);o__Caudovirales(28883);f__Siphoviridae(10699);g__Siphoviridae_u_g(10699);s__Lactobacillus phage phiadh(12417);
Siphoviridae_u_s	Viruses	Viruses_u_p	Viruses_u_c	Caudovirales	Siphoviridae	Siphoviridae_u_g	Siphoviridae_u_s	0	0	0.00024	0	0	0	0	0	0	0.00107	0	0	4e-05	0	0	0	0	0	7e-05	0.0024	0	0.00015	8e-05	0.00187	0	0	0	0	0	10699	k__Viruses(10239);p__Viruses_u_p(10239);c__Viruses_u_c(10239);o__Caudovirales(28883);f__Siphoviridae(10699);g__Siphoviridae_u_g(10699);s__Siphoviridae_u_s(10699);
Lactococcus phage 98201	Viruses	Viruses_u_p	Viruses_u_c	Caudovirales	Siphoviridae	Siphoviridae_u_g	Lactococcus phage 98201	0	0	0	0.0025	0	0	0	0	0	0	0	0	0	0	0	0	0	0	0	0	0	0	0	0	0	0	0	0	0	1871690	k__Viruses(10239);p__Viruses_u_p(10239);c__Viruses_u_c(10239);o__Caudovirales(28883);f__Siphoviridae(10699);g__Siphoviridae_u_g(10699);s__Lactococcus phage 98201(1871690);
Enterobacteria phage Sf101	Viruses	Viruses_u_p	Viruses_u_c	Caudovirales	Podoviridae	P22virus	Enterobacteria phage Sf101	0	0	0	0	0	0	0	0	0	0	3e-05	0	0	0	0	0	0	0	0	0	0	0	0	0	0	0	0	0	0	1524881	k__Viruses(10239);p__Viruses_u_p(10239);c__Viruses_u_c(10239);o__Caudovirales(28883);f__Podoviridae(10744);g__P22virus(186794);s__Enterobacteria phage Sf101(1524881);
Streptococcus phage 20617	Viruses	Viruses_u_p	Viruses_u_c	Caudovirales	Siphoviridae	Sfi11virus	Streptococcus phage 20617	0	0	0	0	0	0	0.00101	0	0	0	0	0	0	0	0	0.00498	0	0	0	0.00212	0.00261	0	0.00048	0	0	0	0	0.00069	0	1392231	k__Viruses(10239);p__Viruses_u_p(10239);c__Viruses_u_c(10239);o__Caudovirales(28883);f__Siphoviridae(10699);g__Sfi11virus(1623303);s__Streptococcus phage 20617(1392231);
Escherichia virus HK633	Viruses	Viruses_u_p	Viruses_u_c	Caudovirales	Siphoviridae	Hk97virus	Escherichia virus HK633	0	0.00037	0	0	0	0	0	0	0	0	0	0	0.0003	0	0	0	0.00024	0	0	0	0	0	0	0	0	0	0	0	0.00041	2169924	k__Viruses(10239);p__Viruses_u_p(10239);c__Viruses_u_c(10239);o__Caudovirales(28883);f__Siphoviridae(10699);g__Hk97virus(2169654);s__Escherichia virus HK633(2169924);
Enterobacteria phage BP-4795	Viruses	Viruses_u_p	Viruses_u_c	Caudovirales	Siphoviridae	Siphoviridae_u_g	Enterobacteria phage BP-4795	0.00044	0.00037	0.00035	0.00059	0.00046	0.00057	0.00069	0.0005	0.00024	0.00052	0.00048	0	0.00053	0.00035	0.00095	0.00035	0.00033	0.00046	0.0003	0.00114	0.00054	0.00029	0.00053	0.00072	0.00042	0.00056	0.00047	0.00035	0.0006	196242	k__Viruses(10239);p__Viruses_u_p(10239);c__Viruses_u_c(10239);o__Caudovirales(28883);f__Siphoviridae(10699);g__Siphoviridae_u_g(10699);s__Enterobacteria phage BP-4795(196242);
Lactococcus phage bIL285	Viruses	Viruses_u_p	Viruses_u_c	Caudovirales	Siphoviridae	Siphoviridae_u_g	Lactococcus phage bIL285	0	0	0	0.00264	0	0	0	0	0	0	0	0.00151	0	0	0	0.00424	0	0	0	0	0	0	0	0	0	0	0	0	0	151535	k__Viruses(10239);p__Viruses_u_p(10239);c__Viruses_u_c(10239);o__Caudovirales(28883);f__Siphoviridae(10699);g__Siphoviridae_u_g(10699);s__Lactococcus phage bIL285(151535);
Lactobacillus phage KC5a	Viruses	Viruses_u_p	Viruses_u_c	Caudovirales	Myoviridae	Myoviridae_u_g	Lactobacillus phage KC5a	0	0	0	0	0	0	0	0	0	0	0	0	0	0	0	0	0	0	0.00013	0	0	0	0	0	0	0	0	0	0	363555	k__Viruses(10239);p__Viruses_u_p(10239);c__Viruses_u_c(10239);o__Caudovirales(28883);f__Myoviridae(10662);g__Myoviridae_u_g(10662);s__Lactobacillus phage KC5a(363555);
Escherichia virus HK630	Viruses	Viruses_u_p	Viruses_u_c	Caudovirales	Siphoviridae	Lambdavirus	Escherichia virus HK630	0.85621	0.70025	0.72712	0.70344	0.77507	0.73151	0.62942	0.70993	0.80897	0.71422	0.76928	0.81813	0.7414	0.66923	0.71341	0.65863	0.77858	0.74105	0.7826	0.79042	0.83291	0.70743	0.71991	0.73406	0.73894	0.67811	0.6503	0.80452	0.74868	2169969	k__Viruses(10239);p__Viruses_u_p(10239);c__Viruses_u_c(10239);o__Caudovirales(28883);f__Siphoviridae(10699);g__Lambdavirus(186765);s__Escherichia virus HK630(2169969);
Sk1virus_u_s	Viruses	Viruses_u_p	Viruses_u_c	Caudovirales	Siphoviridae	Sk1virus	Sk1virus_u_s	0	0	0	0	0	0	0	0	0	0	0	0	0	0	0	0	0	0	0	0	0	0	0	0	0.00086	0	0	0	0	1623305	k__Viruses(10239);p__Viruses_u_p(10239);c__Viruses_u_c(10239);o__Caudovirales(28883);f__Siphoviridae(10699);g__Sk1virus(1623305);s__Sk1virus_u_s(1623305);
Propionibacterium virus P101A	Viruses	Viruses_u_p	Viruses_u_c	Caudovirales	Siphoviridae	Pa6virus	Propionibacterium virus P101A	0	0	0	0	0	0	0	0.00016	0	0	0	0	0	0	0	0	0	0	0	0	0	0	0	0	0	0	0	0	0	1982267	k__Viruses(10239);p__Viruses_u_p(10239);c__Viruses_u_c(10239);o__Caudovirales(28883);f__Siphoviridae(10699);g__Pa6virus(1982251);s__Propionibacterium virus P101A(1982267);
Lactococcus phage Tuc2009	Viruses	Viruses_u_p	Viruses_u_c	Caudovirales	Siphoviridae	Siphoviridae_u_g	Lactococcus phage Tuc2009	0	0	0	0.00086	0	0	0	0	0	0	0	0.00029	0	0	0	0.00243	0	0	0	0	0	0.00012	0	0	0	0	0	0	0	35241	k__Viruses(10239);p__Viruses_u_p(10239);c__Viruses_u_c(10239);o__Caudovirales(28883);f__Siphoviridae(10699);g__Siphoviridae_u_g(10699);s__Lactococcus phage Tuc2009(35241);
Phifelvirus_u_s	Viruses	Viruses_u_p	Viruses_u_c	Caudovirales	Siphoviridae	Phifelvirus	Phifelvirus_u_s	0	0.00049	0	0	0	0	0	0	0	0.00014	0	0	2e-05	0.00022	0.00026	0.00066	0	3e-05	0	0	0	0	0	0.00089	0.00011	0	0	0.00016	0	1623299	k__Viruses(10239);p__Viruses_u_p(10239);c__Viruses_u_c(10239);o__Caudovirales(28883);f__Siphoviridae(10699);g__Phifelvirus(1623299);s__Phifelvirus_u_s(1623299);
Escherichia virus HK446	Viruses	Viruses_u_p	Viruses_u_c	Caudovirales	Siphoviridae	Hk97virus	Escherichia virus HK446	0	0	0	0	0.00207	0	0	0	0	0	0	0	0.00171	0.00118	0	0	0	0.00144	0	0.00103	0	0.00152	0	0	0	0	0	0	0.00204	2169921	k__Viruses(10239);p__Viruses_u_p(10239);c__Viruses_u_c(10239);o__Caudovirales(28883);f__Siphoviridae(10699);g__Hk97virus(2169654);s__Escherichia virus HK446(2169921);
Tm4virus_u_s	Viruses	Viruses_u_p	Viruses_u_c	Caudovirales	Siphoviridae	Tm4virus	Tm4virus_u_s	0.00012	0	0	0	6e-05	9e-05	0	0	0	0	0	0	0	0	0	0	0	0	0	0	0	0	0	0	9e-05	5e-05	0	0	0	1623306	k__Viruses(10239);p__Viruses_u_p(10239);c__Viruses_u_c(10239);o__Caudovirales(28883);f__Siphoviridae(10699);g__Tm4virus(1623306);s__Tm4virus_u_s(1623306);
Staphylococcus phage StB20-like	Viruses	Viruses_u_p	Viruses_u_c	Caudovirales	Siphoviridae	Siphoviridae_u_g	Staphylococcus phage StB20-like	0.00046	0	0	0	0	0	0	0	0	0	0	0	0	0.00036	0	0	0	0	0	0	0.00029	0	0	0	0	0.00012	0	0	0	1732064	k__Viruses(10239);p__Viruses_u_p(10239);c__Viruses_u_c(10239);o__Caudovirales(28883);f__Siphoviridae(10699);g__Siphoviridae_u_g(10699);s__Staphylococcus phage StB20-like(1732064);
Escherichia virus mEpX2	Viruses	Viruses_u_p	Viruses_u_c	Caudovirales	Siphoviridae	Hk97virus	Escherichia virus mEpX2	0	0	0	0	0	0	0	0	0	0	0	0	0.001	0	0	0	0.00791	0	0.0084	0	0	0.01326	0	0	0	0.00113	0	0	0.00073	2169928	k__Viruses(10239);p__Viruses_u_p(10239);c__Viruses_u_c(10239);o__Caudovirales(28883);f__Siphoviridae(10699);g__Hk97virus(2169654);s__Escherichia virus mEpX2(2169928);
Lactobacillus prophage Lj965	Viruses	Viruses_u_p	Viruses_u_c	Caudovirales	Siphoviridae	Siphoviridae_u_g	Lactobacillus prophage Lj965	0	0	0	0	9e-05	0	0	0	0	0	0	0	0	0	0	0	0	0	0.00202	0	0	0	0	0	0	0	8e-05	0	0	139870	k__Viruses(10239);p__Viruses_u_p(10239);c__Viruses_u_c(10239);o__Caudovirales(28883);f__Siphoviridae(10699);g__Siphoviridae_u_g(10699);s__Lactobacillus prophage Lj965(139870);

## Sheet: Protists
Name	Kingdom	Phylum	Class	Order	Family	Genus	Species	8399-FS_MED	8366-FS_WEST	8364-FS_MED	8386-FS_WEST	8387-FS_MED	8377-FS_MED	8372-FS_MED	8392-FS_WEST	8370-FS_WEST	8363-FS_WEST	8365-FS_MED	8395-FS_WEST	8398-FS_MED	8361-FS_WEST	8401-FS_MED	8397-FS_WEST	8358-FS_WEST	8371_FS_WEST	8359-FS_MED	8391-FS_MED	8373-FS_WEST	8362-FS_WEST	8390-FS_MED	8360-FS_WEST	8368-FS_WEST	8375-FS_MED	8383-FS_MED	8385-FS_MED	8384-FS_WEST	Taxonomy ID	Taxonomy Lineage
Blastocystis sp. subtype 4	Eukaryota	Eukaryota_u_p	Eukaryota_u_c	Eukaryota_u_o	Eukaryota_u_f	Blastocystis	Blastocystis sp. subtype 4	0.00019	0.00283	0.00035	0.00283	0	0.00022	3e-05	0.00049	0.00052	0	0	0.00032	0	4e-05	0.00027	0	0.15395	0.00021	0	0.00022	0.00038	0.00682	0.00047	0.00046	0	0.00026	0.00031	0.00012	0.22896	944170	k__Eukaryota(2759);p__Eukaryota_u_p(2759);c__Eukaryota_u_c(2759);o__Eukaryota_u_o(2759);f__Eukaryota_u_f(2759);g__Blastocystis(12967);s__Blastocystis sp. subtype 4(944170);
Cyclospora cayetanensis	Eukaryota	Apicomplexa	Coccidia	Eucoccidiorida	Eimeriidae	Cyclospora	Cyclospora cayetanensis	0	0	0	0	0	0.00025	0	0	0	0	0	0	0	0	0	0	0	0	0	0	0	0	0	0	0	0	0	0	0	88456	k__Eukaryota(2759);p__Apicomplexa(5794);c__Coccidia(5796);o__Eucoccidiorida(75739);f__Eimeriidae(5799);g__Cyclospora(44417);s__Cyclospora cayetanensis(88456);
Entamoeba polecki	Eukaryota	Eukaryota_u_p	Eukaryota_u_c	Eukaryota_u_o	Entamoebidae	Entamoeba	Entamoeba polecki	0.2325	0	0.12296	0	0	0	0	0	0	0	0	0	0	0	0	0	0	0	0	0	0	0	0	0	0	0.15601	0	0	0	110769	k__Eukaryota(2759);p__Eukaryota_u_p(2759);c__Eukaryota_u_c(2759);o__Eukaryota_u_o(2759);f__Entamoebidae(33084);g__Entamoeba(5758);s__Entamoeba polecki(110769);
Entamoeba hartmanni	Eukaryota	Eukaryota_u_p	Eukaryota_u_c	Eukaryota_u_o	Entamoebidae	Entamoeba	Entamoeba hartmanni	0.08762	0.21625	0.67635	0.4287	0.10147	0	0.02245	0	0.18167	0	0	0	0	0.11253	0	0	0	0.65965	0	0.03421	0.06173	0.97823	0.23501	0	0	0.06378	0.2283	0.10317	0	110767	k__Eukaryota(2759);p__Eukaryota_u_p(2759);c__Eukaryota_u_c(2759);o__Eukaryota_u_o(2759);f__Entamoebidae(33084);g__Entamoeba(5758);s__Entamoeba hartmanni(110767);
Cryptosporidium hominis	Eukaryota	Apicomplexa	Coccidia	Eucoccidiorida	Cryptosporidiidae	Cryptosporidium	Cryptosporidium hominis	0	0	0	0	0	0	0	0	0	0	0	0	0	0	0.00029	0	0	0	0	0.00027	0	0	0	0	0	0	0	6e-05	0	237895	k__Eukaryota(2759);p__Apicomplexa(5794);c__Coccidia(5796);o__Eucoccidiorida(75739);f__Cryptosporidiidae(35082);g__Cryptosporidium(5806);s__Cryptosporidium hominis(237895);
Blastocystis hominis	Eukaryota	Eukaryota_u_p	Eukaryota_u_c	Eukaryota_u_o	Eukaryota_u_f	Blastocystis	Blastocystis hominis	0.00071	0.01094	0.00085	0.013	0.0003	0	0	0.0021	0.00181	0.001	0.00022	0.00093	0	0.00025	0.00113	0.00132	0.84605	0.00101	0	0.0006	0.00137	0.01496	0.0015	0.00218	0.00015	0.00056	0.00079	0.00046	0.77104	12968	k__Eukaryota(2759);p__Eukaryota_u_p(2759);c__Eukaryota_u_c(2759);o__Eukaryota_u_o(2759);f__Eukaryota_u_f(2759);g__Blastocystis(12967);s__Blastocystis hominis(12968);
Blastocystis_u_s	Eukaryota	Eukaryota_u_p	Eukaryota_u_c	Eukaryota_u_o	Eukaryota_u_f	Blastocystis	Blastocystis_u_s	0	0	0	0	0	0	0	0	0	0	0	0	0.25802	0	0	0	0	0	0.13981	0	0	0	0	0	0	0	0	0	0	12967	k__Eukaryota(2759);p__Eukaryota_u_p(2759);c__Eukaryota_u_c(2759);o__Eukaryota_u_o(2759);f__Eukaryota_u_f(2759);g__Blastocystis(12967);s__Blastocystis_u_s(12967);
Neobalantidium coli	Eukaryota	Eukaryota_u_p	Litostomatea	Vestibuliferida	Balantidiidae	Neobalantidium	Neobalantidium coli	0.49096	0	0.19934	0.55547	0.89823	0.99953	0.97752	0	0	0	0.99978	0	0.74198	0	0.22366	0	0	0	0.86019	0.07552	0	0	0	0	0	0.77939	0	0.35958	0	71585	k__Eukaryota(2759);p__Eukaryota_u_p(2759);c__Litostomatea(5988);o__Vestibuliferida(33833);f__Balantidiidae(71583);g__Neobalantidium(1314886);s__Neobalantidium coli(71585);
Endolimax nana	Eukaryota	Eukaryota_u_p	Eukaryota_u_c	Eukaryota_u_o	Entamoebidae	Endolimax	Endolimax nana	0.18801	0.56805	0	0	0	0	0	0.9974	0.816	0.999	0	0.982	0	0.88714	0.42647	0.9975	0	0.33913	0	0.32821	0.93652	0	0.76288	0.99736	0.99985	0	0.77054	0.44819	0	110788	k__Eukaryota(2759);p__Eukaryota_u_p(2759);c__Eukaryota_u_c(2759);o__Eukaryota_u_o(2759);f__Entamoebidae(33084);g__Endolimax(110787);s__Endolimax nana(110788);
Entamoeba coli	Eukaryota	Eukaryota_u_p	Eukaryota_u_c	Eukaryota_u_o	Entamoebidae	Entamoeba	Entamoeba coli	0	0.20193	0	0	0	0	0	0	0	0	0	0.01675	0	0	0.34818	0	0	0	0	0.56098	0	0	0	0	0	0	0	0.08842	0	110766	k__Eukaryota(2759);p__Eukaryota_u_p(2759);c__Eukaryota_u_c(2759);o__Eukaryota_u_o(2759);f__Entamoebidae(33084);g__Entamoeba(5758);s__Entamoeba coli(110766);
Plasmodium gaboni	Eukaryota	Apicomplexa	Aconoidasida	Haemosporida	Plasmodiidae	Plasmodium	Plasmodium gaboni	0	0	0	0	0	0	0	0	0	0	0	0	0	3e-05	0	0	0	0	0	0	0	0	0	0	0	0	0	0	0	647221	k__Eukaryota(2759);p__Apicomplexa(5794);c__Aconoidasida(422676);o__Haemosporida(5819);f__Plasmodiidae(1639119);g__Plasmodium(5820);s__Plasmodium gaboni(647221);
Entamoeba dispar	Eukaryota	Eukaryota_u_p	Eukaryota_u_c	Eukaryota_u_o	Entamoebidae	Entamoeba	Entamoeba dispar	0	0	0.00015	0	0	0	0	0	0	0	0	0	0	0	0	0.00118	0	0	0	0	0	0	0.00014	0	0	0	6e-05	0	0	46681	k__Eukaryota(2759);p__Eukaryota_u_p(2759);c__Eukaryota_u_c(2759);o__Eukaryota_u_o(2759);f__Entamoebidae(33084);g__Entamoeba(5758);s__Entamoeba dispar(46681);

## Sheet: Fungi
Name	Kingdom	Phylum	Class	Order	Family	Genus	Species	8399-FS_MED	8366-FS_WEST	8364-FS_MED	8386-FS_WEST	8387-FS_MED	8377-FS_MED	8372-FS_MED	8392-FS_WEST	8370-FS_WEST	8363-FS_WEST	8365-FS_MED	8395-FS_WEST	8398-FS_MED	8361-FS_WEST	8401-FS_MED	8397-FS_WEST	8358-FS_WEST	8371_FS_WEST	8359-FS_MED	8391-FS_MED	8373-FS_WEST	8362-FS_WEST	8390-FS_MED	8360-FS_WEST	8368-FS_WEST	8375-FS_MED	8383-FS_MED	8385-FS_MED	8384-FS_WEST	Taxonomy ID	Taxonomy Lineage
Penicillium_u_s	Fungi	Ascomycota	Eurotiomycetes	Eurotiales	Aspergillaceae	Penicillium	Penicillium_u_s	0	0	0	0	0	0	0	0	0	0.0008	0	0	0	0	0	0	0	0	0	0	0	0	0	0	0	0	0	0.00094	0	5073	k__Fungi(4751);p__Ascomycota(4890);c__Eurotiomycetes(147545);o__Eurotiales(5042);f__Aspergillaceae(1131492);g__Penicillium(5073);s__Penicillium_u_s(5073);
Balansia obtecta	Fungi	Ascomycota	Sordariomycetes	Hypocreales	Clavicipitaceae	Balansia	Balansia obtecta	0.00482	0.17119	0	0	0	0.16116	0.19344	0.17763	0.00527	0	0	0	0	0.18877	0	0	0	0	0	0	0.00402	0	0	0	0	0.11686	0.21529	0	0	40611	k__Fungi(4751);p__Ascomycota(4890);c__Sordariomycetes(147550);o__Hypocreales(5125);f__Clavicipitaceae(34397);g__Balansia(40610);s__Balansia obtecta(40611);
Agaricomycetes_u_s	Fungi	Basidiomycota	Agaricomycetes	Agaricomycetes_u_o	Agaricomycetes_u_f	Agaricomycetes_u_g	Agaricomycetes_u_s	0.00907	0	0.19924	0	0.04049	0	0	0	0.01808	0	0	0	0	0	0.02961	0	0	0	0	0	0	0	0.11427	0.01249	0.218	0.14787	0	0	0	155619	k__Fungi(4751);p__Basidiomycota(5204);c__Agaricomycetes(155619);o__Agaricomycetes_u_o(155619);f__Agaricomycetes_u_f(155619);g__Agaricomycetes_u_g(155619);s__Agaricomycetes_u_s(155619);
Malassezia obtusa	Fungi	Basidiomycota	Malasseziomycetes	Malasseziales	Malasseziaceae	Malassezia	Malassezia obtusa	0	0	0	0	0	0	0	0	0	0.00293	0	0.00787	0	0	0	0	0	0	0	0.00361	0	0	0	0	0	0	0	0.00369	0	76774	k__Fungi(4751);p__Basidiomycota(5204);c__Malasseziomycetes(1538075);o__Malasseziales(162474);f__Malasseziaceae(742845);g__Malassezia(55193);s__Malassezia obtusa(76774);
Malassezia dermatis	Fungi	Basidiomycota	Malasseziomycetes	Malasseziales	Malasseziaceae	Malassezia	Malassezia dermatis	0	0.053	0	0	0	0.07702	0	0.05594	0	0	0	0	0	0	0	0	0	0	0	0	0	0	0	0	0	0.10535	0	0	0	169489	k__Fungi(4751);p__Basidiomycota(5204);c__Malasseziomycetes(1538075);o__Malasseziales(162474);f__Malasseziaceae(742845);g__Malassezia(55193);s__Malassezia dermatis(169489);
Malassezia globosa	Fungi	Basidiomycota	Malasseziomycetes	Malasseziales	Malasseziaceae	Malassezia	Malassezia globosa	0.67783	0.31525	0.72525	0.91695	0.80312	0.34132	0.57398	0.39482	0.66434	0.98323	0.90608	0.98423	0.82936	0.58706	0.95399	0.97618	0.82867	0.87142	0.80681	0.98804	0.68058	0.82439	0.81877	0.97102	0.6764	0.2856	0.5742	0.98555	0.89705	76773	k__Fungi(4751);p__Basidiomycota(5204);c__Malasseziomycetes(1538075);o__Malasseziales(162474);f__Malasseziaceae(742845);g__Malassezia(55193);s__Malassezia globosa(76773);
Onygenales_u_s	Fungi	Ascomycota	Eurotiomycetes	Onygenales	Onygenales_u_f	Onygenales_u_g	Onygenales_u_s	0	0.03882	0	0	0	0.02066	0	0	0	0.00302	0	0	0.02661	0	0	0.00361	0	0	0	0	0	0	0	0.00323	0	0	0.00521	0.00073	0	33183	k__Fungi(4751);p__Ascomycota(4890);c__Eurotiomycetes(147545);o__Onygenales(33183);f__Onygenales_u_f(33183);g__Onygenales_u_g(33183);s__Onygenales_u_s(33183);
Malassezia restricta	Fungi	Basidiomycota	Malasseziomycetes	Malasseziales	Malasseziaceae	Malassezia	Malassezia restricta	0.30828	0.42175	0.07551	0.08305	0.15639	0.39983	0.23258	0.37162	0.31231	0.01002	0.09392	0.0079	0.14404	0.22417	0.0164	0.02021	0.17133	0.12858	0.19319	0.00836	0.3154	0.17561	0.06696	0.01326	0.1056	0.34432	0.2053	0.00909	0.10295	76775	k__Fungi(4751);p__Basidiomycota(5204);c__Malasseziomycetes(1538075);o__Malasseziales(162474);f__Malasseziaceae(742845);g__Malassezia(55193);s__Malassezia restricta(76775);

## Sheet: Viruses
Name	Kingdom	Phylum	Class	Order	Family	Genus	Species	8399-FS_MED	8366-FS_WEST	8364-FS_MED	8386-FS_WEST	8387-FS_MED	8377-FS_MED	8372-FS_MED	8392-FS_WEST	8370-FS_WEST	8363-FS_WEST	8365-FS_MED	8395-FS_WEST	8398-FS_MED	8361-FS_WEST	8401-FS_MED	8397-FS_WEST	8358-FS_WEST	8371_FS_WEST	8359-FS_MED	8391-FS_MED	8373-FS_WEST	8362-FS_WEST	8390-FS_MED	8360-FS_WEST	8368-FS_WEST	8375-FS_MED	8383-FS_MED	8385-FS_MED	8384-FS_WEST	Taxonomy ID	Taxonomy Lineage
Woolly monkey sarcoma virus	Viruses	Viruses_u_p	Viruses_u_c	Ortervirales	Retroviridae	Gammaretrovirus	Woolly monkey sarcoma virus	0	0	0	0	0	0	0	0	0	0	0	0.02046	0	0	0	0	0	0	0	0	0	0	0	0	0	0	0	0	0	11970	k__Viruses(10239);p__Viruses_u_p(10239);c__Viruses_u_c(10239);o__Ortervirales(2169561);f__Retroviridae(11632);g__Gammaretrovirus(153135);s__Woolly monkey sarcoma virus(11970);
Streptococcus virus 7201	Viruses	Viruses_u_p	Viruses_u_c	Caudovirales	Siphoviridae	Sfi21dt1virus	Streptococcus virus 7201	0.03444	0	0.02035	0	0	0	0.00158	0.03741	0	0	0	0	0	0	0	0	0	0	0	0.02924	0.00938	0	0.04922	0	0	0.06276	0.13625	0.03155	0.01654	112023	k__Viruses(10239);p__Viruses_u_p(10239);c__Viruses_u_c(10239);o__Caudovirales(28883);f__Siphoviridae(10699);g__Sfi21dt1virus(1623304);s__Streptococcus virus 7201(112023);
Haemophilus virus HP1	Viruses	Viruses_u_p	Viruses_u_c	Caudovirales	Myoviridae	Hp1virus	Haemophilus virus HP1	0	0	0	0	0	0.02698	0	0	0	0	0	0	0	0	0	0	0	0	0	0	0	0	0	0	0	0	0	0	0	10690	k__Viruses(10239);p__Viruses_u_p(10239);c__Viruses_u_c(10239);o__Caudovirales(28883);f__Myoviridae(10662);g__Hp1virus(1196844);s__Haemophilus virus HP1(10690);
Porcine stool-associated circular virus/BEL/15V010	Viruses	Viruses_u_p	Viruses_u_c	Viruses_u_o	Circoviridae	Circoviridae_u_g	Porcine stool-associated circular virus/BEL/15V010	0	0	0	0	0	0	0	0	0	0	0	0	0	0	0	0	0	0	0.19308	0	0	0	0	0	0	0	0	0	0	2017724	k__Viruses(10239);p__Viruses_u_p(10239);c__Viruses_u_c(10239);o__Viruses_u_o(10239);f__Circoviridae(39724);g__Circoviridae_u_g(39724);s__Porcine stool-associated circular virus/BEL/15V010(2017724);
Haemophilus virus HP2	Viruses	Viruses_u_p	Viruses_u_c	Caudovirales	Myoviridae	Hp1virus	Haemophilus virus HP2	0	0	0	0	0	0.00296	0.00195	0	0	0	0	0	0	0	0	0	0	0	0	0	0	0	0	0	0	0	0	0	0	157239	k__Viruses(10239);p__Viruses_u_p(10239);c__Viruses_u_c(10239);o__Caudovirales(28883);f__Myoviridae(10662);g__Hp1virus(1196844);s__Haemophilus virus HP2(157239);
Streptococcus virus Sfi19	Viruses	Viruses_u_p	Viruses_u_c	Caudovirales	Siphoviridae	Sfi21dt1virus	Streptococcus virus Sfi19	0	0	0	0	0	0	0	0	0	0	0	0	0	0	0	0	0	0	0	0	0	0	0.03359	0	0	0	0	0	0	72638	k__Viruses(10239);p__Viruses_u_p(10239);c__Viruses_u_c(10239);o__Caudovirales(28883);f__Siphoviridae(10699);g__Sfi21dt1virus(1623304);s__Streptococcus virus Sfi19(72638);
Streptococcus virus 9874	Viruses	Viruses_u_p	Viruses_u_c	Caudovirales	Siphoviridae	Siphoviridae_u_g	Streptococcus virus 9874	0	0	0	0	0	0	0	0	0	0	0	0	0	0	0	0.18823	0	0	0	0	0	0	0	0	0	0	0	0	0	1814960	k__Viruses(10239);p__Viruses_u_p(10239);c__Viruses_u_c(10239);o__Caudovirales(28883);f__Siphoviridae(10699);g__Siphoviridae_u_g(10699);s__Streptococcus virus 9874(1814960);
Gorilla associated porprismacovirus 1	Viruses	Viruses_u_p	Viruses_u_c	Viruses_u_o	Smacoviridae	Porprismacovirus	Gorilla associated porprismacovirus 1	0	0	0	0	0	0	0	0	0	0	0	0	0	0	0	0	0	0	0	0	0	0	0.19329	0	0	0	0	0	0	2170111	k__Viruses(10239);p__Viruses_u_p(10239);c__Viruses_u_c(10239);o__Viruses_u_o(10239);f__Smacoviridae(2169574);g__Porprismacovirus(2169663);s__Gorilla associated porprismacovirus 1(2170111);
Human circovirus VS6600022	Viruses	Viruses_u_p	Viruses_u_c	Viruses_u_o	Circoviridae	Circovirus	Human circovirus VS6600022	0	0	0	0	0.164	0	0	0	0	0	0	0	0	0	0	0	0	0	0	0	0	0	0	0	0	0	0	0	0	1525173	k__Viruses(10239);p__Viruses_u_p(10239);c__Viruses_u_c(10239);o__Viruses_u_o(10239);f__Circoviridae(39724);g__Circovirus(39725);s__Human circovirus VS6600022(1525173);
Adeno-associated dependoparvovirus A	Viruses	Viruses_u_p	Viruses_u_c	Viruses_u_o	Parvoviridae	Dependoparvovirus	Adeno-associated dependoparvovirus A	0	0	0	0	0	0.01417	0	0	0	0	0	0	0	0	0.05447	0	0	0	0	0	0	0	0	0	0	0	0	0	0	1511891	k__Viruses(10239);p__Viruses_u_p(10239);c__Viruses_u_c(10239);o__Viruses_u_o(10239);f__Parvoviridae(10780);g__Dependoparvovirus(10803);s__Adeno-associated dependoparvovirus A(1511891);
Shigella virus Sf6	Viruses	Viruses_u_p	Viruses_u_c	Caudovirales	Podoviridae	P22virus	Shigella virus Sf6	0	0	0	0	0	0	0	0	0	0	0	0	0	0.00538	0	0	0	0	0	0	0	0	0	0	0	0	0	0	0	10761	k__Viruses(10239);p__Viruses_u_p(10239);c__Viruses_u_c(10239);o__Caudovirales(28883);f__Podoviridae(10744);g__P22virus(186794);s__Shigella virus Sf6(10761);
Simian adenovirus 19	Viruses	Viruses_u_p	Viruses_u_c	Viruses_u_o	Adenoviridae	Mastadenovirus	Simian adenovirus 19	0	0	0	0	0	0	0.00222	0	0	0	0	0	0	0	0	0	0	0	0	0	0	0	0	0	0	0	0	0	0	38416	k__Viruses(10239);p__Viruses_u_p(10239);c__Viruses_u_c(10239);o__Viruses_u_o(10239);f__Adenoviridae(10508);g__Mastadenovirus(10509);s__Simian adenovirus 19(38416);
Rosellinia necatrix partitivirus 6	Viruses	Viruses_u_p	Viruses_u_c	Viruses_u_o	Partitiviridae	Betapartitivirus	Rosellinia necatrix partitivirus 6	0	0	0	0	0	0	0.00297	0	0	0	0	0	0	0	0	0	0	0	0	0	0	0	0	0	0	0	0	0	0	1573459	k__Viruses(10239);p__Viruses_u_p(10239);c__Viruses_u_c(10239);o__Viruses_u_o(10239);f__Partitiviridae(11012);g__Betapartitivirus(1511809);s__Rosellinia necatrix partitivirus 6(1573459);
Staphylococcus virus IPLA7	Viruses	Viruses_u_p	Viruses_u_c	Caudovirales	Siphoviridae	Phietavirus	Staphylococcus virus IPLA7	0	0	0	0	0	0	0	0	0	0	0	0	0	0	0	0	0	0	0	0	0	0	0	0	0	0	0.07412	0	0	1197953	k__Viruses(10239);p__Viruses_u_p(10239);c__Viruses_u_c(10239);o__Caudovirales(28883);f__Siphoviridae(10699);g__Phietavirus(1623298);s__Staphylococcus virus IPLA7(1197953);
Human mastadenovirus G	Viruses	Viruses_u_p	Viruses_u_c	Viruses_u_o	Adenoviridae	Mastadenovirus	Human mastadenovirus G	0	0	0	0	0.03001	0.90109	0.54341	0	0	0	0	0	0	0	0.43912	0	0	0	0.48521	0	0	0.00253	0	0	0	0.05378	0	0	0	536079	k__Viruses(10239);p__Viruses_u_p(10239);c__Viruses_u_c(10239);o__Viruses_u_o(10239);f__Adenoviridae(10508);g__Mastadenovirus(10509);s__Human mastadenovirus G(536079);
Rosellinia necatrix partitivirus 8	Viruses	Viruses_u_p	Viruses_u_c	Viruses_u_o	Partitiviridae	Partitiviridae_u_g	Rosellinia necatrix partitivirus 8	0	0	0.01998	0	0	0.00489	0	0	0	0	0	0	0	0	0	0	0	0	0	0	0	0	0	0	0	0	0	0	0	2025333	k__Viruses(10239);p__Viruses_u_p(10239);c__Viruses_u_c(10239);o__Viruses_u_o(10239);f__Partitiviridae(11012);g__Partitiviridae_u_g(11012);s__Rosellinia necatrix partitivirus 8(2025333);
RD114 retrovirus	Viruses	Viruses_u_p	Viruses_u_c	Ortervirales	Retroviridae	Gammaretrovirus	RD114 retrovirus	0	0	0.05228	0	0.01963	0.00924	0.03495	0.1078	0.07486	0	0	0.04495	0	0.04383	0.0159	0	0.01996	0.0823	0.0019	0	0.0147	0.05324	0	0.0407	0.02941	0	0	0.03555	0.01833	11834	k__Viruses(10239);p__Viruses_u_p(10239);c__Viruses_u_c(10239);o__Ortervirales(2169561);f__Retroviridae(11632);g__Gammaretrovirus(153135);s__RD114 retrovirus(11834);
Sfi11virus_u_s	Viruses	Viruses_u_p	Viruses_u_c	Caudovirales	Siphoviridae	Sfi11virus	Sfi11virus_u_s	0.08836	0	0	0.02379	0.03826	0.0055	0	0	0	0	0	0	0.0848	0.00311	0	0	0	0	0	0.04065	0	0	0.09333	0	0	0.20892	0	0	0	1623303	k__Viruses(10239);p__Viruses_u_p(10239);c__Viruses_u_c(10239);o__Caudovirales(28883);f__Siphoviridae(10699);g__Sfi11virus(1623303);s__Sfi11virus_u_s(1623303);
Hp1virus_u_s	Viruses	Viruses_u_p	Viruses_u_c	Caudovirales	Myoviridae	Hp1virus	Hp1virus_u_s	0.1149	0	0.0118	0.03164	0.03092	0	0	0	0.03355	0.0136	1	0.00532	0.01632	0	0	0.81177	0	0.00374	0.00402	0.03101	0.02073	0.00951	0.03927	0	0	0	0.4982	0.16077	0.01337	1196844	k__Viruses(10239);p__Viruses_u_p(10239);c__Viruses_u_c(10239);o__Caudovirales(28883);f__Myoviridae(10662);g__Hp1virus(1196844);s__Hp1virus_u_s(1196844);
Salmonella virus ST64T	Viruses	Viruses_u_p	Viruses_u_c	Caudovirales	Podoviridae	P22virus	Salmonella virus ST64T	0	0	0	0	0	0	0	0	0.10093	0	0	0	0	0	0	0	0	0	0	0	0	0	0	0	0	0	0	0	0	173443	k__Viruses(10239);p__Viruses_u_p(10239);c__Viruses_u_c(10239);o__Caudovirales(28883);f__Podoviridae(10744);g__P22virus(186794);s__Salmonella virus ST64T(173443);
Human mastadenovirus E	Viruses	Viruses_u_p	Viruses_u_c	Viruses_u_o	Adenoviridae	Mastadenovirus	Human mastadenovirus E	0	0	0	0	0	0.00698	0	0	0	0	0	0	0	0	0	0	0	0	0.00281	0	0	0	0	0	0	0	0	0	0	130308	k__Viruses(10239);p__Viruses_u_p(10239);c__Viruses_u_c(10239);o__Viruses_u_o(10239);f__Adenoviridae(10508);g__Mastadenovirus(10509);s__Human mastadenovirus E(130308);
Staphylococcus virus PH15	Viruses	Viruses_u_p	Viruses_u_c	Caudovirales	Siphoviridae	Phietavirus	Staphylococcus virus PH15	0	0	0	0	0	0	0.01135	0	0	0	0	0	0	0	0	0	0	0	0	0	0	0	0	0	0	0	0	0	0	399185	k__Viruses(10239);p__Viruses_u_p(10239);c__Viruses_u_c(10239);o__Caudovirales(28883);f__Siphoviridae(10699);g__Phietavirus(1623298);s__Staphylococcus virus PH15(399185);
Human mastadenovirus C	Viruses	Viruses_u_p	Viruses_u_c	Viruses_u_o	Adenoviridae	Mastadenovirus	Human mastadenovirus C	0	0	0	0	0	0.00243	0	0	0	0	0	0	0	0	0	0	0	0	0	0	0	0	0	0	0	0	0	0	0	129951	k__Viruses(10239);p__Viruses_u_p(10239);c__Viruses_u_c(10239);o__Viruses_u_o(10239);f__Adenoviridae(10508);g__Mastadenovirus(10509);s__Human mastadenovirus C(129951);
Porcine stool-associated circular virus 5	Viruses	Viruses_u_p	Viruses_u_c	Viruses_u_o	Circoviridae	Circoviridae_u_g	Porcine stool-associated circular virus 5	0	0	0	0	0	0	0	0	0	0	0	0	0	0	0	0	0	0	0.27001	0	0	0	0	0	0	0	0	0	0	1475063	k__Viruses(10239);p__Viruses_u_p(10239);c__Viruses_u_c(10239);o__Viruses_u_o(10239);f__Circoviridae(39724);g__Circoviridae_u_g(39724);s__Porcine stool-associated circular virus 5(1475063);
Porcine stool-associated circular virus 4	Viruses	Viruses_u_p	Viruses_u_c	Viruses_u_o	Circoviridae	Circoviridae_u_g	Porcine stool-associated circular virus 4	0.62802	0.46209	0.13341	0.91076	0	0	0	0.07937	0.23137	0	0	0.01686	0	0	0.0927	0	0	0.01405	0	0.24603	0.24246	0.04253	0.15482	0	0	0.67454	0	0.0591	0.4142	1475062	k__Viruses(10239);p__Viruses_u_p(10239);c__Viruses_u_c(10239);o__Viruses_u_o(10239);f__Circoviridae(39724);g__Circoviridae_u_g(39724);s__Porcine stool-associated circular virus 4(1475062);
Simian mastadenovirus C	Viruses	Viruses_u_p	Viruses_u_c	Viruses_u_o	Adenoviridae	Mastadenovirus	Simian mastadenovirus C	0	0	0	0	0	0.00739	0	0	0	0	0	0	0	0	0	0	0	0	0.0043	0	0	0	0	0	0	0	0	0	0	1962300	k__Viruses(10239);p__Viruses_u_p(10239);c__Viruses_u_c(10239);o__Viruses_u_o(10239);f__Adenoviridae(10508);g__Mastadenovirus(10509);s__Simian mastadenovirus C(1962300);
Simian mastadenovirus A	Viruses	Viruses_u_p	Viruses_u_c	Viruses_u_o	Adenoviridae	Mastadenovirus	Simian mastadenovirus A	0	0.08098	0	0	0.12302	0	0	0	0	0.9571	0	0	0.54474	0	0	0	0	0	0	0.04104	0	0	0	0	0.18618	0	0	0	0	298334	k__Viruses(10239);p__Viruses_u_p(10239);c__Viruses_u_c(10239);o__Viruses_u_o(10239);f__Adenoviridae(10508);g__Mastadenovirus(10509);s__Simian mastadenovirus A(298334);
Simian mastadenovirus F	Viruses	Viruses_u_p	Viruses_u_c	Viruses_u_o	Adenoviridae	Mastadenovirus	Simian mastadenovirus F	0	0	0	0	0	0.00958	0	0	0	0	0	0	0	0	0.02204	0	0	0	0.00608	0	0	0	0	0	0	0	0	0	0	1986019	k__Viruses(10239);p__Viruses_u_p(10239);c__Viruses_u_c(10239);o__Viruses_u_o(10239);f__Adenoviridae(10508);g__Mastadenovirus(10509);s__Simian mastadenovirus F(1986019);
Simian mastadenovirus E	Viruses	Viruses_u_p	Viruses_u_c	Viruses_u_o	Adenoviridae	Mastadenovirus	Simian mastadenovirus E	0	0	0	0	0	0	0	0	0	0	0	0	0	0	0	0	0	0	0.00158	0	0	0	0	0	0	0	0	0	0	1986018	k__Viruses(10239);p__Viruses_u_p(10239);c__Viruses_u_c(10239);o__Viruses_u_o(10239);f__Adenoviridae(10508);g__Mastadenovirus(10509);s__Simian mastadenovirus E(1986018);
Siphoviridae_u_s	Viruses	Viruses_u_p	Viruses_u_c	Caudovirales	Siphoviridae	Siphoviridae_u_g	Siphoviridae_u_s	0	0	0	0.03381	0	0	0	0.13306	0	0	0	0.03011	0	0	0	0	0	0	0	0	0	0.03067	0	0	0	0	0	0	0	10699	k__Viruses(10239);p__Viruses_u_p(10239);c__Viruses_u_c(10239);o__Caudovirales(28883);f__Siphoviridae(10699);g__Siphoviridae_u_g(10699);s__Siphoviridae_u_s(10699);
Staphylococcus virus CNPH82	Viruses	Viruses_u_p	Viruses_u_c	Caudovirales	Siphoviridae	Phietavirus	Staphylococcus virus CNPH82	0	0	0	0	0	0	0.05092	0	0	0	0	0	0	0.00299	0	0	0	0	0	0	0	0	0	0	0	0	0	0	0	398839	k__Viruses(10239);p__Viruses_u_p(10239);c__Viruses_u_c(10239);o__Caudovirales(28883);f__Siphoviridae(10699);g__Phietavirus(1623298);s__Staphylococcus virus CNPH82(398839);
Baboon endogenous virus	Viruses	Viruses_u_p	Viruses_u_c	Ortervirales	Retroviridae	Gammaretrovirus	Baboon endogenous virus	0.13427	0.45693	0.76218	0	0.59416	0.00879	0.35066	0.64236	0.55929	0.0293	0	0.8823	0.35414	0.94468	0.37577	0	0.98004	0.89991	0.03102	0.61204	0.71273	0.86152	0.43648	0.9593	0.78441	0	0.29143	0.71302	0.53756	196403	k__Viruses(10239);p__Viruses_u_p(10239);c__Viruses_u_c(10239);o__Ortervirales(2169561);f__Retroviridae(11632);g__Gammaretrovirus(153135);s__Baboon endogenous virus(196403);

## Sheet: Bacteria
Name	Kingdom	Phylum	Class	Order	Family	Genus	Species	8399-FS_MED	8366-FS_WEST	8364-FS_MED	8386-FS_WEST	8387-FS_MED	8377-FS_MED	8372-FS_MED	8392-FS_WEST	8370-FS_WEST	8363-FS_WEST	8365-FS_MED	8395-FS_WEST	8398-FS_MED	8361-FS_WEST	8401-FS_MED	8397-FS_WEST	8358-FS_WEST	8371_FS_WEST	8359-FS_MED	8391-FS_MED	8373-FS_WEST	8362-FS_WEST	8390-FS_MED	8360-FS_WEST	8368-FS_WEST	8375-FS_MED	8383-FS_MED	8385-FS_MED	8384-FS_WEST
Ureaplasma_u_s	Bacteria	Tenericutes	Mollicutes	Mycoplasmatales	Mycoplasmataceae	Ureaplasma	Ureaplasma_u_s	3e-05	0	0	0	0	0	0	0	0	0	8e-05	0	5e-05	0	0	0	0	0	0	0	0	0	0	3e-05	0	0	0	0	0	2129	k__Bacteria(2);p__Tenericutes(544448);c__Mollicutes(31969);o__Mycoplasmatales(2085);f__Mycoplasmataceae(2092);g__Ureaplasma(2129);s__Ureaplasma_u_s(2129);
Succinivibrio dextrinosolvens	Bacteria	Proteobacteria	Gammaproteobacteria	Aeromonadales	Succinivibrionaceae	Succinivibrio	Succinivibrio dextrinosolvens	3e-05	0	0.0001	0	0.00046	0	0	0	0	0	0	0	0	0	0	0	0	0	0.00012	6e-05	0	0	0.0001	0	0	0	0.00166	0	0	83771	k__Bacteria(2);p__Proteobacteria(1224);c__Gammaproteobacteria(1236);o__Aeromonadales(135624);f__Succinivibrionaceae(83763);g__Succinivibrio(83770);s__Succinivibrio dextrinosolvens(83771);
Ilumatobacter_u_s	Bacteria	Actinobacteria	Acidimicrobiia	Acidimicrobiales	Acidimicrobiaceae	Ilumatobacter	Ilumatobacter_u_s	0	0	0	0	1e-05	1e-05	1e-05	0	0	0	3e-05	0	0	0	8e-05	0	0	1e-05	0	0	0	0	0	0	0	1e-05	1e-05	1e-05	0	682522	k__Bacteria(2);p__Actinobacteria(201174);c__Acidimicrobiia(84992);o__Acidimicrobiales(84993);f__Acidimicrobiaceae(84994);g__Ilumatobacter(682522);s__Ilumatobacter_u_s(682522);
Chitinophagaceae_u_s	Bacteria	Bacteroidetes	Chitinophagia	Chitinophagales	Chitinophagaceae	Chitinophagaceae_u_g	Chitinophagaceae_u_s	0	0	0	0	0	0	0	0	0	0	0	0	0	0	0	0	0	0	0	0	0	0.00042	0	0	0	0.00055	0	0	0	563835	k__Bacteria(2);p__Bacteroidetes(976);c__Chitinophagia(1853228);o__Chitinophagales(1853229);f__Chitinophagaceae(563835);g__Chitinophagaceae_u_g(563835);s__Chitinophagaceae_u_s(563835);
Halocynthiibacter_u_s	Bacteria	Proteobacteria	Alphaproteobacteria	Rhodobacterales	Rhodobacteraceae	Halocynthiibacter	Halocynthiibacter_u_s	0	0	0	0	0	0	0	0	0	0	0	0.00014	0	0	0	0	0	0	0	0	0	0	0	0	0	0	0	0	0	1579315	k__Bacteria(2);p__Proteobacteria(1224);c__Alphaproteobacteria(28211);o__Rhodobacterales(204455);f__Rhodobacteraceae(31989);g__Halocynthiibacter(1579315);s__Halocynthiibacter_u_s(1579315);
Peptoclostridium_u_s	Bacteria	Firmicutes	Clostridia	Clostridiales	Peptostreptococcaceae	Peptoclostridium	Peptoclostridium_u_s	0.00022	0	0	0	0	0.00026	0.0001	0	0	0.00022	0	0	0	0	0	0	0	0.00019	0	0	0	0	0	0	0	0	0	0	9e-05	1481960	k__Bacteria(2);p__Firmicutes(1239);c__Clostridia(186801);o__Clostridiales(186802);f__Peptostreptococcaceae(186804);g__Peptoclostridium(1481960);s__Peptoclostridium_u_s(1481960);
Sphaerobacteraceae_u_s	Bacteria	Chloroflexi	Thermomicrobia	Sphaerobacterales	Sphaerobacteraceae	Sphaerobacteraceae_u_g	Sphaerobacteraceae_u_s	0	0	0	0	0	0	0	0	0	0	0	0	0	0	0	0	0	0	0	0	0	8e-05	0	0	0	0	0	0	0	85002	k__Bacteria(2);p__Chloroflexi(200795);c__Thermomicrobia(189775);o__Sphaerobacterales(85001);f__Sphaerobacteraceae(85002);g__Sphaerobacteraceae_u_g(85002);s__Sphaerobacteraceae_u_s(85002);
butyrate-producing bacterium SM4/1	Bacteria	Firmicutes	Clostridia	Clostridiales	Clostridiales_u_f	Clostridiales_u_g	butyrate-producing bacterium SM4/1	0	0	0	0	0	0	5e-05	0	0	4e-05	0.00011	4e-05	0	0	0	0	0	0	0	1e-05	0	0	0	0	6e-05	7e-05	8e-05	0	0	245012	k__Bacteria(2);p__Firmicutes(1239);c__Clostridia(186801);o__Clostridiales(186802);f__Clostridiales_u_f(186802);g__Clostridiales_u_g(186802);s__butyrate-producing bacterium SM4/1(245012);
Alistipes sp. HGB5	Bacteria	Bacteroidetes	Bacteroidia	Bacteroidales	Rikenellaceae	Alistipes	Alistipes sp. HGB5	0	0.00015	0	6e-05	0	0	0	0.00014	0	0	0	0.00012	0	9e-05	0	2e-05	5e-05	0	0	0	0	0	6e-05	0.00013	0	0	0	0	5e-05	908612	k__Bacteria(2);p__Bacteroidetes(976);c__Bacteroidia(200643);o__Bacteroidales(171549);f__Rikenellaceae(171550);g__Alistipes(239759);s__Alistipes sp. HGB5(908612);
Staphylococcus epidermidis	Bacteria	Firmicutes	Bacilli	Bacillales	Staphylococcaceae	Staphylococcus	Staphylococcus epidermidis	0.0001	0.00027	2e-05	1e-05	0	0.00453	0.00478	8e-05	0.00011	0	3e-05	0	2e-05	0.00046	0.00055	0	0	0	0	0	0.0001	0	2e-05	0.00015	0	0.00143	0.00521	0	4e-05	1282	k__Bacteria(2);p__Firmicutes(1239);c__Bacilli(91061);o__Bacillales(1385);f__Staphylococcaceae(90964);g__Staphylococcus(1279);s__Staphylococcus epidermidis(1282);
[Clostridium] asparagiforme	Bacteria	Firmicutes	Clostridia	Clostridiales	Lachnospiraceae	Lachnoclostridium	[Clostridium] asparagiforme	8e-05	0	0	0	0	0.00014	0	4e-05	0	0	9e-05	0	0	0.00011	0	3e-05	0	0.0001	0	0	0	0	0	0	0	0	5e-05	0	0	333367	k__Bacteria(2);p__Firmicutes(1239);c__Clostridia(186801);o__Clostridiales(186802);f__Lachnospiraceae(186803);g__Lachnoclostridium(1506553);s__[Clostridium] asparagiforme(333367);
Blautia sp. KLE 1732	Bacteria	Firmicutes	Clostridia	Clostridiales	Lachnospiraceae	Blautia	Blautia sp. KLE 1732	0.00541	0.0003	0.00155	0.0038	0.00017	0.00049	0.0016	0.00052	0.00026	0.00027	0.00158	0.00024	0.00074	0.00027	0.00129	0.00075	0.00129	0.00026	0.00089	0.00298	0.00108	0.0006	0.00017	0.00146	0.00042	0.002	0.0015	0.00528	0.00042	1226324	k__Bacteria(2);p__Firmicutes(1239);c__Clostridia(186801);o__Clostridiales(186802);f__Lachnospiraceae(186803);g__Blautia(572511);s__Blautia sp. KLE 1732(1226324);
Peptoniphilus sp. BV3C26	Bacteria	Firmicutes	Tissierellia	Tissierellales	Peptoniphilaceae	Peptoniphilus	Peptoniphilus sp. BV3C26	0	0	3e-05	0	0	5e-05	0	0	0	0	0	0	0	0	0	0	0	0	0	0	0	0	0	0	0	0	0	0	0	1111134	k__Bacteria(2);p__Firmicutes(1239);c__Tissierellia(1737404);o__Tissierellales(1737405);f__Peptoniphilaceae(1570339);g__Peptoniphilus(162289);s__Peptoniphilus sp. BV3C26(1111134);
Prevotella multiformis	Bacteria	Bacteroidetes	Bacteroidia	Bacteroidales	Prevotellaceae	Prevotella	Prevotella multiformis	0.0001	0	0.00011	0.0001	0	0.00016	7e-05	8e-05	7e-05	0.00013	0	9e-05	0	0.0001	0	0.00012	7e-05	0.00011	0.00015	0.00011	0	0.00018	8e-05	0	7e-05	9e-05	0.00013	0	0	282402	k__Bacteria(2);p__Bacteroidetes(976);c__Bacteroidia(200643);o__Bacteroidales(171549);f__Prevotellaceae(171552);g__Prevotella(838);s__Prevotella multiformis(282402);
Neisseria sicca	Bacteria	Proteobacteria	Betaproteobacteria	Neisseriales	Neisseriaceae	Neisseria	Neisseria sicca	0	0	0	0	0	0	4e-05	0	0	0	0	0	0	0	0	0	0	0	0	0	0	0	0	0	0	0	0	0	0	490	k__Bacteria(2);p__Proteobacteria(1224);c__Betaproteobacteria(28216);o__Neisseriales(206351);f__Neisseriaceae(481);g__Neisseria(482);s__Neisseria sicca(490);
Stomatobaculum longum	Bacteria	Firmicutes	Clostridia	Clostridiales	Lachnospiraceae	Stomatobaculum	Stomatobaculum longum	5e-05	0	6e-05	4e-05	0	6e-05	0	3e-05	7e-05	0.00012	0.00017	0	0	5e-05	0	3e-05	5e-05	6e-05	3e-05	3e-05	4e-05	5e-05	3e-05	0.00011	5e-05	5e-05	6e-05	0	5e-05	796942	k__Bacteria(2);p__Firmicutes(1239);c__Clostridia(186801);o__Clostridiales(186802);f__Lachnospiraceae(186803);g__Stomatobaculum(1213720);s__Stomatobaculum longum(796942);
Intestinibacter bartlettii	Bacteria	Firmicutes	Clostridia	Clostridiales	Peptostreptococcaceae	Intestinibacter	Intestinibacter bartlettii	0.00097	0	0.00124	2e-05	0.00018	0.00103	0.00092	0	0.00011	0	0.00029	7e-05	0.00018	0.00012	5e-05	9e-05	8e-05	0	0.00165	5e-05	0.00012	0.00015	0.00078	0	0	0.00254	0.00087	0.00041	0.00039	261299	k__Bacteria(2);p__Firmicutes(1239);c__Clostridia(186801);o__Clostridiales(186802);f__Peptostreptococcaceae(186804);g__Intestinibacter(1505657);s__Intestinibacter bartlettii(261299);
Flavonifractor plautii	Bacteria	Firmicutes	Clostridia	Clostridiales	Clostridiales_u_f	Flavonifractor	Flavonifractor plautii	8e-05	0.00013	8e-05	4e-05	7e-05	0.00016	6e-05	6e-05	0.00022	0.0001	0.00017	3e-05	0.00015	0.00012	9e-05	6e-05	0.00011	9e-05	3e-05	4e-05	9e-05	0.00019	7e-05	0.00012	6e-05	8e-05	0.0001	7e-05	9e-05	292800	k__Bacteria(2);p__Firmicutes(1239);c__Clostridia(186801);o__Clostridiales(186802);f__Clostridiales_u_f(186802);g__Flavonifractor(946234);s__Flavonifractor plautii(292800);
Lactobacillus animalis	Bacteria	Firmicutes	Bacilli	Lactobacillales	Lactobacillaceae	Lactobacillus	Lactobacillus animalis	0.00349	5e-05	0.02276	0.00067	0.01888	0.00929	0.02987	0.00722	0	0.00011	0.00093	6e-05	0.00233	0.00351	0.00549	0.00268	0.00011	0.0001	0.0273	0.04031	0.00167	6e-05	0.00046	7e-05	3e-05	0.01361	0.07175	0.01431	0.00441	1605	k__Bacteria(2);p__Firmicutes(1239);c__Bacilli(91061);o__Lactobacillales(186826);f__Lactobacillaceae(33958);g__Lactobacillus(1578);s__Lactobacillus animalis(1605);
[Clostridium] sporosphaeroides	Bacteria	Firmicutes	Clostridia	Clostridiales	Ruminococcaceae	Ruminiclostridium	[Clostridium] sporosphaeroides	0	0	0	0	0	7e-05	0	0	0	0	8e-05	0	0	0	7e-05	0	0	0	0	0	3e-05	0	0	0	0	0	0	0	0	1549	k__Bacteria(2);p__Firmicutes(1239);c__Clostridia(186801);o__Clostridiales(186802);f__Ruminococcaceae(541000);g__Ruminiclostridium(1508657);s__[Clostridium] sporosphaeroides(1549);
Kocuria rhizophila	Bacteria	Actinobacteria	Actinobacteria	Micrococcales	Micrococcaceae	Kocuria	Kocuria rhizophila	0	0	0	0	0	0	0	0	0	0	0	0	0	0	0	0	0	0	0	0	0	0	0	4e-05	0	0	0	0	0	72000	k__Bacteria(2);p__Actinobacteria(201174);c__Actinobacteria(1760);o__Micrococcales(85006);f__Micrococcaceae(1268);g__Kocuria(57493);s__Kocuria rhizophila(72000);
Aquificaceae_u_s	Bacteria	Aquificae	Aquificae	Aquificales	Aquificaceae	Aquificaceae_u_g	Aquificaceae_u_s	0	0	0	0	0	0	0	0.00113	0	0	0	0	0	0	0	0	0	0	0	0	0	0	0	0	0	0	0	0	0	64898	k__Bacteria(2);p__Aquificae(200783);c__Aquificae(187857);o__Aquificales(32069);f__Aquificaceae(64898);g__Aquificaceae_u_g(64898);s__Aquificaceae_u_s(64898);
Eubacterium ramulus	Bacteria	Firmicutes	Clostridia	Clostridiales	Eubacteriaceae	Eubacterium	Eubacterium ramulus	0.00038	0.00038	0.00032	0.00168	0.00025	0.00022	0.00023	0.00089	0.00023	0.00038	0.00218	0.00026	0.00028	0.00143	0.0005	0.00162	0.00051	0.00049	0.00028	0.00187	0.00049	0.00151	0.00014	0.00046	0.00055	0.00078	0.00162	0.00093	0.00028	39490	k__Bacteria(2);p__Firmicutes(1239);c__Clostridia(186801);o__Clostridiales(186802);f__Eubacteriaceae(186806);g__Eubacterium(1730);s__Eubacterium ramulus(39490);
Vibrio cyclitrophicus	Bacteria	Proteobacteria	Gammaproteobacteria	Vibrionales	Vibrionaceae	Vibrio	Vibrio cyclitrophicus	0	0	0	0	0.00033	0	0	0	0	0	0	0	0	0	0	0	0.00011	0	0.0001	0	0	7e-05	0	0	0	0	0	0	0	47951	k__Bacteria(2);p__Proteobacteria(1224);c__Gammaproteobacteria(1236);o__Vibrionales(135623);f__Vibrionaceae(641);g__Vibrio(662);s__Vibrio cyclitrophicus(47951);
Corynebacterium durum	Bacteria	Actinobacteria	Actinobacteria	Corynebacteriales	Corynebacteriaceae	Corynebacterium	Corynebacterium durum	0	0.00028	0	0	0	0.00029	0	7e-05	0	0	0	0	0	0	0	0	0	0	0	0	0	0	0	0	0	0.00017	0	0	0	61592	k__Bacteria(2);p__Actinobacteria(201174);c__Actinobacteria(1760);o__Corynebacteriales(85007);f__Corynebacteriaceae(1653);g__Corynebacterium(1716);s__Corynebacterium durum(61592);
Streptococcus_u_s	Bacteria	Firmicutes	Bacilli	Lactobacillales	Streptococcaceae	Streptococcus	Streptococcus_u_s	4e-05	0.00022	3e-05	4e-05	0.00011	0.00035	3e-05	7e-05	0	0.00016	0	5e-05	0.00028	0	4e-05	3e-05	0	0	5e-05	3e-05	2e-05	4e-05	3e-05	0	0	0.00016	2e-05	0	0.00022	1301	k__Bacteria(2);p__Firmicutes(1239);c__Bacilli(91061);o__Lactobacillales(186826);f__Streptococcaceae(1300);g__Streptococcus(1301);s__Streptococcus_u_s(1301);
Bacillus_u_s	Bacteria	Firmicutes	Bacilli	Bacillales	Bacillaceae	Bacillus	Bacillus_u_s	0	0	0	0	0	0	0	0	0	0	0.00012	0	0	0	0	0	0	0	0	1e-05	0	0	0	0	0	0	0	0	0	1386	k__Bacteria(2);p__Firmicutes(1239);c__Bacilli(91061);o__Bacillales(1385);f__Bacillaceae(186817);g__Bacillus(1386);s__Bacillus_u_s(1386);
Anaerovibrio lipolyticus	Bacteria	Firmicutes	Negativicutes	Selenomonadales	Selenomonadaceae	Anaerovibrio	Anaerovibrio lipolyticus	8e-05	0	8e-05	8e-05	0	0	0	0	0	0	0.00041	0	0	0.00013	0	7e-05	0	0	4e-05	0	0	0.0001	0	0	0	6e-05	0	0	0	82374	k__Bacteria(2);p__Firmicutes(1239);c__Negativicutes(909932);o__Selenomonadales(909929);f__Selenomonadaceae(1843491);g__Anaerovibrio(82373);s__Anaerovibrio lipolyticus(82374);
Propionibacteriaceae_u_s	Bacteria	Actinobacteria	Actinobacteria	Propionibacteriales	Propionibacteriaceae	Propionibacteriaceae_u_g	Propionibacteriaceae_u_s	0.00039	0.00221	4e-05	6e-05	0.00475	0	0.00038	3e-05	0.00065	6e-05	0.00014	0.00012	0.00015	2e-05	0.00016	3e-05	8e-05	3e-05	0	2e-05	0.00024	0.00151	0.00012	4e-05	5e-05	0.00014	8e-05	0.0009	4e-05	31957	k__Bacteria(2);p__Actinobacteria(201174);c__Actinobacteria(1760);o__Propionibacteriales(85009);f__Propionibacteriaceae(31957);g__Propionibacteriaceae_u_g(31957);s__Propionibacteriaceae_u_s(31957);
Desulfovibrio sp. 3_1_syn3	Bacteria	Proteobacteria	Deltaproteobacteria	Desulfovibrionales	Desulfovibrionaceae	Desulfovibrio	Desulfovibrio sp. 3_1_syn3	0	0	0	0	0	0	0	0	0	0	0	0	0	0	0	0	0	0	0	0	0	0	0	0	0	3e-05	0	0	0	457398	k__Bacteria(2);p__Proteobacteria(1224);c__Deltaproteobacteria(28221);o__Desulfovibrionales(213115);f__Desulfovibrionaceae(194924);g__Desulfovibrio(872);s__Desulfovibrio sp. 3_1_syn3(457398);
Ruminococcus lactaris	Bacteria	Firmicutes	Clostridia	Clostridiales	Ruminococcaceae	Ruminococcus	Ruminococcus lactaris	0.00021	0.00025	0.00033	0.0003	0.00052	0.00047	0.0003	0.00022	0.00025	0.00035	0.00061	0.00029	0.00025	0.00037	0.00024	0.00016	0.00176	0.00027	0.00017	0.00018	0.00029	0.00029	0.00015	0.00033	0.00033	0.00029	0.00028	0.00036	0.0003	46228	k__Bacteria(2);p__Firmicutes(1239);c__Clostridia(186801);o__Clostridiales(186802);f__Ruminococcaceae(541000);g__Ruminococcus(1263);s__Ruminococcus lactaris(46228);
Prevotella pallens	Bacteria	Bacteroidetes	Bacteroidia	Bacteroidales	Prevotellaceae	Prevotella	Prevotella pallens	0	0	0	0	0	0	0	0	0	0	0	0	0	0	0	0	0	0	7e-05	0.00011	0	0	0	0	0	5e-05	0.00019	0	0	60133	k__Bacteria(2);p__Bacteroidetes(976);c__Bacteroidia(200643);o__Bacteroidales(171549);f__Prevotellaceae(171552);g__Prevotella(838);s__Prevotella pallens(60133);
Lactobacillus gasseri	Bacteria	Firmicutes	Bacilli	Lactobacillales	Lactobacillaceae	Lactobacillus	Lactobacillus gasseri	0	0	4e-05	0	0.00026	0	0	0	0	0	0	0	0	1e-05	0	4e-05	1e-05	0	0.00027	0	0	0	0	0	0	0	0.00016	4e-05	0	1596	k__Bacteria(2);p__Firmicutes(1239);c__Bacilli(91061);o__Lactobacillales(186826);f__Lactobacillaceae(33958);g__Lactobacillus(1578);s__Lactobacillus gasseri(1596);
Veillonella_u_s	Bacteria	Firmicutes	Negativicutes	Veillonellales	Veillonellaceae	Veillonella	Veillonella_u_s	0	0	0	0	0	0	0	0	0	0	0	0	0	0	0	0	0	0	5e-05	1e-05	0	0	0	0	0	0	0	0	0	29465	k__Bacteria(2);p__Firmicutes(1239);c__Negativicutes(909932);o__Veillonellales(1843489);f__Veillonellaceae(31977);g__Veillonella(29465);s__Veillonella_u_s(29465);
Collinsella sp. 4_8_47FAA	Bacteria	Actinobacteria	Coriobacteriia	Coriobacteriales	Coriobacteriaceae	Collinsella	Collinsella sp. 4_8_47FAA	0.00206	0.00072	0.00875	0.00737	0.0096	0.00559	0.00646	0.00575	0.00357	0.00051	0.01325	0.00098	0.00307	0.0002	0.00309	0.00611	0.00606	0.00036	0.00285	0.00904	0.00717	0.00182	0.00187	0.00136	0.0024	0.01023	0.01037	0.00459	0.00358	742722	k__Bacteria(2);p__Actinobacteria(201174);c__Coriobacteriia(84998);o__Coriobacteriales(84999);f__Coriobacteriaceae(84107);g__Collinsella(102106);s__Collinsella sp. 4_8_47FAA(742722);
Oenococcus_u_s	Bacteria	Firmicutes	Bacilli	Lactobacillales	Leuconostocaceae	Oenococcus	Oenococcus_u_s	0	0.00016	0	0	0	0.00034	0	0	0	0.0001	0	0	0.00039	0	0	0	0	0.00023	0	0	0	0	6e-05	0	0	0	0	0	0	46254	k__Bacteria(2);p__Firmicutes(1239);c__Bacilli(91061);o__Lactobacillales(186826);f__Leuconostocaceae(81850);g__Oenococcus(46254);s__Oenococcus_u_s(46254);
Bacteroides massiliensis	Bacteria	Bacteroidetes	Bacteroidia	Bacteroidales	Bacteroidaceae	Bacteroides	Bacteroides massiliensis	0	0	0	0	0	8e-05	0	0	0	0	0	0	0	0	0	0	0	0	0	0	0	0.0001	0	0	0	0	0	0	0	204516	k__Bacteria(2);p__Bacteroidetes(976);c__Bacteroidia(200643);o__Bacteroidales(171549);f__Bacteroidaceae(815);g__Bacteroides(816);s__Bacteroides massiliensis(204516);
Clostridiales bacterium VE202-18	Bacteria	Firmicutes	Clostridia	Clostridiales	Clostridiales_u_f	Clostridiales_u_g	Clostridiales bacterium VE202-18	0	0	0	0	0	0	0	0	0	0	0	0	0	0	0	0	0	0	0	2e-05	0	3e-05	0	0	0	3e-05	2e-05	0	0	1232446	k__Bacteria(2);p__Firmicutes(1239);c__Clostridia(186801);o__Clostridiales(186802);f__Clostridiales_u_f(186802);g__Clostridiales_u_g(186802);s__Clostridiales bacterium VE202-18(1232446);
Streptococcus pyogenes	Bacteria	Firmicutes	Bacilli	Lactobacillales	Streptococcaceae	Streptococcus	Streptococcus pyogenes	0	0	0	0	0	0	0	0	0	0	0	0	0	0	0	0	0	0	0	1e-05	0	0	0	0	0	0	0	0	0	1314	k__Bacteria(2);p__Firmicutes(1239);c__Bacilli(91061);o__Lactobacillales(186826);f__Streptococcaceae(1300);g__Streptococcus(1301);s__Streptococcus pyogenes(1314);
Rhodospirillaceae_u_s	Bacteria	Proteobacteria	Alphaproteobacteria	Rhodospirillales	Rhodospirillaceae	Rhodospirillaceae_u_g	Rhodospirillaceae_u_s	0	0	0	0	4e-05	0	0	0	0	0	0	0	0	0	0	0	0	0	0	0	0	0	0	0	0	0	0	0.0001	0	41295	k__Bacteria(2);p__Proteobacteria(1224);c__Alphaproteobacteria(28211);o__Rhodospirillales(204441);f__Rhodospirillaceae(41295);g__Rhodospirillaceae_u_g(41295);s__Rhodospirillaceae_u_s(41295);
Oscillospiraceae bacterium VE202-24	Bacteria	Firmicutes	Clostridia	Clostridiales	Oscillospiraceae	Oscillospiraceae_u_g	Oscillospiraceae bacterium VE202-24	0.00015	0.00029	0.00015	7e-05	0.00015	0.00018	8e-05	9e-05	0.00017	0.00014	0.00025	5e-05	0.00031	0.00012	0.00011	0.0001	0.00015	0.00015	4e-05	8e-05	0.00014	9e-05	0.00012	0.00017	0.0001	0.0002	0.00016	0.00012	0.00018	1232459	k__Bacteria(2);p__Firmicutes(1239);c__Clostridia(186801);o__Clostridiales(186802);f__Oscillospiraceae(216572);g__Oscillospiraceae_u_g(216572);s__Oscillospiraceae bacterium VE202-24(1232459);
Prevotella buccae	Bacteria	Bacteroidetes	Bacteroidia	Bacteroidales	Prevotellaceae	Prevotella	Prevotella buccae	0	0.00028	6e-05	0.00017	0	0.00015	0	8e-05	0.00011	0.00036	0	0.00062	8e-05	0.00014	0	0.00083	0.0001	0.0001	9e-05	6e-05	0	0.00046	0	6e-05	0.00017	0	9e-05	0	4e-05	28126	k__Bacteria(2);p__Bacteroidetes(976);c__Bacteroidia(200643);o__Bacteroidales(171549);f__Prevotellaceae(171552);g__Prevotella(838);s__Prevotella buccae(28126);
Desulfovibrionaceae_u_s	Bacteria	Proteobacteria	Deltaproteobacteria	Desulfovibrionales	Desulfovibrionaceae	Desulfovibrionaceae_u_g	Desulfovibrionaceae_u_s	4e-05	2e-05	7e-05	2e-05	0.0001	0.0001	0	4e-05	0.00013	0.00025	0	1e-05	0.00014	3e-05	5e-05	2e-05	9e-05	6e-05	0	4e-05	3e-05	1e-05	2e-05	0.00026	1e-05	9e-05	3e-05	0	7e-05	194924	k__Bacteria(2);p__Proteobacteria(1224);c__Deltaproteobacteria(28221);o__Desulfovibrionales(213115);f__Desulfovibrionaceae(194924);g__Desulfovibrionaceae_u_g(194924);s__Desulfovibrionaceae_u_s(194924);
Klebsiella pneumoniae	Bacteria	Proteobacteria	Gammaproteobacteria	Enterobacterales	Enterobacteriaceae	Klebsiella	Klebsiella pneumoniae	0	0	0	0	0	0	0	0	0	0	0	0	0	0	0	0	0	0	0	0.00016	0	0	0	0	0	0	0	0	0	573	k__Bacteria(2);p__Proteobacteria(1224);c__Gammaproteobacteria(1236);o__Enterobacterales(91347);f__Enterobacteriaceae(543);g__Klebsiella(570);s__Klebsiella pneumoniae(573);
Lactobacillus murinus	Bacteria	Firmicutes	Bacilli	Lactobacillales	Lactobacillaceae	Lactobacillus	Lactobacillus murinus	0	0	0.00013	0	0.00013	4e-05	0.00013	0	0	0	0	0	0	0	0	0	0	0	0.00017	0.0002	0	0	0	0	0	6e-05	0.00058	6e-05	0	1622	k__Bacteria(2);p__Firmicutes(1239);c__Bacilli(91061);o__Lactobacillales(186826);f__Lactobacillaceae(33958);g__Lactobacillus(1578);s__Lactobacillus murinus(1622);
Bifidobacterium adolescentis	Bacteria	Actinobacteria	Actinobacteria	Bifidobacteriales	Bifidobacteriaceae	Bifidobacterium	Bifidobacterium adolescentis	0	0	0	2e-05	0	0	0	0	3e-05	3e-05	0	0	2e-05	3e-05	0	2e-05	0	0	0	2e-05	0	2e-05	0	0	0	7e-05	3e-05	0	2e-05	1680	k__Bacteria(2);p__Actinobacteria(201174);c__Actinobacteria(1760);o__Bifidobacteriales(85004);f__Bifidobacteriaceae(31953);g__Bifidobacterium(1678);s__Bifidobacterium adolescentis(1680);
Rhodobacteraceae_u_s	Bacteria	Proteobacteria	Alphaproteobacteria	Rhodobacterales	Rhodobacteraceae	Rhodobacteraceae_u_g	Rhodobacteraceae_u_s	0	0	0	0	0	0	0	0	0	0	0	0	0	0	0	0	0	0	0	0	0	0	0	0	0	0	1e-05	0.00035	0	31989	k__Bacteria(2);p__Proteobacteria(1224);c__Alphaproteobacteria(28211);o__Rhodobacterales(204455);f__Rhodobacteraceae(31989);g__Rhodobacteraceae_u_g(31989);s__Rhodobacteraceae_u_s(31989);
Pandoraea_u_s	Bacteria	Proteobacteria	Betaproteobacteria	Burkholderiales	Burkholderiaceae	Pandoraea	Pandoraea_u_s	0	0	0	0	0	0	0	0	0	0	0	0	0	0	0	0	0	0	0	0	1e-05	0	0	0	0	0	0	0	0	93217	k__Bacteria(2);p__Proteobacteria(1224);c__Betaproteobacteria(28216);o__Burkholderiales(80840);f__Burkholderiaceae(119060);g__Pandoraea(93217);s__Pandoraea_u_s(93217);
Phascolarctobacterium succinatutens	Bacteria	Firmicutes	Negativicutes	Acidaminococcales	Acidaminococcaceae	Phascolarctobacterium	Phascolarctobacterium succinatutens	0.00691	0.0142	0.01048	0.01178	0.01463	0.00456	0.01122	0.00561	0.00947	0.00573	0.03845	0.00187	0.0108	0.02536	0.02649	0.01175	0.00541	0.00523	0.01934	0.00879	0.00904	0.00847	0.00234	0.01795	0.0085	0.02062	0.01665	0.02542	0.00994	626940	k__Bacteria(2);p__Firmicutes(1239);c__Negativicutes(909932);o__Acidaminococcales(1843488);f__Acidaminococcaceae(909930);g__Phascolarctobacterium(33024);s__Phascolarctobacterium succinatutens(626940);
Solirubrobacter_u_s	Bacteria	Actinobacteria	Thermoleophilia	Solirubrobacterales	Solirubrobacteraceae	Solirubrobacter	Solirubrobacter_u_s	0	0	0	1e-05	0	0	0	0	0	2e-05	0	0	0	0	0	0	0	0	0	1e-05	0	0	0	0	0	0	0	0	0	207599	k__Bacteria(2);p__Actinobacteria(201174);c__Thermoleophilia(1497346);o__Solirubrobacterales(588673);f__Solirubrobacteraceae(320599);g__Solirubrobacter(207599);s__Solirubrobacter_u_s(207599);
Rothia mucilaginosa	Bacteria	Actinobacteria	Actinobacteria	Micrococcales	Micrococcaceae	Rothia	Rothia mucilaginosa	3e-05	0	0	0	0	0	0	0	0	0	0	0	0	0	0	0	0	0	0	0	3e-05	0	0	0	0	0	0	0	0	43675	k__Bacteria(2);p__Actinobacteria(201174);c__Actinobacteria(1760);o__Micrococcales(85006);f__Micrococcaceae(1268);g__Rothia(32207);s__Rothia mucilaginosa(43675);
Prevotella denticola	Bacteria	Bacteroidetes	Bacteroidia	Bacteroidales	Prevotellaceae	Prevotella	Prevotella denticola	7e-05	0.00042	9e-05	0.00011	0.00022	0.00021	0.00012	0.0001	0.00016	0.00025	0.00029	0.0002	0.00016	0.00013	0.00038	0.00017	0.0001	0.00031	0.00021	0.00017	0	0.00023	0.00034	0.00013	5e-05	0.00014	0.00017	0.00023	0	28129	k__Bacteria(2);p__Bacteroidetes(976);c__Bacteroidia(200643);o__Bacteroidales(171549);f__Prevotellaceae(171552);g__Prevotella(838);s__Prevotella denticola(28129);
Staphylococcus sp. DORA_6_22	Bacteria	Firmicutes	Bacilli	Bacillales	Staphylococcaceae	Staphylococcus	Staphylococcus sp. DORA_6_22	0	0	0	0	0	0	0	0	0	0	0	0	0	0	0	0	0	0	1e-05	0	0	0	0	0	0	0	0	0	0	1403935	k__Bacteria(2);p__Firmicutes(1239);c__Bacilli(91061);o__Bacillales(1385);f__Staphylococcaceae(90964);g__Staphylococcus(1279);s__Staphylococcus sp. DORA_6_22(1403935);
Alloprevotella rava	Bacteria	Bacteroidetes	Bacteroidia	Bacteroidales	Prevotellaceae	Alloprevotella	Alloprevotella rava	0	0	0	0	0	0.00013	0	0	0	0	0	0	0	0	0	0.00011	0	0	0	0	0	0.00022	0	0	0	0	0	0	0	671218	k__Bacteria(2);p__Bacteroidetes(976);c__Bacteroidia(200643);o__Bacteroidales(171549);f__Prevotellaceae(171552);g__Alloprevotella(1283313);s__Alloprevotella rava(671218);
Coprothermobacter_u_s	Bacteria	Firmicutes	Clostridia	Thermoanaerobacterales	Thermodesulfobiaceae	Coprothermobacter	Coprothermobacter_u_s	9e-05	0	0	0	0	0.00012	0	0.00022	0.00016	9e-05	7e-05	0	0	8e-05	0	7e-05	0	0.00016	4e-05	3e-05	0	0.00027	0	0	6e-05	0	0	0	0	68335	k__Bacteria(2);p__Firmicutes(1239);c__Clostridia(186801);o__Thermoanaerobacterales(68295);f__Thermodesulfobiaceae(227387);g__Coprothermobacter(68335);s__Coprothermobacter_u_s(68335);
Rothia_u_s	Bacteria	Actinobacteria	Actinobacteria	Micrococcales	Micrococcaceae	Rothia	Rothia_u_s	0	0	0	0	0	0	0	2e-05	0	0	0	1e-05	0	0	0	0	0	0	0	0	0	5e-05	0	0	0	0	0	0	0	32207	k__Bacteria(2);p__Actinobacteria(201174);c__Actinobacteria(1760);o__Micrococcales(85006);f__Micrococcaceae(1268);g__Rothia(32207);s__Rothia_u_s(32207);
Prevotella fusca	Bacteria	Bacteroidetes	Bacteroidia	Bacteroidales	Prevotellaceae	Prevotella	Prevotella fusca	0.00012	0	9e-05	0.00012	0	0.00019	0	8e-05	7e-05	0.00014	0	0.00014	0	0.00013	0	0.00018	9e-05	0.00012	0.00018	0.00012	0	0.00027	7e-05	0	7e-05	9e-05	0.00014	0	0	589436	k__Bacteria(2);p__Bacteroidetes(976);c__Bacteroidia(200643);o__Bacteroidales(171549);f__Prevotellaceae(171552);g__Prevotella(838);s__Prevotella fusca(589436);
Levyella massiliensis	Bacteria	Firmicutes	Clostridia	Clostridiales	Clostridiales_u_f	Levyella	Levyella massiliensis	0	0	0	4e-05	0	0	0	0	0	9e-05	0	0	0.0001	0	0	0	0	0	0	0	4e-05	0	0	0	0	0	0	0	0	938289	k__Bacteria(2);p__Firmicutes(1239);c__Clostridia(186801);o__Clostridiales(186802);f__Clostridiales_u_f(186802);g__Levyella(1715798);s__Levyella massiliensis(938289);
Dorea sp. AGR2135	Bacteria	Firmicutes	Clostridia	Clostridiales	Lachnospiraceae	Dorea	Dorea sp. AGR2135	0.00236	0.00018	0.00126	0.00054	0.00273	0.00375	0.00217	0.0002	0.00022	0.00022	0.0015	0.00044	0.00064	0.0003	0.00163	0.00062	0.00011	0.00032	0.00381	0.00213	0.00027	0.00063	0.00054	0.00019	0.00036	0.00511	0.00356	0.003	0.0002	1280669	k__Bacteria(2);p__Firmicutes(1239);c__Clostridia(186801);o__Clostridiales(186802);f__Lachnospiraceae(186803);g__Dorea(189330);s__Dorea sp. AGR2135(1280669);
Clostridiales bacterium VE202-03	Bacteria	Firmicutes	Clostridia	Clostridiales	Clostridiales_u_f	Clostridiales_u_g	Clostridiales bacterium VE202-03	0	0.00077	0.00027	0.00016	0	0	0	0.00021	0.00043	0	0	0.00012	0	0	0.00032	0	0	0	0	0.00017	0.00022	0	0	0.00049	0.00021	0	0	0	0.00026	1232439	k__Bacteria(2);p__Firmicutes(1239);c__Clostridia(186801);o__Clostridiales(186802);f__Clostridiales_u_f(186802);g__Clostridiales_u_g(186802);s__Clostridiales bacterium VE202-03(1232439);
Rothia dentocariosa	Bacteria	Actinobacteria	Actinobacteria	Micrococcales	Micrococcaceae	Rothia	Rothia dentocariosa	0	0	0	0	0	0	5e-05	0	0	0	0	0	0	8e-05	0	0	0	0	0	0	0	0	0	0	0	0	8e-05	0	0	2047	k__Bacteria(2);p__Actinobacteria(201174);c__Actinobacteria(1760);o__Micrococcales(85006);f__Micrococcaceae(1268);g__Rothia(32207);s__Rothia dentocariosa(2047);
Varibaculum cambriense	Bacteria	Actinobacteria	Actinobacteria	Actinomycetales	Actinomycetaceae	Varibaculum	Varibaculum cambriense	0	0	0	0	0	0	0	0	0	0	0	0	0	0	0	0	0	0	0	0	0.00018	0	0	0	0	0	0	0	0	184870	k__Bacteria(2);p__Actinobacteria(201174);c__Actinobacteria(1760);o__Actinomycetales(2037);f__Actinomycetaceae(2049);g__Varibaculum(184869);s__Varibaculum cambriense(184870);
Brochothrix_u_s	Bacteria	Firmicutes	Bacilli	Bacillales	Listeriaceae	Brochothrix	Brochothrix_u_s	0	0	0.00011	2e-05	0	0	6e-05	0	0	0	0	0	0	0	0	0	0	0	0	2e-05	0	0	0	0	0	2e-05	0	0	0	2755	k__Bacteria(2);p__Firmicutes(1239);c__Bacilli(91061);o__Bacillales(1385);f__Listeriaceae(186820);g__Brochothrix(2755);s__Brochothrix_u_s(2755);
Prevotella amnii	Bacteria	Bacteroidetes	Bacteroidia	Bacteroidales	Prevotellaceae	Prevotella	Prevotella amnii	0	0	0	0.00014	0	0	0	0	0	0	0	0	0	0	0	0	0	0	0	0	0	0.00026	0	0	0	0	0	0	0	419005	k__Bacteria(2);p__Bacteroidetes(976);c__Bacteroidia(200643);o__Bacteroidales(171549);f__Prevotellaceae(171552);g__Prevotella(838);s__Prevotella amnii(419005);
Lachnospiraceae bacterium 1_4_56FAA	Bacteria	Firmicutes	Clostridia	Clostridiales	Lachnospiraceae	Lachnospiraceae_u_g	Lachnospiraceae bacterium 1_4_56FAA	4e-05	0	4e-05	3e-05	0	0	0	0	0	0	6e-05	0	0	0	0	2e-05	0	0	0	2e-05	0	0.0001	0	0	0	0	4e-05	0	0	658655	k__Bacteria(2);p__Firmicutes(1239);c__Clostridia(186801);o__Clostridiales(186802);f__Lachnospiraceae(186803);g__Lachnospiraceae_u_g(186803);s__Lachnospiraceae bacterium 1_4_56FAA(658655);
Erysipelotrichaceae bacterium 6_1_45	Bacteria	Firmicutes	Erysipelotrichia	Erysipelotrichales	Erysipelotrichaceae	Erysipelotrichaceae_u_g	Erysipelotrichaceae bacterium 6_1_45	0	0.00103	0.00042	0.00021	0.00029	0.00038	0	0.00018	0	0	0	0	0.00115	0	0.0007	0.0002	0.00028	0.00038	0.00026	0.00015	0	0	0	0	0	0	0.00044	0	0	469614	k__Bacteria(2);p__Firmicutes(1239);c__Erysipelotrichia(526524);o__Erysipelotrichales(526525);f__Erysipelotrichaceae(128827);g__Erysipelotrichaceae_u_g(128827);s__Erysipelotrichaceae bacterium 6_1_45(469614);
Lachnoanaerobaculum saburreum	Bacteria	Firmicutes	Clostridia	Clostridiales	Lachnospiraceae	Lachnoanaerobaculum	Lachnoanaerobaculum saburreum	0	0	0	0	0	0	0	0	0	0	0	9e-05	0	0	0	0	0	0	0	0	0	0	0	0	0	0	0	0	0	467210	k__Bacteria(2);p__Firmicutes(1239);c__Clostridia(186801);o__Clostridiales(186802);f__Lachnospiraceae(186803);g__Lachnoanaerobaculum(1164882);s__Lachnoanaerobaculum saburreum(467210);
Faecalibacterium prausnitzii	Bacteria	Firmicutes	Clostridia	Clostridiales	Ruminococcaceae	Faecalibacterium	Faecalibacterium prausnitzii	0.03605	0.00156	0.01694	0.00205	0.00994	0.01602	0.01286	0.00517	0.00564	0.00912	0.04202	0.00711	0.006	0.00678	0.0115	0.01428	0.00295	0.00607	0.01281	0.00655	0.00165	0.02853	0.0064	0.0042	0.00237	0.02648	0.02006	0.01397	0.00286	853	k__Bacteria(2);p__Firmicutes(1239);c__Clostridia(186801);o__Clostridiales(186802);f__Ruminococcaceae(541000);g__Faecalibacterium(216851);s__Faecalibacterium prausnitzii(853);
Bacteroides ovatus	Bacteria	Bacteroidetes	Bacteroidia	Bacteroidales	Bacteroidaceae	Bacteroides	Bacteroides ovatus	0.0012	0.00105	0.00072	0.00145	0.00113	0.00247	0.00092	0.00104	0.00085	0.00172	0.00137	0.00264	0.00159	0.00139	0.00123	0.00208	0.00073	0.00178	0.00232	0.00131	0.00053	0.00291	0.00153	0.00083	0.00089	0.00132	0.00219	0.00106	0.00054	28116	k__Bacteria(2);p__Bacteroidetes(976);c__Bacteroidia(200643);o__Bacteroidales(171549);f__Bacteroidaceae(815);g__Bacteroides(816);s__Bacteroides ovatus(28116);
Bifidobacterium longum	Bacteria	Actinobacteria	Actinobacteria	Bifidobacteriales	Bifidobacteriaceae	Bifidobacterium	Bifidobacterium longum	0	0	0	0	0	0	0	0	0	0	0	0	8e-05	0	0	0	0	0	0	0	0	0	0	0	0	3e-05	0	0	2e-05	216816	k__Bacteria(2);p__Actinobacteria(201174);c__Actinobacteria(1760);o__Bifidobacteriales(85004);f__Bifidobacteriaceae(31953);g__Bifidobacterium(1678);s__Bifidobacterium longum(216816);
Candidatus Liberibacter asiaticus	Bacteria	Proteobacteria	Alphaproteobacteria	Rhizobiales	Rhizobiaceae	Liberibacter	Candidatus Liberibacter asiaticus	0	0	0	0	0	0	0	0	0	0	0	0	0	0	0	0	0	0	0	0	1e-05	0	0	0	0	0	0	0	0	34021	k__Bacteria(2);p__Proteobacteria(1224);c__Alphaproteobacteria(28211);o__Rhizobiales(356);f__Rhizobiaceae(82115);g__Liberibacter(34019);s__Candidatus Liberibacter asiaticus(34021);
Streptococcus infantarius	Bacteria	Firmicutes	Bacilli	Lactobacillales	Streptococcaceae	Streptococcus	Streptococcus infantarius	0.00021	9e-05	0.00034	0.00011	0.00025	0.00015	0.00033	6e-05	5e-05	9e-05	4e-05	7e-05	0.00041	5e-05	0.00022	0.00019	4e-05	2e-05	0.00011	0.00073	0.00094	3e-05	0.00089	5e-05	5e-05	0.00027	0.00038	0.00039	0.00202	102684	k__Bacteria(2);p__Firmicutes(1239);c__Bacilli(91061);o__Lactobacillales(186826);f__Streptococcaceae(1300);g__Streptococcus(1301);s__Streptococcus infantarius(102684);
Akkermansia muciniphila	Bacteria	Verrucomicrobia	Verrucomicrobiae	Verrucomicrobiales	Akkermansiaceae	Akkermansia	Akkermansia muciniphila	0	0	0	0	0	0	0	0	0	0	0	0	0	0	0	0	0	0	0	0	0	0	0	0	0	0	0.0035	0	0.00019	239935	k__Bacteria(2);p__Verrucomicrobia(74201);c__Verrucomicrobiae(203494);o__Verrucomicrobiales(48461);f__Akkermansiaceae(1647988);g__Akkermansia(239934);s__Akkermansia muciniphila(239935);
Bilophila_u_s	Bacteria	Proteobacteria	Deltaproteobacteria	Desulfovibrionales	Desulfovibrionaceae	Bilophila	Bilophila_u_s	0	0	0	0	0.00047	0	0	0	0	0	0	0	0	0	0	0	0.00028	0	0	0	0	0	0	0	0	0	0	0	0	35832	k__Bacteria(2);p__Proteobacteria(1224);c__Deltaproteobacteria(28221);o__Desulfovibrionales(213115);f__Desulfovibrionaceae(194924);g__Bilophila(35832);s__Bilophila_u_s(35832);
Streptococcus cristatus	Bacteria	Firmicutes	Bacilli	Lactobacillales	Streptococcaceae	Streptococcus	Streptococcus cristatus	0	0	0	0	0	4e-05	0	0	0	0	0	0	0	0	0	3e-05	0	0	0	0	0	0	0	0	0	0	0	0	0	45634	k__Bacteria(2);p__Firmicutes(1239);c__Bacilli(91061);o__Lactobacillales(186826);f__Streptococcaceae(1300);g__Streptococcus(1301);s__Streptococcus cristatus(45634);
Acetobacterium_u_s	Bacteria	Firmicutes	Clostridia	Clostridiales	Eubacteriaceae	Acetobacterium	Acetobacterium_u_s	1e-05	7e-05	0	0	3e-05	0	0	0	4e-05	4e-05	0	0	0	3e-05	2e-05	0	0	0	1e-05	0	0	0	2e-05	3e-05	0	0	0	7e-05	1e-05	33951	k__Bacteria(2);p__Firmicutes(1239);c__Clostridia(186801);o__Clostridiales(186802);f__Eubacteriaceae(186806);g__Acetobacterium(33951);s__Acetobacterium_u_s(33951);
Granulicatella adiacens	Bacteria	Firmicutes	Bacilli	Lactobacillales	Carnobacteriaceae	Granulicatella	Granulicatella adiacens	0	0	0	0	0	0	0	0	0	0	0	0	0	0	0	0	0	0	2e-05	0	0	0	0	0	0	0	0	0	0	46124	k__Bacteria(2);p__Firmicutes(1239);c__Bacilli(91061);o__Lactobacillales(186826);f__Carnobacteriaceae(186828);g__Granulicatella(117563);s__Granulicatella adiacens(46124);
Streptococcus gallolyticus	Bacteria	Firmicutes	Bacilli	Lactobacillales	Streptococcaceae	Streptococcus	Streptococcus gallolyticus	0	0	4e-05	0	0	0	3e-05	0	0	0	0	0	0	0	3e-05	0	0	0	0	3e-05	2e-05	0	5e-05	0	0	4e-05	4e-05	4e-05	6e-05	315405	k__Bacteria(2);p__Firmicutes(1239);c__Bacilli(91061);o__Lactobacillales(186826);f__Streptococcaceae(1300);g__Streptococcus(1301);s__Streptococcus gallolyticus(315405);
Treponema primitia	Bacteria	Spirochaetes	Spirochaetia	Spirochaetales	Spirochaetaceae	Treponema	Treponema primitia	1e-05	0	2e-05	0	0	2e-05	2e-05	3e-05	0	2e-05	0	2e-05	0	0	0	0	0	4e-05	0	0	4e-05	0	0.00028	0	4e-05	5e-05	2e-05	0	2e-05	88058	k__Bacteria(2);p__Spirochaetes(203691);c__Spirochaetia(203692);o__Spirochaetales(136);f__Spirochaetaceae(137);g__Treponema(157);s__Treponema primitia(88058);
Gordonibacter pamelaeae	Bacteria	Actinobacteria	Coriobacteriia	Eggerthellales	Eggerthellaceae	Gordonibacter	Gordonibacter pamelaeae	0	0	4e-05	0	0	0	0	0	0	0	0	0	0	0	0	0	0	0	0	2e-05	0	0	0	0	0	0	4e-05	0	0	471189	k__Bacteria(2);p__Actinobacteria(201174);c__Coriobacteriia(84998);o__Eggerthellales(1643822);f__Eggerthellaceae(1643826);g__Gordonibacter(644652);s__Gordonibacter pamelaeae(471189);
Oscillibacter sp. ER4	Bacteria	Firmicutes	Clostridia	Clostridiales	Oscillospiraceae	Oscillibacter	Oscillibacter sp. ER4	0.02769	0.02334	0.06019	0.00746	0.0201	0.02319	0.00972	0.0087	0.01845	0.01878	0.07796	0.00399	0.02442	0.01695	0.02577	0.01412	0.01085	0.01406	0.00747	0.01805	0.01527	0.00685	0.01603	0.02422	0.01009	0.04724	0.09809	0.01564	0.01383	1519439	k__Bacteria(2);p__Firmicutes(1239);c__Clostridia(186801);o__Clostridiales(186802);f__Oscillospiraceae(216572);g__Oscillibacter(459786);s__Oscillibacter sp. ER4(1519439);
Prevotella timonensis	Bacteria	Bacteroidetes	Bacteroidia	Bacteroidales	Prevotellaceae	Prevotella	Prevotella timonensis	0.00015	0.00034	0.00038	0.00025	0.00015	0.00014	0.00014	0.00023	0.00013	0.00029	0	0.0002	0	0.00018	0.00038	0.00017	0.00012	0.00029	0.00068	0.00042	9e-05	0.00082	6e-05	0.00018	0.00029	0.00022	0.00025	0	0	386414	k__Bacteria(2);p__Bacteroidetes(976);c__Bacteroidia(200643);o__Bacteroidales(171549);f__Prevotellaceae(171552);g__Prevotella(838);s__Prevotella timonensis(386414);
Lactobacillus ruminis	Bacteria	Firmicutes	Bacilli	Lactobacillales	Lactobacillaceae	Lactobacillus	Lactobacillus ruminis	0	0	0	0	0	0	0	0	0	0	0	0	0	3e-05	0	0	0	0	0	0	0	0	0	0	0	0	0	0	0	1623	k__Bacteria(2);p__Firmicutes(1239);c__Bacilli(91061);o__Lactobacillales(186826);f__Lactobacillaceae(33958);g__Lactobacillus(1578);s__Lactobacillus ruminis(1623);
[Clostridium] bolteae	Bacteria	Firmicutes	Clostridia	Clostridiales	Lachnospiraceae	Lachnoclostridium	[Clostridium] bolteae	0	0	0	0.00013	0	0	0	0	0	0	0	0	0	0	0	0	0	0	0	0	0	2e-05	0	0	0	0	0	0	0	208479	k__Bacteria(2);p__Firmicutes(1239);c__Clostridia(186801);o__Clostridiales(186802);f__Lachnospiraceae(186803);g__Lachnoclostridium(1506553);s__[Clostridium] bolteae(208479);
Alistipes putredinis	Bacteria	Bacteroidetes	Bacteroidia	Bacteroidales	Rikenellaceae	Alistipes	Alistipes putredinis	0	0.00012	0	7e-05	0	0	0	3e-05	0	0.0001	0	0.00022	0	5e-05	0	0	0	6e-05	0	3e-05	0	7e-05	0	0	0	0	0	0	0	28117	k__Bacteria(2);p__Bacteroidetes(976);c__Bacteroidia(200643);o__Bacteroidales(171549);f__Rikenellaceae(171550);g__Alistipes(239759);s__Alistipes putredinis(28117);
Clostridium sp. ATCC 29733	Bacteria	Firmicutes	Clostridia	Clostridiales	Clostridiaceae	Clostridium	Clostridium sp. ATCC 29733	0	0.00014	0	0	0	0	0	0	0.00029	0.00011	0	0	0	0	0	0	0	0	0	0	0	0	0	0	0	0	0	0	0	1507	k__Bacteria(2);p__Firmicutes(1239);c__Clostridia(186801);o__Clostridiales(186802);f__Clostridiaceae(31979);g__Clostridium(1485);s__Clostridium sp. ATCC 29733(1507);
Candidatus Fervidibacteria_u_s	Bacteria	Candidatus Fervidibacteria	Candidatus Fervidibacteria_u_c	Candidatus Fervidibacteria_u_o	Candidatus Fervidibacteria_u_f	Candidatus Fervidibacteria_u_g	Candidatus Fervidibacteria_u_s	0	0	1e-05	0	0	0	0	1e-05	0	0	0	0	2e-05	0	0	0	0	1e-05	1e-05	0	0	0	0	0	0	0	0	0	0	1383058	k__Bacteria(2);p__Candidatus Fervidibacteria(1383058);c__Candidatus Fervidibacteria_u_c(1383058);o__Candidatus Fervidibacteria_u_o(1383058);f__Candidatus Fervidibacteria_u_f(1383058);g__Candidatus Fervidibacteria_u_g(1383058);s__Candidatus Fervidibacteria_u_s(1383058);
Clostridiales bacterium VE202-21	Bacteria	Firmicutes	Clostridia	Clostridiales	Clostridiales_u_f	Clostridiales_u_g	Clostridiales bacterium VE202-21	0.00014	0.00033	0.00015	9e-05	0.00021	0.00019	0.00019	0.00012	0.00021	0.00023	0.00032	8e-05	0.0003	0.0002	0.00021	9e-05	0.00017	0.00018	5e-05	7e-05	0.00016	0.0001	0.00011	0.00024	0.00012	0.00017	0.00017	0.00019	0.00013	1232453	k__Bacteria(2);p__Firmicutes(1239);c__Clostridia(186801);o__Clostridiales(186802);f__Clostridiales_u_f(186802);g__Clostridiales_u_g(186802);s__Clostridiales bacterium VE202-21(1232453);
Pseudobutyrivibrio_u_s	Bacteria	Firmicutes	Clostridia	Clostridiales	Lachnospiraceae	Pseudobutyrivibrio	Pseudobutyrivibrio_u_s	5e-05	0	2e-05	4e-05	0	0	0	3e-05	0	0	0.00033	4e-05	0	9e-05	0	2e-05	4e-05	3e-05	2e-05	2e-05	5e-05	5e-05	2e-05	0	4e-05	0	3e-05	0	0.0001	46205	k__Bacteria(2);p__Firmicutes(1239);c__Clostridia(186801);o__Clostridiales(186802);f__Lachnospiraceae(186803);g__Pseudobutyrivibrio(46205);s__Pseudobutyrivibrio_u_s(46205);
Desulfovibrio_u_s	Bacteria	Proteobacteria	Deltaproteobacteria	Desulfovibrionales	Desulfovibrionaceae	Desulfovibrio	Desulfovibrio_u_s	0.00034	0.00012	9e-05	0.00035	0.0003	9e-05	0.00015	0.00019	7e-05	0.0004	0	0.00018	9e-05	0.00024	0.00036	5e-05	0.00028	7e-05	0.00031	0.00029	5e-05	4e-05	0.00015	9e-05	6e-05	0	0.00022	0.00077	0.00018	872	k__Bacteria(2);p__Proteobacteria(1224);c__Deltaproteobacteria(28221);o__Desulfovibrionales(213115);f__Desulfovibrionaceae(194924);g__Desulfovibrio(872);s__Desulfovibrio_u_s(872);
Actinobacteria_u_s	Bacteria	Actinobacteria	Actinobacteria	Actinobacteria_u_o	Actinobacteria_u_f	Actinobacteria_u_g	Actinobacteria_u_s	0	0	0	0	0	0	2e-05	0	0	0	0	0	0	0	0	0	0	0	0	0	0	0	0	0	0	0	0	0	0	1760	k__Bacteria(2);p__Actinobacteria(201174);c__Actinobacteria(1760);o__Actinobacteria_u_o(1760);f__Actinobacteria_u_f(1760);g__Actinobacteria_u_g(1760);s__Actinobacteria_u_s(1760);
Prevotella dentasini	Bacteria	Bacteroidetes	Bacteroidia	Bacteroidales	Prevotellaceae	Prevotella	Prevotella dentasini	0.00026	0.00012	0.00025	0.00013	0.00015	0.00024	0.00016	0.0001	0.00014	0.00012	0.00021	9e-05	0.00022	0.00013	0.00044	0.00016	0.00011	0.00015	0.00027	0.00021	7e-05	0.00021	0.00016	0.00015	0.00011	0.00015	0.00016	0.00021	0	589537	k__Bacteria(2);p__Bacteroidetes(976);c__Bacteroidia(200643);o__Bacteroidales(171549);f__Prevotellaceae(171552);g__Prevotella(838);s__Prevotella dentasini(589537);
Staphylococcus sp. MDS7B	Bacteria	Firmicutes	Bacilli	Bacillales	Staphylococcaceae	Staphylococcus	Staphylococcus sp. MDS7B	0	0.00525	0	0	0	0.00504	0	0.00109	0	0	0	0	0	0	0	0	0	0	0	0	0	0	0	0	0	0.00253	0	0	0	1209359	k__Bacteria(2);p__Firmicutes(1239);c__Bacilli(91061);o__Bacillales(1385);f__Staphylococcaceae(90964);g__Staphylococcus(1279);s__Staphylococcus sp. MDS7B(1209359);
Cardiobacteriaceae_u_s	Bacteria	Proteobacteria	Gammaproteobacteria	Cardiobacteriales	Cardiobacteriaceae	Cardiobacteriaceae_u_g	Cardiobacteriaceae_u_s	0	0	0	0	0	0	0	0	0	0	0	0	0	0	0	0	0	0	0	0.00102	0	0	0.0037	0	0	0	0	0.00395	0	868	k__Bacteria(2);p__Proteobacteria(1224);c__Gammaproteobacteria(1236);o__Cardiobacteriales(135615);f__Cardiobacteriaceae(868);g__Cardiobacteriaceae_u_g(868);s__Cardiobacteriaceae_u_s(868);
Roseiflexus_u_s	Bacteria	Chloroflexi	Chloroflexia	Chloroflexales	Roseiflexaceae	Roseiflexus	Roseiflexus_u_s	2e-05	3e-05	0	0	0	0	1e-05	0	0	2e-05	0	0	0	0	2e-05	1e-05	1e-05	0	0	0	2e-05	0	0	2e-05	0	1e-05	0	2e-05	0	120961	k__Bacteria(2);p__Chloroflexi(200795);c__Chloroflexia(32061);o__Chloroflexales(32064);f__Roseiflexaceae(1508635);g__Roseiflexus(120961);s__Roseiflexus_u_s(120961);
Vibrio_u_s	Bacteria	Proteobacteria	Gammaproteobacteria	Vibrionales	Vibrionaceae	Vibrio	Vibrio_u_s	0	0	0	0	0.00013	0	0	0	0	0	0	0	0	0	0	0	5e-05	0	3e-05	0	0	4e-05	1e-05	0	0	0	0	3e-05	0	662	k__Bacteria(2);p__Proteobacteria(1224);c__Gammaproteobacteria(1236);o__Vibrionales(135623);f__Vibrionaceae(641);g__Vibrio(662);s__Vibrio_u_s(662);
Clostridium celatum	Bacteria	Firmicutes	Clostridia	Clostridiales	Clostridiaceae	Clostridium	Clostridium celatum	3e-05	0	0	0	0	0	0	0	0	0	0	0	0	0	0	0	0	0	7e-05	0	0	0	0	0	0	0	0	0	4e-05	36834	k__Bacteria(2);p__Firmicutes(1239);c__Clostridia(186801);o__Clostridiales(186802);f__Clostridiaceae(31979);g__Clostridium(1485);s__Clostridium celatum(36834);
Bacteroides rodentium	Bacteria	Bacteroidetes	Bacteroidia	Bacteroidales	Bacteroidaceae	Bacteroides	Bacteroides rodentium	0	0.00033	0	0.00014	0	0.0002	0.00013	0.0002	0.00017	0.00014	0	5e-05	0.00037	0.00012	0.0004	9e-05	0.00011	0.00018	0	6e-05	0.00018	9e-05	6e-05	0.0001	0.00025	0	0	0	0.00012	691816	k__Bacteria(2);p__Bacteroidetes(976);c__Bacteroidia(200643);o__Bacteroidales(171549);f__Bacteroidaceae(815);g__Bacteroides(816);s__Bacteroides rodentium(691816);
Desulfovibrio sp. Dsv1	Bacteria	Proteobacteria	Deltaproteobacteria	Desulfovibrionales	Desulfovibrionaceae	Desulfovibrio	Desulfovibrio sp. Dsv1	0	0	0	0	0	8e-05	0	0	0	0	9e-05	0	0.01932	0	0	2e-05	0	4e-05	0	0	0	0	0	0	0	0	0	0	0	1292024	k__Bacteria(2);p__Proteobacteria(1224);c__Deltaproteobacteria(28221);o__Desulfovibrionales(213115);f__Desulfovibrionaceae(194924);g__Desulfovibrio(872);s__Desulfovibrio sp. Dsv1(1292024);
Actinomyces timonensis	Bacteria	Actinobacteria	Actinobacteria	Actinomycetales	Actinomycetaceae	Actinomyces	Actinomyces timonensis	0	0	0	0	0	0	0	0	0	0	0	0	0	0	0	0	3e-05	0	0	0	0	0	0	0	0	0	0	0	0	1288391	k__Bacteria(2);p__Actinobacteria(201174);c__Actinobacteria(1760);o__Actinomycetales(2037);f__Actinomycetaceae(2049);g__Actinomyces(1654);s__Actinomyces timonensis(1288391);
Lachnospiraceae bacterium 2_1_58FAA	Bacteria	Firmicutes	Clostridia	Clostridiales	Lachnospiraceae	Lachnospiraceae_u_g	Lachnospiraceae bacterium 2_1_58FAA	2e-05	0	0	0	0	0	0	0	0	0	0	0	0	0	0	0	0	0	0	0	0	3e-05	0	0	0	0	0	0	0	658082	k__Bacteria(2);p__Firmicutes(1239);c__Clostridia(186801);o__Clostridiales(186802);f__Lachnospiraceae(186803);g__Lachnospiraceae_u_g(186803);s__Lachnospiraceae bacterium 2_1_58FAA(658082);
Streptococcus macedonicus	Bacteria	Firmicutes	Bacilli	Lactobacillales	Streptococcaceae	Streptococcus	Streptococcus macedonicus	5e-05	0	6e-05	1e-05	0	3e-05	4e-05	1e-05	0	0	0	2e-05	0	0	5e-05	3e-05	0	0	1e-05	5e-05	5e-05	0	8e-05	0	0	4e-05	7e-05	7e-05	0.0001	59310	k__Bacteria(2);p__Firmicutes(1239);c__Bacilli(91061);o__Lactobacillales(186826);f__Streptococcaceae(1300);g__Streptococcus(1301);s__Streptococcus macedonicus(59310);
Lachnoclostridium phytofermentans	Bacteria	Firmicutes	Clostridia	Clostridiales	Lachnospiraceae	Lachnoclostridium	Lachnoclostridium phytofermentans	0.00015	0	0.00013	6e-05	6e-05	8e-05	7e-05	3e-05	4e-05	5e-05	0.00032	0.0001	2e-05	0.0001	2e-05	2e-05	0.00038	6e-05	2e-05	2e-05	0	7e-05	2e-05	0	3e-05	9e-05	5e-05	8e-05	0	66219	k__Bacteria(2);p__Firmicutes(1239);c__Clostridia(186801);o__Clostridiales(186802);f__Lachnospiraceae(186803);g__Lachnoclostridium(1506553);s__Lachnoclostridium phytofermentans(66219);
Faecalitalea cylindroides	Bacteria	Firmicutes	Erysipelotrichia	Erysipelotrichales	Erysipelotrichaceae	Faecalitalea	Faecalitalea cylindroides	0.0001	0	0	0	0.0001	0.0001	5e-05	5e-05	3e-05	9e-05	0.00022	6e-05	0	3e-05	0.0001	0.00012	4e-05	7e-05	0	0.0001	5e-05	0.00015	5e-05	8e-05	0	0.00013	0.00012	0.00016	6e-05	39483	k__Bacteria(2);p__Firmicutes(1239);c__Erysipelotrichia(526524);o__Erysipelotrichales(526525);f__Erysipelotrichaceae(128827);g__Faecalitalea(1573534);s__Faecalitalea cylindroides(39483);
Tyzzerella nexilis	Bacteria	Firmicutes	Clostridia	Clostridiales	Lachnospiraceae	Tyzzerella	Tyzzerella nexilis	0.00029	0.00079	0.00033	0.00042	0.00031	0.00061	0.00024	0.00019	0.00053	0.00082	0.00051	0.00021	0.00032	0.00044	0.00035	0.00019	0.00046	0.00048	0.00023	0.00021	0.00025	0.00059	0.00023	0.00058	0.00033	0.00041	0.00028	0.00057	0.00038	29361	k__Bacteria(2);p__Firmicutes(1239);c__Clostridia(186801);o__Clostridiales(186802);f__Lachnospiraceae(186803);g__Tyzzerella(1506577);s__Tyzzerella nexilis(29361);
Bacillaceae_u_s	Bacteria	Firmicutes	Bacilli	Bacillales	Bacillaceae	Bacillaceae_u_g	Bacillaceae_u_s	0	0	0	0	0	0	0	0	0	0	0	0	0	0	0	0	0	0	0	0	0	0	4e-05	0	0	0	0	0	0	186817	k__Bacteria(2);p__Firmicutes(1239);c__Bacilli(91061);o__Bacillales(1385);f__Bacillaceae(186817);g__Bacillaceae_u_g(186817);s__Bacillaceae_u_s(186817);
Desulfovibrio desulfuricans	Bacteria	Proteobacteria	Deltaproteobacteria	Desulfovibrionales	Desulfovibrionaceae	Desulfovibrio	Desulfovibrio desulfuricans	0.00052	0.00129	0.00022	3e-05	0.00032	0.00062	0.00029	0.00033	7e-05	0.00077	0.0012	0.00028	0.00135	0.00015	0.00101	0.00054	0.00028	0.00081	0.00036	0.00055	0	0.00047	7e-05	0.0019	0.00071	0.00167	0.00018	0.00076	0	876	k__Bacteria(2);p__Proteobacteria(1224);c__Deltaproteobacteria(28221);o__Desulfovibrionales(213115);f__Desulfovibrionaceae(194924);g__Desulfovibrio(872);s__Desulfovibrio desulfuricans(876);
Marinobacter_u_s	Bacteria	Proteobacteria	Gammaproteobacteria	Alteromonadales	Alteromonadaceae	Marinobacter	Marinobacter_u_s	0	0	0	0	0	0	0	0	0	0	0	0	0	2e-05	0	1e-05	0	0	0	0	0	0	0	0	0	0	0	0	0	2742	k__Bacteria(2);p__Proteobacteria(1224);c__Gammaproteobacteria(1236);o__Alteromonadales(135622);f__Alteromonadaceae(72275);g__Marinobacter(2742);s__Marinobacter_u_s(2742);
Lactobacillus_u_s	Bacteria	Firmicutes	Bacilli	Lactobacillales	Lactobacillaceae	Lactobacillus	Lactobacillus_u_s	2e-05	0.00043	2e-05	2e-05	0	7e-05	0	3e-05	0.00011	4e-05	6e-05	2e-05	0.00024	7e-05	4e-05	0	4e-05	0.0002	0.00015	9e-05	0.00019	2e-05	1e-05	0.00012	6e-05	7e-05	0	0	9e-05	1578	k__Bacteria(2);p__Firmicutes(1239);c__Bacilli(91061);o__Lactobacillales(186826);f__Lactobacillaceae(33958);g__Lactobacillus(1578);s__Lactobacillus_u_s(1578);
Bacteroides pyogenes	Bacteria	Bacteroidetes	Bacteroidia	Bacteroidales	Bacteroidaceae	Bacteroides	Bacteroides pyogenes	0.00065	0.00083	0.0011	2e-05	0.00174	0.00064	0.00201	0.0002	0.00028	0.00073	5e-05	0	0.001	0.00107	0.002	0.00048	0.00082	0.0003	0.00083	0.00143	0.00013	0.00069	0.00134	0.00048	5e-05	0.00063	0.00011	0.00104	8e-05	310300	k__Bacteria(2);p__Bacteroidetes(976);c__Bacteroidia(200643);o__Bacteroidales(171549);f__Bacteroidaceae(815);g__Bacteroides(816);s__Bacteroides pyogenes(310300);
Streptococcus sp. HSISB1	Bacteria	Firmicutes	Bacilli	Lactobacillales	Streptococcaceae	Streptococcus	Streptococcus sp. HSISB1	6e-05	0	4e-05	2e-05	6e-05	0	0.0001	0	0	0	3e-05	0	4e-05	0	6e-05	2e-05	0	0	5e-05	6e-05	0	0	0.0001	0	0	6e-05	0	0.0001	4e-05	1316409	k__Bacteria(2);p__Firmicutes(1239);c__Bacilli(91061);o__Lactobacillales(186826);f__Streptococcaceae(1300);g__Streptococcus(1301);s__Streptococcus sp. HSISB1(1316409);
Streptococcus parasanguinis	Bacteria	Firmicutes	Bacilli	Lactobacillales	Streptococcaceae	Streptococcus	Streptococcus parasanguinis	0	5e-05	0	0	0	0	0	0	0	0	0	0	0	0	0	0	0	0	0	0	0	0	0	0	0	0	0	0	0	1318	k__Bacteria(2);p__Firmicutes(1239);c__Bacilli(91061);o__Lactobacillales(186826);f__Streptococcaceae(1300);g__Streptococcus(1301);s__Streptococcus parasanguinis(1318);
Runella_u_s	Bacteria	Bacteroidetes	Cytophagia	Cytophagales	Cytophagaceae	Runella	Runella_u_s	0	0.00302	0	0.00218	0	0.00485	0.00039	0.00299	0.00183	0.00145	0	0	0.00353	0.00172	0.00615	0.00053	0.00065	0.00239	0	0.00024	0.0018	0.00043	0.00078	0.00123	0.00518	0	0	0.00024	0.00092	105	k__Bacteria(2);p__Bacteroidetes(976);c__Cytophagia(768503);o__Cytophagales(768507);f__Cytophagaceae(89373);g__Runella(105);s__Runella_u_s(105);
Desulfomicrobium_u_s	Bacteria	Proteobacteria	Deltaproteobacteria	Desulfovibrionales	Desulfomicrobiaceae	Desulfomicrobium	Desulfomicrobium_u_s	2e-05	0	0	0	0	0	0	0	0	0	4e-05	0	0	0	0	0	0	2e-05	0	0	0	0	0	0	2e-05	0	0	0	0	898	k__Bacteria(2);p__Proteobacteria(1224);c__Deltaproteobacteria(28221);o__Desulfovibrionales(213115);f__Desulfomicrobiaceae(213116);g__Desulfomicrobium(898);s__Desulfomicrobium_u_s(898);
Chrysiogenaceae_u_s	Bacteria	Chrysiogenetes	Chrysiogenetes	Chrysiogenales	Chrysiogenaceae	Chrysiogenaceae_u_g	Chrysiogenaceae_u_s	0	0	0	0	0	0	0	0	0	0	0	0	0	0	0	0	0	0	0	0	0.00025	0	0	0	0	0	0	0	0	189770	k__Bacteria(2);p__Chrysiogenetes(200938);c__Chrysiogenetes(118001);o__Chrysiogenales(189769);f__Chrysiogenaceae(189770);g__Chrysiogenaceae_u_g(189770);s__Chrysiogenaceae_u_s(189770);
Staphylococcus_u_s	Bacteria	Firmicutes	Bacilli	Bacillales	Staphylococcaceae	Staphylococcus	Staphylococcus_u_s	0	0	0	0	5e-05	0	0.00015	0	0	0.00032	4e-05	2e-05	5e-05	5e-05	3e-05	0.00014	4e-05	6e-05	0	0	0	1e-05	0	0.00014	5e-05	0	3e-05	0.00025	4e-05	1279	k__Bacteria(2);p__Firmicutes(1239);c__Bacilli(91061);o__Bacillales(1385);f__Staphylococcaceae(90964);g__Staphylococcus(1279);s__Staphylococcus_u_s(1279);
Acidaminococcus_u_s	Bacteria	Firmicutes	Negativicutes	Acidaminococcales	Acidaminococcaceae	Acidaminococcus	Acidaminococcus_u_s	0.00023	0.00034	0	6e-05	0.00027	0.00053	7e-05	0	0	0	0.00035	0	0.0002	0	0	0	0	0	0	0	0	0	0	0	0	0.00055	0	0	0	904	k__Bacteria(2);p__Firmicutes(1239);c__Negativicutes(909932);o__Acidaminococcales(1843488);f__Acidaminococcaceae(909930);g__Acidaminococcus(904);s__Acidaminococcus_u_s(904);
Aggregatibacter segnis	Bacteria	Proteobacteria	Gammaproteobacteria	Pasteurellales	Pasteurellaceae	Aggregatibacter	Aggregatibacter segnis	0	0	0	0	0	0	0	0	0	0	0	0	0	0	0	0	0	0	0.00016	0	0	0	0	0	0	0	0	0	0	739	k__Bacteria(2);p__Proteobacteria(1224);c__Gammaproteobacteria(1236);o__Pasteurellales(135625);f__Pasteurellaceae(712);g__Aggregatibacter(416916);s__Aggregatibacter segnis(739);
Thermanaerovibrio_u_s	Bacteria	Synergistetes	Synergistia	Synergistales	Synergistaceae	Thermanaerovibrio	Thermanaerovibrio_u_s	1e-05	0	0	0	0	0	0	0	0	0	0	0	0	0	0	0	0	0	0	0	1e-05	0	0	0	0	0	0	0	0	81461	k__Bacteria(2);p__Synergistetes(508458);c__Synergistia(649775);o__Synergistales(649776);f__Synergistaceae(649777);g__Thermanaerovibrio(81461);s__Thermanaerovibrio_u_s(81461);
[Eubacterium] nodatum	Bacteria	Firmicutes	Clostridia	Clostridiales	Clostridiales Family XIII. Incertae Sedis	Clostridiales Family XIII. Incertae Sedis_u_g	[Eubacterium] nodatum	0	0	0	0	0	0	0	0	0	0	0	0	0	0	0	0	0	0	0	2e-05	0	0	0	0	0	0	0	0	0	35518	k__Bacteria(2);p__Firmicutes(1239);c__Clostridia(186801);o__Clostridiales(186802);f__Clostridiales Family XIII. Incertae Sedis(543314);g__Clostridiales Family XIII. Incertae Sedis_u_g(543314);s__[Eubacterium] nodatum(35518);
Bacteroidales_u_s	Bacteria	Bacteroidetes	Bacteroidia	Bacteroidales	Bacteroidales_u_f	Bacteroidales_u_g	Bacteroidales_u_s	0	0	0.00098	0.00016	0	0.00019	4e-05	3e-05	0.00018	0	0	3e-05	0	0	0.00013	0.00017	3e-05	2e-05	4e-05	3e-05	0	7e-05	0	0.00023	0.00019	0	0.00012	0	0	171549	k__Bacteria(2);p__Bacteroidetes(976);c__Bacteroidia(200643);o__Bacteroidales(171549);f__Bacteroidales_u_f(171549);g__Bacteroidales_u_g(171549);s__Bacteroidales_u_s(171549);
Ruminococcus sp. 5_1_39BFAA	Bacteria	Firmicutes	Clostridia	Clostridiales	Ruminococcaceae	Ruminococcus	Ruminococcus sp. 5_1_39BFAA	0.01847	0.00571	0.01681	0.02368	0.00894	0.00862	0.00511	0.01376	0.00606	0.00591	0.01482	0.01092	0.00536	0.01471	0.0051	0.01168	0.00952	0.00491	0.01327	0.01667	0.01029	0.02631	0.00515	0.00342	0.0064	0.01614	0.01752	0.02227	0.01046	457412	k__Bacteria(2);p__Firmicutes(1239);c__Clostridia(186801);o__Clostridiales(186802);f__Ruminococcaceae(541000);g__Ruminococcus(1263);s__Ruminococcus sp. 5_1_39BFAA(457412);
Coprococcus comes	Bacteria	Firmicutes	Clostridia	Clostridiales	Lachnospiraceae	Coprococcus	Coprococcus comes	0.00139	0.00154	0.00768	0.00409	0.00147	0.00276	0.00223	0.00084	0.00101	0.00134	0.00657	0.00075	0.0049	0.00051	0.00212	0.00212	0.00136	0.00122	0.00333	0.00465	0.00175	0.00248	0.00081	0.00087	0.00091	0.00352	0.00332	0.00221	0.00102	410072	k__Bacteria(2);p__Firmicutes(1239);c__Clostridia(186801);o__Clostridiales(186802);f__Lachnospiraceae(186803);g__Coprococcus(33042);s__Coprococcus comes(410072);
Enterococcus_u_s	Bacteria	Firmicutes	Bacilli	Lactobacillales	Enterococcaceae	Enterococcus	Enterococcus_u_s	0	0	0	0	0	0	0	0	0	0	0	0	0	0	0	0	0	0	0	0	0	0	0	0	5e-05	0	0	0	8e-05	1350	k__Bacteria(2);p__Firmicutes(1239);c__Bacilli(91061);o__Lactobacillales(186826);f__Enterococcaceae(81852);g__Enterococcus(1350);s__Enterococcus_u_s(1350);
Campylobacter_u_s	Bacteria	Proteobacteria	Epsilonproteobacteria	Campylobacterales	Campylobacteraceae	Campylobacter	Campylobacter_u_s	0	0	0	0	0	0	0	0	0	0	0	0	0	0	0	0	0	0	0.00013	0	0	0.0002	0	0	0	0	0	0	0	194	k__Bacteria(2);p__Proteobacteria(1224);c__Epsilonproteobacteria(29547);o__Campylobacterales(213849);f__Campylobacteraceae(72294);g__Campylobacter(194);s__Campylobacter_u_s(194);
[Eubacterium] rectale	Bacteria	Firmicutes	Clostridia	Clostridiales	Lachnospiraceae	Lachnospiraceae_u_g	[Eubacterium] rectale	0.00037	0.00026	0.00039	0.00028	0.00851	0.00071	0.00023	0.00031	0.0003	0.00037	0.00112	0.0003	0.00029	0.00063	0.00018	0.00023	0.00074	0.00042	0.02539	0.00025	0.00018	0.0007	0.00595	0.00056	0.00022	0.00031	0.01586	0.0005	0.00027	39491	k__Bacteria(2);p__Firmicutes(1239);c__Clostridia(186801);o__Clostridiales(186802);f__Lachnospiraceae(186803);g__Lachnospiraceae_u_g(186803);s__[Eubacterium] rectale(39491);
Helicobacter bilis	Bacteria	Proteobacteria	Epsilonproteobacteria	Campylobacterales	Helicobacteraceae	Helicobacter	Helicobacter bilis	0	0	0	0	7e-05	9e-05	0.0001	0	0	0	0	0	0.00029	0	0	0	0	0	0	5e-05	0	0	0.00011	0	0	0	0	0	0	37372	k__Bacteria(2);p__Proteobacteria(1224);c__Epsilonproteobacteria(29547);o__Campylobacterales(213849);f__Helicobacteraceae(72293);g__Helicobacter(209);s__Helicobacter bilis(37372);
Campylobacter upsaliensis	Bacteria	Proteobacteria	Epsilonproteobacteria	Campylobacterales	Campylobacteraceae	Campylobacter	Campylobacter upsaliensis	0	0	9e-05	0	0	0	0	0	5e-05	0	0	0	0	6e-05	0	3e-05	0	0	2e-05	0	0	4e-05	5e-05	6e-05	5e-05	0	0	0.0001	0	28080	k__Bacteria(2);p__Proteobacteria(1224);c__Epsilonproteobacteria(29547);o__Campylobacterales(213849);f__Campylobacteraceae(72294);g__Campylobacter(194);s__Campylobacter upsaliensis(28080);
Alistipes_u_s	Bacteria	Bacteroidetes	Bacteroidia	Bacteroidales	Rikenellaceae	Alistipes	Alistipes_u_s	0	0.00024	0.00011	0.00012	0	0	6e-05	0	0.00011	0.00014	0.0001	0	0	0	0	0	0	0.00011	4e-05	5e-05	0	0	0	0	0	0	0.00018	0.00014	0	239759	k__Bacteria(2);p__Bacteroidetes(976);c__Bacteroidia(200643);o__Bacteroidales(171549);f__Rikenellaceae(171550);g__Alistipes(239759);s__Alistipes_u_s(239759);
Arcobacter_u_s	Bacteria	Proteobacteria	Epsilonproteobacteria	Campylobacterales	Campylobacteraceae	Arcobacter	Arcobacter_u_s	0	0	0	0	0	0	0	0	0	0	0	0	0	0	0	0	0	0	0	0	0	0	0	0	0	0	1e-05	0	0	28196	k__Bacteria(2);p__Proteobacteria(1224);c__Epsilonproteobacteria(29547);o__Campylobacterales(213849);f__Campylobacteraceae(72294);g__Arcobacter(28196);s__Arcobacter_u_s(28196);
Candidatus Phytoplasma asteris	Bacteria	Tenericutes	Mollicutes	Acholeplasmatales	Acholeplasmataceae	Candidatus Phytoplasma	Candidatus Phytoplasma asteris	0	0	0	0	0	0	0	0	0	0	0	0	2e-05	0	0	0	0	0	0	0	0	0	0	0	0	0	0	0	0	85620	k__Bacteria(2);p__Tenericutes(544448);c__Mollicutes(31969);o__Acholeplasmatales(186329);f__Acholeplasmataceae(2146);g__Candidatus Phytoplasma(33926);s__Candidatus Phytoplasma asteris(85620);
Bacteroides sp. 3_1_40A	Bacteria	Bacteroidetes	Bacteroidia	Bacteroidales	Bacteroidaceae	Bacteroides	Bacteroides sp. 3_1_40A	0	0	0	0	0	0	0	0	0.00086	0	0	0.0004	0	0	0	0	0	0.00069	0	0	0	0.00268	0	0	0	0	0	0	0.0013	469593	k__Bacteria(2);p__Bacteroidetes(976);c__Bacteroidia(200643);o__Bacteroidales(171549);f__Bacteroidaceae(815);g__Bacteroides(816);s__Bacteroides sp. 3_1_40A(469593);
Prevotella brevis	Bacteria	Bacteroidetes	Bacteroidia	Bacteroidales	Prevotellaceae	Prevotella	Prevotella brevis	0.00011	0.00038	0.00019	0.00011	7e-05	0.00018	8e-05	8e-05	8e-05	0.00012	0.00011	0.00011	0.0001	0.00011	0.00016	0.00016	7e-05	0.00012	0.00017	0.00011	0.00016	0.00021	9e-05	0.0001	7e-05	0.0001	0.00019	9e-05	0	83231	k__Bacteria(2);p__Bacteroidetes(976);c__Bacteroidia(200643);o__Bacteroidales(171549);f__Prevotellaceae(171552);g__Prevotella(838);s__Prevotella brevis(83231);
Dyadobacter_u_s	Bacteria	Bacteroidetes	Cytophagia	Cytophagales	Cytophagaceae	Dyadobacter	Dyadobacter_u_s	0	0	0	0	0	2e-05	0	0	0	0	0	0	0	0	0	0	0	0	0	0	0	0	0	0	0	0	0	0	0	120831	k__Bacteria(2);p__Bacteroidetes(976);c__Cytophagia(768503);o__Cytophagales(768507);f__Cytophagaceae(89373);g__Dyadobacter(120831);s__Dyadobacter_u_s(120831);
Neisseria meningitidis	Bacteria	Proteobacteria	Betaproteobacteria	Neisseriales	Neisseriaceae	Neisseria	Neisseria meningitidis	0	0	0	0	0	0	0	0	0	0	0	0	0	0	0	0	0	0	0	0	0	0	2e-05	0	0	0	0	0	0	487	k__Bacteria(2);p__Proteobacteria(1224);c__Betaproteobacteria(28216);o__Neisseriales(206351);f__Neisseriaceae(481);g__Neisseria(482);s__Neisseria meningitidis(487);
Clostridium_u_s	Bacteria	Firmicutes	Clostridia	Clostridiales	Clostridiaceae	Clostridium	Clostridium_u_s	3e-05	0.00019	0	0.0001	4e-05	0	1e-05	9e-05	8e-05	0.0003	0.00121	4e-05	0.00037	0	0.00014	0.0004	0	3e-05	0.00039	0.00037	0.00033	0.0004	0	8e-05	9e-05	0.00012	0.00033	0.00114	5e-05	1485	k__Bacteria(2);p__Firmicutes(1239);c__Clostridia(186801);o__Clostridiales(186802);f__Clostridiaceae(31979);g__Clostridium(1485);s__Clostridium_u_s(1485);
Actinomyces sp. oral taxon 849	Bacteria	Actinobacteria	Actinobacteria	Actinomycetales	Actinomycetaceae	Actinomyces	Actinomyces sp. oral taxon 849	0	0	0	0	0	0	0	3e-05	0	0	0	0	0	0	0	0	0	0	0	0	0	0	0	0	0	0	0	0	0	653385	k__Bacteria(2);p__Actinobacteria(201174);c__Actinobacteria(1760);o__Actinomycetales(2037);f__Actinomycetaceae(2049);g__Actinomyces(1654);s__Actinomyces sp. oral taxon 849(653385);
Clostridium sp. SS2/1	Bacteria	Firmicutes	Clostridia	Clostridiales	Clostridiaceae	Clostridium	Clostridium sp. SS2/1	0.00239	0	0.00025	0	0.00369	0.00435	0.00399	0.00169	0	0	0	0.00196	0.00838	0.00106	0.00352	0.0015	0.00062	0.0003	0.00265	0.00182	0	0.00264	0	0.00024	0.0002	0.0024	0.0003	0.00744	0	411484	k__Bacteria(2);p__Firmicutes(1239);c__Clostridia(186801);o__Clostridiales(186802);f__Clostridiaceae(31979);g__Clostridium(1485);s__Clostridium sp. SS2/1(411484);
Lachnospiraceae bacterium 9_1_43BFAA	Bacteria	Firmicutes	Clostridia	Clostridiales	Lachnospiraceae	Lachnospiraceae_u_g	Lachnospiraceae bacterium 9_1_43BFAA	5e-05	0	0	5e-05	0	0.0001	0	0	0	0	0	0	0	0	0	0	0	0	5e-05	0	0	0.00015	0	0	0	0	0	0	0	658088	k__Bacteria(2);p__Firmicutes(1239);c__Clostridia(186801);o__Clostridiales(186802);f__Lachnospiraceae(186803);g__Lachnospiraceae_u_g(186803);s__Lachnospiraceae bacterium 9_1_43BFAA(658088);
Haemophilus paraphrohaemolyticus	Bacteria	Proteobacteria	Gammaproteobacteria	Pasteurellales	Pasteurellaceae	Haemophilus	Haemophilus paraphrohaemolyticus	0.00014	0	0	0	0	0	0	0	0	0	0	0	0	0	0	0	0	0	0	0	0	0	0	0	0	0	0	0	0	736	k__Bacteria(2);p__Proteobacteria(1224);c__Gammaproteobacteria(1236);o__Pasteurellales(135625);f__Pasteurellaceae(712);g__Haemophilus(724);s__Haemophilus paraphrohaemolyticus(736);
butyrate-producing bacterium SS3/4	Bacteria	Firmicutes	Clostridia	Clostridiales	Clostridiales_u_f	Clostridiales_u_g	butyrate-producing bacterium SS3/4	0.00385	0.00078	0.00183	0.00264	0.01195	0.00167	0.00105	0.00075	0.002	0.00203	0.00252	0.00203	0.00095	0.00741	0.00182	0.00412	0.0009	0.00187	0.00358	0.00237	0.0006	0.01229	0.00082	0.00112	0.00106	0.00637	0.00309	0.00416	0.00112	245014	k__Bacteria(2);p__Firmicutes(1239);c__Clostridia(186801);o__Clostridiales(186802);f__Clostridiales_u_f(186802);g__Clostridiales_u_g(186802);s__butyrate-producing bacterium SS3/4(245014);
Megasphaera sp. BL7	Bacteria	Firmicutes	Negativicutes	Veillonellales	Veillonellaceae	Megasphaera	Megasphaera sp. BL7	0	0	0	0	0	0	0	0	0	0	0	0	0	0	0	0	0	0	0	0	0	0	0	0	0	2e-05	0	0	0	1285585	k__Bacteria(2);p__Firmicutes(1239);c__Negativicutes(909932);o__Veillonellales(1843489);f__Veillonellaceae(31977);g__Megasphaera(906);s__Megasphaera sp. BL7(1285585);
Prevotella dentalis	Bacteria	Bacteroidetes	Bacteroidia	Bacteroidales	Prevotellaceae	Prevotella	Prevotella dentalis	0.00018	0.00018	0.00012	0.00012	0.00015	0.0003	0.00014	0.00013	0.00011	0.00023	0.00022	0.00017	0.00022	0.00016	0.00023	0.00016	0.00012	0.00024	0.00023	0.00015	4e-05	0.00028	0.00021	0.00012	0.00011	0.00023	0.00022	0.00018	0	52227	k__Bacteria(2);p__Bacteroidetes(976);c__Bacteroidia(200643);o__Bacteroidales(171549);f__Prevotellaceae(171552);g__Prevotella(838);s__Prevotella dentalis(52227);
Marvinbryantia formatexigens	Bacteria	Firmicutes	Clostridia	Clostridiales	Lachnospiraceae	Marvinbryantia	Marvinbryantia formatexigens	5e-05	0	4e-05	3e-05	0	0	0	0	0	0	6e-05	0	0	0	0	3e-05	5e-05	0	0	0	0	5e-05	0	0	0	0	3e-05	0	0	168384	k__Bacteria(2);p__Firmicutes(1239);c__Clostridia(186801);o__Clostridiales(186802);f__Lachnospiraceae(186803);g__Marvinbryantia(248744);s__Marvinbryantia formatexigens(168384);
Parabacteroides sp. 20_3	Bacteria	Bacteroidetes	Bacteroidia	Bacteroidales	Tannerellaceae	Parabacteroides	Parabacteroides sp. 20_3	0	0.00026	0	5e-05	0	0	0.00039	9e-05	0.00058	0.00027	0	5e-05	0.00099	0.00036	0	0.00014	0.00014	0.00026	0	8e-05	0	8e-05	0.00036	0.00068	0.00012	0	0	0	0	469591	k__Bacteria(2);p__Bacteroidetes(976);c__Bacteroidia(200643);o__Bacteroidales(171549);f__Tannerellaceae(2005525);g__Parabacteroides(375288);s__Parabacteroides sp. 20_3(469591);
Subdoligranulum variabile	Bacteria	Firmicutes	Clostridia	Clostridiales	Ruminococcaceae	Subdoligranulum	Subdoligranulum variabile	0.00052	0.00083	0.00079	0.00063	0.00057	0.00074	0.0004	0.00048	0.00065	0.00087	0.00068	0.00028	0.00058	0.00059	0.00044	0.00053	0.00054	0.00059	0.0003	0.00025	0.0006	0.0005	0.00025	0.00064	0.00035	0.00065	0.00064	0.00048	0.00054	214851	k__Bacteria(2);p__Firmicutes(1239);c__Clostridia(186801);o__Clostridiales(186802);f__Ruminococcaceae(541000);g__Subdoligranulum(292632);s__Subdoligranulum variabile(214851);
Lactococcus lactis	Bacteria	Firmicutes	Bacilli	Lactobacillales	Streptococcaceae	Lactococcus	Lactococcus lactis	0	6e-05	0	0.00016	0	0	0	3e-05	0	0.00031	0	7e-05	0	3e-05	0	0.00041	0	0	0	0	0	0.00011	0	0	0	0	0	0.00036	0	1358	k__Bacteria(2);p__Firmicutes(1239);c__Bacilli(91061);o__Lactobacillales(186826);f__Streptococcaceae(1300);g__Lactococcus(1357);s__Lactococcus lactis(1358);
Chitinophaga_u_s	Bacteria	Bacteroidetes	Chitinophagia	Chitinophagales	Chitinophagaceae	Chitinophaga	Chitinophaga_u_s	0	0	0	0	0.00027	0	0	0	0	0	0	0.00015	0	0	0	0	0	0	0	0.00021	0	0	0	0	0	0	0.00166	0	0	79328	k__Bacteria(2);p__Bacteroidetes(976);c__Chitinophagia(1853228);o__Chitinophagales(1853229);f__Chitinophagaceae(563835);g__Chitinophaga(79328);s__Chitinophaga_u_s(79328);
Porphyromonas_u_s	Bacteria	Bacteroidetes	Bacteroidia	Bacteroidales	Porphyromonadaceae	Porphyromonas	Porphyromonas_u_s	0.00419	0.00277	0.00044	0.00083	0	0.00136	0.00493	0.00078	0.0063	0.0026	0.00013	0.00198	0.00111	0.00097	0.00312	0.00164	8e-05	0.00399	0.00152	0.00526	0.00017	0.00123	0.00163	0.00036	0.0003	0.0022	0.00085	0.00033	0.0009	836	k__Bacteria(2);p__Bacteroidetes(976);c__Bacteroidia(200643);o__Bacteroidales(171549);f__Porphyromonadaceae(171551);g__Porphyromonas(836);s__Porphyromonas_u_s(836);
Helicobacter_u_s	Bacteria	Proteobacteria	Epsilonproteobacteria	Campylobacterales	Helicobacteraceae	Helicobacter	Helicobacter_u_s	2e-05	0	7e-05	4e-05	0	0	0	0	0	0	4e-05	0	0.00012	0	0	0	0	0	0	0	0	0	0	0	0.00026	0.00024	5e-05	0	0	209	k__Bacteria(2);p__Proteobacteria(1224);c__Epsilonproteobacteria(29547);o__Campylobacterales(213849);f__Helicobacteraceae(72293);g__Helicobacter(209);s__Helicobacter_u_s(209);
Firmicutes bacterium ASF500	Bacteria	Firmicutes	Firmicutes_u_c	Firmicutes_u_o	Firmicutes_u_f	Firmicutes_u_g	Firmicutes bacterium ASF500	0.00019	0.00045	0.0002	0.00011	0.0002	0.00042	0.00015	0.00014	0.00026	0.00041	0.00035	6e-05	0.00037	0.00026	0.0002	0.00018	0.00027	0.00023	6e-05	0.00012	0.00018	0.0002	0.00015	0.00043	0.0002	0.00028	0.00022	0.00029	0.00018	1378168	k__Bacteria(2);p__Firmicutes(1239);c__Firmicutes_u_c(1239);o__Firmicutes_u_o(1239);f__Firmicutes_u_f(1239);g__Firmicutes_u_g(1239);s__Firmicutes bacterium ASF500(1378168);
Collinsella stercoris	Bacteria	Actinobacteria	Coriobacteriia	Coriobacteriales	Coriobacteriaceae	Collinsella	Collinsella stercoris	0	0	6e-05	3e-05	0	0	5e-05	2e-05	5e-05	0	0.0001	0	0	0	0	4e-05	0	0	0	5e-05	5e-05	0	0	0	0	7e-05	8e-05	0	0	147206	k__Bacteria(2);p__Actinobacteria(201174);c__Coriobacteriia(84998);o__Coriobacteriales(84999);f__Coriobacteriaceae(84107);g__Collinsella(102106);s__Collinsella stercoris(147206);
Prevotella veroralis	Bacteria	Bacteroidetes	Bacteroidia	Bacteroidales	Prevotellaceae	Prevotella	Prevotella veroralis	0	0	0	0	0	0	0	0	0	0	0	0	0	0	0	0	0	0	0	0.0001	0	0	0	0	0	0	0	0	0	28137	k__Bacteria(2);p__Bacteroidetes(976);c__Bacteroidia(200643);o__Bacteroidales(171549);f__Prevotellaceae(171552);g__Prevotella(838);s__Prevotella veroralis(28137);
Haemophilus influenzae	Bacteria	Proteobacteria	Gammaproteobacteria	Pasteurellales	Pasteurellaceae	Haemophilus	Haemophilus influenzae	0	0	0	0	0	0	0	0	0	0	0	0	0	0	0	1e-05	0	0	0	0	0	2e-05	0	0	0	0	0	0	0	727	k__Bacteria(2);p__Proteobacteria(1224);c__Gammaproteobacteria(1236);o__Pasteurellales(135625);f__Pasteurellaceae(712);g__Haemophilus(724);s__Haemophilus influenzae(727);
Aeromonas_u_s	Bacteria	Proteobacteria	Gammaproteobacteria	Aeromonadales	Aeromonadaceae	Aeromonas	Aeromonas_u_s	0	0	0	1e-05	0	0	0	1e-05	0	0	0	1e-05	0	0	0	0	0	0	1e-05	0	1e-05	0	0	0	0	1e-05	0	0	0	642	k__Bacteria(2);p__Proteobacteria(1224);c__Gammaproteobacteria(1236);o__Aeromonadales(135624);f__Aeromonadaceae(84642);g__Aeromonas(642);s__Aeromonas_u_s(642);
Oscillibacter ruminantium	Bacteria	Firmicutes	Clostridia	Clostridiales	Oscillospiraceae	Oscillibacter	Oscillibacter ruminantium	0.00017	0.00029	0.00019	9e-05	0.0002	0.0003	0.00012	0.00013	0.00021	0.00023	0.00034	6e-05	0.00034	0.00018	0.00018	0.00013	0.0002	0.00022	6e-05	0.00011	0.00017	8e-05	0.00016	0.00028	0.00013	0.00023	0.00022	0.00022	0.00016	1263547	k__Bacteria(2);p__Firmicutes(1239);c__Clostridia(186801);o__Clostridiales(186802);f__Oscillospiraceae(216572);g__Oscillibacter(459786);s__Oscillibacter ruminantium(1263547);
Psychroflexus_u_s	Bacteria	Bacteroidetes	Flavobacteriia	Flavobacteriales	Flavobacteriaceae	Psychroflexus	Psychroflexus_u_s	0	0	0	0	0	9e-05	0.00015	0	0	0	0	0	0.00025	0	0.00111	0	0	0	0	0	0	0	0	0	0	0	0	0.00042	0	83612	k__Bacteria(2);p__Bacteroidetes(976);c__Flavobacteriia(117743);o__Flavobacteriales(200644);f__Flavobacteriaceae(49546);g__Psychroflexus(83612);s__Psychroflexus_u_s(83612);
Prevotella disiens	Bacteria	Bacteroidetes	Bacteroidia	Bacteroidales	Prevotellaceae	Prevotella	Prevotella disiens	0.00015	0	0.0003	0.00023	0	0.00022	0	0.00031	0	0.00017	0	0.00028	0	0	0	0.00021	0	0.00029	0.00039	0.00024	0	0.00029	0	0	0	0	0.00017	0	0	28130	k__Bacteria(2);p__Bacteroidetes(976);c__Bacteroidia(200643);o__Bacteroidales(171549);f__Prevotellaceae(171552);g__Prevotella(838);s__Prevotella disiens(28130);
Ruminococcus callidus	Bacteria	Firmicutes	Clostridia	Clostridiales	Ruminococcaceae	Ruminococcus	Ruminococcus callidus	0.00315	0.00147	0.00044	0.00022	0.00036	0.00058	0.00037	0.0002	0.00094	0.00087	0.00285	0.00014	0.0005	0.00056	0.00054	0.0001	0.00121	0.00072	5e-05	0.00053	0.00085	0.00024	0.00154	0.00179	0.00041	0.00012	0.00057	0.0006	0.00114	40519	k__Bacteria(2);p__Firmicutes(1239);c__Clostridia(186801);o__Clostridiales(186802);f__Ruminococcaceae(541000);g__Ruminococcus(1263);s__Ruminococcus callidus(40519);
Aggregatibacter sp. oral taxon 458	Bacteria	Proteobacteria	Gammaproteobacteria	Pasteurellales	Pasteurellaceae	Aggregatibacter	Aggregatibacter sp. oral taxon 458	0	0	0	0	0	0	0	0	0	0	0	0	0	0	0	0	0	0	4e-05	0	0	0	0	0	0	0	0	0	0	712148	k__Bacteria(2);p__Proteobacteria(1224);c__Gammaproteobacteria(1236);o__Pasteurellales(135625);f__Pasteurellaceae(712);g__Aggregatibacter(416916);s__Aggregatibacter sp. oral taxon 458(712148);
Comamonadaceae_u_s	Bacteria	Proteobacteria	Betaproteobacteria	Burkholderiales	Comamonadaceae	Comamonadaceae_u_g	Comamonadaceae_u_s	0	0	0	0	0	0	0	0	0	0	0	0	0	0	0	0	0	0	0	0	0	0	0	0	0	1e-05	0	0	0	80864	k__Bacteria(2);p__Proteobacteria(1224);c__Betaproteobacteria(28216);o__Burkholderiales(80840);f__Comamonadaceae(80864);g__Comamonadaceae_u_g(80864);s__Comamonadaceae_u_s(80864);
Flavobacteriaceae_u_s	Bacteria	Bacteroidetes	Flavobacteriia	Flavobacteriales	Flavobacteriaceae	Flavobacteriaceae_u_g	Flavobacteriaceae_u_s	0.00301	0.00114	0.00379	6e-05	0.00435	0.00081	0.00321	0.00079	0.00686	0.00048	0.00033	5e-05	0.0053	0.00365	0.00628	0.00023	0	0.00476	0.0006	0	0.00163	0	0.0013	0.00256	0.00351	0.00013	0.00027	0.00856	0.00292	49546	k__Bacteria(2);p__Bacteroidetes(976);c__Flavobacteriia(117743);o__Flavobacteriales(200644);f__Flavobacteriaceae(49546);g__Flavobacteriaceae_u_g(49546);s__Flavobacteriaceae_u_s(49546);
Cardiobacterium_u_s	Bacteria	Proteobacteria	Gammaproteobacteria	Cardiobacteriales	Cardiobacteriaceae	Cardiobacterium	Cardiobacterium_u_s	0	0	0	0	0	0	1e-05	0	0	0	0	0	0	0	0	0	0	0	0	0	0	0	0	0	0	0	0	0	0	2717	k__Bacteria(2);p__Proteobacteria(1224);c__Gammaproteobacteria(1236);o__Cardiobacteriales(135615);f__Cardiobacteriaceae(868);g__Cardiobacterium(2717);s__Cardiobacterium_u_s(2717);
Bacteroides faecis	Bacteria	Bacteroidetes	Bacteroidia	Bacteroidales	Bacteroidaceae	Bacteroides	Bacteroides faecis	0.00152	0.00117	0.00093	0.00164	0.00083	0.00261	0.00108	0.00077	0.00096	0.00148	0.00044	0.00103	0.00168	0.00135	0.00179	0.00226	0.00084	0.00202	0.00032	0.00062	0.00062	0.00284	0.00081	0.00094	0.00048	0.00136	0.00673	0.00079	0.00028	674529	k__Bacteria(2);p__Bacteroidetes(976);c__Bacteroidia(200643);o__Bacteroidales(171549);f__Bacteroidaceae(815);g__Bacteroides(816);s__Bacteroides faecis(674529);
[Eubacterium] infirmum	Bacteria	Firmicutes	Clostridia	Clostridiales	Clostridiales Family XIII. Incertae Sedis	Clostridiales Family XIII. Incertae Sedis_u_g	[Eubacterium] infirmum	0	0	0	0	0	0	0	6e-05	0	0	0	0	0	0	0	0	0	0	0	0	0	0	0	0	0	0	0	0	3e-05	56774	k__Bacteria(2);p__Firmicutes(1239);c__Clostridia(186801);o__Clostridiales(186802);f__Clostridiales Family XIII. Incertae Sedis(543314);g__Clostridiales Family XIII. Incertae Sedis_u_g(543314);s__[Eubacterium] infirmum(56774);
Actinomyces dentalis	Bacteria	Actinobacteria	Actinobacteria	Actinomycetales	Actinomycetaceae	Actinomyces	Actinomyces dentalis	0	0	0	8e-05	0	0	0	7e-05	0	0	0	2e-05	0	0	0	4e-05	0	7e-05	0	0	0	0	0	0	0	0	0	0	4e-05	272548	k__Bacteria(2);p__Actinobacteria(201174);c__Actinobacteria(1760);o__Actinomycetales(2037);f__Actinomycetaceae(2049);g__Actinomyces(1654);s__Actinomyces dentalis(272548);
Thermodesulfovibrio_u_s	Bacteria	Nitrospirae	Nitrospira	Nitrospirales	Nitrospiraceae	Thermodesulfovibrio	Thermodesulfovibrio_u_s	0	0	0	0	0	0	0	0	0	0	0	0	0	0	0	2e-05	0	0	0	0	0	0	0	0	0	0	0	0	0	28261	k__Bacteria(2);p__Nitrospirae(40117);c__Nitrospira(203693);o__Nitrospirales(189778);f__Nitrospiraceae(189779);g__Thermodesulfovibrio(28261);s__Thermodesulfovibrio_u_s(28261);
Exiguobacterium_u_s	Bacteria	Firmicutes	Bacilli	Bacillales	Bacillales_u_f	Exiguobacterium	Exiguobacterium_u_s	1e-05	0	0	0	0	0	0	0	0	0	0	0	0	0	0	0	0	0	0	0	0	0	0	0	0	0	0	0	0	33986	k__Bacteria(2);p__Firmicutes(1239);c__Bacilli(91061);o__Bacillales(1385);f__Bacillales_u_f(1385);g__Exiguobacterium(33986);s__Exiguobacterium_u_s(33986);
Methylacidiphilum_u_s	Bacteria	Verrucomicrobia	Methylacidiphilae	Methylacidiphilales	Methylacidiphilaceae	Methylacidiphilum	Methylacidiphilum_u_s	0	0	0	0	0	0.00132	0	4e-05	0	0	0	0	0	0.00279	0	0	0	0	0	0	0	0	0	0.00325	0	0.00024	0	0	0.00121	511745	k__Bacteria(2);p__Verrucomicrobia(74201);c__Methylacidiphilae(1955630);o__Methylacidiphilales(717963);f__Methylacidiphilaceae(717964);g__Methylacidiphilum(511745);s__Methylacidiphilum_u_s(511745);
Fusobacterium mortiferum	Bacteria	Fusobacteria	Fusobacteriia	Fusobacteriales	Fusobacteriaceae	Fusobacterium	Fusobacterium mortiferum	0	0	0	6e-05	0	0	0	0	0	0	0	0	0	0	0	0	0	0	0	0	0	0.00013	0	0	0	0	0	0	0	850	k__Bacteria(2);p__Fusobacteria(32066);c__Fusobacteriia(203490);o__Fusobacteriales(203491);f__Fusobacteriaceae(203492);g__Fusobacterium(848);s__Fusobacterium mortiferum(850);
Lachnospiraceae bacterium AC2014	Bacteria	Firmicutes	Clostridia	Clostridiales	Lachnospiraceae	Lachnospiraceae_u_g	Lachnospiraceae bacterium AC2014	5e-05	0	0	0	0	0	0	0	0	0	6e-05	0	0	0	0	0	0	0	0	0	0	0	0	0	0	0	3e-05	0	0	1408320	k__Bacteria(2);p__Firmicutes(1239);c__Clostridia(186801);o__Clostridiales(186802);f__Lachnospiraceae(186803);g__Lachnospiraceae_u_g(186803);s__Lachnospiraceae bacterium AC2014(1408320);
Streptococcus sanguinis	Bacteria	Firmicutes	Bacilli	Lactobacillales	Streptococcaceae	Streptococcus	Streptococcus sanguinis	0	0.00011	0	0	0	3e-05	0	0	0	0	0	0	0	0	0	0	0	0	0	0	0	0	0	0	0	1e-05	0	0	0	1305	k__Bacteria(2);p__Firmicutes(1239);c__Bacilli(91061);o__Lactobacillales(186826);f__Streptococcaceae(1300);g__Streptococcus(1301);s__Streptococcus sanguinis(1305);
Ruminococcus_u_s	Bacteria	Firmicutes	Clostridia	Clostridiales	Ruminococcaceae	Ruminococcus	Ruminococcus_u_s	0	0	0	0	0	0	0	0	0	0	0	0	0	0	0	0	0	0	9e-05	0	0	0	0	0	0	0	0	0	0	1263	k__Bacteria(2);p__Firmicutes(1239);c__Clostridia(186801);o__Clostridiales(186802);f__Ruminococcaceae(541000);g__Ruminococcus(1263);s__Ruminococcus_u_s(1263);
Ruminococcus champanellensis	Bacteria	Firmicutes	Clostridia	Clostridiales	Ruminococcaceae	Ruminococcus	Ruminococcus champanellensis	0.03575	0.06908	0.00117	0.07679	0.05787	0.00309	0.09315	0.05627	0.07567	0.05537	0.03177	0.16234	0.01387	0.01771	0.02408	0.01182	0.09691	0.04575	0.00051	0.02201	0.33364	0.02075	0.01675	0.06671	0.04161	0.04698	0.00675	0.0158	0.3463	1161942	k__Bacteria(2);p__Firmicutes(1239);c__Clostridia(186801);o__Clostridiales(186802);f__Ruminococcaceae(541000);g__Ruminococcus(1263);s__Ruminococcus champanellensis(1161942);
Desulfosporosinus_u_s	Bacteria	Firmicutes	Clostridia	Clostridiales	Peptococcaceae	Desulfosporosinus	Desulfosporosinus_u_s	0	0	0	0	0	0	0	0	0	0	9e-05	6e-05	0	0.00013	0	0	0	0	0	0	0	0	0	0	0	0	0	0	0	79206	k__Bacteria(2);p__Firmicutes(1239);c__Clostridia(186801);o__Clostridiales(186802);f__Peptococcaceae(186807);g__Desulfosporosinus(79206);s__Desulfosporosinus_u_s(79206);
Succinivibrionaceae_u_s	Bacteria	Proteobacteria	Gammaproteobacteria	Aeromonadales	Succinivibrionaceae	Succinivibrionaceae_u_g	Succinivibrionaceae_u_s	2e-05	0	0	3e-05	0	0	2e-05	1e-05	0	0	2e-05	0	0	2e-05	0	0	0	0	0	8e-05	0	0	3e-05	0	0	1e-05	0	2e-05	0	83763	k__Bacteria(2);p__Proteobacteria(1224);c__Gammaproteobacteria(1236);o__Aeromonadales(135624);f__Succinivibrionaceae(83763);g__Succinivibrionaceae_u_g(83763);s__Succinivibrionaceae_u_s(83763);
Bacteroides dorei	Bacteria	Bacteroidetes	Bacteroidia	Bacteroidales	Bacteroidaceae	Bacteroides	Bacteroides dorei	0	0	0	0	0	0.0008	0	0.00056	0	0	0.00042	0	0	0	0	0.00076	3e-05	7e-05	0	0	0	0.0013	0	0	0.0003	0	2e-05	0	0.00056	357276	k__Bacteria(2);p__Bacteroidetes(976);c__Bacteroidia(200643);o__Bacteroidales(171549);f__Bacteroidaceae(815);g__Bacteroides(816);s__Bacteroides dorei(357276);
Lactobacillus salivarius	Bacteria	Firmicutes	Bacilli	Lactobacillales	Lactobacillaceae	Lactobacillus	Lactobacillus salivarius	0.00012	6e-05	2e-05	0.00011	0.0003	6e-05	4e-05	0	0	0	0.00034	0	0	0	7e-05	0	0.00476	0	6e-05	2e-05	0	0.01	2e-05	0	0	0	0.0255	9e-05	6e-05	1624	k__Bacteria(2);p__Firmicutes(1239);c__Bacilli(91061);o__Lactobacillales(186826);f__Lactobacillaceae(33958);g__Lactobacillus(1578);s__Lactobacillus salivarius(1624);
Pelosinus_u_s	Bacteria	Firmicutes	Negativicutes	Selenomonadales	Sporomusaceae	Pelosinus	Pelosinus_u_s	0	0.00015	0	0	0	0.00062	0	5e-05	0	0.00026	0.00026	0.0001	0.00067	0.00022	0	0.00019	0	0.00018	0	5e-05	0	0.0001	0.00015	0.00022	0	0	0.00013	0	0	365348	k__Bacteria(2);p__Firmicutes(1239);c__Negativicutes(909932);o__Selenomonadales(909929);f__Sporomusaceae(1843490);g__Pelosinus(365348);s__Pelosinus_u_s(365348);
Bacteroides helcogenes	Bacteria	Bacteroidetes	Bacteroidia	Bacteroidales	Bacteroidaceae	Bacteroides	Bacteroides helcogenes	0	0	0	0	0	0	0	0	0	0	0	0	0	0	0.00087	0	0	0	0	0	0	0.00016	0	0	0	0	0	0	0	290053	k__Bacteria(2);p__Bacteroidetes(976);c__Bacteroidia(200643);o__Bacteroidales(171549);f__Bacteroidaceae(815);g__Bacteroides(816);s__Bacteroides helcogenes(290053);
Streptococcus agalactiae	Bacteria	Firmicutes	Bacilli	Lactobacillales	Streptococcaceae	Streptococcus	Streptococcus agalactiae	0.00075	0.00037	0.00035	0.00127	5e-05	0.00027	6e-05	0.0001	2e-05	0.00021	0.0001	5e-05	0.00012	0.00028	8e-05	3e-05	4e-05	0.00037	0.00137	6e-05	0.00016	0.00056	0.00069	0.00017	0.0002	2e-05	0.00011	0.00013	0.00013	1311	k__Bacteria(2);p__Firmicutes(1239);c__Bacilli(91061);o__Lactobacillales(186826);f__Streptococcaceae(1300);g__Streptococcus(1301);s__Streptococcus agalactiae(1311);
Methanobrevibacter smithii	Archaea	Euryarchaeota	Methanobacteria	Methanobacteriales	Methanobacteriaceae	Methanobrevibacter	Methanobrevibacter smithii	3e-05	0.00709	1e-05	4e-05	0.00319	0.02043	0.00831	0.00129	0.00759	0.0054	3e-05	4e-05	0.02132	0.00547	0.00725	8e-05	3e-05	0.0073	0	0.00112	2e-05	0	0.00289	0.01143	0.00248	6e-05	1e-05	0.00285	0.00179	2173	k__Archaea(2157);p__Euryarchaeota(28890);c__Methanobacteria(183925);o__Methanobacteriales(2158);f__Methanobacteriaceae(2159);g__Methanobrevibacter(2172);s__Methanobrevibacter smithii(2173);
Bacteroides salanitronis	Bacteria	Bacteroidetes	Bacteroidia	Bacteroidales	Bacteroidaceae	Bacteroides	Bacteroides salanitronis	0	0	0	0	0	0.00014	0	6e-05	0	0	0	0	0	0	0	9e-05	0	0.00011	8e-05	0	0	0.00015	0	0	0	0	9e-05	0	0	376805	k__Bacteria(2);p__Bacteroidetes(976);c__Bacteroidia(200643);o__Bacteroidales(171549);f__Bacteroidaceae(815);g__Bacteroides(816);s__Bacteroides salanitronis(376805);
Barnesiella viscericola	Bacteria	Bacteroidetes	Bacteroidia	Bacteroidales	Barnesiellaceae	Barnesiella	Barnesiella viscericola	0.0001	0	0.00019	0	0	0	0	8e-05	0	0	0	0	0	0	0	0	0	0	0	0	0	7e-05	0	0	0	7e-05	8e-05	0	0	397865	k__Bacteria(2);p__Bacteroidetes(976);c__Bacteroidia(200643);o__Bacteroidales(171549);f__Barnesiellaceae(2005519);g__Barnesiella(397864);s__Barnesiella viscericola(397865);
Isosphaeraceae_u_s	Bacteria	Planctomycetes	Planctomycetia	Planctomycetales	Isosphaeraceae	Isosphaeraceae_u_g	Isosphaeraceae_u_s	0	0	0	0	0	0	0	0	0	0	0	0	0	0	0	0	0	0.00029	0	0	0	0	0	0	0	0	0	0	0	1763524	k__Bacteria(2);p__Planctomycetes(203682);c__Planctomycetia(203683);o__Planctomycetales(112);f__Isosphaeraceae(1763524);g__Isosphaeraceae_u_g(1763524);s__Isosphaeraceae_u_s(1763524);
Gemmata_u_s	Bacteria	Planctomycetes	Planctomycetia	Planctomycetales	Gemmataceae	Gemmata	Gemmata_u_s	0	0	0	0	0	0	0	0	0	2e-05	0	0	0	0	0	0	0	0	0	0	3e-05	0	0	0	0	0	0	0	2e-05	113	k__Bacteria(2);p__Planctomycetes(203682);c__Planctomycetia(203683);o__Planctomycetales(112);f__Gemmataceae(1914233);g__Gemmata(113);s__Gemmata_u_s(113);
Holospora_u_s	Bacteria	Proteobacteria	Alphaproteobacteria	Holosporales	Holosporaceae	Holospora	Holospora_u_s	0	0.00153	0	0	0.00029	0.00036	0.00019	0.00012	0.00036	0.00041	5e-05	4e-05	0.00028	0.00034	0.00068	0.00015	0	0.00025	0	8e-05	0.00017	0.00026	0	0.00036	0	0.00041	0.00017	0.00095	0.00034	44747	k__Bacteria(2);p__Proteobacteria(1224);c__Alphaproteobacteria(28211);o__Holosporales(1921002);f__Holosporaceae(44746);g__Holospora(44747);s__Holospora_u_s(44747);
Intestinimonas butyriciproducens	Bacteria	Firmicutes	Clostridia	Clostridiales	Clostridiales_u_f	Intestinimonas	Intestinimonas butyriciproducens	0.00013	0.0039	0.00014	0.0026	0.00025	0.0006	0.00022	0.00038	0.00043	0.00038	0.00029	0.00043	0.00158	0.0009	0.00098	0.00035	0.0015	0.0034	4e-05	0.00054	0.00061	0.00105	0.00013	0.00064	0.00178	0.00015	0.00021	0.00068	0.00053	1297617	k__Bacteria(2);p__Firmicutes(1239);c__Clostridia(186801);o__Clostridiales(186802);f__Clostridiales_u_f(186802);g__Intestinimonas(1392389);s__Intestinimonas butyriciproducens(1297617);
Streptococcus pneumoniae	Bacteria	Firmicutes	Bacilli	Lactobacillales	Streptococcaceae	Streptococcus	Streptococcus pneumoniae	0	0	0	0	0	0	0	0	0	3e-05	0	0	0	0	0	0	0	0	1e-05	0	0	0	0	0	0	0	4e-05	0	1e-05	1313	k__Bacteria(2);p__Firmicutes(1239);c__Bacilli(91061);o__Lactobacillales(186826);f__Streptococcaceae(1300);g__Streptococcus(1301);s__Streptococcus pneumoniae(1313);
Prevotella intermedia	Bacteria	Bacteroidetes	Bacteroidia	Bacteroidales	Prevotellaceae	Prevotella	Prevotella intermedia	0.00013	0	0.00014	0.00012	0	0.00018	0	9e-05	0.00011	0.00013	0	0.00011	0	0.00013	0	0.00015	0	0.00014	0.00017	0.00011	0	0.00025	0	0	8e-05	0	0.00015	0	0	28131	k__Bacteria(2);p__Bacteroidetes(976);c__Bacteroidia(200643);o__Bacteroidales(171549);f__Prevotellaceae(171552);g__Prevotella(838);s__Prevotella intermedia(28131);
Coprobacillus_u_s	Bacteria	Firmicutes	Erysipelotrichia	Erysipelotrichales	Erysipelotrichaceae	Coprobacillus	Coprobacillus_u_s	0	0.00015	0	0	9e-05	0.00027	7e-05	0	5e-05	5e-05	7e-05	2e-05	0.00023	5e-05	0.00014	3e-05	0	6e-05	2e-05	3e-05	0	3e-05	0	0.00011	0	7e-05	0	0	8e-05	100883	k__Bacteria(2);p__Firmicutes(1239);c__Erysipelotrichia(526524);o__Erysipelotrichales(526525);f__Erysipelotrichaceae(128827);g__Coprobacillus(100883);s__Coprobacillus_u_s(100883);
Coprococcus catus	Bacteria	Firmicutes	Clostridia	Clostridiales	Lachnospiraceae	Coprococcus	Coprococcus catus	0.00134	0.0002	0.00228	0.00028	0.00292	0.00102	0.00211	0.00017	0.00032	0.00051	0.003	0.00026	0.00096	0.00101	0.00124	0.00021	0.00033	0.00018	0.00381	0.0008	0.00022	0.00053	0.00096	0.00021	0.00014	0.00278	0.00115	0.00475	0.00024	116085	k__Bacteria(2);p__Firmicutes(1239);c__Clostridia(186801);o__Clostridiales(186802);f__Lachnospiraceae(186803);g__Coprococcus(33042);s__Coprococcus catus(116085);
Anaerovibrio_u_s	Bacteria	Firmicutes	Negativicutes	Selenomonadales	Selenomonadaceae	Anaerovibrio	Anaerovibrio_u_s	0	0.00069	0	0	0.00034	0.00045	0.00024	8e-05	0.00044	0.00031	0	0.00044	0.0002	0	0.00014	0	0.0002	0.00023	0	0.00022	7e-05	0	0.00012	0.00018	0.00018	0	0.00015	0.00031	8e-05	82373	k__Bacteria(2);p__Firmicutes(1239);c__Negativicutes(909932);o__Selenomonadales(909929);f__Selenomonadaceae(1843491);g__Anaerovibrio(82373);s__Anaerovibrio_u_s(82373);
Prevotella buccalis	Bacteria	Bacteroidetes	Bacteroidia	Bacteroidales	Prevotellaceae	Prevotella	Prevotella buccalis	0.00014	0	0.00015	8e-05	7e-05	0.00015	0.00011	6e-05	9e-05	0.00012	9e-05	7e-05	0	0.0001	0.0002	9e-05	6e-05	8e-05	0.00016	0.00013	0	0.00013	0.00015	8e-05	7e-05	0.00013	0.00014	0.0001	0	28127	k__Bacteria(2);p__Bacteroidetes(976);c__Bacteroidia(200643);o__Bacteroidales(171549);f__Prevotellaceae(171552);g__Prevotella(838);s__Prevotella buccalis(28127);
Opitutaceae_u_s	Bacteria	Verrucomicrobia	Opitutae	Opitutales	Opitutaceae	Opitutaceae_u_g	Opitutaceae_u_s	0.0009	0.00016	2e-05	1e-05	5e-05	5e-05	2e-05	1e-05	0	9e-05	0	0	0	3e-05	3e-05	0.00031	0.00078	4e-05	0	1e-05	0	1e-05	0.00022	9e-05	0.00032	0.00024	1e-05	6e-05	0	134623	k__Bacteria(2);p__Verrucomicrobia(74201);c__Opitutae(414999);o__Opitutales(415000);f__Opitutaceae(134623);g__Opitutaceae_u_g(134623);s__Opitutaceae_u_s(134623);
Streptococcus oralis	Bacteria	Firmicutes	Bacilli	Lactobacillales	Streptococcaceae	Streptococcus	Streptococcus oralis	0	0	0	0	0	3e-05	8e-05	0	0	0	0	2e-05	0	9e-05	0	0	0	0	0	0	0	0	0	0	0	0	8e-05	0	0	1303	k__Bacteria(2);p__Firmicutes(1239);c__Bacilli(91061);o__Lactobacillales(186826);f__Streptococcaceae(1300);g__Streptococcus(1301);s__Streptococcus oralis(1303);
Moraxella_u_s	Bacteria	Proteobacteria	Gammaproteobacteria	Pseudomonadales	Moraxellaceae	Moraxella	Moraxella_u_s	0	0	0	0	0	0	0	1e-05	0	0	0	0	0	0	0	0	0	0	0	0	0	0	0	0	0	0	0	0	0	475	k__Bacteria(2);p__Proteobacteria(1224);c__Gammaproteobacteria(1236);o__Pseudomonadales(72274);f__Moraxellaceae(468);g__Moraxella(475);s__Moraxella_u_s(475);
Saccharibacillus_u_s	Bacteria	Firmicutes	Bacilli	Bacillales	Paenibacillaceae	Saccharibacillus	Saccharibacillus_u_s	1e-05	0	3e-05	0	0	1e-05	0	0	0	0	2e-05	1e-05	3e-05	0	0	1e-05	0	0	0	0	0	0	0	0	0	0	0	0	0	456492	k__Bacteria(2);p__Firmicutes(1239);c__Bacilli(91061);o__Bacillales(1385);f__Paenibacillaceae(186822);g__Saccharibacillus(456492);s__Saccharibacillus_u_s(456492);
Desulfitobacterium_u_s	Bacteria	Firmicutes	Clostridia	Clostridiales	Peptococcaceae	Desulfitobacterium	Desulfitobacterium_u_s	0	0	0	0	0	0	0	0	2e-05	0	0	0	0	0	0	0	0	0	0	0	0	1e-05	0	0	0	0	0	0	0	36853	k__Bacteria(2);p__Firmicutes(1239);c__Clostridia(186801);o__Clostridiales(186802);f__Peptococcaceae(186807);g__Desulfitobacterium(36853);s__Desulfitobacterium_u_s(36853);
Oribacterium sp. NK2B42	Bacteria	Firmicutes	Clostridia	Clostridiales	Lachnospiraceae	Oribacterium	Oribacterium sp. NK2B42	0	0	0	0	0	0	0	4e-05	0	7e-05	0	0	0	0.00021	0	0	0	0	0	0	0	0	0	0	0	0	0	0	0	689781	k__Bacteria(2);p__Firmicutes(1239);c__Clostridia(186801);o__Clostridiales(186802);f__Lachnospiraceae(186803);g__Oribacterium(265975);s__Oribacterium sp. NK2B42(689781);
Leptospira_u_s	Bacteria	Spirochaetes	Spirochaetia	Spirochaetia_u_o	Leptospiraceae	Leptospira	Leptospira_u_s	0	2e-05	0	0	0	0	1e-05	0	0	0	0	0	0	0	0	0	0	0	0	0	0	0	0	0	0	0	0	0	0	171	k__Bacteria(2);p__Spirochaetes(203691);c__Spirochaetia(203692);o__Spirochaetia_u_o(203692);f__Leptospiraceae(170);g__Leptospira(171);s__Leptospira_u_s(171);
[Ruminococcus] torques	Bacteria	Firmicutes	Clostridia	Clostridiales	Lachnospiraceae	Blautia	[Ruminococcus] torques	0.01349	0.02862	0.0321	0.02152	0.00495	0.02468	0.00854	0.01991	0.01478	0.04203	0.01074	0.01126	0.00878	0.01994	0.00854	0.02175	0.01518	0.02102	0.02049	0.00768	0.02466	0.03716	0.00597	0.04124	0.02779	0.00614	0.04085	0.00612	0.01816	33039	k__Bacteria(2);p__Firmicutes(1239);c__Clostridia(186801);o__Clostridiales(186802);f__Lachnospiraceae(186803);g__Blautia(572511);s__[Ruminococcus] torques(33039);
Oribacterium_u_s	Bacteria	Firmicutes	Clostridia	Clostridiales	Lachnospiraceae	Oribacterium	Oribacterium_u_s	8e-05	6e-05	4e-05	0	7e-05	0.00013	7e-05	2e-05	3e-05	0	0.00011	6e-05	7e-05	5e-05	0.00013	1e-05	3e-05	0	6e-05	0	3e-05	0.00012	0	8e-05	0	5e-05	2e-05	0.0001	6e-05	265975	k__Bacteria(2);p__Firmicutes(1239);c__Clostridia(186801);o__Clostridiales(186802);f__Lachnospiraceae(186803);g__Oribacterium(265975);s__Oribacterium_u_s(265975);
Actinomyces massiliensis	Bacteria	Actinobacteria	Actinobacteria	Actinomycetales	Actinomycetaceae	Actinomyces	Actinomyces massiliensis	0	0	0	5e-05	0	0	0	0	0	0	0	0	0	0	0	0	0	0	0	0	0	0	0	0	0	0	0	0	0	461393	k__Bacteria(2);p__Actinobacteria(201174);c__Actinobacteria(1760);o__Actinomycetales(2037);f__Actinomycetaceae(2049);g__Actinomyces(1654);s__Actinomyces massiliensis(461393);
Sphaerochaeta_u_s	Bacteria	Spirochaetes	Spirochaetia	Spirochaetales	Spirochaetaceae	Sphaerochaeta	Sphaerochaeta_u_s	0.0128	0.08154	0.01708	0.04578	0.06616	0.18111	0.07134	0.02182	0.18419	0.06431	0.10185	0.05298	0.08901	0.12429	0.15197	0.05199	0.02638	0.09806	0.10076	0.0163	0.01172	0.04395	0.12849	0.29329	0.05011	0.03823	0.02078	0.03924	0.05547	399320	k__Bacteria(2);p__Spirochaetes(203691);c__Spirochaetia(203692);o__Spirochaetales(136);f__Spirochaetaceae(137);g__Sphaerochaeta(399320);s__Sphaerochaeta_u_s(399320);
Porphyromonas uenonis	Bacteria	Bacteroidetes	Bacteroidia	Bacteroidales	Porphyromonadaceae	Porphyromonas	Porphyromonas uenonis	0	0	0	0	0	0	0	0	0	0	0	0	0	0	0.00026	0	0	0	0	5e-05	0	0	0	0	0	0	0	0.0002	0	281920	k__Bacteria(2);p__Bacteroidetes(976);c__Bacteroidia(200643);o__Bacteroidales(171549);f__Porphyromonadaceae(171551);g__Porphyromonas(836);s__Porphyromonas uenonis(281920);
Halorubrum distributum	Archaea	Euryarchaeota	Halobacteria	Haloferacales	Halorubraceae	Halorubrum	Halorubrum distributum	0	0	0	1e-05	3e-05	0	1e-05	0	0	0	0	0	0	0	2e-05	0	0	2e-05	2e-05	1e-05	1e-05	0	0	0	4e-05	1e-05	1e-05	2e-05	0	29283	k__Archaea(2157);p__Euryarchaeota(28890);c__Halobacteria(183963);o__Haloferacales(1644055);f__Halorubraceae(1963271);g__Halorubrum(56688);s__Halorubrum distributum(29283);
Oscillibacter valericigenes	Bacteria	Firmicutes	Clostridia	Clostridiales	Oscillospiraceae	Oscillibacter	Oscillibacter valericigenes	9e-05	0.00014	0.0001	5e-05	0.00012	0.00018	7e-05	7e-05	0.00011	0.00011	0.00018	3e-05	0.0002	9e-05	0.00011	7e-05	0.00012	0.00011	3e-05	6e-05	9e-05	4e-05	9e-05	0.00015	7e-05	0.00013	0.00011	0.00012	7e-05	351091	k__Bacteria(2);p__Firmicutes(1239);c__Clostridia(186801);o__Clostridiales(186802);f__Oscillospiraceae(216572);g__Oscillibacter(459786);s__Oscillibacter valericigenes(351091);
Prevotella baroniae	Bacteria	Bacteroidetes	Bacteroidia	Bacteroidales	Prevotellaceae	Prevotella	Prevotella baroniae	0.00026	0.00021	0.00032	0.0002	0.00016	8e-05	0.00016	0.00016	0.00019	0.00024	0.00022	0.00016	0	0.00027	0.0003	0.00026	0.00019	0.00023	6e-05	5e-05	0	0.00035	0.00023	0.00021	0.00016	0.00022	0.00037	0.00019	0	305719	k__Bacteria(2);p__Bacteroidetes(976);c__Bacteroidia(200643);o__Bacteroidales(171549);f__Prevotellaceae(171552);g__Prevotella(838);s__Prevotella baroniae(305719);
Atopobium vaginae	Bacteria	Actinobacteria	Coriobacteriia	Coriobacteriales	Atopobiaceae	Atopobium	Atopobium vaginae	0	0	5e-05	0	0	0	0	0	0	0	0	0	0	0	0	0	0	0	0	0	0	3e-05	0	0	0	3e-05	6e-05	0	0	82135	k__Bacteria(2);p__Actinobacteria(201174);c__Coriobacteriia(84998);o__Coriobacteriales(84999);f__Atopobiaceae(1643824);g__Atopobium(1380);s__Atopobium vaginae(82135);
Brochothrix thermosphacta	Bacteria	Firmicutes	Bacilli	Bacillales	Listeriaceae	Brochothrix	Brochothrix thermosphacta	0	0	0	0	0.00125	0	0	0	0	0	0	0	0	0	0	0	0.00061	0	0.00041	0	0	0.0004	3e-05	0	0	0	0	0	0	2756	k__Bacteria(2);p__Firmicutes(1239);c__Bacilli(91061);o__Bacillales(1385);f__Listeriaceae(186820);g__Brochothrix(2755);s__Brochothrix thermosphacta(2756);
Treponema_u_s	Bacteria	Spirochaetes	Spirochaetia	Spirochaetales	Spirochaetaceae	Treponema	Treponema_u_s	0.00177	0.00448	0.00093	0.00012	0.00089	0.00037	0.00065	0.00067	0.0025	0.00179	0.00068	0.00154	0.00028	0.00047	0.00638	0.00023	0.00016	0.00316	0.00177	0.00048	0.00092	0	0.00221	0.00184	0.0011	0.00166	0.00048	0.00027	0.00104	157	k__Bacteria(2);p__Spirochaetes(203691);c__Spirochaetia(203692);o__Spirochaetales(136);f__Spirochaetaceae(137);g__Treponema(157);s__Treponema_u_s(157);
Alloscardovia_u_s	Bacteria	Actinobacteria	Actinobacteria	Bifidobacteriales	Bifidobacteriaceae	Alloscardovia	Alloscardovia_u_s	4e-05	0	0	6e-05	0	0	0	0	0	0	0	0	0	8e-05	0	7e-05	0	0	0	0	0	0	1e-05	0	0	0	3e-05	0	0	419014	k__Bacteria(2);p__Actinobacteria(201174);c__Actinobacteria(1760);o__Bifidobacteriales(85004);f__Bifidobacteriaceae(31953);g__Alloscardovia(419014);s__Alloscardovia_u_s(419014);
Nautiliaceae_u_s	Bacteria	Proteobacteria	Epsilonproteobacteria	Nautiliales	Nautiliaceae	Nautiliaceae_u_g	Nautiliaceae_u_s	0	0	0	0	0	0	0	0	0	0	0	0	0	0	0	0	0	0.00032	0	0	0	0	0	0	0	0	0	0	0	224467	k__Bacteria(2);p__Proteobacteria(1224);c__Epsilonproteobacteria(29547);o__Nautiliales(235899);f__Nautiliaceae(224467);g__Nautiliaceae_u_g(224467);s__Nautiliaceae_u_s(224467);
Treponema sp. C6A8	Bacteria	Spirochaetes	Spirochaetia	Spirochaetales	Spirochaetaceae	Treponema	Treponema sp. C6A8	0	0	0	0	0	0.00077	0.00014	0	0	0	0	0	0.00072	0	0	0	0	0	0	0	0	0	0	0	0	0	0	0.00062	0	1410609	k__Bacteria(2);p__Spirochaetes(203691);c__Spirochaetia(203692);o__Spirochaetales(136);f__Spirochaetaceae(137);g__Treponema(157);s__Treponema sp. C6A8(1410609);
Azonexaceae_u_s	Bacteria	Proteobacteria	Betaproteobacteria	Rhodocyclales	Azonexaceae	Azonexaceae_u_g	Azonexaceae_u_s	0	0	0	0	0	0	0	0	0	0	0	0	0	0	2e-05	1e-05	1e-05	0	0	0	0	0	0	2e-05	2e-05	0	0	1e-05	0	2008795	k__Bacteria(2);p__Proteobacteria(1224);c__Betaproteobacteria(28216);o__Rhodocyclales(206389);f__Azonexaceae(2008795);g__Azonexaceae_u_g(2008795);s__Azonexaceae_u_s(2008795);
Thermoanaerobacter_u_s	Bacteria	Firmicutes	Clostridia	Thermoanaerobacterales	Thermoanaerobacteraceae	Thermoanaerobacter	Thermoanaerobacter_u_s	1e-05	0	0	0	0	0	0	0	0	0	0	0	0	0	0	0	0	0	0	0	0	0	0	0	0	0	0	0	0	1754	k__Bacteria(2);p__Firmicutes(1239);c__Clostridia(186801);o__Thermoanaerobacterales(68295);f__Thermoanaerobacteraceae(186814);g__Thermoanaerobacter(1754);s__Thermoanaerobacter_u_s(1754);
Alistipes indistinctus	Bacteria	Bacteroidetes	Bacteroidia	Bacteroidales	Rikenellaceae	Alistipes	Alistipes indistinctus	0	0	0	0	0	0	0	0	0	0	0	0	0	0	0	7e-05	0	0	0	0	0	0	0	0	0	0	0	0	0	626932	k__Bacteria(2);p__Bacteroidetes(976);c__Bacteroidia(200643);o__Bacteroidales(171549);f__Rikenellaceae(171550);g__Alistipes(239759);s__Alistipes indistinctus(626932);
Candidatus Methanomethylophilus alvus	Archaea	Euryarchaeota	Thermoplasmata	Methanomassiliicoccales	Methanomassiliicoccaceae	Candidatus Methanomethylophilus	Candidatus Methanomethylophilus alvus	0	0	0	0	0	0	0	0	0	0	6e-05	0	0.0946	0	9e-05	0	0	0	0	0	0	0	0.02284	0	0	0	0	6e-05	0	1291540	k__Archaea(2157);p__Euryarchaeota(28890);c__Thermoplasmata(183967);o__Methanomassiliicoccales(1235850);f__Methanomassiliicoccaceae(1577788);g__Candidatus Methanomethylophilus(1291539);s__Candidatus Methanomethylophilus alvus(1291540);
Treponema bryantii	Bacteria	Spirochaetes	Spirochaetia	Spirochaetales	Spirochaetaceae	Treponema	Treponema bryantii	9e-05	0.00032	6e-05	0	0	0.00206	0.00018	5e-05	0.00018	0	6e-05	0.00011	0.0165	0	0.00052	0	0	0.00023	8e-05	4e-05	7e-05	0	0.00013	0.00016	9e-05	0.00012	4e-05	0.00166	9e-05	163	k__Bacteria(2);p__Spirochaetes(203691);c__Spirochaetia(203692);o__Spirochaetales(136);f__Spirochaetaceae(137);g__Treponema(157);s__Treponema bryantii(163);
Streptococcus mitis	Bacteria	Firmicutes	Bacilli	Lactobacillales	Streptococcaceae	Streptococcus	Streptococcus mitis	0	0.00025	0	5e-05	0	6e-05	0	2e-05	0	0	0	0	0	0.00013	0	0	0	0	9e-05	0	0	0	0	0	0	0.00017	0	0	0	28037	k__Bacteria(2);p__Firmicutes(1239);c__Bacilli(91061);o__Lactobacillales(186826);f__Streptococcaceae(1300);g__Streptococcus(1301);s__Streptococcus mitis(28037);
Sulfobacillus_u_s	Bacteria	Firmicutes	Clostridia	Clostridiales	Clostridiales Family XVII. Incertae Sedis	Sulfobacillus	Sulfobacillus_u_s	0	0	0	0	0	0	0	0	0	0	0	0	0	0	0	0	0	0	2e-05	0	0	0	0	0	0	0	0	0	0	28033	k__Bacteria(2);p__Firmicutes(1239);c__Clostridia(186801);o__Clostridiales(186802);f__Clostridiales Family XVII. Incertae Sedis(539000);g__Sulfobacillus(28033);s__Sulfobacillus_u_s(28033);
Prevotella copri	Bacteria	Bacteroidetes	Bacteroidia	Bacteroidales	Prevotellaceae	Prevotella	Prevotella copri	0.17444	0.20995	0.03514	0.27091	0.09416	0.21156	0.15289	0.36318	0.15185	0.30639	0.22254	0.53058	0.13473	0.2685	0.09161	0.36994	0.174	0.32349	0.13183	0.09745	0.05557	0.41241	0.11492	0.09519	0.15511	0.13236	0.17629	0.12688	0.05064	165179	k__Bacteria(2);p__Bacteroidetes(976);c__Bacteroidia(200643);o__Bacteroidales(171549);f__Prevotellaceae(171552);g__Prevotella(838);s__Prevotella copri(165179);
Anaeromyxobacter_u_s	Bacteria	Proteobacteria	Deltaproteobacteria	Myxococcales	Anaeromyxobacteraceae	Anaeromyxobacter	Anaeromyxobacter_u_s	2e-05	5e-05	0.00015	2e-05	3e-05	4e-05	3e-05	0	4e-05	6e-05	0.00014	0	8e-05	2e-05	4e-05	1e-05	5e-05	2e-05	0	1e-05	4e-05	0	2e-05	3e-05	0	3e-05	4e-05	3e-05	2e-05	161492	k__Bacteria(2);p__Proteobacteria(1224);c__Deltaproteobacteria(28221);o__Myxococcales(29);f__Anaeromyxobacteraceae(1524215);g__Anaeromyxobacter(161492);s__Anaeromyxobacter_u_s(161492);
Brevundimonas_u_s	Bacteria	Proteobacteria	Alphaproteobacteria	Caulobacterales	Caulobacteraceae	Brevundimonas	Brevundimonas_u_s	0	0	0	0	0	0	0	0	0	0	0	0	0	0	0	0	0	0	0	0	0	0	0	0.0002	0	0	0	0	0	41275	k__Bacteria(2);p__Proteobacteria(1224);c__Alphaproteobacteria(28211);o__Caulobacterales(204458);f__Caulobacteraceae(76892);g__Brevundimonas(41275);s__Brevundimonas_u_s(41275);
Butyrivibrio sp. MC2013	Bacteria	Firmicutes	Clostridia	Clostridiales	Lachnospiraceae	Butyrivibrio	Butyrivibrio sp. MC2013	0	0	0	0	0	0.00017	4e-05	0	0	0	0	0	0	0	8e-05	0	0	0	0	0	0	0	0	9e-05	0	0	0	7e-05	0	1280686	k__Bacteria(2);p__Firmicutes(1239);c__Clostridia(186801);o__Clostridiales(186802);f__Lachnospiraceae(186803);g__Butyrivibrio(830);s__Butyrivibrio sp. MC2013(1280686);
Butyricimonas_u_s	Bacteria	Bacteroidetes	Bacteroidia	Bacteroidales	Odoribacteraceae	Butyricimonas	Butyricimonas_u_s	0.00031	0	0.00094	0	0.00115	0.00075	0.00024	0	0	0	0.00112	0	0.00044	0	0.00018	0	0	0	0.00039	0.00034	0.00066	0	0.00037	0	0	0.00022	0	0.0006	0	574697	k__Bacteria(2);p__Bacteroidetes(976);c__Bacteroidia(200643);o__Bacteroidales(171549);f__Odoribacteraceae(1853231);g__Butyricimonas(574697);s__Butyricimonas_u_s(574697);
Megamonas_u_s	Bacteria	Firmicutes	Negativicutes	Selenomonadales	Selenomonadaceae	Megamonas	Megamonas_u_s	0	0	0	2e-05	3e-05	0	0	0	0	0	0	0	0	0	0	3e-05	0	0	0	0	0	2e-05	0	0	0	0	0	0	0	158846	k__Bacteria(2);p__Firmicutes(1239);c__Negativicutes(909932);o__Selenomonadales(909929);f__Selenomonadaceae(1843491);g__Megamonas(158846);s__Megamonas_u_s(158846);
Glycomyces_u_s	Bacteria	Actinobacteria	Actinobacteria	Glycomycetales	Glycomycetaceae	Glycomyces	Glycomyces_u_s	0	0	0	0	0	0	0	0	0	0	0.00012	0	0	0	0	0	0	0	0	0	0	0	0	0	0	0	0	0	0	58113	k__Bacteria(2);p__Actinobacteria(201174);c__Actinobacteria(1760);o__Glycomycetales(85014);f__Glycomycetaceae(85034);g__Glycomyces(58113);s__Glycomyces_u_s(58113);
Olsenella sp. oral taxon 809	Bacteria	Actinobacteria	Coriobacteriia	Coriobacteriales	Atopobiaceae	Olsenella	Olsenella sp. oral taxon 809	0	0	4e-05	0	0	0	0	0	7e-05	0	0	0	0	0	0	3e-05	0	0	0	2e-05	0	0	0	0	0	5e-05	9e-05	0	0	661086	k__Bacteria(2);p__Actinobacteria(201174);c__Coriobacteriia(84998);o__Coriobacteriales(84999);f__Atopobiaceae(1643824);g__Olsenella(133925);s__Olsenella sp. oral taxon 809(661086);
Haemophilus parahaemolyticus	Bacteria	Proteobacteria	Gammaproteobacteria	Pasteurellales	Pasteurellaceae	Haemophilus	Haemophilus parahaemolyticus	7e-05	0	0	0	0	0	0	0	0	0	0	3e-05	0	0	0	2e-05	0	0	3e-05	0	0	0	0	0	0	0	0	0	0	735	k__Bacteria(2);p__Proteobacteria(1224);c__Gammaproteobacteria(1236);o__Pasteurellales(135625);f__Pasteurellaceae(712);g__Haemophilus(724);s__Haemophilus parahaemolyticus(735);
Patulibacter_u_s	Bacteria	Actinobacteria	Thermoleophilia	Solirubrobacterales	Patulibacteraceae	Patulibacter	Patulibacter_u_s	0	0	4e-05	0	0	0	0	0	0	0	0	0	0	0	0	0	0	0	0	0	0	0	0	0	0	0	0	0	0	361607	k__Bacteria(2);p__Actinobacteria(201174);c__Thermoleophilia(1497346);o__Solirubrobacterales(588673);f__Patulibacteraceae(361606);g__Patulibacter(361607);s__Patulibacter_u_s(361607);
Prevotella sp. P5-119	Bacteria	Bacteroidetes	Bacteroidia	Bacteroidales	Prevotellaceae	Prevotella	Prevotella sp. P5-119	0	0	0	0	0	0	0	0	0	0	0	0	0	0	0	0	0	0	0	0	0	0	0	0	0	0	0	0.00572	0	1602171	k__Bacteria(2);p__Bacteroidetes(976);c__Bacteroidia(200643);o__Bacteroidales(171549);f__Prevotellaceae(171552);g__Prevotella(838);s__Prevotella sp. P5-119(1602171);
Prevotella_u_s	Bacteria	Bacteroidetes	Bacteroidia	Bacteroidales	Prevotellaceae	Prevotella	Prevotella_u_s	0.00025	0.00027	0.00027	0.0003	0.00019	0.00036	0.00022	0.00027	0.00018	0.00034	0.00029	0.0004	0.00024	0.00031	0.00036	0.00043	0.00023	0.00032	0.00017	0.00027	0.00013	0.00036	0.00022	0.00045	0.0002	0.00023	0.0003	0.00022	0.00103	838	k__Bacteria(2);p__Bacteroidetes(976);c__Bacteroidia(200643);o__Bacteroidales(171549);f__Prevotellaceae(171552);g__Prevotella(838);s__Prevotella_u_s(838);
Corynebacterium sp. HFH0082	Bacteria	Actinobacteria	Actinobacteria	Corynebacteriales	Corynebacteriaceae	Corynebacterium	Corynebacterium sp. HFH0082	0	0	0	0	0	0	0	0	0	0	0	0	0	0	0	0	0	0	0	0	3e-05	0	0	0	0	0	0	0	0	1078764	k__Bacteria(2);p__Actinobacteria(201174);c__Actinobacteria(1760);o__Corynebacteriales(85007);f__Corynebacteriaceae(1653);g__Corynebacterium(1716);s__Corynebacterium sp. HFH0082(1078764);
Actinobacillus_u_s	Bacteria	Proteobacteria	Gammaproteobacteria	Pasteurellales	Pasteurellaceae	Actinobacillus	Actinobacillus_u_s	0	0	0	0	0	8e-05	0	0	0	0	0	0	0	0	0	0	0	0	0	0	0	0	0	0	0	0	0	0	0	713	k__Bacteria(2);p__Proteobacteria(1224);c__Gammaproteobacteria(1236);o__Pasteurellales(135625);f__Pasteurellaceae(712);g__Actinobacillus(713);s__Actinobacillus_u_s(713);
Oxalobacter formigenes	Bacteria	Proteobacteria	Betaproteobacteria	Burkholderiales	Oxalobacteraceae	Oxalobacter	Oxalobacter formigenes	0	0.00016	0	0	0	0.00024	0	0	0	0	0	0.00052	5e-05	0	3e-05	0.00061	0	3e-05	1e-05	0	2e-05	2e-05	0	0	3e-05	2e-05	0.00162	8e-05	0	847	k__Bacteria(2);p__Proteobacteria(1224);c__Betaproteobacteria(28216);o__Burkholderiales(80840);f__Oxalobacteraceae(75682);g__Oxalobacter(846);s__Oxalobacter formigenes(847);
Blautia hansenii	Bacteria	Firmicutes	Clostridia	Clostridiales	Lachnospiraceae	Blautia	Blautia hansenii	0.0001	0.00011	0.00024	0.00014	0.00015	0.00019	0.00012	0.0001	0.00019	0.00018	0.00023	6e-05	0.00029	0.00016	0.0001	0.00012	0.00016	0.00015	5e-05	5e-05	8e-05	0.00021	9e-05	0.00018	0.00017	0.00015	0.00017	0.00014	0.00011	1322	k__Bacteria(2);p__Firmicutes(1239);c__Clostridia(186801);o__Clostridiales(186802);f__Lachnospiraceae(186803);g__Blautia(572511);s__Blautia hansenii(1322);
Escherichia_u_s	Bacteria	Proteobacteria	Gammaproteobacteria	Enterobacterales	Enterobacteriaceae	Escherichia	Escherichia_u_s	0	0	0	0	0	0	0	0	0	0	4e-05	1e-05	0	0	0	0	0	0	0	0	0	0	0	0	0	0	0	0	0	561	k__Bacteria(2);p__Proteobacteria(1224);c__Gammaproteobacteria(1236);o__Enterobacterales(91347);f__Enterobacteriaceae(543);g__Escherichia(561);s__Escherichia_u_s(561);
Rhodocyclaceae_u_s	Bacteria	Proteobacteria	Betaproteobacteria	Rhodocyclales	Rhodocyclaceae	Rhodocyclaceae_u_g	Rhodocyclaceae_u_s	4e-05	0	0	1e-05	0	5e-05	0	0	0	4e-05	0	0	0.00011	0	0	0	0	2e-05	0	0	0	0	0	0	0	0	0	0	0	75787	k__Bacteria(2);p__Proteobacteria(1224);c__Betaproteobacteria(28216);o__Rhodocyclales(206389);f__Rhodocyclaceae(75787);g__Rhodocyclaceae_u_g(75787);s__Rhodocyclaceae_u_s(75787);
[Clostridium] leptum	Bacteria	Firmicutes	Clostridia	Clostridiales	Ruminococcaceae	Ruminiclostridium	[Clostridium] leptum	0.00014	0.00111	0.00026	0.00047	0.00017	0.00038	0.00029	0.00032	0.00045	0.00069	0.00047	0.00011	0.00035	0.0004	0.0005	0.00048	0.00041	0.00025	3e-05	0.00012	0.00038	0.00011	0.00011	0.00235	0.00066	0.00028	0.00046	0.00018	0.00041	1535	k__Bacteria(2);p__Firmicutes(1239);c__Clostridia(186801);o__Clostridiales(186802);f__Ruminococcaceae(541000);g__Ruminiclostridium(1508657);s__[Clostridium] leptum(1535);
Lachnoanaerobaculum sp. OBRC5-5	Bacteria	Firmicutes	Clostridia	Clostridiales	Lachnospiraceae	Lachnoanaerobaculum	Lachnoanaerobaculum sp. OBRC5-5	0.00035	0	0	0.00032	0	0	0.00074	0	0	0	0	0.0003	0.00099	0.00083	0.00055	0.00032	0	0.00035	0	0	0	0	0.00041	0	0	0	0	0	0.00071	936595	k__Bacteria(2);p__Firmicutes(1239);c__Clostridia(186801);o__Clostridiales(186802);f__Lachnospiraceae(186803);g__Lachnoanaerobaculum(1164882);s__Lachnoanaerobaculum sp. OBRC5-5(936595);
Actinomyces oris	Bacteria	Actinobacteria	Actinobacteria	Actinomycetales	Actinomycetaceae	Actinomyces	Actinomyces oris	0	0	0	2e-05	0	0	0	0	0	0	0	0	0	0	0	0	0	0	0	0	0	0	0	0	0	0	0	0	0	544580	k__Bacteria(2);p__Actinobacteria(201174);c__Actinobacteria(1760);o__Actinomycetales(2037);f__Actinomycetaceae(2049);g__Actinomyces(1654);s__Actinomyces oris(544580);
[Clostridium] innocuum	Bacteria	Firmicutes	Erysipelotrichia	Erysipelotrichales	Erysipelotrichaceae	Erysipelatoclostridium	[Clostridium] innocuum	5e-05	6e-05	7e-05	3e-05	0	0	0	6e-05	0.0001	0.00011	0.00012	5e-05	8e-05	7e-05	6e-05	0.0001	7e-05	6e-05	2e-05	3e-05	6e-05	6e-05	6e-05	4e-05	5e-05	6e-05	0.00014	8e-05	8e-05	1522	k__Bacteria(2);p__Firmicutes(1239);c__Erysipelotrichia(526524);o__Erysipelotrichales(526525);f__Erysipelotrichaceae(128827);g__Erysipelatoclostridium(1505663);s__[Clostridium] innocuum(1522);
Peptostreptococcaceae_u_s	Bacteria	Firmicutes	Clostridia	Clostridiales	Peptostreptococcaceae	Peptostreptococcaceae_u_g	Peptostreptococcaceae_u_s	0.00014	0	0.00012	0	1e-05	0.00016	3e-05	0	0	6e-05	0	2e-05	0	1e-05	1e-05	0	0	4e-05	6e-05	0	1e-05	0	1e-05	0	2e-05	0.00012	2e-05	4e-05	7e-05	186804	k__Bacteria(2);p__Firmicutes(1239);c__Clostridia(186801);o__Clostridiales(186802);f__Peptostreptococcaceae(186804);g__Peptostreptococcaceae_u_g(186804);s__Peptostreptococcaceae_u_s(186804);
Bacteroides sp. D20	Bacteria	Bacteroidetes	Bacteroidia	Bacteroidales	Bacteroidaceae	Bacteroides	Bacteroides sp. D20	0	0	0	0	0	0	0	0	0	0	0	0	0	0	0	0	0	0	0	0	0	0	0	0	0.00027	0	0	0	0	585543	k__Bacteria(2);p__Bacteroidetes(976);c__Bacteroidia(200643);o__Bacteroidales(171549);f__Bacteroidaceae(815);g__Bacteroides(816);s__Bacteroides sp. D20(585543);
Alistipes shahii	Bacteria	Bacteroidetes	Bacteroidia	Bacteroidales	Rikenellaceae	Alistipes	Alistipes shahii	0	0.02566	0	0.00265	6e-05	8e-05	0	0.00878	0.00028	0	0.00211	0.00137	0.00012	0.00932	0.00011	0.00513	0.00872	0	0	0	0.00126	0	0.02366	0.02231	0.0001	0	0	0	0.01539	328814	k__Bacteria(2);p__Bacteroidetes(976);c__Bacteroidia(200643);o__Bacteroidales(171549);f__Rikenellaceae(171550);g__Alistipes(239759);s__Alistipes shahii(328814);
Thermoplasma_u_s	Archaea	Euryarchaeota	Thermoplasmata	Thermoplasmatales	Thermoplasmataceae	Thermoplasma	Thermoplasma_u_s	0	0	0	0	0	0	0	0	0	0	0	0	0	0	0.0001	0	0	0	0	0	0	0	0	0	0	0	0	0	0	2302	k__Archaea(2157);p__Euryarchaeota(28890);c__Thermoplasmata(183967);o__Thermoplasmatales(2301);f__Thermoplasmataceae(46659);g__Thermoplasma(2302);s__Thermoplasma_u_s(2302);
Cutibacterium acnes	Bacteria	Actinobacteria	Actinobacteria	Propionibacteriales	Propionibacteriaceae	Cutibacterium	Cutibacterium acnes	0	0	0	0	0	8e-05	0	0	0	0	0	0	0	0	0	0	0	0	0.0016	0	0	0	0	0	0	0	0	0	0	1747	k__Bacteria(2);p__Actinobacteria(201174);c__Actinobacteria(1760);o__Propionibacteriales(85009);f__Propionibacteriaceae(31957);g__Cutibacterium(1912216);s__Cutibacterium acnes(1747);
Polaribacter_u_s	Bacteria	Bacteroidetes	Flavobacteriia	Flavobacteriales	Flavobacteriaceae	Polaribacter	Polaribacter_u_s	0	0	0	0	0	7e-05	0	0	0	0	0	0	0	0	0	0	0	0	0	0	0	0	0	0	0	0	0	0	0	52959	k__Bacteria(2);p__Bacteroidetes(976);c__Flavobacteriia(117743);o__Flavobacteriales(200644);f__Flavobacteriaceae(49546);g__Polaribacter(52959);s__Polaribacter_u_s(52959);
Prevotella sp. P4-76	Bacteria	Bacteroidetes	Bacteroidia	Bacteroidales	Prevotellaceae	Prevotella	Prevotella sp. P4-76	0	0	0	0	0	0	0	0.0141	0	0	0	0	0	0	0	0	0	0	0	0	0	0	0	0	0	0	0	0	0	1602169	k__Bacteria(2);p__Bacteroidetes(976);c__Bacteroidia(200643);o__Bacteroidales(171549);f__Prevotellaceae(171552);g__Prevotella(838);s__Prevotella sp. P4-76(1602169);
Actinobacillus minor	Bacteria	Proteobacteria	Gammaproteobacteria	Pasteurellales	Pasteurellaceae	Actinobacillus	Actinobacillus minor	3e-05	0	0	0	0	0	0	0	0	0	0	0	0	0	0	0	0	0	0	0	0	0	0	0	0	0	0	0	0	51047	k__Bacteria(2);p__Proteobacteria(1224);c__Gammaproteobacteria(1236);o__Pasteurellales(135625);f__Pasteurellaceae(712);g__Actinobacillus(713);s__Actinobacillus minor(51047);
Prevotella scopos	Bacteria	Bacteroidetes	Bacteroidia	Bacteroidales	Prevotellaceae	Prevotella	Prevotella scopos	8e-05	0	0	7e-05	0	0.00012	0	0	0	0	0	0	0	0	0	0	0	0	0.00013	7e-05	0	0.00016	0	0	0	0	0.0001	0	0	589437	k__Bacteria(2);p__Bacteroidetes(976);c__Bacteroidia(200643);o__Bacteroidales(171549);f__Prevotellaceae(171552);g__Prevotella(838);s__Prevotella scopos(589437);
Streptococcus equinus	Bacteria	Firmicutes	Bacilli	Lactobacillales	Streptococcaceae	Streptococcus	Streptococcus equinus	0.00104	6e-05	0.00248	0.00017	0.00057	0.00043	0.00141	0.00013	5e-05	4e-05	0.00014	0.00011	0.00213	0.0001	0.00152	0.00064	4e-05	4e-05	0.00029	0.00124	0.00085	0	0.00156	3e-05	0.0001	0.00102	0.00222	0.00191	0.00232	1335	k__Bacteria(2);p__Firmicutes(1239);c__Bacilli(91061);o__Lactobacillales(186826);f__Streptococcaceae(1300);g__Streptococcus(1301);s__Streptococcus equinus(1335);
Pontibacter_u_s	Bacteria	Bacteroidetes	Cytophagia	Cytophagales	Hymenobacteraceae	Pontibacter	Pontibacter_u_s	0	0.0004	0	0	0	2e-05	0	1e-05	1e-05	0.00055	0	0	0	0	0	0	0	2e-05	0	0	0	2e-05	0	0	0	0	0	0	1e-05	323449	k__Bacteria(2);p__Bacteroidetes(976);c__Cytophagia(768503);o__Cytophagales(768507);f__Hymenobacteraceae(1853232);g__Pontibacter(323449);s__Pontibacter_u_s(323449);
Aggregatibacter actinomycetemcomitans	Bacteria	Proteobacteria	Gammaproteobacteria	Pasteurellales	Pasteurellaceae	Aggregatibacter	Aggregatibacter actinomycetemcomitans	1e-05	0	0.00012	0	0	0.00026	5e-05	0	0	0	0	3e-05	0	0	0	7e-05	0	0	2e-05	2e-05	0	6e-05	0	0	0	0	0	9e-05	0	714	k__Bacteria(2);p__Proteobacteria(1224);c__Gammaproteobacteria(1236);o__Pasteurellales(135625);f__Pasteurellaceae(712);g__Aggregatibacter(416916);s__Aggregatibacter actinomycetemcomitans(714);
Ruminococcus flavefaciens	Bacteria	Firmicutes	Clostridia	Clostridiales	Ruminococcaceae	Ruminococcus	Ruminococcus flavefaciens	0.00103	0.00129	0.00025	0.00018	0.00028	0.00091	0.00041	0.00026	0.00102	0.00086	0.00051	0.00054	0.00066	0.00075	0.0009	0.00012	0.00114	0.00076	3e-05	7e-05	0.00092	0.00022	0.0008	0.00198	0.00055	6e-05	0.00013	0.00042	0.0011	1265	k__Bacteria(2);p__Firmicutes(1239);c__Clostridia(186801);o__Clostridiales(186802);f__Ruminococcaceae(541000);g__Ruminococcus(1263);s__Ruminococcus flavefaciens(1265);
Methanosphaera stadtmanae	Archaea	Euryarchaeota	Methanobacteria	Methanobacteriales	Methanobacteriaceae	Methanosphaera	Methanosphaera stadtmanae	0	0	0	0	0	0.00042	0.00029	0	3e-05	0	0	0	0.00058	0.00011	0.00052	0	0	0	0	4e-05	0	0	0	0	0	0	0	0.00025	0	2317	k__Archaea(2157);p__Euryarchaeota(28890);c__Methanobacteria(183925);o__Methanobacteriales(2158);f__Methanobacteriaceae(2159);g__Methanosphaera(2316);s__Methanosphaera stadtmanae(2317);
Dehalococcoides mccartyi	Bacteria	Chloroflexi	Dehalococcoidia	Dehalococcoidales	Dehalococcoidaceae	Dehalococcoides	Dehalococcoides mccartyi	0	0	4e-05	0.00037	9e-05	0.00012	0	0	0	0	0.00023	0.00037	0	5e-05	0	0	0.00038	0.00011	0	0.00016	0	3e-05	0.00014	0	8e-05	0.00011	0	0	3e-05	61435	k__Bacteria(2);p__Chloroflexi(200795);c__Dehalococcoidia(301297);o__Dehalococcoidales(1202465);f__Dehalococcoidaceae(1202464);g__Dehalococcoides(61434);s__Dehalococcoides mccartyi(61435);
Staphylococcus capitis	Bacteria	Firmicutes	Bacilli	Bacillales	Staphylococcaceae	Staphylococcus	Staphylococcus capitis	0.00019	0.00031	0	0	4e-05	0.00139	0.00469	0.00011	9e-05	0	0	2e-05	4e-05	0.00485	0.00012	2e-05	0	0	1e-05	0	9e-05	3e-05	1e-05	0	0	0.00068	0.00542	0	0	29388	k__Bacteria(2);p__Firmicutes(1239);c__Bacilli(91061);o__Bacillales(1385);f__Staphylococcaceae(90964);g__Staphylococcus(1279);s__Staphylococcus capitis(29388);
Parabacteroides distasonis	Bacteria	Bacteroidetes	Bacteroidia	Bacteroidales	Tannerellaceae	Parabacteroides	Parabacteroides distasonis	5e-05	7e-05	2e-05	8e-05	0.00029	6e-05	0.00081	3e-05	5e-05	0.00067	0.00096	8e-05	0.00014	5e-05	2e-05	6e-05	1e-05	5e-05	3e-05	2e-05	5e-05	5e-05	0.00066	7e-05	0.00048	0.00086	3e-05	1e-05	1e-05	823	k__Bacteria(2);p__Bacteroidetes(976);c__Bacteroidia(200643);o__Bacteroidales(171549);f__Tannerellaceae(2005525);g__Parabacteroides(375288);s__Parabacteroides distasonis(823);
Helicobacter magdeburgensis	Bacteria	Proteobacteria	Epsilonproteobacteria	Campylobacterales	Helicobacteraceae	Helicobacter	Helicobacter magdeburgensis	0	0	0	0	0.00081	0.00015	0.00342	0	0	0	0	0.00029	0	6e-05	0	2e-05	0	0	0	0.00127	0	0.00054	0.00015	0	6e-05	0	0	0	3e-05	471858	k__Bacteria(2);p__Proteobacteria(1224);c__Epsilonproteobacteria(29547);o__Campylobacterales(213849);f__Helicobacteraceae(72293);g__Helicobacter(209);s__Helicobacter magdeburgensis(471858);
Neisseria_u_s	Bacteria	Proteobacteria	Betaproteobacteria	Neisseriales	Neisseriaceae	Neisseria	Neisseria_u_s	0	0	0	0	0	0	0	0	0	0	0	0	0	0	0	0	0	0	0	0	1e-05	0	0	0	0	0	3e-05	0	0	482	k__Bacteria(2);p__Proteobacteria(1224);c__Betaproteobacteria(28216);o__Neisseriales(206351);f__Neisseriaceae(481);g__Neisseria(482);s__Neisseria_u_s(482);
Aggregatibacter_u_s	Bacteria	Proteobacteria	Gammaproteobacteria	Pasteurellales	Pasteurellaceae	Aggregatibacter	Aggregatibacter_u_s	6e-05	0	0	4e-05	4e-05	0.00029	0	1e-05	0	0	0	0	0	0	0	3e-05	0	0	0	3e-05	2e-05	0	0.00024	0	0	0	0	0	3e-05	416916	k__Bacteria(2);p__Proteobacteria(1224);c__Gammaproteobacteria(1236);o__Pasteurellales(135625);f__Pasteurellaceae(712);g__Aggregatibacter(416916);s__Aggregatibacter_u_s(416916);
Mageeibacillus indolicus	Bacteria	Firmicutes	Clostridia	Clostridiales	Ruminococcaceae	Mageeibacillus	Mageeibacillus indolicus	0	0	0	0	0	0	0	2e-05	0	0	0	0	0	0	0	0	0	0	0	0	0	0	0	0	0	0	0	0	3e-05	884684	k__Bacteria(2);p__Firmicutes(1239);c__Clostridia(186801);o__Clostridiales(186802);f__Ruminococcaceae(541000);g__Mageeibacillus(1637257);s__Mageeibacillus indolicus(884684);
Brachyspira_u_s	Bacteria	Spirochaetes	Spirochaetia	Brachyspirales	Brachyspiraceae	Brachyspira	Brachyspira_u_s	0	0	0	0	0	0	7e-05	0.0032	0.00016	0.00974	0	0.00312	0	0.0133	0	0	0	0	0.0001	7e-05	0.00325	0	0	0.00587	0.00084	0	0	0	0.00233	29521	k__Bacteria(2);p__Spirochaetes(203691);c__Spirochaetia(203692);o__Brachyspirales(1643686);f__Brachyspiraceae(143786);g__Brachyspira(29521);s__Brachyspira_u_s(29521);
Salinimicrobium_u_s	Bacteria	Bacteroidetes	Flavobacteriia	Flavobacteriales	Flavobacteriaceae	Salinimicrobium	Salinimicrobium_u_s	0	0	0	0	0	0	0	1e-05	0	0	0	0	0	0	0	0	0	0	0	0	0	0	0	0	0	0	0	0	0	561367	k__Bacteria(2);p__Bacteroidetes(976);c__Flavobacteriia(117743);o__Flavobacteriales(200644);f__Flavobacteriaceae(49546);g__Salinimicrobium(561367);s__Salinimicrobium_u_s(561367);
Butyricicoccus pullicaecorum	Bacteria	Firmicutes	Clostridia	Clostridiales	Clostridiaceae	Butyricicoccus	Butyricicoccus pullicaecorum	9e-05	0.00014	0.00019	4e-05	0.0001	0.00014	6e-05	6e-05	0.0001	0.00014	0.00017	3e-05	0.00022	8e-05	0.00011	6e-05	9e-05	0.0001	3e-05	4e-05	6e-05	5e-05	7e-05	0.00016	8e-05	0.0001	0.00013	0.00012	0.0001	501571	k__Bacteria(2);p__Firmicutes(1239);c__Clostridia(186801);o__Clostridiales(186802);f__Clostridiaceae(31979);g__Butyricicoccus(580596);s__Butyricicoccus pullicaecorum(501571);
Absiella dolichum	Bacteria	Firmicutes	Erysipelotrichia	Erysipelotrichales	Erysipelotrichaceae	Absiella	Absiella dolichum	0	0	0	0	0	0	0	0	0	0	0	0	0	0	0	0	0	0	0	0	0	4e-05	0	0	0	0	0	0	0	31971	k__Bacteria(2);p__Firmicutes(1239);c__Erysipelotrichia(526524);o__Erysipelotrichales(526525);f__Erysipelotrichaceae(128827);g__Absiella(2057233);s__Absiella dolichum(31971);
Peptostreptococcus_u_s	Bacteria	Firmicutes	Clostridia	Clostridiales	Peptostreptococcaceae	Peptostreptococcus	Peptostreptococcus_u_s	0	0	0	0	0.00037	0.0001	0	0	6e-05	0	0	0	0	0	0	0	0	0	0	0	0	0	0	0	0	0	0	0	0	1257	k__Bacteria(2);p__Firmicutes(1239);c__Clostridia(186801);o__Clostridiales(186802);f__Peptostreptococcaceae(186804);g__Peptostreptococcus(1257);s__Peptostreptococcus_u_s(1257);
Brachyspira pilosicoli	Bacteria	Spirochaetes	Spirochaetia	Brachyspirales	Brachyspiraceae	Brachyspira	Brachyspira pilosicoli	1e-05	6e-05	9e-05	3e-05	0	0	0	0	0	0	0.00019	0	0.0002	0	6e-05	3e-05	3e-05	2e-05	0	0	0	0	0	0	0	0	4e-05	0.00013	0	52584	k__Bacteria(2);p__Spirochaetes(203691);c__Spirochaetia(203692);o__Brachyspirales(1643686);f__Brachyspiraceae(143786);g__Brachyspira(29521);s__Brachyspira pilosicoli(52584);
Alistipes timonensis	Bacteria	Bacteroidetes	Bacteroidia	Bacteroidales	Rikenellaceae	Alistipes	Alistipes timonensis	0	0.00139	0	0.00024	0	0	0	0.00061	0	6e-05	0.00046	0.00022	0	0.00033	0.00028	5e-05	0.00016	0	0	0	0	0	8e-05	0.0016	0.00032	0	0	0	8e-05	1465754	k__Bacteria(2);p__Bacteroidetes(976);c__Bacteroidia(200643);o__Bacteroidales(171549);f__Rikenellaceae(171550);g__Alistipes(239759);s__Alistipes timonensis(1465754);
Enterorhabdus_u_s	Bacteria	Actinobacteria	Coriobacteriia	Eggerthellales	Eggerthellaceae	Enterorhabdus	Enterorhabdus_u_s	3e-05	0	4e-05	0	0	6e-05	0	2e-05	0	0	7e-05	0	0	0	0	0	0	0	0	0	0	0	0	0	0	4e-05	7e-05	0	0	580024	k__Bacteria(2);p__Actinobacteria(201174);c__Coriobacteriia(84998);o__Eggerthellales(1643822);f__Eggerthellaceae(1643826);g__Enterorhabdus(580024);s__Enterorhabdus_u_s(580024);
Enterococcus faecalis	Bacteria	Firmicutes	Bacilli	Lactobacillales	Enterococcaceae	Enterococcus	Enterococcus faecalis	0	0	0	0	0	0	0	0	0	2e-05	0	0	0	0	0	0	0	1e-05	0	0	0	0	1e-05	0.00014	1e-05	0	0	0	0	1351	k__Bacteria(2);p__Firmicutes(1239);c__Bacilli(91061);o__Lactobacillales(186826);f__Enterococcaceae(81852);g__Enterococcus(1350);s__Enterococcus faecalis(1351);
Clostridium saudiense	Bacteria	Firmicutes	Clostridia	Clostridiales	Clostridiaceae	Clostridium	Clostridium saudiense	0.00014	0	9e-05	0	4e-05	0.00016	6e-05	0	0	0	0	0	0	5e-05	0	0	0	0	0.01879	0	0	0	0.00012	0	0	0	0	0	0	1414720	k__Bacteria(2);p__Firmicutes(1239);c__Clostridia(186801);o__Clostridiales(186802);f__Clostridiaceae(31979);g__Clostridium(1485);s__Clostridium saudiense(1414720);
Pseudomonas_u_s	Bacteria	Proteobacteria	Gammaproteobacteria	Pseudomonadales	Pseudomonadaceae	Pseudomonas	Pseudomonas_u_s	0	0	0	0	2e-05	0	0	0	0	0	0	0	0	0	0	0	0	0	0	0	0	0	0	0	0	0	0	0	0	286	k__Bacteria(2);p__Proteobacteria(1224);c__Gammaproteobacteria(1236);o__Pseudomonadales(72274);f__Pseudomonadaceae(135621);g__Pseudomonas(286);s__Pseudomonas_u_s(286);
Clostridiales bacterium NK3B98	Bacteria	Firmicutes	Clostridia	Clostridiales	Clostridiales_u_f	Clostridiales_u_g	Clostridiales bacterium NK3B98	0.00013	0.00027	0.00012	5e-05	0.00012	0.00023	0.00012	9e-05	0.00018	0.00027	0.0002	5e-05	0.00028	0.00018	0.00015	8e-05	0.00018	0.0002	4e-05	8e-05	0.00014	7e-05	0.00011	0.00027	0.0001	0.00016	0.00012	0.0002	0.00019	877414	k__Bacteria(2);p__Firmicutes(1239);c__Clostridia(186801);o__Clostridiales(186802);f__Clostridiales_u_f(186802);g__Clostridiales_u_g(186802);s__Clostridiales bacterium NK3B98(877414);
Megasphaera elsdenii	Bacteria	Firmicutes	Negativicutes	Veillonellales	Veillonellaceae	Megasphaera	Megasphaera elsdenii	0.00022	0	0.00015	0	0	0	0	0	0	0	0	0	0	0	0.00013	0	0	0	0	9e-05	2e-05	0	0	0	0	0.00305	0.00016	0.00383	0	907	k__Bacteria(2);p__Firmicutes(1239);c__Negativicutes(909932);o__Veillonellales(1843489);f__Veillonellaceae(31977);g__Megasphaera(906);s__Megasphaera elsdenii(907);
Halomonas_u_s	Bacteria	Proteobacteria	Gammaproteobacteria	Oceanospirillales	Halomonadaceae	Halomonas	Halomonas_u_s	0	0	0	0	0	0	0	0	0	0	0	0	0	0	0	0	0	0	0	0	0	0	0	0	0	0	1e-05	3e-05	0	2745	k__Bacteria(2);p__Proteobacteria(1224);c__Gammaproteobacteria(1236);o__Oceanospirillales(135619);f__Halomonadaceae(28256);g__Halomonas(2745);s__Halomonas_u_s(2745);
Porphyromonas gingivalis	Bacteria	Bacteroidetes	Bacteroidia	Bacteroidales	Porphyromonadaceae	Porphyromonas	Porphyromonas gingivalis	0	0	0	0	3e-05	0	0	0	0	0	0	0	0	0	0	0	0	0	0	0	0	0	0	0	0	0	0	0	0	837	k__Bacteria(2);p__Bacteroidetes(976);c__Bacteroidia(200643);o__Bacteroidales(171549);f__Porphyromonadaceae(171551);g__Porphyromonas(836);s__Porphyromonas gingivalis(837);
Helicobacter macacae	Bacteria	Proteobacteria	Epsilonproteobacteria	Campylobacterales	Helicobacteraceae	Helicobacter	Helicobacter macacae	0.01359	0.0343	0.03097	0.00771	0.00072	0.00042	0.00014	0.00434	0.01191	0.01328	0.03679	0.00592	0.00017	0.02264	0.0166	0.00341	0.01152	0.01377	3e-05	2e-05	0.00191	0.02703	0.00032	0.01572	0.05406	0.01843	0.08118	0.00425	0.0138	398626	k__Bacteria(2);p__Proteobacteria(1224);c__Epsilonproteobacteria(29547);o__Campylobacterales(213849);f__Helicobacteraceae(72293);g__Helicobacter(209);s__Helicobacter macacae(398626);
Alistipes finegoldii	Bacteria	Bacteroidetes	Bacteroidia	Bacteroidales	Rikenellaceae	Alistipes	Alistipes finegoldii	0	0.00012	0	2e-05	0	0	0	4e-05	0	0	0	4e-05	0	4e-05	0	2e-05	0	0	0	0	0	0	5e-05	0.00014	0	0	0	0	0	214856	k__Bacteria(2);p__Bacteroidetes(976);c__Bacteroidia(200643);o__Bacteroidales(171549);f__Rikenellaceae(171550);g__Alistipes(239759);s__Alistipes finegoldii(214856);
Bacteroides plebeius	Bacteria	Bacteroidetes	Bacteroidia	Bacteroidales	Bacteroidaceae	Bacteroides	Bacteroides plebeius	0	0	0	0	0	0	0	0	0	0	0	0	0	0	0	0	0	0	0	0	0	7e-05	0	0	0	0	0	0	0	310297	k__Bacteria(2);p__Bacteroidetes(976);c__Bacteroidia(200643);o__Bacteroidales(171549);f__Bacteroidaceae(815);g__Bacteroides(816);s__Bacteroides plebeius(310297);
Butyrivibrio fibrisolvens	Bacteria	Firmicutes	Clostridia	Clostridiales	Lachnospiraceae	Butyrivibrio	Butyrivibrio fibrisolvens	0	0	0	0	0.00012	0	0	0	0	0	0.0001	0	0	0	0	0	0	0	0	0	0	0	0	0	0	0	0	0	0	831	k__Bacteria(2);p__Firmicutes(1239);c__Clostridia(186801);o__Clostridiales(186802);f__Lachnospiraceae(186803);g__Butyrivibrio(830);s__Butyrivibrio fibrisolvens(831);
Bacteroides sp. 2_2_4	Bacteria	Bacteroidetes	Bacteroidia	Bacteroidales	Bacteroidaceae	Bacteroides	Bacteroides sp. 2_2_4	0.00028	0.00024	0.00055	0.00027	0.00025	0.00074	0.00022	0.00021	0	0.00032	0.00012	0	0.00043	0.00038	0.00041	0.00033	0.00015	0	0.00033	0.00034	0.00014	0	0.00015	0.00026	0	0.00035	0.00044	0.00053	0	469590	k__Bacteria(2);p__Bacteroidetes(976);c__Bacteroidia(200643);o__Bacteroidales(171549);f__Bacteroidaceae(815);g__Bacteroides(816);s__Bacteroides sp. 2_2_4(469590);
Bordetella pertussis	Bacteria	Proteobacteria	Betaproteobacteria	Burkholderiales	Alcaligenaceae	Bordetella	Bordetella pertussis	0	0	0	0	0	0	0	0	0	0	0	0	0	0	0	0	0	0	0	0	2e-05	0	0	0	0	0	0	0	0	520	k__Bacteria(2);p__Proteobacteria(1224);c__Betaproteobacteria(28216);o__Burkholderiales(80840);f__Alcaligenaceae(506);g__Bordetella(517);s__Bordetella pertussis(520);
Lactobacillus johnsonii	Bacteria	Firmicutes	Bacilli	Lactobacillales	Lactobacillaceae	Lactobacillus	Lactobacillus johnsonii	3e-05	4e-05	0.00298	0	0.00519	0.0002	7e-05	3e-05	0	0	8e-05	0	6e-05	9e-05	3e-05	0.00149	9e-05	0	0.00599	3e-05	5e-05	1e-05	0.00133	0	0	0	0.00455	0.00432	0.00014	33959	k__Bacteria(2);p__Firmicutes(1239);c__Bacilli(91061);o__Lactobacillales(186826);f__Lactobacillaceae(33958);g__Lactobacillus(1578);s__Lactobacillus johnsonii(33959);
Clostridiales bacterium VE202-27	Bacteria	Firmicutes	Clostridia	Clostridiales	Clostridiales_u_f	Clostridiales_u_g	Clostridiales bacterium VE202-27	0	0	0	0	0	0	0	0	0	0.0001	0	5e-05	0	0	0	0	0	0	0	0	0	0.00014	0	8e-05	0	0	0	0	0	1232457	k__Bacteria(2);p__Firmicutes(1239);c__Clostridia(186801);o__Clostridiales(186802);f__Clostridiales_u_f(186802);g__Clostridiales_u_g(186802);s__Clostridiales bacterium VE202-27(1232457);
Catenibacterium mitsuokai	Bacteria	Firmicutes	Erysipelotrichia	Erysipelotrichales	Erysipelotrichaceae	Catenibacterium	Catenibacterium mitsuokai	0.00597	0.00127	0.00089	0.00376	0.0029	0.00011	0.00133	0.00071	0.00162	0.00063	0.00053	0.00445	0.00238	0.00015	0.00659	0.00297	0.00327	0.00267	0.00623	0.01553	0.00422	0.0042	0.00251	0.0015	0.00218	0.00794	0.00632	0.00687	0.00345	100886	k__Bacteria(2);p__Firmicutes(1239);c__Erysipelotrichia(526524);o__Erysipelotrichales(526525);f__Erysipelotrichaceae(128827);g__Catenibacterium(135858);s__Catenibacterium mitsuokai(100886);
Erysipelotrichaceae_u_s	Bacteria	Firmicutes	Erysipelotrichia	Erysipelotrichales	Erysipelotrichaceae	Erysipelotrichaceae_u_g	Erysipelotrichaceae_u_s	0.00024	0.00056	0.00059	0.00024	0	0	0	0.00032	0.00046	0.00058	0.00079	0	0	0.00077	0	0.00019	0.00057	0	0	0.00028	0	0	0	0.00095	0.00068	0	0	0	0.00089	128827	k__Bacteria(2);p__Firmicutes(1239);c__Erysipelotrichia(526524);o__Erysipelotrichales(526525);f__Erysipelotrichaceae(128827);g__Erysipelotrichaceae_u_g(128827);s__Erysipelotrichaceae_u_s(128827);
Alistipes onderdonkii	Bacteria	Bacteroidetes	Bacteroidia	Bacteroidales	Rikenellaceae	Alistipes	Alistipes onderdonkii	0	0.00023	0	4e-05	0	0	0	9e-05	0	0	4e-05	2e-05	0	8e-05	0	4e-05	5e-05	0	0	0	0	0	0.00012	0.00023	0	0	0	0	9e-05	328813	k__Bacteria(2);p__Bacteroidetes(976);c__Bacteroidia(200643);o__Bacteroidales(171549);f__Rikenellaceae(171550);g__Alistipes(239759);s__Alistipes onderdonkii(328813);
Clostridium perfringens	Bacteria	Firmicutes	Clostridia	Clostridiales	Clostridiaceae	Clostridium	Clostridium perfringens	9e-05	0	0	0	0	0.00014	8e-05	0	0	0	0	0	0	0	0	0	0	0	4e-05	0	0	0	0	0	0	0	0	0	0	1502	k__Bacteria(2);p__Firmicutes(1239);c__Clostridia(186801);o__Clostridiales(186802);f__Clostridiaceae(31979);g__Clostridium(1485);s__Clostridium perfringens(1502);
Corynebacterium pseudogenitalium	Bacteria	Actinobacteria	Actinobacteria	Corynebacteriales	Corynebacteriaceae	Corynebacterium	Corynebacterium pseudogenitalium	0	0	0	0	0	0	6e-05	0	0	0	0	0	0	5e-05	0	0	0	0	0	0	0	0	0	0	0	0	5e-05	0	0	38303	k__Bacteria(2);p__Actinobacteria(201174);c__Actinobacteria(1760);o__Corynebacteriales(85007);f__Corynebacteriaceae(1653);g__Corynebacterium(1716);s__Corynebacterium pseudogenitalium(38303);
Dorea formicigenerans	Bacteria	Firmicutes	Clostridia	Clostridiales	Lachnospiraceae	Dorea	Dorea formicigenerans	0.00431	0.0012	0.00222	0.0011	0.00643	0.00684	0.00462	0.0003	0.00097	0.00039	0.00316	0.00077	0.00321	0.00046	0.00276	0.00101	0.00047	0.00052	0.00722	0.00384	0.00049	0.00103	0.00086	0.00062	0.00226	0.00892	0.0066	0.00481	0.00045	39486	k__Bacteria(2);p__Firmicutes(1239);c__Clostridia(186801);o__Clostridiales(186802);f__Lachnospiraceae(186803);g__Dorea(189330);s__Dorea formicigenerans(39486);
Megasphaera sp. NM10	Bacteria	Firmicutes	Negativicutes	Veillonellales	Veillonellaceae	Megasphaera	Megasphaera sp. NM10	0	0	0	0	0	0	0	0	0	0	0	0	0	0	0	0	0	0	0	1e-05	0	0	0	0	0	0	0	0	0	1273103	k__Bacteria(2);p__Firmicutes(1239);c__Negativicutes(909932);o__Veillonellales(1843489);f__Veillonellaceae(31977);g__Megasphaera(906);s__Megasphaera sp. NM10(1273103);
Thermaerobacter_u_s	Bacteria	Firmicutes	Clostridia	Clostridiales	Clostridiales Family XVII. Incertae Sedis	Thermaerobacter	Thermaerobacter_u_s	0	0	0	0	0	0	4e-05	0	0	0	0	0	0	0	0	0	3e-05	0	0	0	0	0	0	5e-05	0	0	0	0	0	73918	k__Bacteria(2);p__Firmicutes(1239);c__Clostridia(186801);o__Clostridiales(186802);f__Clostridiales Family XVII. Incertae Sedis(539000);g__Thermaerobacter(73918);s__Thermaerobacter_u_s(73918);
Streptococcus sinensis	Bacteria	Firmicutes	Bacilli	Lactobacillales	Streptococcaceae	Streptococcus	Streptococcus sinensis	0	0	0	0	0	0	0	0	0	0	0	0	0	0	0	0	0	0	0	0	0	0	0	0	0	0	0	0	3e-05	176090	k__Bacteria(2);p__Firmicutes(1239);c__Bacilli(91061);o__Lactobacillales(186826);f__Streptococcaceae(1300);g__Streptococcus(1301);s__Streptococcus sinensis(176090);
Mitsuokella_u_s	Bacteria	Firmicutes	Negativicutes	Selenomonadales	Selenomonadaceae	Mitsuokella	Mitsuokella_u_s	0	0	0	3e-05	0	4e-05	0	2e-05	7e-05	0	0	0	0	5e-05	0	4e-05	0	4e-05	0	0	2e-05	0	0	0	3e-05	0	3e-05	0	0	52225	k__Bacteria(2);p__Firmicutes(1239);c__Negativicutes(909932);o__Selenomonadales(909929);f__Selenomonadaceae(1843491);g__Mitsuokella(52225);s__Mitsuokella_u_s(52225);
Lachnospiraceae bacterium YSB2008	Bacteria	Firmicutes	Clostridia	Clostridiales	Lachnospiraceae	Lachnospiraceae_u_g	Lachnospiraceae bacterium YSB2008	0	0	0	0	0	0	0.00029	0	0	0	0	0	0	0	0	0	0	0	0	0	0	0	0	0	0	0	0	0	0	1410633	k__Bacteria(2);p__Firmicutes(1239);c__Clostridia(186801);o__Clostridiales(186802);f__Lachnospiraceae(186803);g__Lachnospiraceae_u_g(186803);s__Lachnospiraceae bacterium YSB2008(1410633);
Christensenella minuta	Bacteria	Firmicutes	Clostridia	Clostridiales	Christensenellaceae	Christensenella	Christensenella minuta	0.00027	0.00109	0.00044	0.00025	0.00032	0.00065	0.00038	0.00039	0.00069	0.00067	0.0011	0.00032	0.00078	0.00073	0.00059	0.00048	0.0005	0.00066	0.00029	0.00021	0.00056	0.00039	0.00019	0.00085	0.00071	0.0004	0.00048	0.00042	0.00096	626937	k__Bacteria(2);p__Firmicutes(1239);c__Clostridia(186801);o__Clostridiales(186802);f__Christensenellaceae(990719);g__Christensenella(990721);s__Christensenella minuta(626937);
Ktedonobacteria_u_s	Bacteria	Chloroflexi	Ktedonobacteria	Ktedonobacteria_u_o	Ktedonobacteria_u_f	Ktedonobacteria_u_g	Ktedonobacteria_u_s	0	0	0	0	0.00094	0	0	0	0	0	0	0	0	0.00076	0	0	0	0	0	0	0	0	0	0	0	0	0	0	0	388447	k__Bacteria(2);p__Chloroflexi(200795);c__Ktedonobacteria(388447);o__Ktedonobacteria_u_o(388447);f__Ktedonobacteria_u_f(388447);g__Ktedonobacteria_u_g(388447);s__Ktedonobacteria_u_s(388447);
[Clostridium] clostridioforme	Bacteria	Firmicutes	Clostridia	Clostridiales	Lachnospiraceae	Lachnoclostridium	[Clostridium] clostridioforme	0	0	0	5e-05	0	0	0	0	0	0	0	0	0	0	0	0	0	0	0	0	0	6e-05	0	0	0	0	0	0	0	1531	k__Bacteria(2);p__Firmicutes(1239);c__Clostridia(186801);o__Clostridiales(186802);f__Lachnospiraceae(186803);g__Lachnoclostridium(1506553);s__[Clostridium] clostridioforme(1531);
Geobacter_u_s	Bacteria	Proteobacteria	Deltaproteobacteria	Desulfuromonadales	Geobacteraceae	Geobacter	Geobacter_u_s	5e-05	0.00012	4e-05	4e-05	0.00015	6e-05	0.0001	9e-05	0.00017	0.00016	0.00071	3e-05	0.0001	7e-05	0.00015	4e-05	0.00012	0.00013	2e-05	6e-05	0.00018	3e-05	0.0001	0.00025	7e-05	8e-05	0.00014	9e-05	0.00014	28231	k__Bacteria(2);p__Proteobacteria(1224);c__Deltaproteobacteria(28221);o__Desulfuromonadales(69541);f__Geobacteraceae(213422);g__Geobacter(28231);s__Geobacter_u_s(28231);
[Ruminococcus] gnavus	Bacteria	Firmicutes	Clostridia	Clostridiales	Lachnospiraceae	Blautia	[Ruminococcus] gnavus	0.00017	0	7e-05	4e-05	0.00016	0.00014	0.0001	3e-05	0	5e-05	0.00013	0.00032	0	0.00037	9e-05	0.00016	0	0.00028	4e-05	8e-05	3e-05	7e-05	0	9e-05	0.00012	0.00011	0.00016	0.00014	0	33038	k__Bacteria(2);p__Firmicutes(1239);c__Clostridia(186801);o__Clostridiales(186802);f__Lachnospiraceae(186803);g__Blautia(572511);s__[Ruminococcus] gnavus(33038);
Actinomyces johnsonii	Bacteria	Actinobacteria	Actinobacteria	Actinomycetales	Actinomycetaceae	Actinomyces	Actinomyces johnsonii	0	0	0	3e-05	0	8e-05	0	5e-05	0	0	0	0	0	0	0	3e-05	0	0	0	0	3e-05	0	0	0	0	0	0	0	4e-05	544581	k__Bacteria(2);p__Actinobacteria(201174);c__Actinobacteria(1760);o__Actinomycetales(2037);f__Actinomycetaceae(2049);g__Actinomyces(1654);s__Actinomyces johnsonii(544581);
Streptococcus thermophilus	Bacteria	Firmicutes	Bacilli	Lactobacillales	Streptococcaceae	Streptococcus	Streptococcus thermophilus	0	0.00018	0	5e-05	0	0	6e-05	0	0	0	0	6e-05	0	0	0	0.00023	0	0	0	0	0	3e-05	0	0	0	0	3e-05	0	0	1308	k__Bacteria(2);p__Firmicutes(1239);c__Bacilli(91061);o__Lactobacillales(186826);f__Streptococcaceae(1300);g__Streptococcus(1301);s__Streptococcus thermophilus(1308);
Johnsonella ignava	Bacteria	Firmicutes	Clostridia	Clostridiales	Lachnospiraceae	Johnsonella	Johnsonella ignava	0.00011	0.0003	4e-05	4e-05	6e-05	6e-05	7e-05	9e-05	6e-05	0.00014	0.00018	4e-05	0.00013	0.00021	5e-05	3e-05	0.00018	0.00025	3e-05	0.00012	6e-05	7e-05	4e-05	0.0001	7e-05	5e-05	6e-05	0	7e-05	43995	k__Bacteria(2);p__Firmicutes(1239);c__Clostridia(186801);o__Clostridiales(186802);f__Lachnospiraceae(186803);g__Johnsonella(43994);s__Johnsonella ignava(43995);
Slackia_u_s	Bacteria	Actinobacteria	Coriobacteriia	Eggerthellales	Eggerthellaceae	Slackia	Slackia_u_s	0	0	0	0	0	0	0	0	0	0	0.00408	0	0	0	0	0	0	0	0	0	0	0	0	0	0	0	0	0	0	84108	k__Bacteria(2);p__Actinobacteria(201174);c__Coriobacteriia(84998);o__Eggerthellales(1643822);f__Eggerthellaceae(1643826);g__Slackia(84108);s__Slackia_u_s(84108);
Acinetobacter baumannii	Bacteria	Proteobacteria	Gammaproteobacteria	Pseudomonadales	Moraxellaceae	Acinetobacter	Acinetobacter baumannii	0.311	0.08266	0.35969	0.21763	0.09548	0.07475	0.12813	0.13711	0.11605	0.14689	0.06091	0.0245	0.17992	0.14859	0.25908	0.24644	0.08702	0.15293	0.38087	0.43184	0.10138	0.13356	0.1537	0.06687	0.03702	0.23491	0.10537	0.21475	0.03602	470	k__Bacteria(2);p__Proteobacteria(1224);c__Gammaproteobacteria(1236);o__Pseudomonadales(72274);f__Moraxellaceae(468);g__Acinetobacter(469);s__Acinetobacter baumannii(470);
Solobacterium moorei	Bacteria	Firmicutes	Erysipelotrichia	Erysipelotrichales	Erysipelotrichaceae	Solobacterium	Solobacterium moorei	0	0	0	0	0	6e-05	0	8e-05	0	0	0	0	8e-05	0	0	0	0	5e-05	0	0	0	0	0	0	0	0	0	0	0	102148	k__Bacteria(2);p__Firmicutes(1239);c__Erysipelotrichia(526524);o__Erysipelotrichales(526525);f__Erysipelotrichaceae(128827);g__Solobacterium(123375);s__Solobacterium moorei(102148);
Corynebacterium pilosum	Bacteria	Actinobacteria	Actinobacteria	Corynebacteriales	Corynebacteriaceae	Corynebacterium	Corynebacterium pilosum	0	0	0	0	0	0	0	0	0	0	0	0	0	0	0	0	0	0	0	2e-05	0	0	0	0	0	0	0	0	0	35756	k__Bacteria(2);p__Actinobacteria(201174);c__Actinobacteria(1760);o__Corynebacteriales(85007);f__Corynebacteriaceae(1653);g__Corynebacterium(1716);s__Corynebacterium pilosum(35756);
Enterobacter cloacae	Bacteria	Proteobacteria	Gammaproteobacteria	Enterobacterales	Enterobacteriaceae	Enterobacter	Enterobacter cloacae	0	0	0	0	0	0	0	0	0	0	0	0	0	1e-05	0	0	0	1e-05	0	0	0	0	0	0	1e-05	0	0	0	1e-05	550	k__Bacteria(2);p__Proteobacteria(1224);c__Gammaproteobacteria(1236);o__Enterobacterales(91347);f__Enterobacteriaceae(543);g__Enterobacter(547);s__Enterobacter cloacae(550);
Clostridiaceae_u_s	Bacteria	Firmicutes	Clostridia	Clostridiales	Clostridiaceae	Clostridiaceae_u_g	Clostridiaceae_u_s	0.00047	0	0	0	0	0	0	0	0	0	0	0	0.00275	0	0	0	0	0	0	0	0	0.00032	0	0	0	0	0	0	0	31979	k__Bacteria(2);p__Firmicutes(1239);c__Clostridia(186801);o__Clostridiales(186802);f__Clostridiaceae(31979);g__Clostridiaceae_u_g(31979);s__Clostridiaceae_u_s(31979);
Helicobacter cinaedi	Bacteria	Proteobacteria	Epsilonproteobacteria	Campylobacterales	Helicobacteraceae	Helicobacter	Helicobacter cinaedi	0	0	0	0	7e-05	3e-05	0.00189	0	0	0	0	4e-05	0	6e-05	0	3e-05	0	0	0	0.00012	0	6e-05	1e-05	0	4e-05	0	0	0	0	213	k__Bacteria(2);p__Proteobacteria(1224);c__Epsilonproteobacteria(29547);o__Campylobacterales(213849);f__Helicobacteraceae(72293);g__Helicobacter(209);s__Helicobacter cinaedi(213);
Dictyoglomus_u_s	Bacteria	Dictyoglomi	Dictyoglomia	Dictyoglomales	Dictyoglomaceae	Dictyoglomus	Dictyoglomus_u_s	2e-05	3e-05	0	0	2e-05	0	0	1e-05	0	0	2e-05	1e-05	0	3e-05	0	0	0	0	1e-05	0	0	0	1e-05	0	0	0	0	0	0	13	k__Bacteria(2);p__Dictyoglomi(68297);c__Dictyoglomia(203486);o__Dictyoglomales(203487);f__Dictyoglomaceae(203488);g__Dictyoglomus(13);s__Dictyoglomus_u_s(13);
Sulfurospirillum_u_s	Bacteria	Proteobacteria	Epsilonproteobacteria	Campylobacterales	Campylobacteraceae	Sulfurospirillum	Sulfurospirillum_u_s	0.00012	0	0	0	0	0	0	0	0	0	0	8e-05	0	0	0	0	0	0	0	0	0	0	0	0	0	0	0	0	0	57665	k__Bacteria(2);p__Proteobacteria(1224);c__Epsilonproteobacteria(29547);o__Campylobacterales(213849);f__Campylobacteraceae(72294);g__Sulfurospirillum(57665);s__Sulfurospirillum_u_s(57665);
Eubacterium sp. 3_1_31	Bacteria	Firmicutes	Clostridia	Clostridiales	Eubacteriaceae	Eubacterium	Eubacterium sp. 3_1_31	0.00023	0.00014	0.00027	0.00012	9e-05	0.00017	9e-05	0.0001	9e-05	0.00012	0.00032	6e-05	0.00014	0.0001	0.00014	7e-05	9e-05	0.00011	0.0001	0.00021	9e-05	0.00016	5e-05	8e-05	0.0001	0.00016	9e-05	0.0002	0.00013	457402	k__Bacteria(2);p__Firmicutes(1239);c__Clostridia(186801);o__Clostridiales(186802);f__Eubacteriaceae(186806);g__Eubacterium(1730);s__Eubacterium sp. 3_1_31(457402);
Bacteroides vulgatus	Bacteria	Bacteroidetes	Bacteroidia	Bacteroidales	Bacteroidaceae	Bacteroides	Bacteroides vulgatus	7e-05	0.00029	0	7e-05	3e-05	0.0004	0.00015	9e-05	0.00071	0.0008	0	0.0004	0	8e-05	0	0.00015	0.00044	0.00054	9e-05	5e-05	0.00031	0.00029	3e-05	9e-05	0.00017	0	6e-05	0	0.00056	821	k__Bacteria(2);p__Bacteroidetes(976);c__Bacteroidia(200643);o__Bacteroidales(171549);f__Bacteroidaceae(815);g__Bacteroides(816);s__Bacteroides vulgatus(821);
bacterium LF-3	Bacteria	Bacteria_u_p	Bacteria_u_c	Bacteria_u_o	Bacteria_u_f	Bacteria_u_g	bacterium LF-3	0	0	0	0	0	0.00016	0	0	0	0	0.00026	0	0	4e-05	0	0	0	0	4e-05	0	0	0	0	0	0	0	0	0.00018	0	1504823	k__Bacteria(2);p__Bacteria_u_p(2);c__Bacteria_u_c(2);o__Bacteria_u_o(2);f__Bacteria_u_f(2);g__Bacteria_u_g(2);s__bacterium LF-3(1504823);
Lawsonia intracellularis	Bacteria	Proteobacteria	Deltaproteobacteria	Desulfovibrionales	Desulfovibrionaceae	Lawsonia	Lawsonia intracellularis	0	0	0	0	0	0	0	0	0	0	0	0	0	0	0	0	0	0	0	0	0	0	0	0	0	0	0.00013	0	0	29546	k__Bacteria(2);p__Proteobacteria(1224);c__Deltaproteobacteria(28221);o__Desulfovibrionales(213115);f__Desulfovibrionaceae(194924);g__Lawsonia(41707);s__Lawsonia intracellularis(29546);
[Clostridium] saccharolyticum	Bacteria	Firmicutes	Clostridia	Clostridiales	Lachnospiraceae	Lachnoclostridium	[Clostridium] saccharolyticum	6e-05	0	0.00012	0.00013	7e-05	0.00021	4e-05	9e-05	0.00017	0.00019	0.00015	0.00043	0.00019	0.00016	0.00016	0.0001	6e-05	0.00017	8e-05	8e-05	0.0001	0.00025	0	0.00019	6e-05	0.00014	0.0001	0.00016	0.0001	84030	k__Bacteria(2);p__Firmicutes(1239);c__Clostridia(186801);o__Clostridiales(186802);f__Lachnospiraceae(186803);g__Lachnoclostridium(1506553);s__[Clostridium] saccharolyticum(84030);
Porphyromonas gulae	Bacteria	Bacteroidetes	Bacteroidia	Bacteroidales	Porphyromonadaceae	Porphyromonas	Porphyromonas gulae	0	0	0	0	0	0	0	6e-05	0	0	0	0	0	0	0	2e-05	0	0	0	0	0	0	7e-05	0	0	0	0	0	0	111105	k__Bacteria(2);p__Bacteroidetes(976);c__Bacteroidia(200643);o__Bacteroidales(171549);f__Porphyromonadaceae(171551);g__Porphyromonas(836);s__Porphyromonas gulae(111105);
[Eubacterium] cellulosolvens	Bacteria	Firmicutes	Clostridia	Clostridiales	Eubacteriaceae	Eubacterium	[Eubacterium] cellulosolvens	0.00013	0	8e-05	8e-05	7e-05	0.00014	8e-05	7e-05	0.0001	0.00013	0.00012	8e-05	0	0.00013	0	7e-05	0.0001	0.0001	0	3e-05	0.0001	0.00011	0	0	6e-05	7e-05	8e-05	0	0.00011	29322	k__Bacteria(2);p__Firmicutes(1239);c__Clostridia(186801);o__Clostridiales(186802);f__Eubacteriaceae(186806);g__Eubacterium(1730);s__[Eubacterium] cellulosolvens(29322);
Lachnospiraceae bacterium 10-1	Bacteria	Firmicutes	Clostridia	Clostridiales	Lachnospiraceae	Lachnospiraceae_u_g	Lachnospiraceae bacterium 10-1	0	0	0	0	0	0	7e-05	3e-05	0	0	7e-05	0	0	0	0.00012	0	5e-05	0	0	3e-05	0	0	0	0.00017	0	0	3e-05	0.00012	0	1235800	k__Bacteria(2);p__Firmicutes(1239);c__Clostridia(186801);o__Clostridiales(186802);f__Lachnospiraceae(186803);g__Lachnospiraceae_u_g(186803);s__Lachnospiraceae bacterium 10-1(1235800);
Aminobacterium_u_s	Bacteria	Synergistetes	Synergistia	Synergistales	Synergistaceae	Aminobacterium	Aminobacterium_u_s	0	0	0	0	0	0	0	0	0	0	0	0	0	2e-05	0	0	0	0	0	0	0	0	0	4e-05	0	0	0	0	0	81466	k__Bacteria(2);p__Synergistetes(508458);c__Synergistia(649775);o__Synergistales(649776);f__Synergistaceae(649777);g__Aminobacterium(81466);s__Aminobacterium_u_s(81466);
Acholeplasma_u_s	Bacteria	Tenericutes	Mollicutes	Acholeplasmatales	Acholeplasmataceae	Acholeplasma	Acholeplasma_u_s	0	0	0	0	0	0	0	0	0	0	0	0	0	0	0	0	0	0	0	0	0	2e-05	0	2e-05	0	0	0	0	4e-05	2147	k__Bacteria(2);p__Tenericutes(544448);c__Mollicutes(31969);o__Acholeplasmatales(186329);f__Acholeplasmataceae(2146);g__Acholeplasma(2147);s__Acholeplasma_u_s(2147);
[Bacteroides] pectinophilus	Bacteria	Firmicutes	Clostridia	Clostridiales	Clostridiales_u_f	Clostridiales_u_g	[Bacteroides] pectinophilus	0.03307	0.00028	0.00425	0.00032	0.01714	0.03796	0.00556	0.00025	0.00038	0.00038	0.0724	0.00033	0.00396	0.00053	0.0004	0.00024	0.00025	0.00029	0.00624	0.0051	0.00038	0.0009	0.00124	0.00039	0.00024	0.00041	0.00039	0.00051	0.00024	384638	k__Bacteria(2);p__Firmicutes(1239);c__Clostridia(186801);o__Clostridiales(186802);f__Clostridiales_u_f(186802);g__Clostridiales_u_g(186802);s__[Bacteroides] pectinophilus(384638);
Paraprevotella_u_s	Bacteria	Bacteroidetes	Bacteroidia	Bacteroidales	Prevotellaceae	Paraprevotella	Paraprevotella_u_s	0.00015	0	0.00019	0.00011	0.00022	0.00028	0.00019	8e-05	0.0002	0.00018	0.00037	9e-05	0.0003	0.00025	0	0.00017	0.00015	0.00017	0.00015	0.00015	0	0.00022	0.00017	0.00017	0.00011	0.00013	0.00027	0	0	577309	k__Bacteria(2);p__Bacteroidetes(976);c__Bacteroidia(200643);o__Bacteroidales(171549);f__Prevotellaceae(171552);g__Paraprevotella(577309);s__Paraprevotella_u_s(577309);
Clostridiales_u_s	Bacteria	Firmicutes	Clostridia	Clostridiales	Clostridiales_u_f	Clostridiales_u_g	Clostridiales_u_s	0.0011	0.00632	0.00364	0.00857	0.0277	0.00249	0.0016	0.00072	0.00088	0.0017	0.00324	0.01172	0.00418	0.04249	0.0018	0.0008	0.00174	0.00452	0.00076	0.0175	0.00162	0.00671	0.00118	0.00395	0.00168	0.01149	0.00125	0.00208	0.00127	186802	k__Bacteria(2);p__Firmicutes(1239);c__Clostridia(186801);o__Clostridiales(186802);f__Clostridiales_u_f(186802);g__Clostridiales_u_g(186802);s__Clostridiales_u_s(186802);
Olsenella_u_s	Bacteria	Actinobacteria	Coriobacteriia	Coriobacteriales	Atopobiaceae	Olsenella	Olsenella_u_s	0.00105	0	0	0.00022	0.00053	0.00055	0.00135	0	0	0.00092	0.00045	0	0	0.00062	0.00073	0	0	0	0	0	0.00029	0	0	0.00038	0.00057	0	0	0	0	133925	k__Bacteria(2);p__Actinobacteria(201174);c__Coriobacteriia(84998);o__Coriobacteriales(84999);f__Atopobiaceae(1643824);g__Olsenella(133925);s__Olsenella_u_s(133925);
Hyphomicrobium_u_s	Bacteria	Proteobacteria	Alphaproteobacteria	Rhizobiales	Hyphomicrobiaceae	Hyphomicrobium	Hyphomicrobium_u_s	0	0	0	0	0	0	0	2e-05	0	3e-05	0	0	0	4e-05	0	0	0	0	0	0	0	0	0	4e-05	2e-05	0	0	0	1e-05	81	k__Bacteria(2);p__Proteobacteria(1224);c__Alphaproteobacteria(28211);o__Rhizobiales(356);f__Hyphomicrobiaceae(45401);g__Hyphomicrobium(81);s__Hyphomicrobium_u_s(81);
Bacteroides uniformis	Bacteria	Bacteroidetes	Bacteroidia	Bacteroidales	Bacteroidaceae	Bacteroides	Bacteroides uniformis	0	0.00161	0.00021	0.00047	0	0.00012	0.00011	0.00031	0.00258	0.00074	0.00186	0.00052	0.00029	0.00178	0.00086	0.00099	0.00013	0.0016	0	2e-05	6e-05	0.00178	0.00052	0	0.00243	0	0.00102	0	0.00194	820	k__Bacteria(2);p__Bacteroidetes(976);c__Bacteroidia(200643);o__Bacteroidales(171549);f__Bacteroidaceae(815);g__Bacteroides(816);s__Bacteroides uniformis(820);
bacterium OL-1	Bacteria	Bacteria_u_p	Bacteria_u_c	Bacteria_u_o	Bacteria_u_f	Bacteria_u_g	bacterium OL-1	0	0	4e-05	0	0	0	0	0	7e-05	0	0	0	0	0	0	3e-05	0	0	0	3e-05	0	0	3e-05	0	0	7e-05	0.0001	0	0	1504822	k__Bacteria(2);p__Bacteria_u_p(2);c__Bacteria_u_c(2);o__Bacteria_u_o(2);f__Bacteria_u_f(2);g__Bacteria_u_g(2);s__bacterium OL-1(1504822);
Clostridioides difficile	Bacteria	Firmicutes	Clostridia	Clostridiales	Peptostreptococcaceae	Clostridioides	Clostridioides difficile	3e-05	0	2e-05	9e-05	0	4e-05	0	3e-05	0	4e-05	0	4e-05	0	3e-05	0.00034	3e-05	0	0	0	2e-05	0	0	1e-05	0	0	5e-05	7e-05	0	0	1496	k__Bacteria(2);p__Firmicutes(1239);c__Clostridia(186801);o__Clostridiales(186802);f__Peptostreptococcaceae(186804);g__Clostridioides(1870884);s__Clostridioides difficile(1496);
Christensenella timonensis	Bacteria	Firmicutes	Clostridia	Clostridiales	Christensenellaceae	Christensenella	Christensenella timonensis	0.00045	0.00093	0.00063	0.00025	0.0007	0.0014	0.00037	0.00027	0.00093	0.00057	0.0009	0.00028	0.00158	0.00071	0.00166	0.00037	0.00045	0.00043	0.00033	0.00058	0.00083	0.00038	0.00087	0.00069	0.00055	0.00073	0.00068	0.00281	0.00098	1816678	k__Bacteria(2);p__Firmicutes(1239);c__Clostridia(186801);o__Clostridiales(186802);f__Christensenellaceae(990719);g__Christensenella(990721);s__Christensenella timonensis(1816678);
Dialister_u_s	Bacteria	Firmicutes	Negativicutes	Veillonellales	Veillonellaceae	Dialister	Dialister_u_s	0.00059	0	0	0.00216	0	0.00377	0.00599	0	0.00092	0.00185	0	0	0.00358	0.00039	0.0029	0	0	0.00037	0	0	0	0.00141	0	0.00386	0	0	0	0	0	39948	k__Bacteria(2);p__Firmicutes(1239);c__Negativicutes(909932);o__Veillonellales(1843489);f__Veillonellaceae(31977);g__Dialister(39948);s__Dialister_u_s(39948);
Coprobacillus sp. 8_2_54BFAA	Bacteria	Firmicutes	Erysipelotrichia	Erysipelotrichales	Erysipelotrichaceae	Coprobacillus	Coprobacillus sp. 8_2_54BFAA	0.00016	0.00059	0.00026	0	0.00029	0.00042	0.0001	0.0001	0.00041	0.00032	0.00055	0	0	0.00028	0.00018	0.00017	0.00037	0	0.00023	0.00022	0.00027	0.00028	0.00014	0	0.0002	0.00032	0.00027	0.00016	0.00018	469597	k__Bacteria(2);p__Firmicutes(1239);c__Erysipelotrichia(526524);o__Erysipelotrichales(526525);f__Erysipelotrichaceae(128827);g__Coprobacillus(100883);s__Coprobacillus sp. 8_2_54BFAA(469597);
Clostridiales bacterium VE202-13	Bacteria	Firmicutes	Clostridia	Clostridiales	Clostridiales_u_f	Clostridiales_u_g	Clostridiales bacterium VE202-13	0	0	0	0	0	0	0	7e-05	0	0	0	0	0	0	0	2e-05	0	0	0	0	0	0	0	0	0	0	0	0	0	1232443	k__Bacteria(2);p__Firmicutes(1239);c__Clostridia(186801);o__Clostridiales(186802);f__Clostridiales_u_f(186802);g__Clostridiales_u_g(186802);s__Clostridiales bacterium VE202-13(1232443);
Candidatus Cardinium_u_s	Bacteria	Bacteroidetes	Cytophagia	Cytophagales	Amoebophilaceae	Candidatus Cardinium	Candidatus Cardinium_u_s	0	0	0	0	0	0	0	0	3e-05	0	0	0	0	0	0	0	0	0	0	0	2e-05	0	0	0	0	0	0	0	0	273135	k__Bacteria(2);p__Bacteroidetes(976);c__Cytophagia(768503);o__Cytophagales(768507);f__Amoebophilaceae(1501348);g__Candidatus Cardinium(273135);s__Candidatus Cardinium_u_s(273135);
Veillonella sp. DORA_B_18_19_23	Bacteria	Firmicutes	Negativicutes	Veillonellales	Veillonellaceae	Veillonella	Veillonella sp. DORA_B_18_19_23	3e-05	0	2e-05	2e-05	0	0	0	2e-05	2e-05	0	0.0001	0	0	0	0	0	0	0	0	0	0	0	0	0	0	0	0	0	2e-05	1403933	k__Bacteria(2);p__Firmicutes(1239);c__Negativicutes(909932);o__Veillonellales(1843489);f__Veillonellaceae(31977);g__Veillonella(29465);s__Veillonella sp. DORA_B_18_19_23(1403933);
Lachnoclostridium_u_s	Bacteria	Firmicutes	Clostridia	Clostridiales	Lachnospiraceae	Lachnoclostridium	Lachnoclostridium_u_s	4e-05	0	0	2e-05	2e-05	0	3e-05	0	0	4e-05	0	0	0	0	0	0	0	4e-05	0	1e-05	0	4e-05	0	0	0	0	0	0	0	1506553	k__Bacteria(2);p__Firmicutes(1239);c__Clostridia(186801);o__Clostridiales(186802);f__Lachnospiraceae(186803);g__Lachnoclostridium(1506553);s__Lachnoclostridium_u_s(1506553);
Staphylococcus sp. JGI 0001002-I23	Bacteria	Firmicutes	Bacilli	Bacillales	Staphylococcaceae	Staphylococcus	Staphylococcus sp. JGI 0001002-I23	3e-05	0	0	0	0	0	0.00021	0	2e-05	0	0	0	0	0.00022	3e-05	1e-05	0	0	0	0	2e-05	0	0	0	0	0	0.00016	0	1e-05	1157683	k__Bacteria(2);p__Firmicutes(1239);c__Bacilli(91061);o__Bacillales(1385);f__Staphylococcaceae(90964);g__Staphylococcus(1279);s__Staphylococcus sp. JGI 0001002-I23(1157683);
Oscillibacter_u_s	Bacteria	Firmicutes	Clostridia	Clostridiales	Oscillospiraceae	Oscillibacter	Oscillibacter_u_s	0.00197	0	0.00113	0.00085	0	0	0	0	0	0	0	0.00107	0.00462	0	0	0.00103	0	0.00182	0	0	0	0	0	0	0.00105	0	0	0.00114	0.00168	459786	k__Bacteria(2);p__Firmicutes(1239);c__Clostridia(186801);o__Clostridiales(186802);f__Oscillospiraceae(216572);g__Oscillibacter(459786);s__Oscillibacter_u_s(459786);
Salinisphaera_u_s	Bacteria	Proteobacteria	Gammaproteobacteria	Salinisphaerales	Salinisphaeraceae	Salinisphaera	Salinisphaera_u_s	0	0	0	0	0	0	0	0	0	0	0	0	0	0	0	0	0	0	0	0	0	0	0	0	0	3e-05	0	0	0	180541	k__Bacteria(2);p__Proteobacteria(1224);c__Gammaproteobacteria(1236);o__Salinisphaerales(742030);f__Salinisphaeraceae(742031);g__Salinisphaera(180541);s__Salinisphaera_u_s(180541);
Roseburia inulinivorans	Bacteria	Firmicutes	Clostridia	Clostridiales	Lachnospiraceae	Roseburia	Roseburia inulinivorans	0.00338	0.00269	0.00106	0.00438	0.00364	0.0098	0.00107	0.00152	0.00245	0.00431	0.00641	0.00122	0.00402	0.00193	0.00189	0.00284	0.00197	0.00137	0.01848	0.00057	0.00154	0.03702	0.00056	0.00352	0.00557	0.00126	0.00111	0.00289	0.00174	360807	k__Bacteria(2);p__Firmicutes(1239);c__Clostridia(186801);o__Clostridiales(186802);f__Lachnospiraceae(186803);g__Roseburia(841);s__Roseburia inulinivorans(360807);
Roseburia intestinalis	Bacteria	Firmicutes	Clostridia	Clostridiales	Lachnospiraceae	Roseburia	Roseburia intestinalis	0.00045	0.00147	0.00039	0.00223	0.00041	0.0009	0.00042	0.00057	0.00056	0.00152	0.00126	0.00187	0.00064	0.00423	0.00049	0.00084	0.00072	0.00045	0.00049	0.00054	0.00026	0.00102	0.00042	0.00031	0.00049	0.00048	0.00053	0.00051	0.00034	166486	k__Bacteria(2);p__Firmicutes(1239);c__Clostridia(186801);o__Clostridiales(186802);f__Lachnospiraceae(186803);g__Roseburia(841);s__Roseburia intestinalis(166486);
Lachnospiraceae bacterium oral taxon 082	Bacteria	Firmicutes	Clostridia	Clostridiales	Lachnospiraceae	Lachnospiraceae_u_g	Lachnospiraceae bacterium oral taxon 082	0	0	0	0	0	0.0001	5e-05	0	9e-05	0.00012	0	0	0	0	0.00011	0	0	4e-05	0	4e-05	0	0	0	0	0	0	0	0	0	712976	k__Bacteria(2);p__Firmicutes(1239);c__Clostridia(186801);o__Clostridiales(186802);f__Lachnospiraceae(186803);g__Lachnospiraceae_u_g(186803);s__Lachnospiraceae bacterium oral taxon 082(712976);
Streptomyces_u_s	Bacteria	Actinobacteria	Actinobacteria	Streptomycetales	Streptomycetaceae	Streptomyces	Streptomyces_u_s	0	0.00083	0	0	0	0	0	0	0	4e-05	0	0	0	0	0	0	0	0	0	2e-05	0	0	0	0	0	0	0	0	0	1883	k__Bacteria(2);p__Actinobacteria(201174);c__Actinobacteria(1760);o__Streptomycetales(85011);f__Streptomycetaceae(2062);g__Streptomyces(1883);s__Streptomyces_u_s(1883);
Hungatella hathewayi	Bacteria	Firmicutes	Clostridia	Clostridiales	Clostridiaceae	Hungatella	Hungatella hathewayi	9e-05	0	9e-05	4e-05	6e-05	8e-05	4e-05	5e-05	8e-05	7e-05	0.00014	8e-05	0	0.00012	0	9e-05	6e-05	7e-05	3e-05	3e-05	4e-05	0.00018	3e-05	0	6e-05	7e-05	7e-05	8e-05	5e-05	154046	k__Bacteria(2);p__Firmicutes(1239);c__Clostridia(186801);o__Clostridiales(186802);f__Clostridiaceae(31979);g__Hungatella(1649459);s__Hungatella hathewayi(154046);
Bilophila sp. 4_1_30	Bacteria	Proteobacteria	Deltaproteobacteria	Desulfovibrionales	Desulfovibrionaceae	Bilophila	Bilophila sp. 4_1_30	0	0	0	7e-05	0	0.00011	0	0.00013	0	0	0	0	0	5e-05	8e-05	0	0	3e-05	0	0	0	0	0	0.0001	0.00012	0	0	0	0	693988	k__Bacteria(2);p__Proteobacteria(1224);c__Deltaproteobacteria(28221);o__Desulfovibrionales(213115);f__Desulfovibrionaceae(194924);g__Bilophila(35832);s__Bilophila sp. 4_1_30(693988);
Paenisporosarcina_u_s	Bacteria	Firmicutes	Bacilli	Bacillales	Planococcaceae	Paenisporosarcina	Paenisporosarcina_u_s	0	0	0.00025	0	0	0	6e-05	0	0	0	0	1e-05	0	0	0	0	0	3e-05	0	0	0	0	0	0	0	0	0	2e-05	0	651660	k__Bacteria(2);p__Firmicutes(1239);c__Bacilli(91061);o__Bacillales(1385);f__Planococcaceae(186818);g__Paenisporosarcina(651660);s__Paenisporosarcina_u_s(651660);
Bilophila wadsworthia	Bacteria	Proteobacteria	Deltaproteobacteria	Desulfovibrionales	Desulfovibrionaceae	Bilophila	Bilophila wadsworthia	0	0.00101	0	0.00066	0	0.00187	0.00025	0.0017	0.00016	0.00054	0.00045	0.00042	0	0.00095	0.00108	0.0004	4e-05	0.00072	0.00053	0.00021	3e-05	0.00019	0	0.00157	0.00163	0	0.00033	0.00072	0.00042	35833	k__Bacteria(2);p__Proteobacteria(1224);c__Deltaproteobacteria(28221);o__Desulfovibrionales(213115);f__Desulfovibrionaceae(194924);g__Bilophila(35832);s__Bilophila wadsworthia(35833);
Selenomonas_u_s	Bacteria	Firmicutes	Negativicutes	Selenomonadales	Selenomonadaceae	Selenomonas	Selenomonas_u_s	0.00012	0.00015	0.00011	1e-05	9e-05	0.00031	0.0001	6e-05	0.0001	0.00015	0.00023	2e-05	0.00063	0	0.00013	0	4e-05	0.00013	3e-05	0	6e-05	9e-05	0.00011	0.00018	2e-05	0.00022	0.00011	0.00026	0.00017	970	k__Bacteria(2);p__Firmicutes(1239);c__Negativicutes(909932);o__Selenomonadales(909929);f__Selenomonadaceae(1843491);g__Selenomonas(970);s__Selenomonas_u_s(970);
candidate division TM7 single-cell isolate TM7c	Bacteria	Candidatus Saccharibacteria	Candidatus Saccharibacteria_u_c	Candidatus Saccharibacteria_u_o	Candidatus Saccharibacteria_u_f	Candidatus Saccharibacteria_u_g	candidate division TM7 single-cell isolate TM7c	0	0	0	0	0	0	0	0	0	0	0	0	0	0	0	0	0	0	0	0	0	0	0	0	0	0	0	0	2e-05	447456	k__Bacteria(2);p__Candidatus Saccharibacteria(95818);c__Candidatus Saccharibacteria_u_c(95818);o__Candidatus Saccharibacteria_u_o(95818);f__Candidatus Saccharibacteria_u_f(95818);g__Candidatus Saccharibacteria_u_g(95818);s__candidate division TM7 single-cell isolate TM7c(447456);
Enorma massiliensis	Bacteria	Actinobacteria	Coriobacteriia	Coriobacteriales	Coriobacteriaceae	Enorma	Enorma massiliensis	0	0	0	0	0	0	0	0	0	0	0	0	0	0	0	0	0	0	0	0	0	0	0	0	0	0	3e-05	0	0	1472761	k__Bacteria(2);p__Actinobacteria(201174);c__Coriobacteriia(84998);o__Coriobacteriales(84999);f__Coriobacteriaceae(84107);g__Enorma(1472762);s__Enorma massiliensis(1472761);
Methanomassiliicoccus_u_s	Archaea	Euryarchaeota	Thermoplasmata	Methanomassiliicoccales	Methanomassiliicoccaceae	Methanomassiliicoccus	Methanomassiliicoccus_u_s	0	0	0	0	0	0	0	0	0	0	0	0	0	0	8e-05	0	0	0	0	0	0	0	0	0.00013	0	0	0	0	0	1080709	k__Archaea(2157);p__Euryarchaeota(28890);c__Thermoplasmata(183967);o__Methanomassiliicoccales(1235850);f__Methanomassiliicoccaceae(1577788);g__Methanomassiliicoccus(1080709);s__Methanomassiliicoccus_u_s(1080709);
Collinsella aerofaciens	Bacteria	Actinobacteria	Coriobacteriia	Coriobacteriales	Coriobacteriaceae	Collinsella	Collinsella aerofaciens	0.00179	0.0008	0.00882	0.0072	0.00939	0.00581	0.00636	0.00552	0.00364	0.00038	0.0122	0.0009	0.00297	0.00023	0.00346	0.00599	0.0057	0.00031	0.00274	0.00862	0.00688	0.00172	0.0018	0.00143	0.00229	0.00989	0.01024	0.00417	0.00342	74426	k__Bacteria(2);p__Actinobacteria(201174);c__Coriobacteriia(84998);o__Coriobacteriales(84999);f__Coriobacteriaceae(84107);g__Collinsella(102106);s__Collinsella aerofaciens(74426);
Carnobacterium_u_s	Bacteria	Firmicutes	Bacilli	Lactobacillales	Carnobacteriaceae	Carnobacterium	Carnobacterium_u_s	0	0	0	0	0	0	0	0	0	0	0	0	0	0	0	0	0	0	0	0	0	0	0	0	4e-05	0	0	0	3e-05	2747	k__Bacteria(2);p__Firmicutes(1239);c__Bacilli(91061);o__Lactobacillales(186826);f__Carnobacteriaceae(186828);g__Carnobacterium(2747);s__Carnobacterium_u_s(2747);
Sutterella wadsworthensis	Bacteria	Proteobacteria	Betaproteobacteria	Burkholderiales	Sutterellaceae	Sutterella	Sutterella wadsworthensis	0.00064	0.00118	0.00041	0.002	0.00204	0.00286	0.00058	0.00029	0.00031	0.0014	0.00012	0.00136	0.00055	0.00062	5e-05	0.00052	8e-05	0.00056	0.0009	0.00078	3e-05	0.00411	0.00014	0.00086	0.00064	0.00106	0.00052	0.00124	0.00026	40545	k__Bacteria(2);p__Proteobacteria(1224);c__Betaproteobacteria(28216);o__Burkholderiales(80840);f__Sutterellaceae(995019);g__Sutterella(40544);s__Sutterella wadsworthensis(40545);
Prevotella melaninogenica	Bacteria	Bacteroidetes	Bacteroidia	Bacteroidales	Prevotellaceae	Prevotella	Prevotella melaninogenica	0.00035	0.00033	0.00032	0.00053	0.00016	0.0006	0.0003	0.0004	0.00026	0.00043	0.00026	0.00054	0.00055	0.00046	0.00045	0.00042	0.00022	0.00047	0.00046	0.00038	0.00018	0.0008	0.00022	0.00032	0.00025	0.00026	0.00036	0.00038	7e-05	28132	k__Bacteria(2);p__Bacteroidetes(976);c__Bacteroidia(200643);o__Bacteroidales(171549);f__Prevotellaceae(171552);g__Prevotella(838);s__Prevotella melaninogenica(28132);
Anaerotruncus colihominis	Bacteria	Firmicutes	Clostridia	Clostridiales	Ruminococcaceae	Anaerotruncus	Anaerotruncus colihominis	0	0.00016	0	3e-05	0	0	0	5e-05	0.00011	0	0	0	0	0	0	4e-05	0	0	0	0	0	0.00013	0	0	0	0	0	0	0	169435	k__Bacteria(2);p__Firmicutes(1239);c__Clostridia(186801);o__Clostridiales(186802);f__Ruminococcaceae(541000);g__Anaerotruncus(244127);s__Anaerotruncus colihominis(169435);
Alistipes ihumii	Bacteria	Bacteroidetes	Bacteroidia	Bacteroidales	Rikenellaceae	Alistipes	Alistipes ihumii	0	0	0	0	0	0	0	4e-05	0	0	0	4e-05	0	0.00012	0	6e-05	6e-05	7e-05	0	0	0	0	0	0.00016	0	0	0	0	0.0001	1470347	k__Bacteria(2);p__Bacteroidetes(976);c__Bacteroidia(200643);o__Bacteroidales(171549);f__Rikenellaceae(171550);g__Alistipes(239759);s__Alistipes ihumii(1470347);
Olsenella uli	Bacteria	Actinobacteria	Coriobacteriia	Coriobacteriales	Atopobiaceae	Olsenella	Olsenella uli	0	0	0	0	0	0	0	6e-05	6e-05	0	0	4e-05	0	0	0	4e-05	0	7e-05	0	0	0	0	0	0	0	7e-05	2e-05	0	8e-05	133926	k__Bacteria(2);p__Actinobacteria(201174);c__Coriobacteriia(84998);o__Coriobacteriales(84999);f__Atopobiaceae(1643824);g__Olsenella(133925);s__Olsenella uli(133926);
Bacteroides coprocola	Bacteria	Bacteroidetes	Bacteroidia	Bacteroidales	Bacteroidaceae	Bacteroides	Bacteroides coprocola	0	0	0	0	0	0.00038	0	5e-05	0	0	0	6e-05	0	9e-05	0	0	0	0	0	0	0	0.00011	9e-05	0	0	0	0	0	0	310298	k__Bacteria(2);p__Bacteroidetes(976);c__Bacteroidia(200643);o__Bacteroidales(171549);f__Bacteroidaceae(815);g__Bacteroides(816);s__Bacteroides coprocola(310298);
Bacteroides acidifaciens	Bacteria	Bacteroidetes	Bacteroidia	Bacteroidales	Bacteroidaceae	Bacteroides	Bacteroides acidifaciens	5e-05	0	0	0	0	0	0	3e-05	0	0	0	0	0	5e-05	0	6e-05	5e-05	5e-05	6e-05	5e-05	0	0.00011	0	0	0	6e-05	0	0	0	85831	k__Bacteria(2);p__Bacteroidetes(976);c__Bacteroidia(200643);o__Bacteroidales(171549);f__Bacteroidaceae(815);g__Bacteroides(816);s__Bacteroides acidifaciens(85831);
Blautia obeum	Bacteria	Firmicutes	Clostridia	Clostridiales	Lachnospiraceae	Blautia	Blautia obeum	0.00097	0.00018	0.0019	0.00121	0.00025	0.00186	0.00043	0.00112	0.00064	0.00035	0.00305	0.00049	0.00032	0.00023	0.00027	0.00115	0.00062	0.00086	0.00092	0.00065	0.00058	0.00111	0.00085	0.00024	0.00062	0.00125	0.00135	0.00067	0.00056	40520	k__Bacteria(2);p__Firmicutes(1239);c__Clostridia(186801);o__Clostridiales(186802);f__Lachnospiraceae(186803);g__Blautia(572511);s__Blautia obeum(40520);
Hyphomonas_u_s	Bacteria	Proteobacteria	Alphaproteobacteria	Rhodobacterales	Hyphomonadaceae	Hyphomonas	Hyphomonas_u_s	0	0	1e-05	5e-05	0	0	0	0	0	0	8e-05	0	0.00013	0	0	2e-05	1e-05	1e-05	0	0	0	4e-05	0	0	0	0	3e-05	0	0	85	k__Bacteria(2);p__Proteobacteria(1224);c__Alphaproteobacteria(28211);o__Rhodobacterales(204455);f__Hyphomonadaceae(69657);g__Hyphomonas(85);s__Hyphomonas_u_s(85);
Blautia wexlerae	Bacteria	Firmicutes	Clostridia	Clostridiales	Lachnospiraceae	Blautia	Blautia wexlerae	0.018	0.00552	0.01784	0.02023	0.00906	0.00865	0.00507	0.01353	0.00576	0.00577	0.0162	0.01079	0.00527	0.01421	0.0053	0.01199	0.00949	0.00493	0.01346	0.01639	0.01072	0.02446	0.00505	0.00319	0.00625	0.01687	0.01801	0.02266	0.0102	418240	k__Bacteria(2);p__Firmicutes(1239);c__Clostridia(186801);o__Clostridiales(186802);f__Lachnospiraceae(186803);g__Blautia(572511);s__Blautia wexlerae(418240);
Odoribacter splanchnicus	Bacteria	Bacteroidetes	Bacteroidia	Bacteroidales	Odoribacteraceae	Odoribacter	Odoribacter splanchnicus	0.00023	0.00047	0.00043	0.00017	0.00042	0.00059	0.00047	0.00023	0.00035	0.00051	0.00023	0.00016	0.00026	0.00031	0.0004	0.00021	0.00021	0.00027	0.00022	0.00016	0.00032	0.00031	0.00026	0.00042	0.0002	0.0002	0.00027	0.0002	0.00022	28118	k__Bacteria(2);p__Bacteroidetes(976);c__Bacteroidia(200643);o__Bacteroidales(171549);f__Odoribacteraceae(1853231);g__Odoribacter(283168);s__Odoribacter splanchnicus(28118);
Butyrivibrio_u_s	Bacteria	Firmicutes	Clostridia	Clostridiales	Lachnospiraceae	Butyrivibrio	Butyrivibrio_u_s	0.0003	0.00055	0.00015	4e-05	0.00016	0.00046	0.00021	4e-05	0.00012	0.00034	0.00037	0	0.0002	0.0001	0.00194	4e-05	0.00015	3e-05	7e-05	3e-05	0.00012	0.0001	6e-05	0.00037	0	0.00037	0.00034	0.0005	5e-05	830	k__Bacteria(2);p__Firmicutes(1239);c__Clostridia(186801);o__Clostridiales(186802);f__Lachnospiraceae(186803);g__Butyrivibrio(830);s__Butyrivibrio_u_s(830);
[Eubacterium] siraeum	Bacteria	Firmicutes	Clostridia	Clostridiales	Ruminococcaceae	Ruminiclostridium	[Eubacterium] siraeum	0.02442	0.16822	0.13117	0.08921	0.30206	0.04387	0.22909	0.15742	0.23929	0.13916	0.00702	0.0337	0.05541	0.0251	0.08398	0.00729	0.29244	0.14033	0.0016	0.01681	0.25071	0.00097	0.18049	0.11452	0.44218	0.02533	0.00685	0.12521	0.14951	39492	k__Bacteria(2);p__Firmicutes(1239);c__Clostridia(186801);o__Clostridiales(186802);f__Ruminococcaceae(541000);g__Ruminiclostridium(1508657);s__[Eubacterium] siraeum(39492);
Streptococcus australis	Bacteria	Firmicutes	Bacilli	Lactobacillales	Streptococcaceae	Streptococcus	Streptococcus australis	0	0	0	3e-05	0	0	0	0	0	0	0	0	0	0	0	0	0	0	0	0	0	0	0	0	0	0	0	0	0	113107	k__Bacteria(2);p__Firmicutes(1239);c__Bacilli(91061);o__Lactobacillales(186826);f__Streptococcaceae(1300);g__Streptococcus(1301);s__Streptococcus australis(113107);
Bacteroides stercoris	Bacteria	Bacteroidetes	Bacteroidia	Bacteroidales	Bacteroidaceae	Bacteroides	Bacteroides stercoris	0.00019	0	0	0	0	0.00024	0	0	0	0	0	0	0	0	0	0	0	0	0	0	0	0	0	0	0	0	0	0	0	46506	k__Bacteria(2);p__Bacteroidetes(976);c__Bacteroidia(200643);o__Bacteroidales(171549);f__Bacteroidaceae(815);g__Bacteroides(816);s__Bacteroides stercoris(46506);
Terrisporobacter othiniensis	Bacteria	Firmicutes	Clostridia	Clostridiales	Peptostreptococcaceae	Terrisporobacter	Terrisporobacter othiniensis	0	0	0	0	0	0	0	0	0	0	0	0	0	0	0	0	0	0	0	0	0	0	0	0	0	4e-05	0	0	0	1577792	k__Bacteria(2);p__Firmicutes(1239);c__Clostridia(186801);o__Clostridiales(186802);f__Peptostreptococcaceae(186804);g__Terrisporobacter(1505652);s__Terrisporobacter othiniensis(1577792);
Prevotella stercorea	Bacteria	Bacteroidetes	Bacteroidia	Bacteroidales	Prevotellaceae	Prevotella	Prevotella stercorea	0.02712	0.0169	0.03393	0.01685	0.01566	0.00831	0.01761	0.01459	0.01463	0.01742	0.00765	0.00658	0.02934	0.0191	0.03237	0.0231	0.01316	0.01859	0.0319	0.03722	0.01201	0.01918	0.01904	0.00847	0.00684	0.03322	0.01379	0.03303	0.00684	363265	k__Bacteria(2);p__Bacteroidetes(976);c__Bacteroidia(200643);o__Bacteroidales(171549);f__Prevotellaceae(171552);g__Prevotella(838);s__Prevotella stercorea(363265);
Corynebacterium ureicelerivorans	Bacteria	Actinobacteria	Actinobacteria	Corynebacteriales	Corynebacteriaceae	Corynebacterium	Corynebacterium ureicelerivorans	5e-05	0	0	0	0	0	4e-05	0	0	0	0	0	0	3e-05	0	0	0	0	0	0	5e-05	0	0	0	0	0	5e-05	0	0	401472	k__Bacteria(2);p__Actinobacteria(201174);c__Actinobacteria(1760);o__Corynebacteriales(85007);f__Corynebacteriaceae(1653);g__Corynebacterium(1716);s__Corynebacterium ureicelerivorans(401472);
[Eubacterium] eligens	Bacteria	Firmicutes	Clostridia	Clostridiales	Eubacteriaceae	Eubacterium	[Eubacterium] eligens	0.00794	0.00011	0.00256	0.00018	0.00677	0.00617	0.00616	0.0001	0.00015	0.00015	0.01738	0.00024	0.00094	0.00132	0.00217	6e-05	0.00013	0.00012	0.00305	0.00168	0.00011	0.00016	0.00065	0.00026	6e-05	0.00628	0.00641	0.00568	0.00018	39485	k__Bacteria(2);p__Firmicutes(1239);c__Clostridia(186801);o__Clostridiales(186802);f__Eubacteriaceae(186806);g__Eubacterium(1730);s__[Eubacterium] eligens(39485);
Lachnospiraceae_u_s	Bacteria	Firmicutes	Clostridia	Clostridiales	Lachnospiraceae	Lachnospiraceae_u_g	Lachnospiraceae_u_s	0.00105	0.00209	0.00073	0.00078	0.00095	0.00109	0.00211	0.00062	0.00231	0.00058	0.00172	0.00191	0.00115	0.00233	0.00168	0.00075	0.00107	0.00103	0.00037	0.00042	0.00328	0.00131	0.00107	0.00158	0.00051	0.00114	0.00106	0.00069	0.00293	186803	k__Bacteria(2);p__Firmicutes(1239);c__Clostridia(186801);o__Clostridiales(186802);f__Lachnospiraceae(186803);g__Lachnospiraceae_u_g(186803);s__Lachnospiraceae_u_s(186803);
Synergistes sp. 3_1_syn1	Bacteria	Synergistetes	Synergistia	Synergistales	Synergistaceae	Synergistes	Synergistes sp. 3_1_syn1	0	7e-05	0	0	0	0	0	0	0	0	0	0	0	0	0	0	0	0	0	0	0	0	0	0.0001	0	0	0	0	0	457415	k__Bacteria(2);p__Synergistetes(508458);c__Synergistia(649775);o__Synergistales(649776);f__Synergistaceae(649777);g__Synergistes(2753);s__Synergistes sp. 3_1_syn1(457415);
Alistipes senegalensis	Bacteria	Bacteroidetes	Bacteroidia	Bacteroidales	Rikenellaceae	Alistipes	Alistipes senegalensis	0	0.0194	0	0.00396	0	0.0001	0	0.00751	0.00013	0.00078	0.00744	0.00358	0	0.00595	0.00455	0.00077	0.00225	0.00014	0	0	0.00012	6e-05	0.00189	0.02183	0.00504	0	0.00034	0	0.00144	1288121	k__Bacteria(2);p__Bacteroidetes(976);c__Bacteroidia(200643);o__Bacteroidales(171549);f__Rikenellaceae(171550);g__Alistipes(239759);s__Alistipes senegalensis(1288121);
Pasteurellaceae_u_s	Bacteria	Proteobacteria	Gammaproteobacteria	Pasteurellales	Pasteurellaceae	Pasteurellaceae_u_g	Pasteurellaceae_u_s	0	0	0	0	0	0	0	0	0	0	0	1e-05	0	0	0	1e-05	0	0	1e-05	0	0	0	0	0	0	0	0	1e-05	1e-05	712	k__Bacteria(2);p__Proteobacteria(1224);c__Gammaproteobacteria(1236);o__Pasteurellales(135625);f__Pasteurellaceae(712);g__Pasteurellaceae_u_g(712);s__Pasteurellaceae_u_s(712);
Lactobacillus sp. ASF360	Bacteria	Firmicutes	Bacilli	Lactobacillales	Lactobacillaceae	Lactobacillus	Lactobacillus sp. ASF360	0	0	0	0	0	0	0	0	0	0	0	0	0	0	0	0	0	0	3e-05	0	0	0	0	0	0	0	0	0	0	97137	k__Bacteria(2);p__Firmicutes(1239);c__Bacilli(91061);o__Lactobacillales(186826);f__Lactobacillaceae(33958);g__Lactobacillus(1578);s__Lactobacillus sp. ASF360(97137);
Lachnospira multipara	Bacteria	Firmicutes	Clostridia	Clostridiales	Lachnospiraceae	Lachnospira	Lachnospira multipara	0.00034	0.00035	7e-05	5e-05	0.00024	0.00025	0.00021	7e-05	0.00037	0.0002	0.00011	0.00012	0.0001	0.00052	6e-05	4e-05	0.00027	0.00019	7e-05	0.00012	0.00032	6e-05	3e-05	0.00022	8e-05	0.0001	0.00013	0.00022	0.0004	28051	k__Bacteria(2);p__Firmicutes(1239);c__Clostridia(186801);o__Clostridiales(186802);f__Lachnospiraceae(186803);g__Lachnospira(28050);s__Lachnospira multipara(28051);
Marinimicrobium_u_s	Bacteria	Proteobacteria	Gammaproteobacteria	Cellvibrionales	Cellvibrionaceae	Marinimicrobium	Marinimicrobium_u_s	1e-05	7e-05	1e-05	0	6e-05	3e-05	7e-05	1e-05	3e-05	4e-05	0	1e-05	0	0	1e-05	0	1e-05	2e-05	0	1e-05	0	2e-05	1e-05	3e-05	1e-05	0	0	0	2e-05	359337	k__Bacteria(2);p__Proteobacteria(1224);c__Gammaproteobacteria(1236);o__Cellvibrionales(1706369);f__Cellvibrionaceae(1706371);g__Marinimicrobium(359337);s__Marinimicrobium_u_s(359337);
Senegalimassilia anaerobia	Bacteria	Actinobacteria	Coriobacteriia	Coriobacteriales	Coriobacteriaceae	Senegalimassilia	Senegalimassilia anaerobia	0.00148	0.0009	0.00592	0.00188	0.00093	0.00418	0.001	0.00244	0.00069	0.00094	0.00493	0.00029	0.00277	0.00079	0.0019	0.00099	0.00069	0.00051	0.00103	0.00194	0.00109	0.00064	0.00038	0.00032	0.00093	0.00298	0.00654	0.00081	0.00131	1473216	k__Bacteria(2);p__Actinobacteria(201174);c__Coriobacteriia(84998);o__Coriobacteriales(84999);f__Coriobacteriaceae(84107);g__Senegalimassilia(1473205);s__Senegalimassilia anaerobia(1473216);
Staphylococcus hominis	Bacteria	Firmicutes	Bacilli	Bacillales	Staphylococcaceae	Staphylococcus	Staphylococcus hominis	3e-05	0.00081	0	0	0	0.00079	0	0.0001	4e-05	0	0	0	0	3e-05	3e-05	0	0	0	0	0	6e-05	0	0	0	0	0.00033	2e-05	0	0	1290	k__Bacteria(2);p__Firmicutes(1239);c__Bacilli(91061);o__Bacillales(1385);f__Staphylococcaceae(90964);g__Staphylococcus(1279);s__Staphylococcus hominis(1290);
Prevotella albensis	Bacteria	Bacteroidetes	Bacteroidia	Bacteroidales	Prevotellaceae	Prevotella	Prevotella albensis	0.00023	0.00024	0.00015	0.00023	0.00028	0.00062	0.00021	0.00017	0.00014	0.00033	0.00027	0.00029	0.00026	0.00018	0.0002	0.00027	0.00012	0.00032	0.00046	0.0003	4e-05	0.00048	0.00035	0.00017	0.00012	0.00016	0.00044	0.00017	0	77768	k__Bacteria(2);p__Bacteroidetes(976);c__Bacteroidia(200643);o__Bacteroidales(171549);f__Prevotellaceae(171552);g__Prevotella(838);s__Prevotella albensis(77768);
Lachnospiraceae bacterium 6_1_63FAA	Bacteria	Firmicutes	Clostridia	Clostridiales	Lachnospiraceae	Lachnospiraceae_u_g	Lachnospiraceae bacterium 6_1_63FAA	6e-05	0	9e-05	6e-05	0.00011	0.00012	7e-05	2e-05	8e-05	0	0.00023	0	7e-05	4e-05	3e-05	3e-05	5e-05	4e-05	4e-05	9e-05	6e-05	0.0001	4e-05	0	3e-05	0.00012	5e-05	5e-05	0	658083	k__Bacteria(2);p__Firmicutes(1239);c__Clostridia(186801);o__Clostridiales(186802);f__Lachnospiraceae(186803);g__Lachnospiraceae_u_g(186803);s__Lachnospiraceae bacterium 6_1_63FAA(658083);
Coprococcus eutactus	Bacteria	Firmicutes	Clostridia	Clostridiales	Lachnospiraceae	Coprococcus	Coprococcus eutactus	0.00101	0.0001	0.00134	7e-05	0.0001	0.00021	0.00011	5e-05	0.00017	9e-05	0.00216	6e-05	0.0001	0.00485	7e-05	5e-05	8e-05	9e-05	3e-05	0.00016	0.00014	7e-05	0.00824	7e-05	6e-05	0.00229	0.00102	0.00012	0.00013	33043	k__Bacteria(2);p__Firmicutes(1239);c__Clostridia(186801);o__Clostridiales(186802);f__Lachnospiraceae(186803);g__Coprococcus(33042);s__Coprococcus eutactus(33043);
Streptococcus suis	Bacteria	Firmicutes	Bacilli	Lactobacillales	Streptococcaceae	Streptococcus	Streptococcus suis	0	0	0.00014	0	0	0	4e-05	0.0004	0.00084	9e-05	0	0	0.00015	0.00087	0	0.00034	0.00077	0	0	0	0.00061	0	2e-05	0.00178	0	0	0.00099	0	4e-05	1307	k__Bacteria(2);p__Firmicutes(1239);c__Bacilli(91061);o__Lactobacillales(186826);f__Streptococcaceae(1300);g__Streptococcus(1301);s__Streptococcus suis(1307);
Butyrivibrio crossotus	Bacteria	Firmicutes	Clostridia	Clostridiales	Lachnospiraceae	Butyrivibrio	Butyrivibrio crossotus	0.00038	0.00055	0.00025	0.0004	0.00058	0.00048	0.00041	0.00019	0.00048	0.00062	0.00095	0.00031	0.00074	0.00084	0.00033	0.00019	0.0006	0.00066	0.00016	0.00029	0.00029	0.00067	0.00019	0.00054	0.00043	0.0005	0.00035	0.00052	0.00026	45851	k__Bacteria(2);p__Firmicutes(1239);c__Clostridia(186801);o__Clostridiales(186802);f__Lachnospiraceae(186803);g__Butyrivibrio(830);s__Butyrivibrio crossotus(45851);
Thermoanaerobacterium_u_s	Bacteria	Firmicutes	Clostridia	Thermoanaerobacterales	Thermoanaerobacterales Family III. Incertae Sedis	Thermoanaerobacterium	Thermoanaerobacterium_u_s	5e-05	0	4e-05	0	4e-05	0	0	0	0	0	0	0	0	0	0	0	0	0	3e-05	2e-05	0	0	0	0	0	0	3e-05	0	0	28895	k__Bacteria(2);p__Firmicutes(1239);c__Clostridia(186801);o__Thermoanaerobacterales(68295);f__Thermoanaerobacterales Family III. Incertae Sedis(543371);g__Thermoanaerobacterium(28895);s__Thermoanaerobacterium_u_s(28895);
Lysobacter_u_s	Bacteria	Proteobacteria	Gammaproteobacteria	Xanthomonadales	Xanthomonadaceae	Lysobacter	Lysobacter_u_s	0	0	3e-05	0	0	0	0	0	0	0	0	0	0	0	0	0	0	0	0	0	0	0	0	0	0	0	0	0	0	68	k__Bacteria(2);p__Proteobacteria(1224);c__Gammaproteobacteria(1236);o__Xanthomonadales(135614);f__Xanthomonadaceae(32033);g__Lysobacter(68);s__Lysobacter_u_s(68);
Escherichia coli	Bacteria	Proteobacteria	Gammaproteobacteria	Enterobacterales	Enterobacteriaceae	Escherichia	Escherichia coli	3e-05	3e-05	2e-05	3e-05	0.00026	8e-05	4e-05	1e-05	1e-05	8e-05	0.00021	3e-05	0.00072	6e-05	0	2e-05	0.00011	0.00016	3e-05	0.00017	1e-05	5e-05	9e-05	1e-05	1e-05	2e-05	3e-05	2e-05	8e-05	562	k__Bacteria(2);p__Proteobacteria(1224);c__Gammaproteobacteria(1236);o__Enterobacterales(91347);f__Enterobacteriaceae(543);g__Escherichia(561);s__Escherichia coli(562);
Chromatiaceae_u_s	Bacteria	Proteobacteria	Gammaproteobacteria	Chromatiales	Chromatiaceae	Chromatiaceae_u_g	Chromatiaceae_u_s	2e-05	0	2e-05	2e-05	5e-05	0	0	1e-05	2e-05	0	3e-05	0	0	1e-05	0	1e-05	1e-05	3e-05	2e-05	2e-05	0	0	2e-05	0	3e-05	3e-05	5e-05	4e-05	0	1046	k__Bacteria(2);p__Proteobacteria(1224);c__Gammaproteobacteria(1236);o__Chromatiales(135613);f__Chromatiaceae(1046);g__Chromatiaceae_u_g(1046);s__Chromatiaceae_u_s(1046);
Terrisporobacter_u_s	Bacteria	Firmicutes	Clostridia	Clostridiales	Peptostreptococcaceae	Terrisporobacter	Terrisporobacter_u_s	0.00017	0	0.00018	0	0.00028	0.0004	0.00028	0	0	0	3e-05	2e-05	9e-05	4e-05	8e-05	3e-05	0	2e-05	0.00015	2e-05	0	2e-05	7e-05	0	0	0	6e-05	0.00033	8e-05	1505652	k__Bacteria(2);p__Firmicutes(1239);c__Clostridia(186801);o__Clostridiales(186802);f__Peptostreptococcaceae(186804);g__Terrisporobacter(1505652);s__Terrisporobacter_u_s(1505652);
Enterococcus faecium	Bacteria	Firmicutes	Bacilli	Lactobacillales	Enterococcaceae	Enterococcus	Enterococcus faecium	7e-05	5e-05	0.00032	0.00012	7e-05	8e-05	3e-05	0.00011	0.0003	0.00048	0.0001	0.00011	1e-05	0.00015	0.00017	0	0.00021	0.00039	0.00011	0	6e-05	1e-05	0.00031	0.00027	2e-05	0	0.0002	0.00041	0	1352	k__Bacteria(2);p__Firmicutes(1239);c__Bacilli(91061);o__Lactobacillales(186826);f__Enterococcaceae(81852);g__Enterococcus(1350);s__Enterococcus faecium(1352);
Oribacterium sp. oral taxon 078	Bacteria	Firmicutes	Clostridia	Clostridiales	Lachnospiraceae	Oribacterium	Oribacterium sp. oral taxon 078	0	0	0	0	0	0	0	0	0	0	0.00024	0	0	0	0	0	0	5e-05	0	0	0	0	0	0	0	4e-05	5e-05	0	0	652706	k__Bacteria(2);p__Firmicutes(1239);c__Clostridia(186801);o__Clostridiales(186802);f__Lachnospiraceae(186803);g__Oribacterium(265975);s__Oribacterium sp. oral taxon 078(652706);
Helcococcus_u_s	Bacteria	Firmicutes	Tissierellia	Tissierellales	Peptoniphilaceae	Helcococcus	Helcococcus_u_s	0	0.00277	0	0	0	0	0.00011	0	0	8e-05	0	0	0	0	0.00071	3e-05	0	0.00167	0	3e-05	0	0	0	0.00127	0	0	0	0	0	31983	k__Bacteria(2);p__Firmicutes(1239);c__Tissierellia(1737404);o__Tissierellales(1737405);f__Peptoniphilaceae(1570339);g__Helcococcus(31983);s__Helcococcus_u_s(31983);
Staphylococcus aureus	Bacteria	Firmicutes	Bacilli	Bacillales	Staphylococcaceae	Staphylococcus	Staphylococcus aureus	0	0	0	0	0	0	0	0	0	0	0	0	0	0	0	0	0	0	0	0	0	0	0	0	0	0	0.00056	0	0	1280	k__Bacteria(2);p__Firmicutes(1239);c__Bacilli(91061);o__Bacillales(1385);f__Staphylococcaceae(90964);g__Staphylococcus(1279);s__Staphylococcus aureus(1280);
Gemella_u_s	Bacteria	Firmicutes	Bacilli	Bacillales	Bacillales_u_f	Gemella	Gemella_u_s	5e-05	0	0	0	0	0	0.00037	0	0	0	0	0.00021	0	0	0	0	0	0	0	0	0	6e-05	0	0	0	0	0	0	0	1378	k__Bacteria(2);p__Firmicutes(1239);c__Bacilli(91061);o__Bacillales(1385);f__Bacillales_u_f(1385);g__Gemella(1378);s__Gemella_u_s(1378);
Nitrosococcus_u_s	Bacteria	Proteobacteria	Gammaproteobacteria	Chromatiales	Chromatiaceae	Nitrosococcus	Nitrosococcus_u_s	0	0	0	0	0	0	0	0	0	0	0	0	0	0	0	0	0	0	0	0	0	0	0	0.00022	0	0	0	0	0	1227	k__Bacteria(2);p__Proteobacteria(1224);c__Gammaproteobacteria(1236);o__Chromatiales(135613);f__Chromatiaceae(1046);g__Nitrosococcus(1227);s__Nitrosococcus_u_s(1227);
Anaerotruncus sp. G3(2012)	Bacteria	Firmicutes	Clostridia	Clostridiales	Ruminococcaceae	Anaerotruncus	Anaerotruncus sp. G3(2012)	0.0001	0.00012	9e-05	3e-05	9e-05	0.00016	5e-05	5e-05	9e-05	8e-05	0.00019	0	0.00019	7e-05	7e-05	6e-05	6e-05	6e-05	5e-05	3e-05	6e-05	4e-05	6e-05	7e-05	6e-05	0.00011	0.00013	8e-05	5e-05	1235835	k__Bacteria(2);p__Firmicutes(1239);c__Clostridia(186801);o__Clostridiales(186802);f__Ruminococcaceae(541000);g__Anaerotruncus(244127);s__Anaerotruncus sp. G3(2012)(1235835);
Prevotella bergensis	Bacteria	Bacteroidetes	Bacteroidia	Bacteroidales	Prevotellaceae	Prevotella	Prevotella bergensis	0.0001	0.00014	0.00012	0.0001	0.0001	0.00019	8e-05	7e-05	0.00011	0.00015	0.00011	8e-05	0.00013	0.00015	0.00017	0.00012	7e-05	0.00013	0.00015	0.00012	0	0.00017	0.00011	0.00013	0.0001	0.0001	0.00013	0.00011	0	242750	k__Bacteria(2);p__Bacteroidetes(976);c__Bacteroidia(200643);o__Bacteroidales(171549);f__Prevotellaceae(171552);g__Prevotella(838);s__Prevotella bergensis(242750);
Ruminococcus bicirculans	Bacteria	Firmicutes	Clostridia	Clostridiales	Ruminococcaceae	Ruminococcus	Ruminococcus bicirculans	0.00263	0.00055	8e-05	0.00012	0.00021	0.00037	0.00024	0.00014	0.00037	0.00045	0.0002	0.00012	0.00038	0.00031	0.00037	5e-05	0.00037	0.0003	0	5e-05	0.00041	9e-05	0.00028	0.00076	0.00033	8e-05	0.01449	0.00022	0.00036	1160721	k__Bacteria(2);p__Firmicutes(1239);c__Clostridia(186801);o__Clostridiales(186802);f__Ruminococcaceae(541000);g__Ruminococcus(1263);s__Ruminococcus bicirculans(1160721);
Prevotella sp. P5-125	Bacteria	Bacteroidetes	Bacteroidia	Bacteroidales	Prevotellaceae	Prevotella	Prevotella sp. P5-125	0.00923	0.00608	0.01499	0.00797	0.00578	0.01801	0.00544	0	0.00648	0.00488	0	0.00325	0.01255	0	0.0106	0.00652	0.00926	0.00688	0.00681	0.01933	0.00568	0.00754	0.00473	0.01131	0.00828	0.01346	0.0123	0	0.00451	1602172	k__Bacteria(2);p__Bacteroidetes(976);c__Bacteroidia(200643);o__Bacteroidales(171549);f__Prevotellaceae(171552);g__Prevotella(838);s__Prevotella sp. P5-125(1602172);
Desulfobulbus_u_s	Bacteria	Proteobacteria	Deltaproteobacteria	Desulfobacterales	Desulfobulbaceae	Desulfobulbus	Desulfobulbus_u_s	2e-05	7e-05	3e-05	1e-05	2e-05	0	2e-05	1e-05	4e-05	8e-05	0	0	9e-05	2e-05	8e-05	2e-05	1e-05	3e-05	0	1e-05	2e-05	0	0	4e-05	3e-05	1e-05	0	0	3e-05	893	k__Bacteria(2);p__Proteobacteria(1224);c__Deltaproteobacteria(28221);o__Desulfobacterales(213118);f__Desulfobulbaceae(213121);g__Desulfobulbus(893);s__Desulfobulbus_u_s(893);
Prevotella bryantii	Bacteria	Bacteroidetes	Bacteroidia	Bacteroidales	Prevotellaceae	Prevotella	Prevotella bryantii	0.00029	0.00025	0.0002	0.00032	0.00018	0.00056	0.00025	0.00024	0.00019	0.00037	0.00033	0.00038	0.00027	0.00035	0.00047	0.00031	0.00018	0.00038	0.0004	0.00028	0.00012	0.00065	0.00028	0.0002	0.00021	0.0003	0.00034	0.00024	0	77095	k__Bacteria(2);p__Bacteroidetes(976);c__Bacteroidia(200643);o__Bacteroidales(171549);f__Prevotellaceae(171552);g__Prevotella(838);s__Prevotella bryantii(77095);
Anaerostipes hadrus	Bacteria	Firmicutes	Clostridia	Clostridiales	Lachnospiraceae	Anaerostipes	Anaerostipes hadrus	0.00289	0	0.00243	0.00018	0.00541	0.00604	0.00559	0.00196	7e-05	6e-05	0.00023	0.00427	0.01579	0.0001	0.00558	0.00231	0.00013	0.00022	0.00397	0.00583	0.0001	0.00389	0.00013	7e-05	9e-05	0.00753	0.00021	0.01705	0.00011	649756	k__Bacteria(2);p__Firmicutes(1239);c__Clostridia(186801);o__Clostridiales(186802);f__Lachnospiraceae(186803);g__Anaerostipes(207244);s__Anaerostipes hadrus(649756);
[Clostridium] scindens	Bacteria	Firmicutes	Clostridia	Clostridiales	Lachnospiraceae	Lachnoclostridium	[Clostridium] scindens	0	0	0.00013	0.00017	0.00011	0.00023	0.00014	0	6e-05	0.00013	0	0	0	0.00018	0	3e-05	5e-05	5e-05	0	0.00011	0	0.00013	0	0	0	0.00021	8e-05	0	5e-05	29347	k__Bacteria(2);p__Firmicutes(1239);c__Clostridia(186801);o__Clostridiales(186802);f__Lachnospiraceae(186803);g__Lachnoclostridium(1506553);s__[Clostridium] scindens(29347);
Paenibacillus_u_s	Bacteria	Firmicutes	Bacilli	Bacillales	Paenibacillaceae	Paenibacillus	Paenibacillus_u_s	0	0	0	0	0	0	0	2e-05	0	0	0	0	0	0	0	0	0	0	0	2e-05	0	0	0	0	0	0	0	0	3e-05	44249	k__Bacteria(2);p__Firmicutes(1239);c__Bacilli(91061);o__Bacillales(1385);f__Paenibacillaceae(186822);g__Paenibacillus(44249);s__Paenibacillus_u_s(44249);
Bacteroides_u_s	Bacteria	Bacteroidetes	Bacteroidia	Bacteroidales	Bacteroidaceae	Bacteroides	Bacteroides_u_s	0.00099	0.00096	0.00234	0.00023	0.00042	0.00111	0.00044	0.00044	0.00026	0.00067	0.00088	0.0004	0.00116	0.00065	0.00076	0.00034	0.00056	0.00035	0.00121	0.0003	0.00058	0.00064	0.00022	0.00094	0.00081	0.00132	0.00077	0.00146	0.00015	816	k__Bacteria(2);p__Bacteroidetes(976);c__Bacteroidia(200643);o__Bacteroidales(171549);f__Bacteroidaceae(815);g__Bacteroides(816);s__Bacteroides_u_s(816);
Coriobacteriaceae bacterium 68-1-3	Bacteria	Actinobacteria	Coriobacteriia	Coriobacteriales	Coriobacteriaceae	Coriobacteriaceae_u_g	Coriobacteriaceae bacterium 68-1-3	0	0	4e-05	0	0	0	0	0	0	0	5e-05	0	0	0	0	0	0	0	0	2e-05	0	0	0	0	0	0	8e-05	0	0	1531429	k__Bacteria(2);p__Actinobacteria(201174);c__Coriobacteriia(84998);o__Coriobacteriales(84999);f__Coriobacteriaceae(84107);g__Coriobacteriaceae_u_g(84107);s__Coriobacteriaceae bacterium 68-1-3(1531429);
Geoalkalibacter_u_s	Bacteria	Proteobacteria	Deltaproteobacteria	Desulfuromonadales	Geobacteraceae	Geoalkalibacter	Geoalkalibacter_u_s	0	0	0	0	0	0	0	0	0	0	0	0	0	0	0	0	0	0	0	0	0	0	0	0	0	0	3e-05	0	0	392332	k__Bacteria(2);p__Proteobacteria(1224);c__Deltaproteobacteria(28221);o__Desulfuromonadales(69541);f__Geobacteraceae(213422);g__Geoalkalibacter(392332);s__Geoalkalibacter_u_s(392332);
Prevotella paludivivens	Bacteria	Bacteroidetes	Bacteroidia	Bacteroidales	Prevotellaceae	Prevotella	Prevotella paludivivens	0	0	0	0	0	0	0	0	0	0	0	0	0	0	0	0	0	0	0.0001	0	0	0.00011	0	0	0	0	0	0	0	185294	k__Bacteria(2);p__Bacteroidetes(976);c__Bacteroidia(200643);o__Bacteroidales(171549);f__Prevotellaceae(171552);g__Prevotella(838);s__Prevotella paludivivens(185294);
Thioalkalivibrio_u_s	Bacteria	Proteobacteria	Gammaproteobacteria	Chromatiales	Ectothiorhodospiraceae	Thioalkalivibrio	Thioalkalivibrio_u_s	0	0	0	0	0	0	0	0	0	0	0	0	0	0	0	0	0	0	0	0	0	0	0	0	0	0	0	0	1e-05	106633	k__Bacteria(2);p__Proteobacteria(1224);c__Gammaproteobacteria(1236);o__Chromatiales(135613);f__Ectothiorhodospiraceae(72276);g__Thioalkalivibrio(106633);s__Thioalkalivibrio_u_s(106633);
Bacteroides coprophilus	Bacteria	Bacteroidetes	Bacteroidia	Bacteroidales	Bacteroidaceae	Bacteroides	Bacteroides coprophilus	0	0	0	0	0	0	0	5e-05	0	0	0	0	0	0.00013	0	0	0	0	0	0	0	0.0001	0	0	0	0	0	0	0	387090	k__Bacteria(2);p__Bacteroidetes(976);c__Bacteroidia(200643);o__Bacteroidales(171549);f__Bacteroidaceae(815);g__Bacteroides(816);s__Bacteroides coprophilus(387090);
[Clostridium] aminophilum	Bacteria	Firmicutes	Clostridia	Clostridiales	Lachnospiraceae	Lachnoclostridium	[Clostridium] aminophilum	0	0	0	0	0	0	0	0	0	0	0	0	9e-05	0	0	0	0	0	0	0	0	0	0	0	0	0	0	0	0	1526	k__Bacteria(2);p__Firmicutes(1239);c__Clostridia(186801);o__Clostridiales(186802);f__Lachnospiraceae(186803);g__Lachnoclostridium(1506553);s__[Clostridium] aminophilum(1526);
Clostridiales Family XIII. Incertae Sedis_u_s	Bacteria	Firmicutes	Clostridia	Clostridiales	Clostridiales Family XIII. Incertae Sedis	Clostridiales Family XIII. Incertae Sedis_u_g	Clostridiales Family XIII. Incertae Sedis_u_s	0	0	0	0	0	0	0	6e-05	0	0	0	0	0	0	0	0	0	0	0	0	0	0	0	0	0	0	0	0	0	543314	k__Bacteria(2);p__Firmicutes(1239);c__Clostridia(186801);o__Clostridiales(186802);f__Clostridiales Family XIII. Incertae Sedis(543314);g__Clostridiales Family XIII. Incertae Sedis_u_g(543314);s__Clostridiales Family XIII. Incertae Sedis_u_s(543314);
Clostridiales bacterium VE202-06	Bacteria	Firmicutes	Clostridia	Clostridiales	Clostridiales_u_f	Clostridiales_u_g	Clostridiales bacterium VE202-06	0	0	7e-05	6e-05	0	0	0	0	0	0	0	0	0	0	0	3e-05	0	0	0	3e-05	0	7e-05	0	0	0	0	4e-05	0	0	1232442	k__Bacteria(2);p__Firmicutes(1239);c__Clostridia(186801);o__Clostridiales(186802);f__Clostridiales_u_f(186802);g__Clostridiales_u_g(186802);s__Clostridiales bacterium VE202-06(1232442);
Hymenobacter_u_s	Bacteria	Bacteroidetes	Cytophagia	Cytophagales	Hymenobacteraceae	Hymenobacter	Hymenobacter_u_s	0	0	0	0	0	0	0	0	0	0	0	0	0	0	0	1e-05	0	0	0	1e-05	0	0	0	0	0	2e-05	0	0	0	89966	k__Bacteria(2);p__Bacteroidetes(976);c__Cytophagia(768503);o__Cytophagales(768507);f__Hymenobacteraceae(1853232);g__Hymenobacter(89966);s__Hymenobacter_u_s(89966);
Holdemania filiformis	Bacteria	Firmicutes	Erysipelotrichia	Erysipelotrichales	Erysipelotrichaceae	Holdemania	Holdemania filiformis	0.0002	0.00261	0.00035	0.00022	0.00041	0.00025	0.00017	0.00012	0.00083	0.00073	0.00054	7e-05	0.00096	0.0004	0.00097	0.00015	0.00052	0.00031	0.0001	0.00018	0.00084	7e-05	0.0002	0.00097	0.00029	0.00058	0.00019	0.00101	0.0004	61171	k__Bacteria(2);p__Firmicutes(1239);c__Erysipelotrichia(526524);o__Erysipelotrichales(526525);f__Erysipelotrichaceae(128827);g__Holdemania(61170);s__Holdemania filiformis(61171);
Lachnospiraceae bacterium 6_1_37FAA	Bacteria	Firmicutes	Clostridia	Clostridiales	Lachnospiraceae	Lachnospiraceae_u_g	Lachnospiraceae bacterium 6_1_37FAA	0	0	0	5e-05	0	0	0	0	0	0	0	0	0	0	0	0	0	0	0	0	0	0	0	0	0	0	0	0	0	658656	k__Bacteria(2);p__Firmicutes(1239);c__Clostridia(186801);o__Clostridiales(186802);f__Lachnospiraceae(186803);g__Lachnospiraceae_u_g(186803);s__Lachnospiraceae bacterium 6_1_37FAA(658656);
Aggregatibacter aphrophilus	Bacteria	Proteobacteria	Gammaproteobacteria	Pasteurellales	Pasteurellaceae	Aggregatibacter	Aggregatibacter aphrophilus	0	0	0	0	0	0	0	0	0	0	0	0	0	0	0	0	0	0	2e-05	0	0	0	0	0	0	0	0	0	0	732	k__Bacteria(2);p__Proteobacteria(1224);c__Gammaproteobacteria(1236);o__Pasteurellales(135625);f__Pasteurellaceae(712);g__Aggregatibacter(416916);s__Aggregatibacter aphrophilus(732);
Collinsella intestinalis	Bacteria	Actinobacteria	Coriobacteriia	Coriobacteriales	Coriobacteriaceae	Collinsella	Collinsella intestinalis	0	0	3e-05	0	0	0	0	0	0	0	0	0	0	0	0	2e-05	0	0	0	2e-05	0	0	0	0	0	4e-05	5e-05	0	0	147207	k__Bacteria(2);p__Actinobacteria(201174);c__Coriobacteriia(84998);o__Coriobacteriales(84999);f__Coriobacteriaceae(84107);g__Collinsella(102106);s__Collinsella intestinalis(147207);
Parabacteroides sp. D13	Bacteria	Bacteroidetes	Bacteroidia	Bacteroidales	Tannerellaceae	Parabacteroides	Parabacteroides sp. D13	0	0	0	0	0	0	0	0	0	0	0	0	0	0	0	0	0	0	0	0	0	0	0	0	0	0	0	0	0.00058	563193	k__Bacteria(2);p__Bacteroidetes(976);c__Bacteroidia(200643);o__Bacteroidales(171549);f__Tannerellaceae(2005525);g__Parabacteroides(375288);s__Parabacteroides sp. D13(563193);
Streptococcus lutetiensis	Bacteria	Firmicutes	Bacilli	Lactobacillales	Streptococcaceae	Streptococcus	Streptococcus lutetiensis	0.03886	0.00624	0.05857	0.02036	0.03883	0.03491	0.04664	0.01079	0.00362	0.00474	0.00883	0.01182	0.06015	0.00938	0.0473	0.03397	0.00683	0.00424	0.01553	0.0414	0.05122	0.00145	0.05562	0.00331	0.01227	0.04431	0.05912	0.06704	0.10322	150055	k__Bacteria(2);p__Firmicutes(1239);c__Bacilli(91061);o__Lactobacillales(186826);f__Streptococcaceae(1300);g__Streptococcus(1301);s__Streptococcus lutetiensis(150055);
Segniliparus_u_s	Bacteria	Actinobacteria	Actinobacteria	Corynebacteriales	Segniliparaceae	Segniliparus	Segniliparus_u_s	0	0	4e-05	0	0	0	0	0	0	1e-05	0	0	0	0	2e-05	0	1e-05	0	0	0	0	0	0	0	0	1e-05	0	1e-05	0	286801	k__Bacteria(2);p__Actinobacteria(201174);c__Actinobacteria(1760);o__Corynebacteriales(85007);f__Segniliparaceae(316606);g__Segniliparus(286801);s__Segniliparus_u_s(286801);
Pyramidobacter piscolens	Bacteria	Synergistetes	Synergistia	Synergistales	Synergistaceae	Pyramidobacter	Pyramidobacter piscolens	0	0.00147	0	0	0	0	0	2e-05	0.00016	0.00045	0	0	0.00044	0.00017	0.00283	3e-05	0	0.00016	0	0	0	0	0	0.0003	0.00087	0	0	0	7e-05	638849	k__Bacteria(2);p__Synergistetes(508458);c__Synergistia(649775);o__Synergistales(649776);f__Synergistaceae(649777);g__Pyramidobacter(638847);s__Pyramidobacter piscolens(638849);
Parvimonas_u_s	Bacteria	Firmicutes	Tissierellia	Tissierellales	Peptoniphilaceae	Parvimonas	Parvimonas_u_s	0	6e-05	0	1e-05	2e-05	0	0	2e-05	7e-05	7e-05	5e-05	0	0	7e-05	6e-05	2e-05	0	3e-05	0	9e-05	4e-05	3e-05	1e-05	8e-05	5e-05	0	3e-05	0	3e-05	543311	k__Bacteria(2);p__Firmicutes(1239);c__Tissierellia(1737404);o__Tissierellales(1737405);f__Peptoniphilaceae(1570339);g__Parvimonas(543311);s__Parvimonas_u_s(543311);
Roseburia hominis	Bacteria	Firmicutes	Clostridia	Clostridiales	Lachnospiraceae	Roseburia	Roseburia hominis	0.00023	0.00025	0.00019	0.00019	0.00022	0.00051	0.00019	0.00015	0.00022	0.00029	0.0013	0.00024	0.00033	0.00036	0.00095	0.00012	0.00028	0.00019	0.00016	0.00036	0.00011	0.00036	0.00034	0.00034	0.0002	0.00026	0.00132	0.00036	0.00021	301301	k__Bacteria(2);p__Firmicutes(1239);c__Clostridia(186801);o__Clostridiales(186802);f__Lachnospiraceae(186803);g__Roseburia(841);s__Roseburia hominis(301301);
Holophagaceae_u_s	Bacteria	Acidobacteria	Holophagae	Holophagales	Holophagaceae	Holophagaceae_u_g	Holophagaceae_u_s	8e-05	0	0	0	4e-05	0	8e-05	0	5e-05	9e-05	0	0.00013	0	0.00016	0	0	6e-05	0	0	0	0	7e-05	8e-05	9e-05	0	0	0	0	0	574976	k__Bacteria(2);p__Acidobacteria(57723);c__Holophagae(533205);o__Holophagales(574975);f__Holophagaceae(574976);g__Holophagaceae_u_g(574976);s__Holophagaceae_u_s(574976);
Prevotella multisaccharivorax	Bacteria	Bacteroidetes	Bacteroidia	Bacteroidales	Prevotellaceae	Prevotella	Prevotella multisaccharivorax	0.00017	0	0.00016	0.00014	0.0001	0.00019	0.00012	0.00014	0.00011	0.00016	0.00014	0.00017	0.00015	0.00015	0.00025	0.00016	9e-05	0.00015	0.00026	0.00023	0	0.00023	0.00021	9e-05	0.00011	0.00012	0.00025	0.00011	0	310514	k__Bacteria(2);p__Bacteroidetes(976);c__Bacteroidia(200643);o__Bacteroidales(171549);f__Prevotellaceae(171552);g__Prevotella(838);s__Prevotella multisaccharivorax(310514);
Subdoligranulum sp. 4_3_54A2FAA	Bacteria	Firmicutes	Clostridia	Clostridiales	Ruminococcaceae	Subdoligranulum	Subdoligranulum sp. 4_3_54A2FAA	0.00023	0.00064	0.00035	0.0002	0.00029	0.00049	0.00037	0.00022	0.00063	0.00049	0.00073	0.00011	0.00065	0.00026	0.00059	0.00152	0.00032	0.00039	0.0001	0.00017	0.00037	0.00016	0.00027	0.00052	0.0002	0.00028	0.00037	0.0011	0.00063	665956	k__Bacteria(2);p__Firmicutes(1239);c__Clostridia(186801);o__Clostridiales(186802);f__Ruminococcaceae(541000);g__Subdoligranulum(292632);s__Subdoligranulum sp. 4_3_54A2FAA(665956);
Clostridium sp. L2-50	Bacteria	Firmicutes	Clostridia	Clostridiales	Clostridiaceae	Clostridium	Clostridium sp. L2-50	0	0	0	0.00013	0	0	0	0	0	0	0.00089	0	0	0	0	0	0	0	0	0	0.00013	0	0.00011	0	0	0	0	0	0.00014	411489	k__Bacteria(2);p__Firmicutes(1239);c__Clostridia(186801);o__Clostridiales(186802);f__Clostridiaceae(31979);g__Clostridium(1485);s__Clostridium sp. L2-50(411489);
[Hallella] seregens	Bacteria	Bacteroidetes	Bacteroidia	Bacteroidales	Prevotellaceae	Prevotella	[Hallella] seregens	0.00022	0.00016	0.0002	0.00016	0.00013	0.00022	0.00014	0.0001	0.0002	0.0002	0.00014	7e-05	0.00028	0.0003	0.00034	0.00018	0.00013	0.00018	0.00025	0.00023	0.00012	0.00021	0.00024	0.00018	0.0001	0.00017	0.00022	0.00015	0	52229	k__Bacteria(2);p__Bacteroidetes(976);c__Bacteroidia(200643);o__Bacteroidales(171549);f__Prevotellaceae(171552);g__Prevotella(838);s__[Hallella] seregens(52229);
Archangiaceae_u_s	Bacteria	Proteobacteria	Deltaproteobacteria	Myxococcales	Archangiaceae	Archangiaceae_u_g	Archangiaceae_u_s	1e-05	0	0	0	0	0	0	0	0	0	0	0	0	2e-05	0	0	0	0	0	0	0	0	0	0	0	0	0	0	0	39	k__Bacteria(2);p__Proteobacteria(1224);c__Deltaproteobacteria(28221);o__Myxococcales(29);f__Archangiaceae(39);g__Archangiaceae_u_g(39);s__Archangiaceae_u_s(39);
Cellulomonas carbonis	Bacteria	Actinobacteria	Actinobacteria	Micrococcales	Cellulomonadaceae	Cellulomonas	Cellulomonas carbonis	0.01121	0.01028	0.00513	0.00504	0.01319	0.02053	0.01069	0.00409	0.00833	0.00773	0.0109	0.00338	0.0062	0.00665	0.00713	0.00876	0.00314	0.0111	0.00462	0.00347	0.00561	0.00583	0.00614	0.00993	0.00286	0.00979	0.00723	0.00545	0.00266	1386092	k__Bacteria(2);p__Actinobacteria(201174);c__Actinobacteria(1760);o__Micrococcales(85006);f__Cellulomonadaceae(85016);g__Cellulomonas(1707);s__Cellulomonas carbonis(1386092);
Megasphaera_u_s	Bacteria	Firmicutes	Negativicutes	Veillonellales	Veillonellaceae	Megasphaera	Megasphaera_u_s	0	0	0.00028	4e-05	0.00033	0.0001	0.00017	4e-05	8e-05	0	0.00035	0	7e-05	0.0001	0	0.00018	0	2e-05	0.00011	0.00057	0	0	0.00024	2e-05	0	0.00058	0.00048	7e-05	0	906	k__Bacteria(2);p__Firmicutes(1239);c__Negativicutes(909932);o__Veillonellales(1843489);f__Veillonellaceae(31977);g__Megasphaera(906);s__Megasphaera_u_s(906);
Eubacterium ventriosum	Bacteria	Firmicutes	Clostridia	Clostridiales	Eubacteriaceae	Eubacterium	Eubacterium ventriosum	0.00013	0	0	5e-05	6e-05	0.00011	0.00012	3e-05	0	0	0.00015	5e-05	0	0.00029	0	2e-05	5e-05	0	0.00011	3e-05	0	0.00011	0	6e-05	0	7e-05	5e-05	6e-05	0	39496	k__Bacteria(2);p__Firmicutes(1239);c__Clostridia(186801);o__Clostridiales(186802);f__Eubacteriaceae(186806);g__Eubacterium(1730);s__Eubacterium ventriosum(39496);
Corynebacterium ulcerans	Bacteria	Actinobacteria	Actinobacteria	Corynebacteriales	Corynebacteriaceae	Corynebacterium	Corynebacterium ulcerans	0	0	0	0	0	0	0	0	0	0	0	0	0	0	0	0	0	0	0	0	0	0	0	0	0	0	0	0	6e-05	65058	k__Bacteria(2);p__Actinobacteria(201174);c__Actinobacteria(1760);o__Corynebacteriales(85007);f__Corynebacteriaceae(1653);g__Corynebacterium(1716);s__Corynebacterium ulcerans(65058);
Acinetobacter calcoaceticus/baumannii complex	Bacteria	Proteobacteria	Gammaproteobacteria	Pseudomonadales	Moraxellaceae	Acinetobacter	Acinetobacter calcoaceticus/baumannii complex	0	0	0	0	0.00029	0	0	0	0	0	0	0	0	0	0	0	0.00014	0	0.00011	0	0	0	0	0	0	0	0	0	0	909768	k__Bacteria(2);p__Proteobacteria(1224);c__Gammaproteobacteria(1236);o__Pseudomonadales(72274);f__Moraxellaceae(468);g__Acinetobacter(469);s__Acinetobacter calcoaceticus/baumannii complex(909768);
Fibrobacter succinogenes	Bacteria	Fibrobacteres	Fibrobacteria	Fibrobacterales	Fibrobacteraceae	Fibrobacter	Fibrobacter succinogenes	0.0018	0.00033	0.00078	0	0	0.00507	0	0.00083	0.00034	0.0013	0.00118	0.00042	0.00496	0.00139	0	0.00013	0.00049	0	0.0001	0.00044	0.0004	0	4e-05	0.0004	0.00055	0	0.00021	0	0.0012	833	k__Bacteria(2);p__Fibrobacteres(65842);c__Fibrobacteria(204430);o__Fibrobacterales(218872);f__Fibrobacteraceae(204431);g__Fibrobacter(832);s__Fibrobacter succinogenes(833);
Ruminobacter sp. RM87	Bacteria	Proteobacteria	Gammaproteobacteria	Aeromonadales	Succinivibrionaceae	Ruminobacter	Ruminobacter sp. RM87	0	0	0	0	0.00016	0	0	0	0	0	0	0	0	0	0	0	0	0	0	0	0	0	0	0	0	0	0.00026	0	0	1200567	k__Bacteria(2);p__Proteobacteria(1224);c__Gammaproteobacteria(1236);o__Aeromonadales(135624);f__Succinivibrionaceae(83763);g__Ruminobacter(866);s__Ruminobacter sp. RM87(1200567);
Imtechella halotolerans	Bacteria	Bacteroidetes	Flavobacteriia	Flavobacteriales	Flavobacteriaceae	Imtechella	Imtechella halotolerans	0	0	0	0	0	0	0	0	0	0	0	0	0	0	0.00404	0.00118	0	0	0	0	0	0	0	0.00223	0	0	0	0	0	1165090	k__Bacteria(2);p__Bacteroidetes(976);c__Flavobacteriia(117743);o__Flavobacteriales(200644);f__Flavobacteriaceae(49546);g__Imtechella(1165076);s__Imtechella halotolerans(1165090);
Campylobacter coli	Bacteria	Proteobacteria	Epsilonproteobacteria	Campylobacterales	Campylobacteraceae	Campylobacter	Campylobacter coli	0	0	0	0	0	0.0022	0	0	0	0	0	0	0	0	0	0	0	0	0	0	0	0	0	0	0	0	0	0	0	195	k__Bacteria(2);p__Proteobacteria(1224);c__Epsilonproteobacteria(29547);o__Campylobacterales(213849);f__Campylobacteraceae(72294);g__Campylobacter(194);s__Campylobacter coli(195);
Prevotella corporis	Bacteria	Bacteroidetes	Bacteroidia	Bacteroidales	Prevotellaceae	Prevotella	Prevotella corporis	0.00011	0	0.00011	0.0001	8e-05	0.00017	6e-05	6e-05	9e-05	0.00012	0	8e-05	0.00018	9e-05	0.00017	0.0001	6e-05	0.0001	0.00015	0.00014	4e-05	0.00015	0.00012	0.0001	8e-05	9e-05	0.00012	0	0	28128	k__Bacteria(2);p__Bacteroidetes(976);c__Bacteroidia(200643);o__Bacteroidales(171549);f__Prevotellaceae(171552);g__Prevotella(838);s__Prevotella corporis(28128);
Bacteroides xylanisolvens	Bacteria	Bacteroidetes	Bacteroidia	Bacteroidales	Bacteroidaceae	Bacteroides	Bacteroides xylanisolvens	0.00014	0	0.00015	0.00013	0	0.00014	0	0.0001	0.00014	0.0001	0	0.00017	0	0	0	0.00018	9e-05	0.00013	0.00015	0.00012	0	0.00026	0	0	0	0.00014	0.00024	0	6e-05	371601	k__Bacteria(2);p__Bacteroidetes(976);c__Bacteroidia(200643);o__Bacteroidales(171549);f__Bacteroidaceae(815);g__Bacteroides(816);s__Bacteroides xylanisolvens(371601);
Prevotella oris	Bacteria	Bacteroidetes	Bacteroidia	Bacteroidales	Prevotellaceae	Prevotella	Prevotella oris	0.00019	0	0.00016	0.00019	0.00014	0.00031	0.00013	0.00012	0.00015	0.0002	0.00017	0.00018	0	0.0002	0.00027	0.00022	0.00017	0.00019	0.00032	0.00021	0	0.00034	0	0	0.00013	0.00016	0.00026	0.00018	0	28135	k__Bacteria(2);p__Bacteroidetes(976);c__Bacteroidia(200643);o__Bacteroidales(171549);f__Prevotellaceae(171552);g__Prevotella(838);s__Prevotella oris(28135);
Ruminococcus albus	Bacteria	Firmicutes	Clostridia	Clostridiales	Ruminococcaceae	Ruminococcus	Ruminococcus albus	0.0003	0.00051	0.00011	7e-05	9e-05	0.00027	0.00013	8e-05	0.00042	0.00098	0.00022	0.00013	0.00042	0.00089	0.00097	0.00011	0.00031	0.00022	5e-05	3e-05	0.00035	7e-05	0.00159	0.00278	0.00036	0.00014	0.00026	0.00031	0.00039	1264	k__Bacteria(2);p__Firmicutes(1239);c__Clostridia(186801);o__Clostridiales(186802);f__Ruminococcaceae(541000);g__Ruminococcus(1263);s__Ruminococcus albus(1264);
Mogibacterium_u_s	Bacteria	Firmicutes	Clostridia	Clostridiales	Clostridiales Family XIII. Incertae Sedis	Mogibacterium	Mogibacterium_u_s	0	0.00011	0	0	0	0	0	4e-05	0	0	0	0	0.00016	0	0	4e-05	0	0	0	4e-05	0	0	0	0	0	0	0	0	8e-05	86331	k__Bacteria(2);p__Firmicutes(1239);c__Clostridia(186801);o__Clostridiales(186802);f__Clostridiales Family XIII. Incertae Sedis(543314);g__Mogibacterium(86331);s__Mogibacterium_u_s(86331);
Lachnospiraceae bacterium 7_1_58FAA	Bacteria	Firmicutes	Clostridia	Clostridiales	Lachnospiraceae	Lachnospiraceae_u_g	Lachnospiraceae bacterium 7_1_58FAA	0	0.00102	0	0.00026	0	0	0	0.00024	0.00059	0.00036	0	0.00013	0	0.00049	0.0007	0.00025	0.00044	0.00037	0	0.00018	0.00021	0.0003	0	0.00098	0	0.00042	0.00079	0	0.00015	658087	k__Bacteria(2);p__Firmicutes(1239);c__Clostridia(186801);o__Clostridiales(186802);f__Lachnospiraceae(186803);g__Lachnospiraceae_u_g(186803);s__Lachnospiraceae bacterium 7_1_58FAA(658087);
Holdemanella biformis	Bacteria	Firmicutes	Erysipelotrichia	Erysipelotrichales	Erysipelotrichaceae	Holdemanella	Holdemanella biformis	0.00187	0.00077	0.00061	0.00491	0.00429	0.00881	0.00173	0.00182	0.00082	0.00159	0.00904	0.00234	0.00222	0.00213	0.00816	0.00549	0.00141	0.00334	0.00488	0.00165	0.00265	0.00799	0.00054	0.00082	0.00047	0.00402	0.00258	0.00572	0.00243	1735	k__Bacteria(2);p__Firmicutes(1239);c__Erysipelotrichia(526524);o__Erysipelotrichales(526525);f__Erysipelotrichaceae(128827);g__Holdemanella(1573535);s__Holdemanella biformis(1735);
Desulfovibrio piger	Bacteria	Proteobacteria	Deltaproteobacteria	Desulfovibrionales	Desulfovibrionaceae	Desulfovibrio	Desulfovibrio piger	0.0044	0.07059	0.00944	0.01881	0.02949	0.05451	0.01531	0.02442	0.00075	0.02356	0.01572	0.02937	0.02171	0.08094	0.02846	0.04699	0.02741	0.03656	0.02697	0.01653	0.00113	0.00044	0.00031	0.05267	0.03323	0.04808	0.00397	0.03945	0.06085	901	k__Bacteria(2);p__Proteobacteria(1224);c__Deltaproteobacteria(28221);o__Desulfovibrionales(213115);f__Desulfovibrionaceae(194924);g__Desulfovibrio(872);s__Desulfovibrio piger(901);
Lactobacillus reuteri	Bacteria	Firmicutes	Bacilli	Lactobacillales	Lactobacillaceae	Lactobacillus	Lactobacillus reuteri	0.00055	0	0.00244	0	0.00266	0.00233	0.00031	2e-05	0	0	0.01069	1e-05	0.00016	2e-05	5e-05	0.00138	8e-05	0	0.0082	0.00157	0.0001	5e-05	0.00012	0	0	3e-05	0.00144	0.00532	0.00182	1598	k__Bacteria(2);p__Firmicutes(1239);c__Bacilli(91061);o__Lactobacillales(186826);f__Lactobacillaceae(33958);g__Lactobacillus(1578);s__Lactobacillus reuteri(1598);
Candidatus Sulcia muelleri	Bacteria	Bacteroidetes	Flavobacteriia	Flavobacteriales	Flavobacteriales_u_f	Candidatus Sulcia	Candidatus Sulcia muelleri	0	0	0	0.00015	0	0	0	0	4e-05	2e-05	0	0	0	2e-05	0	0	0	0	0	0	2e-05	0	0	0	0	0	0	0	0	336810	k__Bacteria(2);p__Bacteroidetes(976);c__Flavobacteriia(117743);o__Flavobacteriales(200644);f__Flavobacteriales_u_f(200644);g__Candidatus Sulcia(336809);s__Candidatus Sulcia muelleri(336810);
Asticcacaulis_u_s	Bacteria	Proteobacteria	Alphaproteobacteria	Caulobacterales	Caulobacteraceae	Asticcacaulis	Asticcacaulis_u_s	4e-05	0	3e-05	0	2e-05	9e-05	1e-05	6e-05	0	3e-05	0	0	6e-05	3e-05	0	0	0	2e-05	0	0	4e-05	0	0	2e-05	1e-05	1e-05	0	5e-05	8e-05	76890	k__Bacteria(2);p__Proteobacteria(1224);c__Alphaproteobacteria(28211);o__Caulobacterales(204458);f__Caulobacteraceae(76892);g__Asticcacaulis(76890);s__Asticcacaulis_u_s(76890);
Prevotella sp. P5-60	Bacteria	Bacteroidetes	Bacteroidia	Bacteroidales	Prevotellaceae	Prevotella	Prevotella sp. P5-60	0	0	0	0	0	0	0	0	0	0	0.0044	0	0	0.00583	0	0	0	0	0	0	0	0	0	0	0	0	0	0	0	1602170	k__Bacteria(2);p__Bacteroidetes(976);c__Bacteroidia(200643);o__Bacteroidales(171549);f__Prevotellaceae(171552);g__Prevotella(838);s__Prevotella sp. P5-60(1602170);
Methylopila_u_s	Bacteria	Proteobacteria	Alphaproteobacteria	Rhizobiales	Methylocystaceae	Methylopila	Methylopila_u_s	0	0	1e-05	0	0	0	0	1e-05	0	0	0	0	0	0	0	1e-05	0	1e-05	0	0	0	1e-05	0	0	0	0	1e-05	0	1e-05	61653	k__Bacteria(2);p__Proteobacteria(1224);c__Alphaproteobacteria(28211);o__Rhizobiales(356);f__Methylocystaceae(31993);g__Methylopila(61653);s__Methylopila_u_s(61653);
Desulfobulbus sp. oral taxon 041	Bacteria	Proteobacteria	Deltaproteobacteria	Desulfobacterales	Desulfobulbaceae	Desulfobulbus	Desulfobulbus sp. oral taxon 041	0	0	0	0	0	0	0	2e-05	0	0	0	0	0	0	0	0	0	0	0	0	0	0	0	0	0	0	0	0	0	712258	k__Bacteria(2);p__Proteobacteria(1224);c__Deltaproteobacteria(28221);o__Desulfobacterales(213118);f__Desulfobulbaceae(213121);g__Desulfobulbus(893);s__Desulfobulbus sp. oral taxon 041(712258);
Pseudoflavonifractor capillosus	Bacteria	Firmicutes	Clostridia	Clostridiales	Clostridiales_u_f	Pseudoflavonifractor	Pseudoflavonifractor capillosus	0.00022	0.00059	0.00026	0.00014	0.00025	0.0004	0.00021	0.00022	0.00048	0.00038	0.00048	0.00011	0.0006	0.00031	0.0004	0.0002	0.00036	0.00031	7e-05	0.00015	0.00033	0.00017	0.00023	0.00052	0.00021	0.00031	0.0003	0.00037	0.00041	106588	k__Bacteria(2);p__Firmicutes(1239);c__Clostridia(186801);o__Clostridiales(186802);f__Clostridiales_u_f(186802);g__Pseudoflavonifractor(1017280);s__Pseudoflavonifractor capillosus(106588);
Selenomonas ruminantium	Bacteria	Firmicutes	Negativicutes	Selenomonadales	Selenomonadaceae	Selenomonas	Selenomonas ruminantium	0	0	0	2e-05	0	0	0	0	0	0	0	0	0	4e-05	0	2e-05	0	0	0	1e-05	0	0	0	0	0	0	0	0	0	971	k__Bacteria(2);p__Firmicutes(1239);c__Negativicutes(909932);o__Selenomonadales(909929);f__Selenomonadaceae(1843491);g__Selenomonas(970);s__Selenomonas ruminantium(971);
Coprococcus sp. ART55/1	Bacteria	Firmicutes	Clostridia	Clostridiales	Lachnospiraceae	Coprococcus	Coprococcus sp. ART55/1	0.01257	0.0002	0.00429	8e-05	0.0001	0.00169	0.00018	5e-05	0.00017	9e-05	0.02427	7e-05	0.00014	0.00106	0	3e-05	0.0001	8e-05	3e-05	9e-05	0.00015	5e-05	0.002	8e-05	5e-05	0.03023	0.00234	0.00026	0.00014	751585	k__Bacteria(2);p__Firmicutes(1239);c__Clostridia(186801);o__Clostridiales(186802);f__Lachnospiraceae(186803);g__Coprococcus(33042);s__Coprococcus sp. ART55/1(751585);
Dialister succinatiphilus	Bacteria	Firmicutes	Negativicutes	Veillonellales	Veillonellaceae	Dialister	Dialister succinatiphilus	0	0	0.00012	0	0.00023	0	0	0	0	0	0.00019	0	0	0	0	9e-05	0	0	3e-05	0.00015	0	0	0.00011	0	0	0.00025	0.00021	0.00027	0	487173	k__Bacteria(2);p__Firmicutes(1239);c__Negativicutes(909932);o__Veillonellales(1843489);f__Veillonellaceae(31977);g__Dialister(39948);s__Dialister succinatiphilus(487173);
[Clostridium] saccharogumia	Bacteria	Firmicutes	Erysipelotrichia	Erysipelotrichales	Erysipelotrichaceae	Erysipelatoclostridium	[Clostridium] saccharogumia	0	0	0	0	0	0	0	0	0	0	0	2e-05	0	5e-05	0	0	0	0	0	0	0	4e-05	0	0	0	0	0	0	0	341225	k__Bacteria(2);p__Firmicutes(1239);c__Erysipelotrichia(526524);o__Erysipelotrichales(526525);f__Erysipelotrichaceae(128827);g__Erysipelatoclostridium(1505663);s__[Clostridium] saccharogumia(341225);
Flammeovirga_u_s	Bacteria	Bacteroidetes	Cytophagia	Cytophagales	Flammeovirgaceae	Flammeovirga	Flammeovirga_u_s	0	2e-05	0	0	0	4e-05	2e-05	0	0	2e-05	0	0	0	0	0	0	2e-05	0	1e-05	0	1e-05	0	1e-05	0	0	0	0	0	0	59739	k__Bacteria(2);p__Bacteroidetes(976);c__Cytophagia(768503);o__Cytophagales(768507);f__Flammeovirgaceae(200667);g__Flammeovirga(59739);s__Flammeovirga_u_s(59739);
Mobiluncus_u_s	Bacteria	Actinobacteria	Actinobacteria	Actinomycetales	Actinomycetaceae	Mobiluncus	Mobiluncus_u_s	0	0	0	0	0	0	0	0	0	0	0	0	0	0	0	0	0	0	0	0.0001	0	0	0	0	0	0	0	0	0	2050	k__Bacteria(2);p__Actinobacteria(201174);c__Actinobacteria(1760);o__Actinomycetales(2037);f__Actinomycetaceae(2049);g__Mobiluncus(2050);s__Mobiluncus_u_s(2050);
Spiribacter_u_s	Bacteria	Proteobacteria	Gammaproteobacteria	Chromatiales	Ectothiorhodospiraceae	Spiribacter	Spiribacter_u_s	0	0	0	0	0	0	0	0	0	0	0.0001	0	0.00014	0	0	0	0	0	0	0	0	0	0	0	0	0	0	0	0	1335745	k__Bacteria(2);p__Proteobacteria(1224);c__Gammaproteobacteria(1236);o__Chromatiales(135613);f__Ectothiorhodospiraceae(72276);g__Spiribacter(1335745);s__Spiribacter_u_s(1335745);
Lachnospiraceae bacterium 5_1_63FAA	Bacteria	Firmicutes	Clostridia	Clostridiales	Lachnospiraceae	Lachnospiraceae_u_g	Lachnospiraceae bacterium 5_1_63FAA	0.00279	5e-05	0.00233	0.00018	0.00448	0.00539	0.00457	0.00191	8e-05	0.00011	0.00147	0.00402	0.01383	8e-05	0.00534	0.00204	0.00015	0.00028	0.00344	0.00494	0.00016	0.00362	0.00012	9e-05	0.00017	0.00553	0.00026	0.01509	0.00015	658089	k__Bacteria(2);p__Firmicutes(1239);c__Clostridia(186801);o__Clostridiales(186802);f__Lachnospiraceae(186803);g__Lachnospiraceae_u_g(186803);s__Lachnospiraceae bacterium 5_1_63FAA(658089);
Anaerobiospirillum succiniciproducens	Bacteria	Proteobacteria	Gammaproteobacteria	Aeromonadales	Succinivibrionaceae	Anaerobiospirillum	Anaerobiospirillum succiniciproducens	0	0.00011	0	0	5e-05	0	0	0	0.00045	0	0	0	0	0	0	0	0	0	4e-05	0	0	0.03525	4e-05	0.00015	0	0	0	0	0	13335	k__Bacteria(2);p__Proteobacteria(1224);c__Gammaproteobacteria(1236);o__Aeromonadales(135624);f__Succinivibrionaceae(83763);g__Anaerobiospirillum(13334);s__Anaerobiospirillum succiniciproducens(13335);
Dorea longicatena	Bacteria	Firmicutes	Clostridia	Clostridiales	Lachnospiraceae	Dorea	Dorea longicatena	0.00308	0.00253	0.0039	0.0027	0.0029	0.00812	0.00512	0.00132	0.00099	0.00038	0.00973	0.00206	0.00205	0.0004	0.00298	0.00045	0.00454	0.00036	0.00557	0.02561	0.00061	0.00126	0.00123	0.00039	0.00025	0.021	0.0035	0.01234	0.0003	88431	k__Bacteria(2);p__Firmicutes(1239);c__Clostridia(186801);o__Clostridiales(186802);f__Lachnospiraceae(186803);g__Dorea(189330);s__Dorea longicatena(88431);
Parabacteroides_u_s	Bacteria	Bacteroidetes	Bacteroidia	Bacteroidales	Tannerellaceae	Parabacteroides	Parabacteroides_u_s	0.00022	0.00106	0.0007	0.00034	0.00039	0.00178	0.00035	0.00055	0.00157	0.00048	0.00024	0.00037	0.00138	0.00076	0.00073	0.00068	5e-05	0.00091	8e-05	7e-05	0.00069	0.00041	0.00011	0.00104	0.00151	0.00062	0.00162	0.00087	0.00016	375288	k__Bacteria(2);p__Bacteroidetes(976);c__Bacteroidia(200643);o__Bacteroidales(171549);f__Tannerellaceae(2005525);g__Parabacteroides(375288);s__Parabacteroides_u_s(375288);
Gemmatimonas_u_s	Bacteria	Gemmatimonadetes	Gemmatimonadetes	Gemmatimonadales	Gemmatimonadaceae	Gemmatimonas	Gemmatimonas_u_s	0	0	1e-05	1e-05	0	3e-05	2e-05	0	0	0	4e-05	2e-05	0	0	0	0	0	0	0	0	0	1e-05	0	0	0	0	1e-05	2e-05	1e-05	173479	k__Bacteria(2);p__Gemmatimonadetes(142182);c__Gemmatimonadetes(219685);o__Gemmatimonadales(219686);f__Gemmatimonadaceae(219687);g__Gemmatimonas(173479);s__Gemmatimonas_u_s(173479);
[Propionibacterium] namnetense	Bacteria	Actinobacteria	Actinobacteria	Propionibacteriales	Propionibacteriaceae	Cutibacterium	[Propionibacterium] namnetense	0	0.00035	0	0	0	0.00034	0	7e-05	0	0	0	0	0	0	0	0	0	0	0	0	0	0	0	0	0	0.00019	0	0	0	1574624	k__Bacteria(2);p__Actinobacteria(201174);c__Actinobacteria(1760);o__Propionibacteriales(85009);f__Propionibacteriaceae(31957);g__Cutibacterium(1912216);s__[Propionibacterium] namnetense(1574624);
Bacteriovorax_u_s	Bacteria	Proteobacteria	Oligoflexia	Bacteriovoracales	Bacteriovoracaceae	Bacteriovorax	Bacteriovorax_u_s	0	0	0	0	0	0	0	0	0	0	0	0	0	0	0	0	0	0	0	0	0	0	0	0	0	0	0	0.00374	0	146784	k__Bacteria(2);p__Proteobacteria(1224);c__Oligoflexia(1553900);o__Bacteriovoracales(2024979);f__Bacteriovoracaceae(263369);g__Bacteriovorax(146784);s__Bacteriovorax_u_s(146784);
Agathobaculum desmolans	Bacteria	Firmicutes	Clostridia	Clostridiales	Ruminococcaceae	Agathobaculum	Agathobaculum desmolans	8e-05	0.00014	0.00011	6e-05	0.00012	0.0001	0.00011	8e-05	0.00014	0.00014	0.00024	3e-05	0.00015	9e-05	0.00015	5e-05	0.00013	0.0001	3e-05	5e-05	0.00012	4e-05	5e-05	0.00014	0.00015	9e-05	0.00049	0.00011	9e-05	39484	k__Bacteria(2);p__Firmicutes(1239);c__Clostridia(186801);o__Clostridiales(186802);f__Ruminococcaceae(541000);g__Agathobaculum(2048137);s__Agathobaculum desmolans(39484);
Kocuria_u_s	Bacteria	Actinobacteria	Actinobacteria	Micrococcales	Micrococcaceae	Kocuria	Kocuria_u_s	0	0	0	0	0	0	1e-05	0	0	0	0	0	0	0	0	0	0	0	0	0	0	0	0	0	0	0.00037	0	0	0	57493	k__Bacteria(2);p__Actinobacteria(201174);c__Actinobacteria(1760);o__Micrococcales(85006);f__Micrococcaceae(1268);g__Kocuria(57493);s__Kocuria_u_s(57493);
Pilimelia anulata	Bacteria	Actinobacteria	Actinobacteria	Micromonosporales	Micromonosporaceae	Pilimelia	Pilimelia anulata	0	0	0	0	0	0	0	2e-05	0	0	0	0	0	0	0	0	0	0	0	0	0	0	0	0	0	0	0	0	0	53371	k__Bacteria(2);p__Actinobacteria(201174);c__Actinobacteria(1760);o__Micromonosporales(85008);f__Micromonosporaceae(28056);g__Pilimelia(53370);s__Pilimelia anulata(53371);
Collinsella tanakaei	Bacteria	Actinobacteria	Coriobacteriia	Coriobacteriales	Coriobacteriaceae	Collinsella	Collinsella tanakaei	0	0	0	0	0	0	0	0	0	0	0	0	0	0	0	0	0	0	0	2e-05	0	0	0	0	0	5e-05	6e-05	0	0	626935	k__Bacteria(2);p__Actinobacteria(201174);c__Coriobacteriia(84998);o__Coriobacteriales(84999);f__Coriobacteriaceae(84107);g__Collinsella(102106);s__Collinsella tanakaei(626935);
Treponema succinifaciens	Bacteria	Spirochaetes	Spirochaetia	Spirochaetales	Spirochaetaceae	Treponema	Treponema succinifaciens	0.05371	0.00641	0.00118	0.03141	0.00331	0.00521	0.00154	0.03152	0.03563	0.04035	0.01145	0.00278	0.00415	0.00059	0.00227	0.00713	0.11623	0.00434	0.0037	0.01616	0.0256	9e-05	0.14333	0.01493	0.01876	0.00133	0.00896	0.00519	0.00674	167	k__Bacteria(2);p__Spirochaetes(203691);c__Spirochaetia(203692);o__Spirochaetales(136);f__Spirochaetaceae(137);g__Treponema(157);s__Treponema succinifaciens(167);
Cytophagaceae_u_s	Bacteria	Bacteroidetes	Cytophagia	Cytophagales	Cytophagaceae	Cytophagaceae_u_g	Cytophagaceae_u_s	0.00013	0	0	0	0	0	0	0	0	9e-05	0	0	0	0	0	8e-05	0	0	0	0	0	0	0	0	0	0	0	0	0	89373	k__Bacteria(2);p__Bacteroidetes(976);c__Cytophagia(768503);o__Cytophagales(768507);f__Cytophagaceae(89373);g__Cytophagaceae_u_g(89373);s__Cytophagaceae_u_s(89373);
Thalassospira_u_s	Bacteria	Proteobacteria	Alphaproteobacteria	Rhodospirillales	Rhodospirillaceae	Thalassospira	Thalassospira_u_s	0	0	0	0	0	0	0	0	0	0	0	0	0	1e-05	0	0	0	0	0	0	0	0	0	0	0	0	0	0	0	168934	k__Bacteria(2);p__Proteobacteria(1224);c__Alphaproteobacteria(28211);o__Rhodospirillales(204441);f__Rhodospirillaceae(41295);g__Thalassospira(168934);s__Thalassospira_u_s(168934);
Bacteroides fragilis	Bacteria	Bacteroidetes	Bacteroidia	Bacteroidales	Bacteroidaceae	Bacteroides	Bacteroides fragilis	0	0	0	0	0	0.00242	0	3e-05	0	0	0	0	0	0	0	0	0	0	0	0	0.00036	0.00151	0	0	0	0	0.00174	0	0.00078	817	k__Bacteria(2);p__Bacteroidetes(976);c__Bacteroidia(200643);o__Bacteroidales(171549);f__Bacteroidaceae(815);g__Bacteroides(816);s__Bacteroides fragilis(817);
Granulicatella_u_s	Bacteria	Firmicutes	Bacilli	Lactobacillales	Carnobacteriaceae	Granulicatella	Granulicatella_u_s	0.00015	0	0	0	0	0	0	2e-05	0	0	0	1e-05	0	0	0	0	0	0	0	0	0	2e-05	0	0	0	2e-05	0	0	0	117563	k__Bacteria(2);p__Firmicutes(1239);c__Bacilli(91061);o__Lactobacillales(186826);f__Carnobacteriaceae(186828);g__Granulicatella(117563);s__Granulicatella_u_s(117563);
Succinivibrionaceae bacterium WG-1	Bacteria	Proteobacteria	Gammaproteobacteria	Aeromonadales	Succinivibrionaceae	Succinivibrionaceae_u_g	Succinivibrionaceae bacterium WG-1	0	0	0	0	0.00012	0	0	0	0	0	0	0	0	0	0	0	0	0	0	0.0001	0	0	5e-05	0	0	0	0.00029	0	0	758828	k__Bacteria(2);p__Proteobacteria(1224);c__Gammaproteobacteria(1236);o__Aeromonadales(135624);f__Succinivibrionaceae(83763);g__Succinivibrionaceae_u_g(83763);s__Succinivibrionaceae bacterium WG-1(758828);
Streptococcus pasteurianus	Bacteria	Firmicutes	Bacilli	Lactobacillales	Streptococcaceae	Streptococcus	Streptococcus pasteurianus	2e-05	0	4e-05	0	0	0	0	0	0	0	0	0	0	0	0	2e-05	0	0	0	2e-05	0	0	2e-05	0	0	0	2e-05	0	0	197614	k__Bacteria(2);p__Firmicutes(1239);c__Bacilli(91061);o__Lactobacillales(186826);f__Streptococcaceae(1300);g__Streptococcus(1301);s__Streptococcus pasteurianus(197614);
Elusimicrobium minutum	Bacteria	Elusimicrobia	Elusimicrobia	Elusimicrobiales	Elusimicrobiaceae	Elusimicrobium	Elusimicrobium minutum	0	0.00092	0	0	0	0.0003	0	0	0	9e-05	6e-05	9e-05	0.00045	0	0.00015	0	0	0	0	0	0	0	0	0	0	0	0	0	0	423605	k__Bacteria(2);p__Elusimicrobia(74152);c__Elusimicrobia(641853);o__Elusimicrobiales(641854);f__Elusimicrobiaceae(641876);g__Elusimicrobium(423604);s__Elusimicrobium minutum(423605);
Parabacteroides merdae	Bacteria	Bacteroidetes	Bacteroidia	Bacteroidales	Tannerellaceae	Parabacteroides	Parabacteroides merdae	0	0	4e-05	5e-05	0	0.00013	0	2e-05	0	0	0	0	0	0.00011	0	3e-05	0	0.0001	0	2e-05	0	0	3e-05	0	0	0	6e-05	0	0	46503	k__Bacteria(2);p__Bacteroidetes(976);c__Bacteroidia(200643);o__Bacteroidales(171549);f__Tannerellaceae(2005525);g__Parabacteroides(375288);s__Parabacteroides merdae(46503);
Desulfobacter_u_s	Bacteria	Proteobacteria	Deltaproteobacteria	Desulfobacterales	Desulfobacteraceae	Desulfobacter	Desulfobacter_u_s	1e-05	0	0	0	0	2e-05	0	0	4e-05	0	0	0	5e-05	1e-05	0	0	0	0	0	0	4e-05	0	0	0	0	0	0	0.00013	0	2289	k__Bacteria(2);p__Proteobacteria(1224);c__Deltaproteobacteria(28221);o__Desulfobacterales(213118);f__Desulfobacteraceae(213119);g__Desulfobacter(2289);s__Desulfobacter_u_s(2289);
Ruminococcaceae_u_s	Bacteria	Firmicutes	Clostridia	Clostridiales	Ruminococcaceae	Ruminococcaceae_u_g	Ruminococcaceae_u_s	0	0	0	0	0	0	0	0	0	0	0	0.00027	0	0	0	0	0	0	0	0	0	0	0	0	0	0	5e-05	0	0	541000	k__Bacteria(2);p__Firmicutes(1239);c__Clostridia(186801);o__Clostridiales(186802);f__Ruminococcaceae(541000);g__Ruminococcaceae_u_g(541000);s__Ruminococcaceae_u_s(541000);
Neorickettsia_u_s	Bacteria	Proteobacteria	Alphaproteobacteria	Rickettsiales	Anaplasmataceae	Neorickettsia	Neorickettsia_u_s	0	0	0	0	0	0	0.00013	0	0	0	0	0	0	0	0	0	7e-05	0	0	0	0	0	0	0	0	0	0	0	0	33993	k__Bacteria(2);p__Proteobacteria(1224);c__Alphaproteobacteria(28211);o__Rickettsiales(766);f__Anaplasmataceae(942);g__Neorickettsia(33993);s__Neorickettsia_u_s(33993);
Sharpea azabuensis	Bacteria	Firmicutes	Bacilli	Lactobacillales	Lactobacillaceae	Sharpea	Sharpea azabuensis	0	0	0	0	0	0	0	0	0	0	0	0	0	0	0	0	0	0	4e-05	6e-05	0	3e-05	0	0	0	5e-05	0	0	0	322505	k__Bacteria(2);p__Firmicutes(1239);c__Bacilli(91061);o__Lactobacillales(186826);f__Lactobacillaceae(33958);g__Sharpea(519427);s__Sharpea azabuensis(322505);
Prevotella ruminicola	Bacteria	Bacteroidetes	Bacteroidia	Bacteroidales	Prevotellaceae	Prevotella	Prevotella ruminicola	8e-05	0	7e-05	8e-05	0	0.00013	0	6e-05	0	0	0	9e-05	0	0	0	0.0001	0	9e-05	0.0001	7e-05	0	0.00016	0	0	0	0	0.00012	0	0	839	k__Bacteria(2);p__Bacteroidetes(976);c__Bacteroidia(200643);o__Bacteroidales(171549);f__Prevotellaceae(171552);g__Prevotella(838);s__Prevotella ruminicola(839);
Haemophilus_u_s	Bacteria	Proteobacteria	Gammaproteobacteria	Pasteurellales	Pasteurellaceae	Haemophilus	Haemophilus_u_s	9e-05	0	0	3e-05	0	0.0001	9e-05	0	0	9e-05	0	1e-05	0	0	0	2e-05	0	0	5e-05	2e-05	0	1e-05	6e-05	0	5e-05	0.00014	2e-05	5e-05	0	724	k__Bacteria(2);p__Proteobacteria(1224);c__Gammaproteobacteria(1236);o__Pasteurellales(135625);f__Pasteurellaceae(712);g__Haemophilus(724);s__Haemophilus_u_s(724);
Butyricimonas virosa	Bacteria	Bacteroidetes	Bacteroidia	Bacteroidales	Odoribacteraceae	Butyricimonas	Butyricimonas virosa	0	0.00046	0	0.00102	0	0	0	0.00048	0.00063	0.0007	0	0.00145	0	0.00028	0	0.00324	0.00018	0.00058	0	0	0	0.00133	0	0.00082	0.00095	0	0.0001	0	0.00024	544645	k__Bacteria(2);p__Bacteroidetes(976);c__Bacteroidia(200643);o__Bacteroidales(171549);f__Odoribacteraceae(1853231);g__Butyricimonas(574697);s__Butyricimonas virosa(544645);
[Eubacterium] hallii	Bacteria	Firmicutes	Clostridia	Clostridiales	Eubacteriaceae	Eubacterium	[Eubacterium] hallii	0.0031	0.00026	0.00269	0.00104	0.00081	0.0035	0.00297	0.00097	0.00327	0.00077	0.00228	0.00241	0.00693	0.00256	0.00144	0.00088	0.0002	0.00117	0.0042	0.00528	0.00027	0.00193	0.00815	0.00016	0.00076	0.00347	0.00775	0.00231	0.00063	39488	k__Bacteria(2);p__Firmicutes(1239);c__Clostridia(186801);o__Clostridiales(186802);f__Eubacteriaceae(186806);g__Eubacterium(1730);s__[Eubacterium] hallii(39488);
Olsenella profusa	Bacteria	Actinobacteria	Coriobacteriia	Coriobacteriales	Atopobiaceae	Olsenella	Olsenella profusa	0	0	0	0	0	0	0	0	0	0	0	0	0	0	0	0	0	0	0	0	0	0	0	0	0	0	3e-05	0	0	138595	k__Bacteria(2);p__Actinobacteria(201174);c__Coriobacteriia(84998);o__Coriobacteriales(84999);f__Atopobiaceae(1643824);g__Olsenella(133925);s__Olsenella profusa(138595);
Actinomyces sp. oral taxon 175	Bacteria	Actinobacteria	Actinobacteria	Actinomycetales	Actinomycetaceae	Actinomyces	Actinomyces sp. oral taxon 175	0	0	0	8e-05	0	0	0	0	0	0	0	0	0	0	0	0	0	0	0	0	0	0	0	0	0	0	0	0	0	712119	k__Bacteria(2);p__Actinobacteria(201174);c__Actinobacteria(1760);o__Actinomycetales(2037);f__Actinomycetaceae(2049);g__Actinomyces(1654);s__Actinomyces sp. oral taxon 175(712119);
Actinomyces cardiffensis	Bacteria	Actinobacteria	Actinobacteria	Actinomycetales	Actinomycetaceae	Actinomyces	Actinomyces cardiffensis	0	0	0	0	0	0	0	0	0	0	0	0	0	0	0	0	0	0	0	0	0	0	0	0	0	0	0	0	4e-05	181487	k__Bacteria(2);p__Actinobacteria(201174);c__Actinobacteria(1760);o__Actinomycetales(2037);f__Actinomycetaceae(2049);g__Actinomyces(1654);s__Actinomyces cardiffensis(181487);
Ruminococcaceae bacterium D16	Bacteria	Firmicutes	Clostridia	Clostridiales	Ruminococcaceae	Ruminococcaceae_u_g	Ruminococcaceae bacterium D16	0.00061	0.00228	0.00424	0.00066	0.00086	0.00144	0.00074	0.00108	0.0017	0.00188	0.00182	0.0006	0.00295	0.00113	0.00138	0.0009	0.00095	0.00116	0.00033	0.00049	0.00132	0.00059	0.0008	0.00316	0.00081	0.00098	0.00126	0.0014	0.00128	552398	k__Bacteria(2);p__Firmicutes(1239);c__Clostridia(186801);o__Clostridiales(186802);f__Ruminococcaceae(541000);g__Ruminococcaceae_u_g(541000);s__Ruminococcaceae bacterium D16(552398);
Corynebacterium tuberculostearicum	Bacteria	Actinobacteria	Actinobacteria	Corynebacteriales	Corynebacteriaceae	Corynebacterium	Corynebacterium tuberculostearicum	0	0	0	0	0	0	6e-05	0	0	0	0	0	0	5e-05	0	0	0	0	0	0	0	0	0	0	0	0	5e-05	0	0	38304	k__Bacteria(2);p__Actinobacteria(201174);c__Actinobacteria(1760);o__Corynebacteriales(85007);f__Corynebacteriaceae(1653);g__Corynebacterium(1716);s__Corynebacterium tuberculostearicum(38304);
Herbaspirillum_u_s	Bacteria	Proteobacteria	Betaproteobacteria	Burkholderiales	Oxalobacteraceae	Herbaspirillum	Herbaspirillum_u_s	0	0	0	0	0	2e-05	0	0	1e-05	2e-05	0	1e-05	0	1e-05	0	1e-05	0	1e-05	0	0	0	0	0	0	0	0	1e-05	0	0	963	k__Bacteria(2);p__Proteobacteria(1224);c__Betaproteobacteria(28216);o__Burkholderiales(80840);f__Oxalobacteraceae(75682);g__Herbaspirillum(963);s__Herbaspirillum_u_s(963);
Caldicellulosiruptor_u_s	Bacteria	Firmicutes	Clostridia	Thermoanaerobacterales	Thermoanaerobacterales Family III. Incertae Sedis	Caldicellulosiruptor	Caldicellulosiruptor_u_s	0	0	0	0	0.0001	0.00179	0.00128	0	0	0	0	0	0.00129	0	0.00286	0	0	0.00022	0	0.00011	0	0	0	0.00196	0	0	0	0.00339	0	44000	k__Bacteria(2);p__Firmicutes(1239);c__Clostridia(186801);o__Thermoanaerobacterales(68295);f__Thermoanaerobacterales Family III. Incertae Sedis(543371);g__Caldicellulosiruptor(44000);s__Caldicellulosiruptor_u_s(44000);
Dialister invisus	Bacteria	Firmicutes	Negativicutes	Veillonellales	Veillonellaceae	Dialister	Dialister invisus	0	0	0	0	0	0	0	0	0	0	0	3e-05	0	0	0	0	0	0	0	0	0	0	0	0	0	0	0	0	0	218538	k__Bacteria(2);p__Firmicutes(1239);c__Negativicutes(909932);o__Veillonellales(1843489);f__Veillonellaceae(31977);g__Dialister(39948);s__Dialister invisus(218538);
Actinomyces viscosus	Bacteria	Actinobacteria	Actinobacteria	Actinomycetales	Actinomycetaceae	Actinomyces	Actinomyces viscosus	0	0	0	7e-05	0	0	0	0	0	0	0	0	0	0	0	0	0	0	0	0	0	0	0	0	0	0	0	0	0	1656	k__Bacteria(2);p__Actinobacteria(201174);c__Actinobacteria(1760);o__Actinomycetales(2037);f__Actinomycetaceae(2049);g__Actinomyces(1654);s__Actinomyces viscosus(1656);
Prevotella bivia	Bacteria	Bacteroidetes	Bacteroidia	Bacteroidales	Prevotellaceae	Prevotella	Prevotella bivia	0.00012	4e-05	8e-05	0.00019	6e-05	0.00039	0.00031	0.00035	0.00014	0.00026	8e-05	0.00034	0.0006	0.00039	0.00031	6e-05	3e-05	0.00036	0.00017	0.00041	8e-05	0.00031	0.00014	8e-05	0.0002	7e-05	0.00022	0.00035	0.00015	28125	k__Bacteria(2);p__Bacteroidetes(976);c__Bacteroidia(200643);o__Bacteroidales(171549);f__Prevotellaceae(171552);g__Prevotella(838);s__Prevotella bivia(28125);
Ruminococcus bromii	Bacteria	Firmicutes	Clostridia	Clostridiales	Ruminococcaceae	Ruminococcus	Ruminococcus bromii	0.00018	0.00074	0.00065	0.00011	0.00017	0.00161	0.00426	0.00015	0.00044	0.00034	0.00034	4e-05	0.01515	0.00023	0.00045	7e-05	0.00032	0.00032	4e-05	0.00384	0.00026	0.0001	0.00026	0.00075	0.00027	0.00047	0.00016	0.00191	0.00025	40518	k__Bacteria(2);p__Firmicutes(1239);c__Clostridia(186801);o__Clostridiales(186802);f__Ruminococcaceae(541000);g__Ruminococcus(1263);s__Ruminococcus bromii(40518);
