# Supplementary material for: Diet, obesity, and the gut microbiome as determinants modulating metabolic outcomes in a non-human primate model
Source: Microbiome. 2021 May 5;9:100. doi: 10.1186/s40168-021-01069-y (PMC8101030; doi:10.1186/s40168-021-01069-y)
Supplement: Supplementary file 4 — Additional file 3. [file 40168_2021_1069_MOESM4_ESM.xlsx]

## Sheet: Explanation
	OrigScale		Values are normalized in terms of raw area counts.
			For a single day run, this is equivalent to the raw data.
	ScaledImpData		Each biochemical in OrigScale is rescaled to set the median equal to 1.
			Then, missing values are imputed with the minimum.
	Pathway Heat Map		This is the heat map associated with the statistical analysis of the data.
			Indicates ratios, p- and q-values for each comparison.
			0.55	Green: indicates significant difference (p≤0.05) between the groups shown, metabolite ratio of < 1.00
			0.76	Light Green: narrowly missed statistical cutoff for significance 0.05<p<0.10, metabolite ratio of < 1.00
			1.71	Red: indicates significant difference (p≤0.05) between the groups shown; metabolite ratio of ≥ 1.00
			1.32	Light Red: narrowly missed statistical cutoff for significance 0.05<p<0.10, metabolite ratio of ≥ 1.00
			1.2	Non-colored text and cell: mean values are not significantly different for that comparison
		* indicates compounds that have not been officially confirmed based on a standard, but we are confident in its identity
	Box Plots - Alpha		Box plots are provided for each biochemical detected, sorted alphabetically by biochemical name.
	Box Plots - Pathway		Box plots are provided for each biochemical detected, sorted by biochemical pathway.

## Sheet: OrigScale
												SAMPLE NAME	WAKE-00262	WAKE-00263	WAKE-00264	WAKE-00265	WAKE-00268	WAKE-00270	WAKE-00272	WAKE-00273	WAKE-00275	WAKE-00276	WAKE-00284	WAKE-00286	WAKE-00292	WAKE-00294	WAKE-00296
												PARENT SAMPLE ID	3734204	3734205	3734206	3734207	3734210	3734212	3734214	3734215	3734217	3734218	3734226	3734228	3734236	3734240	3734242
												CLIENT IDENTIFIER	X_13_003_8360_10_5_16_plasma_A	X_13_003_8361_10_7_16_plasma_A	X_13_003_8362_10_3_16_plasma_A	X_13_003_8363_10_5_16_plasma_A	X_13_003_8366_10_10_16_plasma_A	X_13_003_8368_10_3_16_plasma_A	X_13_003_8370_10_10_16_plasma_A	X_13_003_8371_10_3_16_plasma_A	X_13_003_8373_10_10_16_plasma_A	X_13_003_8374_10_5_16_plasma_A	X_13_003_8384_10_7_16_plasma_A	X_13_003_8386_10_5_16_plasma_A	X_13_003_8392_10_5_16_plasma_A	X_13_003_8395_10_7_16_plasma_A	X_13_003_8397_10_5_16_plasma_A
												GROUP ID	P Copri Low	P Copri High	P Copri High	P Copri High	P Copri Low	P Copri Low	P Copri Low	P Copri High	P Copri Low	P Copri Low	P Copri Low	P Copri High	P Copri High	P Copri High	P Copri High
												AGE	11.59	10.89	12.48	11.08	11.6	11.58	11.6	11.58	12.5	10.88	12.53	11.46	11.46	10.96	10.92
												ANIMAL ID	8360	8361	8362	8363	8366	8368	8370	8371	8373	8374	8384	8386	8392	8395	8397
												BMI	71.9908	35.7496	40.3591	48.6177	35.3339	45.0831	34.5371	35.1817	63.0143	45.7696	60.6286	77.2441	42.8458	57.295	32.4196
												COMMENT	EDTA_K	EDTA_K	EDTA_K	EDTA_K	EDTA_K	EDTA_K	EDTA_K	EDTA_K	EDTA_K	EDTA_K	EDTA_K	EDTA_K	EDTA_K	EDTA_K	EDTA_K
												GENDER	F	F	F	F	F	F	F	F	F	F	F	F	F	F	F
												GROUP NUMBER	3	3	3	3	3	3	3	3	3	3	3	3	3	3	3
												PLOT NAME	West	West	West	West	West	West	West	West	West	West	West	West	West	West	West
												RACE	NHP_cyno	NHP_cyno	NHP_cyno	NHP_cyno	NHP_cyno	NHP_cyno	NHP_cyno	NHP_cyno	NHP_cyno	NHP_cyno	NHP_cyno	NHP_cyno	NHP_cyno	NHP_cyno	NHP_cyno
												SAMPLE NUMBER	3	4	5	6	9	11	13	14	16	17	25	27	33	35	37
PATHWAY SORTORDER	BIOCHEMICAL	SUPER PATHWAY	SUB PATHWAY	COMP ID	PLATFORM	CHEMICAL ID	RI	MASS	CAS	PUBCHEM	KEGG	Group HMDB	Monkey Blood Western Diet	Monkey Blood Western Diet	Monkey Blood Western Diet	Monkey Blood Western Diet	Monkey Blood Western Diet	Monkey Blood Western Diet	Monkey Blood Western Diet	Monkey Blood Western Diet	Monkey Blood Western Diet	Monkey Blood Western Diet	Monkey Blood Western Diet	Monkey Blood Western Diet	Monkey Blood Western Diet	Monkey Blood Western Diet	Monkey Blood Western Diet
805	bradykinin, hydroxy-pro(3)	Peptide	Polypeptide	33962	LC/MS Pos Late	100001237	776	538.785	37642-65-2	169947		HMDB11728		126212		276344	170220	397184	530876	576032		440742	204599
2127	1-(1-enyl-oleoyl)-GPE (P-18:1)*	Lipid	Lysoplasmalogen	44621	LC/MS Pos Late	100005372	1566	464.314					996814	554216	732013	1692663	459375	1050774	941704	780760	226603	902611	1625238	1327798	824292	5307979	4108038
2108	1-(1-enyl-palmitoyl)-2-arachidonoyl-GPC (P-16:0/20:4)*	Lipid	Plasmalogen	52689	LC/MS Pos Late	100009014	2154	766.575				HMDB11220	37395476	43948648	45934556	56257372	59679304	61177304	75998824	46112208	28188712	68517816	40552536	38461036	54475580	51202868	43725292
2100	1-(1-enyl-palmitoyl)-2-arachidonoyl-GPE (P-16:0/20:4)*	Lipid	Plasmalogen	52673	LC/MS Pos Late	100009002	2270	724.528				HMDB11352	7023361	6365513	7047805	7682210	8137060	7.44738e+06	7.63997e+06	4997153	7274694	7167189	8971189	8456093	6876376	9057533	5549602
2109	1-(1-enyl-palmitoyl)-2-linoleoyl-GPC (P-16:0/18:2)*	Lipid	Plasmalogen	52682	LC/MS Pos Late	100009009	2226	742.575				HMDB11211	21238664	21992916	16928160	38181612	43109904	39713560	27512770	14945481	14157443	39318584	24009398	29643658	25953010	28009086	20357036
2097	1-(1-enyl-palmitoyl)-2-linoleoyl-GPE (P-16:0/18:2)*	Lipid	Plasmalogen	52677	LC/MS Pos Late	100009069	2351	700.528				HMDB11343	2671903	2277268	1429378	2988103	2748671	3.17967e+06	1861483	2.07242e+06	2831635	2307932	3373262	3448432	2867682	5679588	3446552
2102	1-(1-enyl-palmitoyl)-2-oleoyl-GPC (P-16:0/18:1)*	Lipid	Plasmalogen	52478	LC/MS Pos Late	100009007	2443	744.59					12730094	13780663	12784588	17677772	22805206	21156010	20616916	11816967	10553081	25343248	18439924	17185102	17503166	19457940	16079021
2096	1-(1-enyl-palmitoyl)-2-oleoyl-GPE (P-16:0/18:1)*	Lipid	Plasmalogen	52477	LC/MS Pos Late	100009005	2600	702.543				HMDB11342	3939237	2817385	2297187	4728836	4919976	7774872	2768159	2316352	2755082	4199030	4573166	4924321	4045313	6593715	3173586
2099	1-(1-enyl-palmitoyl)-2-palmitoleoyl-GPC (P-16:0/16:1)*	Lipid	Plasmalogen	52713	LC/MS Pos Late	100009160	2218	716.559				HMDB11207	1587105	1922537	1507042	2.09113e+06	2715980	2666639	2531616	946089	1317952	3059067	1982193	2015390	2144633	2.05943e+06	1632830
2098	1-(1-enyl-palmitoyl)-2-palmitoyl-GPC (P-16:0/16:0)*	Lipid	Plasmalogen	52716	LC/MS Pos Late	100009162	2454	718.575		11146967		HMDB11206	10283936	13631042	9115709	11439195	17058458	15419665	12793729	5624001	8014385	17751212	11671377	13290817	11515228	9407768	10114841
2124	1-(1-enyl-palmitoyl)-GPC (P-16:0)*	Lipid	Lysoplasmalogen	52474	LC/MS Pos Late	100002875	1547	480.345		10917802		HMDB10407	5618954	4902728	6.86522e+06	15075238	4274692	7.06773e+06	12364653	7.03014e+06	1606228	8841026	10109349	6965238	6.97851e+06	30831706	38934032
2125	1-(1-enyl-palmitoyl)-GPE (P-16:0)*	Lipid	Lysoplasmalogen	39270	LC/MS Pos Late	100003000	1558	438.298					1177543	786280	1137109	2067216	576787	1016039	1310532	925910	465637	1056157	1749912	1504567	954776	5074655	4137374
2112	1-(1-enyl-stearoyl)-2-arachidonoyl-GPE (P-18:0/20:4)*	Lipid	Plasmalogen	52475	LC/MS Pos Late	100008999	2511	752.559		9547058		HMDB05779	21760252	18742404	19413908	20826264	29321248	29545828	25137254	17835408	19977354	22631598	21919520	31586438	18964874	29418546	13196406
2105	1-(1-enyl-stearoyl)-2-linoleoyl-GPE (P-18:0/18:2)*	Lipid	Plasmalogen	52748	LC/MS Pos Late	100009225	2633	728.559				HMDB11376	52881920	44008440	35761684	69779808	81208152	98741896	37986448	37112376	31789996	72888720	45283288	75220200	46472060	87048800	42328928
2104	1-(1-enyl-stearoyl)-2-oleoyl-GPE (P-18:0/18:1)	Lipid	Plasmalogen	52614	LC/MS Pos Late	100008919	2950	730.575	144371-68-6			HMDB11375	16628771	12083193	11987723	19824036	29796872	44548424	10972649	11162495	8322826	23319328	14111761	21597740	13790872	32947092	11761572
2129	1-(1-enyl-stearoyl)-GPE (P-18:0)*	Lipid	Lysoplasmalogen	39271	LC/MS Pos Late	100003001	1649	466.329					3103523	2287072	3064187	5905115	1.84624e+06	3546959	3681679	2915029	829025	3269062	3.65136e+06	4339364	2260670	15294961	12224615
1722	1,2-dilinoleoyl-GPC (18:2/18:2)	Lipid	Phosphatidylcholine (PC)	52603	LC/MS Pos Late	100008903	2006	782.569	998-06-1	5288075		HMDB08138	258614800	294497632	294500160	600378560	590946752	617142784	330494304	153972080	192053968	584735104	421873696	284208928	366159488	352054912	298322528
1635	1,2-dipalmitoyl-GPC (16:0/16:0)	Lipid	Phosphatidylcholine (PC)	19130	LC/MS Pos Late	100000657	2365	734.569	63-89-8	452110	D03585	HMDB00564	81087056	91050880	87745288	84059520	118987888	100711320	94867904	58894712	75499304	100469992	88718096	84355288	103637352	66409024	49431408
1754	1,2-dipalmitoyl-GPE (16:0/16:0)*	Lipid	Phosphatidylethanolamine (PE)	57341	LC/MS Pos Late	100009204	2498	692.522		445468		HMDB08923	306665	89225	75398	193272	371239	198943	261450	77631	93931	341370	234877	191837	208503	198215	137902
864	1,5-anhydroglucitol (1,5-AG)	Carbohydrate	Glycolysis, Gluconeogenesis, and Pyruvate Metabolism	20675	LC/MS Neg	100000580	802	163.061	154-58-5	64960	C07326	HMDB02712	2934009	16925630	13285672	31275650	15233951	21227236	16374875	14568557	11686984	42208840	34677688	8695227	16634917	7.44046e+06	25372442
1115	10-heptadecenoate (17:1n7)	Lipid	Long Chain Fatty Acid	33971	LC/MS Neg	100001278	5555	267.233	29743-97-3	5312435		HMDB60038	82140560	75738168	101012872	52310144	37769848	64320740	55008452	108705216	32378328	63786988	61758968	37337992	62425564	46151928	43475416
1126	10-nonadecenoate (19:1n9)	Lipid	Long Chain Fatty Acid	33972	LC/MS Neg	100001277	5780	295.264	73033-09-7	5312513		HMDB13622	36909804	30895264	36017208	22277756	16099866	24926240	24945176	36544152	12985484	22577648	25058980	17113144	28854284	17611108	18188108
1102	10-undecenoate (11:1n1)	Lipid	Medium Chain Fatty Acid	32497	LC/MS Neg	100001197	5085.8	183.139	1333-28-4	14891	C13910	HMDB33724	2669462	3000888	2407835	7082669	1347378	2322625	1.84947e+06	2706306	1814244	7.38974e+06	2902413	3336930	5129264	1.94898e+06	3300538
2504	11-ketoetiocholanolone glucuronide	Lipid	Androgenic Steroids	47135	LC/MS Neg	100005402	4280	479.229	17181-16-7				464076	1062665	976986	777042	1101026	1.87611e+06	588944	1674754	987882	232350	1710920	773149	1052675	923438	1.03631e+06
1448	12,13-DiHOME	Lipid	Fatty Acid, Dihydroxy	38395	LC/MS Neg	62	5137	313.238	263399-35-5	10236635	C14829	HMDB04705		876308	707592		580804	935335	324709	809562		313665			218724	919513
1427	13-HODE + 9-HODE	Lipid	Fatty Acid, Monohydroxy	37752	LC/MS Neg	100002196	5275	295.228		43013			15347874	8774776	9818094	5592591	12171704	11035729	7153345	11366589	7336934	11329732	10414187	8809214	10039541	10710152	7772073
2506	16a-hydroxy DHEA 3-sulfate	Lipid	Androgenic Steroids	38168	LC/MS Neg	100002126	4240	383.153					341466	427038	148973	92583	121531	38394	74916	267202	384627	68648	382031	360513	217192	259751	481878
2441	17alpha-hydroxypregnanolone glucuronide	Lipid	Pregnenolone Steroids	47403	LC/MS Neg	100005418	5071.9	509.276					367470	3.12987e+06	573850		489621	781380				3330473			684571	1429625
1224	17-methylstearate	Lipid	Fatty Acid, Branched	38296	LC/MS Neg	100002356	5993	297.28	2724-59-6	3083779		HMDB37397	10337595	12682757	13418263	13264976	9511304	10941034	11019553	11428925	8797573	10490198	10438360	8.06328e+06	10795728	5546341	9454578
1451	19,20-DiHDPA	Lipid	Fatty Acid, Dihydroxy	46286	LC/MS Neg	100002844	5212	361.238		16061148		HMDB10214	105962	76282	149647		99245	100359	175219	170508	196128	167428	138944	129648	189858		126495
1940	1-arachidonoyl-GPC (20:4n6)*	Lipid	Lysophospholipid	33228	LC/MS Pos Late	100001551	1460	544.34			C05208	HMDB10395	129580632	84608656	160818640	220618128	42205284	150438288	222185328	173696080	25531782	141155792	183726368	197524928	152970464	257996080	148663360
1972	1-arachidonoyl-GPE (20:4n6)*	Lipid	Lysophospholipid	35186	LC/MS Pos Late	100001571	1470	502.293		42607465		HMDB11517	11284808	5785064	8296693	16317017	6478591	10484288	14334069	11067513	5672774	17331300	12826048	12995220	9994360	12368134	12271608
2003	1-arachidonoyl-GPI (20:4)*	Lipid	Lysophospholipid	34214	LC/MS Neg	100001654	5482	619.289				HMDB61690	6559633	3497781	6436372	5501986	916595	2098165	5213119	3004447	1115512	3333160	3222368	1772981	1468613	2955568	5848852
2152	1-arachidonylglycerol (20:4)	Lipid	Monoacylglycerol	34397	LC/MS Neg	100001433	6250	303.233	35474-99-8	5282281	C13857	HMDB11549	4569481	1316985	2497395	2900284		1111803	2042790	1506555	770386	849651	2114448	524590	663702	1291195	2449877
2151	1-dihomo-linolenylglycerol (20:3)	Lipid	Monoacylglycerol	48341	LC/MS Neg	100006121	6400	305.249					3508075	950308	2466892	2333536	421397	835923	2105648	1446858	932469	578298	1661852	503053	365318	1377603	1169766
2155	1-docosahexaenoylglycerol (22:6)	Lipid	Monoacylglycerol	35153	LC/MS Neg	100001481	6150	309.222				HMDB11587	1168967	278612	497739	635122			318214	262998	233432		404437			195628	190264
1951	1-lignoceroyl-GPC (24:0)	Lipid	Lysophospholipid	49617	LC/MS Pos Late	100002873	1907	608.465	325171-59-3			HMDB10405	322593	533416	551942	738190	1097694	830472	523881	503377	298814	845673	416602	402421	514381	348845	307197
2148	1-linolenoylglycerol (18:3)	Lipid	Monoacylglycerol	34393	LC/MS Neg	100001435	6214	277.217	124151-74-2	53480978		HMDB11569	1075549	913032	1351759	1893160	712442	501159	705653	334795	1489481	713256	1314164	640506	744961	869454	1148390
1926	1-linolenoyl-GPC (18:3)*	Lipid	Lysophospholipid	45951	LC/MS Pos Late	100005350	1422	518.324				HMDB10388	7340427	5904008	10543825	18930114	6.96636e+06	12842272	11547229	3.981e+06	2005986	9758436	14912264	7747430	7291551	25521804	25330064
1723	1-linoleoyl-2-linolenoyl-GPC (18:2/18:3)*	Lipid	Phosphatidylcholine (PC)	53176	LC/MS Pos Late	100009343	1939	780.554				HMDB08141	11059754	7779978	9329566	26739980	27547026	30407530	12620378	3207403	6723735	24720476	18576522	10595658	12190350	13248615	11996153
2147	1-linoleoylglycerol (18:2)	Lipid	Monoacylglycerol	27447	LC/MS Neg	100001040	6477	279.233	2277-28-3	5283469			54795428	33869704	21688524	47163032	15078497	12229297	19077384	16187438	22368908	15778635	27130004	12676512	10371303	34466676	28514172
1903	1-linoleoyl-GPA (18:2)*	Lipid	Lysophospholipid	52690	LC/MS Neg	100009082	5483	433.236				HMDB07856	1506795	1190869	530527	697962	901263	771843	569201	225750	261482	826958	859593	442169	374879	1249798	884838
1924	1-linoleoyl-GPC (18:2)	Lipid	Lysophospholipid	34419	LC/MS Pos Late	100001395	1465	520.34		11988421	C04100	HMDB10386	834947200	607955200	802763776	1391376000	561455744	888815680	914672960	521370816	182378064	885168192	1148012288	914352192	796873216	1681714432	1493800448
1965	1-linoleoyl-GPE (18:2)*	Lipid	Lysophospholipid	36600	LC/MS Pos Late	100001570	1482	478.293		52925130		HMDB11507	29402336	18687694	12224856	48296096	37795376	30888682	26249494	12037179	15564603	36070368	35058312	21873132	22943776	45397228	51614936
1991	1-linoleoyl-GPG (18:2)*	Lipid	Lysophospholipid	54885	LC/MS Neg	100009227	5516	507.273					1330772	925536	364203	1.44527e+06	2231580	876959	893987	247346	568747	955123	1167201	886760	1068451	2263833	1617712
1999	1-linoleoyl-GPI (18:2)*	Lipid	Lysophospholipid	36594	LC/MS Neg	100001778	5494	595.289					4125838	2859982	2610155	4219712	1899817	2347460	2115523	1250837	1023828	3030647	2374293	1338820	1238882	4174136	8301542
3228	N1-methyladenosine	Nucleotide	Purine Metabolism, Adenine containing	15650	LC/MS Pos Early	1242	2120	282.12	15763-06-1	27476	C02494	HMDB03331	3879979	2783038	4056706	2881838	3641274	2595628	2687621	2783414	4583533	2968488	2919296	3513648	3571362	2390794	2168056
63	1-methylhistidine	Amino Acid	Histidine Metabolism	30460	LC/MS Pos Early	100001051	2755	170.092	332-80-9	92105	C01152	HMDB00001	1109145856	936913792	858156096	895837568	658321088	778720832	1033366592	1116169472	933806848	869796352	799184448	1073754880	842913216	940741888	551934528
77	1-methylimidazoleacetate	Amino Acid	Histidine Metabolism	32350	LC/MS Pos Early	100001208	2064	141.066	2625-49-2	75810	C05828	HMDB02820	4207539	3.8595e+06	7736818	5696196	4642708	4158641	4075439	3665863	4594666	5298942	4465434	6.40808e+06	3974419	4088895	7663334
3359	1-methylnicotinamide	Cofactors and Vitamins	Nicotinate and Nicotinamide Metabolism	27665	LC/MS Pos Early	55	1940	137.071	1005-24-9	10129985	C02918	HMDB00699	999683	358704	700644	1097661	755230	677121	355689	391358	1335298	1295268	1.61284e+06	741887	560325	898629	2226981
1797	1-oleoyl-2-arachidonoyl-GPE (18:1/20:4)*	Lipid	Phosphatidylethanolamine (PE)	55041	LC/MS Pos Late	100009219	2200	766.538				HMDB09069	27815252	12172572	17873140	40109840	29868482	43976344	44495788	26665890	17551182	77234096	29208476	31843956	29427920	18032042	13505015
1787	1-oleoyl-2-linoleoyl-GPE (18:1/18:2)*	Lipid	Phosphatidylethanolamine (PE)	52687	LC/MS Pos Late	100009078	2270	742.538		9546753		HMDB05349	47518652	23792804	17290872	85577024	86739032	78396944	50738160	16227833	28928770	115647776	62770240	37271976	38750744	49664248	47390124
1879	1-oleoyl-2-linoleoyl-GPI (18:1/18:2)*	Lipid	Phosphatidylinositol (PI)	52451	LC/MS Polar	100008979	902	859.534				HMDB09838	587222	402001	311989	592232	1308116	1065954	472004	326797	295636	417857	437735	280686	404734	878710	501157
2146	1-oleoylglycerol (18:1)	Lipid	Monoacylglycerol	21184	LC/MS Neg	100000924	6650	281.249	111-03-5	5283468		HMDB11567	28996488	12742365	17869712	24288498	26471376	11891654	14932991	16179355	30380568	14042429	17959060	12585216	11977860	24262300	14636144
1921	1-oleoyl-GPC (18:1)	Lipid	Lysophospholipid	48258	LC/MS Pos Late	100001272	1540	522.355	19420-56-5	16081932		HMDB02815	298463712	200263280	348162912	639243584	297539072	401727296	487505280	234920080	81470112	385229280	533742464	370841472	336386048	839459264	688985664
1963	1-oleoyl-GPE (18:1)	Lipid	Lysophospholipid	35628	LC/MS Pos Late	100001569	1554	480.308	89576-29-4	9547071		HMDB11506	12520522	6757697	5871364	26516640	18339762	14233830	16161662	5899914	4275695	19914344	18533124	11373445	11670030	24559702	25443364
1997	1-oleoyl-GPI (18:1)*	Lipid	Lysophospholipid	36602	LC/MS Neg	100001777	5599	597.305					3427461	972635	1473002	3842524	773344	1470191	1822023	253507		2083834	1586923		418153	3259824	7976705
1664	1-palmitoleoyl-2-linolenoyl-GPC (16:1/18:3)*	Lipid	Phosphatidylcholine (PC)	53180	LC/MS Pos Late	100009345	1850	754.538				HMDB08008	2940242	1669642	3135378	5032075	4897995	5618081	4083377	751332	2131755	5159069	5116067	3213984	3164394	3076528	1817870
1662	1-palmitoleoyl-2-linoleoyl-GPC (16:1/18:2)*	Lipid	Phosphatidylcholine (PC)	52683	LC/MS Pos Late	100009075	2003	756.554				HMDB08006	110765264	53890376	95506680	117872376	133913776	145749232	154149344	37370688	83565728	160220064	177193952	130601232	129321288	104569016	47835988
2143	1-palmitoleoylglycerol (16:1)*	Lipid	Monoacylglycerol	52431	LC/MS Neg	100008952	6094	253.217				HMDB11565	2991026	541124	438979	3.06729e+06	621302	328034	1117507	853548	2.06005e+06	746364	1.73894e+06		681834	1074299	1452859
1914	1-palmitoleoyl-GPC (16:1)*	Lipid	Lysophospholipid	33230	LC/MS Pos Late	100001511	1450	494.324		24779461		HMDB10383	26395044	12707985	24651660	41859268	22136480	26813112	46728044	13754016	10695119	29340052	50938912	27871600	27351996	53205376	38928560
1653	1-palmitoyl-2-alpha-linolenoyl-GPC (16:0/18:3n3)*	Lipid	Phosphatidylcholine (PC)	52684	LC/MS Pos Late	100009076	2034	756.554				HMDB07975	70086696	64781952	101627496	116755888	123729720	146448912	74615216	39588188	58600444	106608384	102341176	72956112	63315884	62529108	63185920
1678	1-palmitoyl-2-arachidonoyl-GPC (16:0/20:4n6)	Lipid	Phosphatidylcholine (PC)	52462	LC/MS Pos Late	100008914	2091	782.569	35418-58-7	10747814		HMDB07982	683554112	543668608	851315776	776508352	845323776	996020224	923370432	956064000	554543616	840844096	733425088	971907200	921996672	513996768	222038208
1772	1-palmitoyl-2-arachidonoyl-GPE (16:0/20:4)*	Lipid	Phosphatidylethanolamine (PE)	52464	LC/MS Pos Late	100008990	2198	740.522		9546800		HMDB05323	30160958	12491609	13458075	32404480	30582260	39567000	32083640	24463276	20082740	62401848	26364696	32575156	20542816	15192292	12592389
1865	1-palmitoyl-2-arachidonoyl-GPI (16:0/20:4)*	Lipid	Phosphatidylinositol (PI)	52467	LC/MS Pos Late	100008993	2567	876.56				HMDB09789	972839	1299372	902479	1652881	1569326	1565319	1218882	701452	602872	1.72481e+06	1434627	1412893	655181	482066	603349
1651	1-palmitoyl-2-linoleoyl-GPC (16:0/18:2)	Lipid	Phosphatidylcholine (PC)	42446	LC/MS Pos Late	1537	2160	758.569	40811-94-7	5287971		HMDB07973	1957736960	1718888960	1933031296	2087625600	2155092224	2106047616	1858169344	1573123200	1860379648	2088141184	2055824768	2114266624	2029057536	1782936832	1369869312
1763	1-palmitoyl-2-linoleoyl-GPE (16:0/18:2)	Lipid	Phosphatidylethanolamine (PE)	42449	LC/MS Pos Late	100001870	2275	716.522		9546747		HMDB05322	39839408	18005952	11674523	49982700	51648740	49408824	31219304	13615515	25705144	73773960	39350612	31252920	23297716	27542704	25642102
1862	1-palmitoyl-2-linoleoyl-GPI (16:0/18:2)	Lipid	Phosphatidylinositol (PI)	52450	LC/MS Polar	1528	910	833.518				HMDB09784	710245	330161	193623	488364	998346	888382	438642	317324	272247	510203	383634	341032	412692	887999	424893
1644	1-palmitoyl-2-oleoyl-GPC (16:0/18:1)	Lipid	Phosphatidylcholine (PC)	52461	LC/MS Pos Late	1539	2358	760.585	26853-31-6;26853-31-6	6436017		HMDB07972	1047368512	809768768	1172093824	1252684800	1529398912	1436239104	1248195712	783288256	877093824	1294993920	1331468032	1252900480	1164642560	1001184384	652049472
1762	1-palmitoyl-2-oleoyl-GPE (16:0/18:1)	Lipid	Phosphatidylethanolamine (PE)	19263	LC/MS Pos Late	1526	2509	718.538	26662-94-2	5283496		HMDB05320	14104711	5906768	5316504	18133640	21857412	18198354	15371674	5522451	7362847	24178824	14829068	12606379	11757990	10805241	7667649
1857	1-palmitoyl-2-oleoyl-GPI (16:0/18:1)*	Lipid	Phosphatidylinositol (PI)	52669	LC/MS Pos Late	100009066	3140	854.575				HMDB09783	1705488	2254120	554929	2807399	4.0764e+06	3482364	1252158	1429918	1.00199e+06	3378021	2293980	1246055	1474647	1.845e+06	2211320
1636	1-palmitoyl-2-palmitoleoyl-GPC (16:0/16:1)*	Lipid	Phosphatidylcholine (PC)	52470	LC/MS Pos Late	100008984	2160	732.554				HMDB07969	70777008	42570408	56395264	68479160	102460352	79876776	98317216	22458304	47653664	74891536	96599024	68911376	64370376	55688176	33212278
1640	1-palmitoyl-2-stearoyl-GPC (16:0/18:0)	Lipid	Phosphatidylcholine (PC)	52616	LC/MS Pos Late	100008921	2653	762.601	59403-51-9			HMDB07970	25256408	26088992	29096890	40197124	52037232	47579512	27828252	23996394	17402708	39402300	29826286	32500122	32972500	31121452	19304296
1912	1-palmitoyl-GPC (16:0)	Lipid	Lysophospholipid	33955	LC/MS Pos Late	100001263	1525	496.34	17364-16-8	86554		HMDB10382	682064512	462195520	818465920	1173647360	774960256	855479168	943456832	786812288	310440928	836734976	978215552	848962112	807420800	1220561152	997392704
1956	1-palmitoyl-GPE (16:0)	Lipid	Lysophospholipid	35631	LC/MS Pos Late	100001567	1544	454.293	53862-35-4	9547069		HMDB11503	10420735	4949826	6027850	16389270	7.37921e+06	11147068	13929712	7360006	4329298	16367233	12779849	13816780	7955012	11772661	15051861
1985	1-palmitoyl-GPG (16:0)*	Lipid	Lysophospholipid	45970	LC/MS Neg	100005717	5570	483.273		3300276			1.01702e+06	399785	126899	873662	969947	535175	682867		464789	509757	567708	321258	370105	901733	999505
1992	1-palmitoyl-GPI (16:0)	Lipid	Lysophospholipid	35305	LC/MS Neg	100001655	5564	571.289				HMDB61695	2092365	991177	1318270	1605891	339245	764187	1273795	575271	199574	1312522	1012563	308140	136692	1335478	3634361
1730	1-stearoyl-2-arachidonoyl-GPC (18:0/20:4)	Lipid	Phosphatidylcholine (PC)	42450	LC/MS Pos Late	100001869	2300	810.601	35418-59-8	16219824		HMDB08048	745102016	579038336	789774144	857715072	825691584	1141591808	831061824	1010949120	523091072	892917760	660072256	1065947136	919527552	495119552	230378176
1796	1-stearoyl-2-arachidonoyl-GPE (18:0/20:4)	Lipid	Phosphatidylethanolamine (PE)	52447	LC/MS Pos Late	100008977	2424	768.554		5289133		HMDB09003	95454992	43970064	59259356	116929800	86333360	127148416	100965336	112407664	71702424	202507088	88031488	119900896	80335056	52853804	39741044
1890	1-stearoyl-2-arachidonoyl-GPI (18:0/20:4)	Lipid	Phosphatidylinositol (PI)	52449	LC/MS Pos Late	100000616	3000	904.591	383907-33-3			HMDB09815	24696956	33130206	24978872	36158496	37955516	36029872	30869542	39108292	21552984	33570624	27391352	27075904	29629976	21300666	16153775
1714	1-stearoyl-2-linoleoyl-GPC (18:0/18:2)*	Lipid	Phosphatidylcholine (PC)	52452	LC/MS Pos Late	100008980	2380	786.601				HMDB08039	2279650560	2081699968	2087116288	2654237440	2523521280	2736771840	1981357312	1824032640	1992118272	2566631424	2306496512	2456395264	2302334720	2137839104	1609838720
1783	1-stearoyl-2-linoleoyl-GPE (18:0/18:2)*	Lipid	Phosphatidylethanolamine (PE)	52446	LC/MS Pos Late	100008976	2522	744.554		9546749		HMDB08994	154859968	79782496	60805756	237407152	222935344	248159168	118906816	76235344	113346864	306110368	165427840	141947200	113819536	129003776	104326440
1874	1-stearoyl-2-linoleoyl-GPI (18:0/18:2)	Lipid	Phosphatidylinositol (PI)	52468	LC/MS Pos Late	100008994	3185	880.591				HMDB09809	10260864	18038496	8743314	20526306	29679716	24013036	9256432	13102752	9610832	20437776	14709582	11904362	9816381	13303536	13395368
1709	1-stearoyl-2-oleoyl-GPC (18:0/18:1)	Lipid	Phosphatidylcholine (PC)	52438	LC/MS Pos Late	100008904	2644	788.616	56421-10-4			HMDB08038	456661792	354952768	451606080	693825728	820730688	904916352	461899488	297285152	314112928	671364672	532166944	535815424	447452384	456226368	258179152
1777	1-stearoyl-2-oleoyl-GPE (18:0/18:1)	Lipid	Phosphatidylethanolamine (PE)	42448	LC/MS Pos Late	100001856	2858	746.569				HMDB08993	19253372	8771459	5966674	32562780	40614900	33895252	15575847	6524403	11170468	43984404	20428562	17731608	17138036	20032846	12203544
1871	1-stearoyl-2-oleoyl-GPI (18:0/18:1)*	Lipid	Phosphatidylinositol (PI)	52726	LC/MS Pos Late	100009181	3711	882.607					2527518	4660602	1011544	5158368	9936660	7.49072e+06	1821808	2514474	2323199	6168484	3626632	2717387	2311118	4192308	3547470
1830	1-stearoyl-2-oleoyl-GPS (18:0/18:1)	Lipid	Phosphatidylserine (PS)	19265	LC/MS Pos Late	100000639	3000	790.559		9547087		HMDB10163	1.65691e+06	876205	5100872	1580987	5454498	1644419	1079485	672715	3815622	1900654	1685115	1721558	1394442	1080402	814730
1919	1-stearoyl-GPC (18:0)	Lipid	Lysophospholipid	33961	LC/MS Pos Late	100001271	1606	524.371	19420-57-6	497299		HMDB10384	558209280	402838144	641686464	1098945664	539570688	745325184	634139840	633766976	189112112	658478720	696412672	702853184	582553280	1077252480	833978048
1961	1-stearoyl-GPE (18:0)	Lipid	Lysophospholipid	42398	LC/MS Pos Late	100001461	1626	482.324	69747-55-3	9547068		HMDB11130	24410044	12065103	15637062	39648172	18073232	26479388	24664432	22797054	9272767	35169308	25500500	26534048	18437222	35097020	35046592
1987	1-stearoyl-GPG (18:0)	Lipid	Lysophospholipid	34437	LC/MS Neg	100001462	5816	511.304					297658	102944	168689	590609	418067	243936	359394	137283	98700	401101	214065	160304	114219	359579	515140
1995	1-stearoyl-GPI (18:0)	Lipid	Lysophospholipid	19324	LC/MS Neg	100000656	5794.3	599.32	796963-93-4			HMDB61696	12414025	5195256	12688671	11514203	1247069	3119564	9448291	5510835	1098750	5101998	5889239	2841739	1286672	7306974	16784354
3660	2,3-dihydroxyisovalerate	Xenobiotics	Food Component/Plant	38276	LC/MS Polar	100002417	1050	133.051	1756-18-9	677	C04039	HMDB12141	368664	114241	160449	501775	685713	122329	160654		92593	304222	144875	309795	94900	114452	1706217
875	2,3-diphosphoglycerate	Carbohydrate	Glycolysis, Gluconeogenesis, and Pyruvate Metabolism	15664	LC/MS Neg	1227	555	264.952	102783-53-9	186004	C01159	HMDB01294	234781	154865			5261484		73640	34802	234232	248251		20923	18190	290229
3664	2,8-quinolinediol sulfate	Xenobiotics	Food Component/Plant	48691	LC/MS Neg	100004321	2612	239.997
95	2-aminoadipate	Amino Acid	Lysine Metabolism	6146	LC/MS Pos Early	381	1912	162.076	542-32-5;1118-90-7	469	C00956	HMDB00510	3.84824e+06	1.92519e+06	1.45219e+06	3.80657e+06	6.85304e+06	2434687	1999129	1478642	2558927	1813627	1868699	3260236	2035850	2054341	1906229
412	2-aminobutyrate	Amino Acid	Glutathione Metabolism	42374	LC/MS Pos Early	1128	2059	104.071	1492-24-6	439691	C02261	HMDB00650	33977568	32980384	40871424	31212424	21212462	22633656	37761444	46958820	37819168	28781040	26567806	29243640	42776784	18986842	24110984
1292	2-aminoheptanoate	Lipid	Fatty Acid, Amino	43761	LC/MS Pos Early	100004542	3160	146.118	1115-90-8	227939			2796638	579640	879899	784339	683302	893383	876510	508338	2147981	730369	1686799	810926	594895	1155979	787725
1297	2-aminooctanoate	Lipid	Fatty Acid, Amino	43343	LC/MS Pos Late	100004227	750	160.133	644-90-6	69522		HMDB00991	255025	412998	306136	340184	252970	247443	404934	399657	406137	309158	707810	406483	200009	394266	310413
4409	2-aminophenol sulfate	Xenobiotics	Chemical	43266	LC/MS Neg	100004322	1677	188.002		181670		HMDB61116		20381	85069	50329	70369			22654			105089	36263		58848	33410
3303	2'-deoxyuridine	Nucleotide	Pyrimidine Metabolism, Uracil containing	1412	LC/MS Neg	536	1586	111.02	951-78-0	13712	C00526	HMDB00012	844522	1.03387e+06	578922	835524	597953	923112	876489	843733	1128509	739864	945518	1.01392e+06	1273359	1082726	1079453
300	2-hydroxy-3-methylvalerate	Amino Acid	Leucine, Isoleucine and Valine Metabolism	36746	LC/MS Neg	100001541	1800	131.071	488-15-3	164623		HMDB00317	2473902	738753	1233939	1.32406e+06	1.77536e+06	1713996	1195404	1515481	1.69538e+06	1588031	1855955	1.20756e+06	965010	967700	789616
414	2-hydroxybutyrate/2-hydroxyisobutyrate	Amino Acid	Glutathione Metabolism	52281	LC/MS Polar	100008928	1258	103.04					27592070	11381055	26917736	10729290	25957260	17994332	27422114	33083008	30197152	20134842	17682682	19813846	35043740	13970641	18172738
1399	2-hydroxydecanoate	Lipid	Fatty Acid, Monohydroxy	42489	LC/MS Neg	100004089	4840	187.134	5393-81-7	21488			1056516	750911	690691	926781	1131691	739238	860787	883203	785607	1157764	2065588	1325575	1022138	1658305	1295001
1238	2-hydroxyglutarate	Lipid	Fatty Acid, Dicarboxylate	37253	LC/MS Polar	100002070	3352.8	147.03	40951-21-1	43	C02630	HMDB00606	19383532	8812649	11357763	15550704	25760762	16811742	17578080	12944859	17062056	12606073	21537964	30877104	20908516	16908442	14610573
3464	2-hydroxyhippurate (salicylurate)	Xenobiotics	Benzoate Metabolism	18281	LC/MS Neg	1869	2184	194.046	487-54-7	10253	C07588	HMDB00840					41201										59000
1398	2-hydroxyoctanoate	Lipid	Fatty Acid, Monohydroxy	22036	LC/MS Neg	100000743	3736.8	159.103	617-73-2	94180		HMDB02264	219993	257173	177334	230441	199229			239758	252475	164626	241932	200254	296658	143538	154863
1402	2-hydroxypalmitate	Lipid	Fatty Acid, Monohydroxy	35675	LC/MS Neg	100001579	5511.2	271.228	764-67-0	92836		HMDB31057	64603696	73623752	60031540	68210568	57726720	70859056	77115824	79839192	57149300	68907360	67329728	57081324	80267032	51338616	71755056
168	2-hydroxyphenylacetate	Amino Acid	Tyrosine Metabolism	1432	LC/MS Polar	235	858.6	151.04	614-75-5	11970	C05852	HMDB00669		260331	391508		538840	700903	530803	1190489	735042				656055		872626
1403	2-hydroxystearate	Lipid	Fatty Acid, Monohydroxy	17945	LC/MS Neg	1239	5695	299.259	629-22-1	69417	C03045		18928984	22254060	18120626	16059217	12469381	17946288	21852456	22243484	14126887	17265668	13800365	12686544	16207852	14378957	19534752
3667	2-isopropylmalate	Xenobiotics	Food Component/Plant	15667	LC/MS Neg	100000409	725	175.061	3237-44-3	77	C02504	HMDB00402	2265313	861103	879052	2.07562e+06	1618159	1943400	1.92482e+06	1619045	2099550	2283347	2581956	1424520	1734970	1664246	2.08057e+06
3937	2-keto-3-deoxy-gluconate	Xenobiotics	Food Component/Plant	48141	LC/MS Polar	100005946	1900	177.04	17510-99-5	161227	C00204	HMDB01353	1277927	1015028	564618	1140831	1207705	1308076	568745	674026	1013878	416027	593915	737789	1032048	787850	551402
2161	2-linoleoylglycerol (18:2)	Lipid	Monoacylglycerol	32506	LC/MS Neg	100000987	6250	279.233	3443-82-1	5365676		HMDB11538	2875969	2479765	1227562	3601934	2035389	975891	1711037	1262218	3.31658e+06	1323594	2631176	1381815	1225477	1.53612e+06	1.44846e+06
282	2-methylbutyrylcarnitine (C5)	Amino Acid	Leucine, Isoleucine and Valine Metabolism	45095	LC/MS Pos Early	100001509	3035	246.17	31023-25-3	6426901		HMDB00378	5558153	3210288	2744226	5014179	5779810	3647028	2.94621e+06	2852979	5000769	2727692	3368002	6247567	3.59113e+06	2537519	2833113
283	2-methylbutyrylglycine	Amino Acid	Leucine, Isoleucine and Valine Metabolism	31928	LC/MS Neg	100001155	1884	158.082	52320-67-9	193872		HMDB00339	195088	166041	263876	263934	460470	346055	201484	236019	285494	137572	232158	213988	187121	152938	126520
1076	2-methylcitrate/homocitrate	Energy	TCA Cycle	52282	LC/MS Neg	100008929	575	205.035							466909			1227869	840956		861452		103858	713910		644792	965597
15	2-methylserine	Amino Acid	Glycine, Serine and Threonine Metabolism	53229	LC/MS Pos Early	100009246	1652	120.066		94309	C02115		46999056	58779124	44919992	54139400	101441528	61281532	60660792	51955556	62406196	43380728	56983336	51736856	52618600	46662636	38963580
2160	2-oleoylglycerol (18:1)	Lipid	Monoacylglycerol	21232	LC/MS Neg	100000943	6500	281.249	3443-84-3	5319879		HMDB11537	2407237	1904340	2099552	2698665	7347190	804966	2101917		7197714	2072751	2147969	1035986		1490244
3327	2'-O-methylcytidine	Nucleotide	Pyrimidine Metabolism, Cytidine containing	57554	LC/MS Pos Early	100010895	2411	258.108	2140-72-9	150971				946149	1193184	1244902	938498	751110	1497167	1127602	1.35797e+06	1.25418e+06	1098886	938378	833341	677341	2049743
3291	2'-O-methyluridine	Nucleotide	Pyrimidine Metabolism, Uracil containing	57655	LC/MS Neg	100010896	1831	257.078	2140-76-3	102212			386328	505579	363347	492409	721013	659841	328675	240016	714005	434493	496432	266853	392285	652202	434636
97	2-oxoadipate	Amino Acid	Lysine Metabolism	38347	LC/MS Polar	92	2633.1	159.03	3184-35-8	71	C00322	HMDB00225	1751263	950608	846538	1939800	5678477	1736902	702954	1225141	1359192	1072282	1638432	1660906	1283287	1020838	776105
351	2-oxoarginine*	Amino Acid	Urea cycle; Arginine and Proline Metabolism	55072	LC/MS Pos Early	100002784	1760	174.087	3715-10-04	558	C03771	HMDB04225	5202214	3354058	3588899	4900279	8360224	7082660	3.59634e+06	2282814	10103936	5852150	13955289	12995358	5643731	7257103	5583256
1915	2-palmitoleoyl-GPC (16:1)*	Lipid	Lysophospholipid	47118	LC/MS Neg	100001561	5720	568.326				HMDB10383	640264	209785	415390	665588	658508	445126	1095737	277603	155611	396765	825755	309668	460556	664019	846568
1913	2-palmitoyl-GPC (16:0)*	Lipid	Lysophospholipid	35253	LC/MS Neg	100001562	6215	570.341		15061532		HMDB61702	8415050	5225393	8530201	9704404	9958946	8401229	12316393	9555023	3559441	7836927	7780882	9546877	6174280	16993338	10754546
3574	2-piperidinone	Xenobiotics	Food Component/Plant	43400	LC/MS Pos Early	100004295	1675	100.076	675-20-7	12665		HMDB11749	60824920	5.67027e+06	35409968	32754188	15419733	7689274	44335956	40459692	13901209	24723120	48517440	75139480	18210576	50237268	167179440
55	2-pyrrolidinone	Amino Acid	Glutamate Metabolism	31675	LC/MS Pos Early	100001081	1262	86.06	616-45-5	12025		HMDB02039	1518659	796438	1252294	1642022	2023934	799176	1451351	1529077	1344781	990613	1053177	761742	1032980	977740	2734432
1962	2-stearoyl-GPE (18:0)*	Lipid	Lysophospholipid	41220	LC/MS Neg	100003901	6350	480.31				HMDB11129	5760493	2504014	3797796	5744573	5213939	4561231	6240526	5230933	2.26861e+06	4824304	3736361	3221760	3073377	4020567	6197544
3541	3-(3-hydroxyphenyl)propionate	Xenobiotics	Benzoate Metabolism	35635	LC/MS Neg	100001624	1980	165.056	621-54-5	91	C11457	HMDB00375				165548	187457	160028					175201	286702		99491
134	3-(4-hydroxyphenyl)lactate	Amino Acid	Tyrosine Metabolism	32197	LC/MS Neg	240	1379	181.051	6482-98-0	9378	C03672	HMDB00755	14404940	8092666	10913467	17168302	22278924	23005380	13288445	13583642	20337780	16450645	19598668	22383120	20984878	14201824	11282365
3542	3-(4-hydroxyphenyl)propionate	Xenobiotics	Benzoate Metabolism	39587	LC/MS Neg	100002914	1670	165.056	501-97-3	10394	C01744	HMDB02199	506307	210737		165130	453286	556862				250011	552035	403437	503228	318679	734825
3960	3,4-methyleneheptanoate	Xenobiotics	Food Component/Plant	53026	LC/MS Neg	100006651	3807	141.092					582738	759395	376408	425712	94477	536916	299758	395482		757973	249119	659049	550407	308339	130347
3339	3-aminoisobutyrate	Nucleotide	Pyrimidine Metabolism, Thymine containing	1566	LC/MS Pos Early	1114	2190	104.071	10569-72-9;214139-20-5	64956	C05145	HMDB03911	2.06899e+06	3062303	1760560	1.73583e+06	1371462	2436886	1972697	2481583	1472189	1007917	1634378	932060	2205755	2070445	1.01195e+06
2404	3beta-hydroxy-5-cholestenoate	Lipid	Sterol	54805	LC/MS Neg	100006370	5398	415.322	6561-58-6	165511	C17333		2510249	1930543	1989427	4720118	2875323	3449989	3425306	1904103	2.03035e+06	2881833	3205296	3803434	1967175	3260805	1724234
1261	3-carboxy-4-methyl-5-propyl-2-furanpropanoate (CMPF)	Lipid	Fatty Acid, Dicarboxylate	31787	LC/MS Neg	100001178	2800	239.092	86879-39-2	123979		HMDB61112	848202	2410537	1811636	1133814	1645738	1049912	1010537	1719139	1348189	814727	1139672	1671922	1541548	911536	1578563
287	3-hydroxy-2-ethylpropionate	Amino Acid	Leucine, Isoleucine and Valine Metabolism	32397	LC/MS Neg	100001170	975	117.056	4374-62-3	188979		HMDB00396	5336084	3224282	5009037	5959008	3909629	4152703	4691989	4626338	3715512	6156380	4004329	4922394	4665574	3219092	2703073
2377	3-hydroxy-3-methylglutarate	Lipid	Mevalonate Metabolism	531	LC/MS Polar	112	2850	161.046	503-49-1	1662	C03761	HMDB00355	5532456	4655916	6630068	6212541	28394874	6907951	3.89408e+06	7987252	8643870	6618083	5801270	11006427	11639108	3.85387e+06	3218590
1384	3-hydroxybutyrate (BHBA)	Lipid	Ketone Bodies	542	LC/MS Polar	254	1475	103.04	625-72-9	441	C01089	HMDB00357	13725971	32111314	38313364	7101469	10887109	12778472	10727712	38803504	15938753	19708910	10317221	11516804	22185944	9539026	5556490
1330	3-hydroxybutyrylcarnitine (1)	Lipid	Fatty Acid Metabolism(Acyl Carnitine)	43264	LC/MS Pos Early	100003926	2400	248.149		53481617		HMDB13127		1767786	1728730		1274245	511287	363297	3803963	1466059	703009			1011546
1331	3-hydroxybutyrylcarnitine (2)	Lipid	Fatty Acid Metabolism(Acyl Carnitine)	52984	LC/MS Pos Early	100009271	2340	248.149				HMDB13127	1244958	1.23378e+06	1562933	869398	2327154	1120979	924890	1400067	4453913	1192322	979273	1618218	1224187	521641	382893
1409	3-hydroxydecanoate	Lipid	Fatty Acid, Monohydroxy	22053	LC/MS Neg	100000997	4634.7	187.134	5561-87-5	26612		HMDB02203	4802801	2677016	2498659	3619871	1161021	3608464	1484163	3197210	1814660	3235012	2499285	4559338	7979929	1277797	1460691
1407	3-hydroxyhexanoate	Lipid	Fatty Acid, Monohydroxy	53230	LC/MS Neg	100006367	1725	131.071	10191-24-9	151492			5446144	3.62884e+06	4666855	3.61215e+06	2322152	3438736	1652763	3941399	3670370	4459419	3.62821e+06	5528111	4265649	1.98935e+06	1469737
3465	3-hydroxyhippurate	Xenobiotics	Benzoate Metabolism	39600	LC/MS Neg	100002122	1687	194.046	1637-75-8	450268		HMDB06116	67928			67710	210375	93795	70806	35136	53277	46571	98512	101326	28826	114737
4513	3-hydroxyindolin-2-one sulfate	Xenobiotics	Chemical	48419	LC/MS Neg	100006103	2082	227.997					55864		215179	68925	179188	95493	32947		54700		100030				34729
304	3-hydroxyisobutyrate	Amino Acid	Leucine, Isoleucine and Valine Metabolism	1549	LC/MS Polar	111	1619	103.04	2068-83-9	87	C06001	HMDB00336	15699622	9421682	8993655	12780462	19883684	20738996	13701781	16580906	14629415	20720854	14216214	13606616	17508016	10091364	7.87772e+06
1411	3-hydroxylaurate	Lipid	Fatty Acid, Monohydroxy	32457	LC/MS Neg	100001112	5175	215.165	53941-38-1	94216		HMDB00387	4685664	3168643	2890596	3267096	1388975	3.32187e+06	1967325	3521771	1868078	3105840	2630916	3595756	8466670	1731828	1792100
1408	3-hydroxyoctanoate	Lipid	Fatty Acid, Monohydroxy	22001	LC/MS Neg	100000773	3446	159.103	88930-08-9	26613		HMDB01954	4160435	1766716	1712835	2345758	703464	1.99579e+06	891545	2051410	1300867	2383565	1540968	3282040	3143911	1036840	726742
4511	3-hydroxypyridine sulfate	Xenobiotics	Chemical	48448	LC/MS Neg	100006098	1595.5	173.987	1955-23-3
1410	3-hydroxysebacate	Lipid	Fatty Acid, Monohydroxy	31943	LC/MS Neg	100001145	1282	217.108	73141-46-5	3017884		HMDB00350	615168	602829	936991	318276	561138	487259	301322	1333047	747906	330660	397310	593792	796559	280433	123785
239	3-indoxyl sulfate	Amino Acid	Tryptophan Metabolism	27672	LC/MS Neg	100000467	2222.2	212.002	2642-37-7	10258		HMDB00682	35245312	29523596	45416972	27764344	79009536	51961464	42765856	39851464	54643872	33186904	82343896	58778032	42596196	63524788	56258784
153	3-methoxytyramine sulfate	Amino Acid	Tyrosine Metabolism	44618	LC/MS Neg	100004634	1722	246.044					77151	120162	88110	137602	128643	124111	109918	89295	166757	104059	118584	106608	67377	74197	75125
151	3-methoxytyrosine	Amino Acid	Tyrosine Metabolism	12017	LC/MS Pos Early	1342	2555	212.092	300-48-1	1670		HMDB01434	603775	649085	1151199	874588	544631	432165	1030957	1219380	620861	1157887	1029000	1048434	770993	519844	1180118
299	3-methyl-2-oxobutyrate	Amino Acid	Leucine, Isoleucine and Valine Metabolism	44526	LC/MS Neg	100000936	1465	115.04	3715-29-5	49	C00141	HMDB00019	46276676	14585402	27783190	25356990	34669856	31586612	39560080	22274044	25845926	32891062	31336082	22026040	18476044	25927096	20461860
279	3-methyl-2-oxovalerate	Amino Acid	Leucine, Isoleucine and Valine Metabolism	15676	LC/MS Neg	100000036	2064.2	129.056	1460-34-0;51829-07-3	47	C00671	HMDB03736	159861616	52063764	121885568	98816608	128835080	124554288	138555456	98489968	111804696	126647664	122096376	72847168	59228284	90204464	84595064
259	3-methylcrotonylglycine	Amino Acid	Leucine, Isoleucine and Valine Metabolism	31940	LC/MS Pos Early	100001149	1980	158.081	33008-07-0	169485		HMDB00459	1798029	757018	3176894	2342548	2462863	2802283	1612735	1391673	884055	1600096	2576647	1450735	1145545	1900942	1109607
3318	3-methylcytidine	Nucleotide	Pyrimidine Metabolism, Cytidine containing	35132	LC/MS Pos Early	100001466	2176	258.108	21028-20-6	159649			784058	705210	408314	368093	311603	206214	525520	299176	497971	405345	394452	421748	288028	379825	572721
263	3-methylglutaconate	Amino Acid	Leucine, Isoleucine and Valine Metabolism	38667	LC/MS Polar	100002458	2700	143.035	5746-90-7	1551553		HMDB00522	396858	493751	375800	506689	962446	602201	524779	725598	646695	530770	551500	802465	694248	395366	314463
64	3-methylhistidine	Amino Acid	Histidine Metabolism	15677	LC/MS Neg	100000042	906.3	168.078	368-16-1	64969	C01152	HMDB00479	658220	506413	679329	747338	354612	618721	450678	601174	701245	756926	728437	1051284	349451	950458	386625
3543	3-phenylpropionate (hydrocinnamate)	Xenobiotics	Benzoate Metabolism	15749	LC/MS Neg	100000010	2860	149.061	501-52-0	107	C05629	HMDB00764	7609614	7816391	6079113	7217197	13630431	12085748	15128518	10831710	23463002	27912772	12055149	7238223	10438520	8803809	10286067
881	3-phosphoglycerate	Carbohydrate	Glycolysis, Gluconeogenesis, and Pyruvate Metabolism	1414	LC/MS Pos Early	132	590	187	80731-10-8	724	C00597	HMDB00807	1824902	1640179	237996	284474	1075356	307577	454871	274929	2.82667e+06	1318803	168474	500828	238445	952655	91439
3306	3-ureidopropionate	Nucleotide	Pyrimidine Metabolism, Uracil containing	3155	LC/MS Pos Early	1053	875	133.061	462-88-4	111	C02642	HMDB00026	960087	2404595	2274715	1728336	4938180	2745978	2343403	2321009	4556353	3725308	2597285	3554802	2557665	2541282	1.72995e+06
4525	4-acetamidobenzoate	Xenobiotics	Chemical	57585	LC/MS Neg	100009413	1403	178.051	556-08-1	19266	D03836		456916	217101		507662	817351	589418	535956	201574	831532	640538	496762	272750	365150	342231	328321
397	4-acetamidobutanoate	Amino Acid	Polyamine Metabolism	1558	LC/MS Pos Early	1113	1350	146.081	3025-96-5	18189	C02946	HMDB03681	2957082	2528285	4334079	3148068	3441746	2275380	2023282	1533272	2970482	2969486	2207092	2782337	2397126	2739635	2213448
4068	4-acetylphenol sulfate	Xenobiotics	Drug	44620	LC/MS Neg	100000711	2375	215.002		4684006			74867			47131	30772	55918	83556				295249		97359	141459	41239
3900	4-allylphenol sulfate	Xenobiotics	Food Component/Plant	37181	LC/MS Neg	100001868	3805	213.023					62685	80310		55383		35905	58548		231301	253809	39461	278695	158718		418692
2414	4-cholesten-3-one	Lipid	Sterol	38125	LC/MS Pos Late	100002227	2520	385.346	601-57-0	91477	C00599	HMDB00921	649132	766003	505164	1063292	1020390	950768	682903	489539	450724	882266	618006	690751	820704	826179	893263
3959	4-ethylphenol glucuronide	Xenobiotics	Food Component/Plant	52937	LC/MS Neg	100009049	3167	297.098
3505	4-ethylphenylsulfate	Xenobiotics	Benzoate Metabolism	36099	LC/MS Neg	100001756	3580	201.023	123-07-9		C13637				750671							26507	27836
400	4-guanidinobutanoate	Amino Acid	Guanidino and Acetamido Metabolism	15681	LC/MS Pos Early	100000096	2320	146.092	463-003;463-00-3	500	C01035	HMDB03464	5063766	986087	807928	820336	2.00587e+06	753981	827676	300358	1968870	3049220	1282510	1.64975e+06	884697	1417349	2051455
1239	4-hydroxy-2-oxoglutaric acid	Lipid	Fatty Acid, Dicarboxylate	40062	LC/MS Polar	100002537	3073	161.009	1187-99-1	599	C01127	HMDB02070	3221278	5145111	3.64632e+06	3705970	28266636	5322313	5.32787e+06	5684757	11000275	4826497	6426823	11069144	12950236	5413440	4372076
4505	4-hydroxychlorothalonil	Xenobiotics	Chemical	48441	LC/MS Neg	100006082	4427	244.908	28343-61-5	34217				6938224	438006	4638236	3485345	1287989	2.08899e+06	5417847	5211494	4342939	865690	434164	2276234	2165339	3737814
45	4-hydroxyglutamate	Amino Acid	Glutamate Metabolism	40499	LC/MS Pos Early	100002544	1141	164.055	2485-33-8	439902	C03079	HMDB01344	359472		178087	165116		107865	159364		182145	97897		309864	137396	161877	79149
3466	4-hydroxyhippurate	Xenobiotics	Benzoate Metabolism	35527	LC/MS Neg	100001423	1475	194.046	2482-25-9	151012		HMDB13678	2.67575e+06	878793	630959	2459731	4207732	3.48228e+06	683092	1333323	671114	1871532	6213382	5204905	3651148	4.10501e+06	1680232
119	4-hydroxyphenylacetate	Amino Acid	Phenylalanine Metabolism	541	LC/MS Neg	144	1361.1	151.04	156-38-7	127	C00642	HMDB00020	442229	165986	374245	439427	475185	435675		272223		372424	495342	160038	404614	435202
855	4-hydroxyphenylacetylglutamine	Peptide	Acetylated Peptides	55017	LC/MS Neg	100010850	1650	279.099					203601		81362	48348			46316	58725	190959	83248	271406	157789	161751	155682
131	4-hydroxyphenylpyruvate	Amino Acid	Tyrosine Metabolism	1669	LC/MS Neg	1141	1690	179.035	156-39-8	979	C01179	HMDB00707	2770305	1483784	2153783	2993611	6081006	5978206	2057596	3040040	7174251	2464254	3145633	4765803	4344417	3414144	1976294
245	4-methyl-2-oxopentanoate	Amino Acid	Leucine, Isoleucine and Valine Metabolism	22116	LC/MS Neg	100000551	2170	129.056	816-66-0	70	C00233	HMDB00695	158999344	56655864	104821504	106035112	135099888	121947888	147559936	106881432	104014744	150300448	126320544	77191656	68904672	106560304	83196640
3495	4-methylcatechol sulfate	Xenobiotics	Benzoate Metabolism	46146	LC/MS Neg	100004111	2665	203.002					400396	1192476	1010873	849267	2.03162e+06	958975	1031219	830932	1101828	1.0041e+06	1160965	532959	754417	814129	463735
3928	4-vinylguaiacol sulfate	Xenobiotics	Food Component/Plant	48442	LC/MS Neg	100006126	3354	229.018
3506	4-vinylphenol sulfate	Xenobiotics	Benzoate Metabolism	36098	LC/MS Neg	100001755	3320	199.007	2628-17-3	6426766	C05627	HMDB04072	775919				462879	152564		92115	84924			603952	193003		518026
3337	5,6-dihydrothymine	Nucleotide	Pyrimidine Metabolism, Thymine containing	1418	LC/MS Neg	158	1637.8	127.051	696-04-8	93556	C00906	HMDB00079	699586	853951	1362685	728555	1100498	479122	784684	459051	1581969	510181	650540	630356	803983	542287	1086434
2543	5alpha-androstan-3alpha,17beta-diol 3-glucosiduronate	Lipid	Androgenic Steroids	49683	LC/MS Pos Late	100005395	1239	257.226					3105950	2332081	3863839	3.98365e+06	6077311	3476459	2586861	3608035	12102133	3660254	12486985	27450458	9318867	5533941	15267302
2547	5alpha-androstan-3beta,17beta-diol disulfate	Lipid	Androgenic Steroids	37190	LC/MS Neg	100001987	3880	225.07	571-20-0	242332	C12525	HMDB00493	4094597	839906	1.48833e+06	851210	1367086	1259843	283259	558106	1257934	1348756	858608	5729595	976688	322557	775026
2466	5alpha-pregnan-3beta,20alpha-diol disulfate	Lipid	Progestin Steroids	37198	LC/MS Neg	100001988	3962	239.085						181865	606385			122591		622297		1.04246e+06
107	5-aminovalerate	Amino Acid	Lysine Metabolism	18319	LC/MS Pos Early	100000454	2220	118.086	660-88-8	138	C00431	HMDB03355	31324280	14761826	18816060	14061002	17501492	7.44904e+06	9877695	28687974	30092062	3622473	12442221	28613892	10026694	19872392	34689692
241	5-bromotryptophan	Amino Acid	Tryptophan Metabolism	53242	LC/MS Neg	100009338	3525	280.993		96735			206114	428235	170826	437550	168266	461499	470708	237210	192611	344567	385022	361824	549719	267481	268891
1104	5-dodecenoate (12:1n7)	Lipid	Medium Chain Fatty Acid	33968	LC/MS Neg	100001232	5224	197.155	2430-94-6	5312378		HMDB00529	11629734	8630461	9203582	7005338	2571209	5754412	4591784	12481559	3017412	6323022	6015361	4272043	33369230	3355025	2503892
1416	5-hydroxyhexanoate	Lipid	Fatty Acid, Monohydroxy	31938	LC/MS Neg	100001148	1267	131.071	44843-89-2	170748		HMDB00525	1261985			637417	1634435	617344	284106	485891		624686	672756
222	5-hydroxyindoleacetate	Amino Acid	Tryptophan Metabolism	437	LC/MS Neg	71	1510.2	190.051	54-16-0	1826	C05635	HMDB00763	78322	66827	121884	118442	239266	277990			301647	88762	125719	152212	98891	86680	106572
92	5-hydroxylysine	Amino Acid	Lysine Metabolism	15685	LC/MS Pos Early	100000054	2790	163.108	13204-98-3	1029	C16741	HMDB00450	9164861	6132943	6919733	7.4617e+06	6522548	5505798	5926449	4963868	8680294	9267360	6525045	9994706	6485237	5681274	5786704
392	5-methylthioadenosine (MTA)	Amino Acid	Polyamine Metabolism	1419	LC/MS Pos Early	212	2752	298.097	2457-80-9	439176	C00170	HMDB01173	4430621	2841385	3421821	4.05615e+06	4.13004e+06	3.48951e+06	3.36778e+06	3052764	5999469	2602867	2805041	5776508	3.70768e+06	2782290	2337421
3292	5-methyluridine (ribothymidine)	Nucleotide	Pyrimidine Metabolism, Uracil containing	35136	LC/MS Neg	100001446	1778.1	257.078	1463-10-1	445408		HMDB00884	1643261	1624998	1628106	1543121	1743458	1523433	1446709	1453079	1.61486e+06	1668582	1636427	1.9501e+06	1613227	1636456	1.7957e+06
411	5-oxoproline	Amino Acid	Glutathione Metabolism	1494	LC/MS Neg	1021	738.5	128.035	98-79-3	7405	C01879	HMDB00267	43780956	31454272	32023244	33766656	29708670	35911064	41073216	27590590	29941226	32877208	44355356	36438772	33503796	30683730	40899256
4522	6-hydroxyindole sulfate	Xenobiotics	Chemical	48698	LC/MS Neg	100006260	2498	212.002					712428	463945	737527	721042	1748795	1.03312e+06	848957	757514	990401	569697	1218840	725381	759959	961326	948358
104	6-oxopiperidine-2-carboxylate	Amino Acid	Lysine Metabolism	43231	LC/MS Neg	100004499	964.5	142.051	34622-39-4	3014237		HMDB61705	3420695	3.02076e+06	1798730	3143569	6231183	5242091	3786920	1880670	3322144	2310372	1734495	4240714	2176743	3269121	2339148
2402	7-alpha-hydroxy-3-oxo-4-cholestenoate (7-Hoca)	Lipid	Sterol	36776	LC/MS Neg	100001609	5288.1	429.301	115538-85-7	3081085	C17337	HMDB12458	6.79037e+06	4713069	2778824	6822652	6454769	5.46517e+06	5088101	4432399	6531442	5097447	7.19692e+06	5702813	6364637	7630172	3.76953e+06
3258	7-methylguanine	Nucleotide	Purine Metabolism, Guanine containing	35114	LC/MS Pos Early	100001456	2175	166.072	578-76-7	11361	C02242	HMDB00897	3024227	2690712	3223430	2898474	2.61838e+06	2098591	2.61242e+06	2413825	2266736	3.12168e+06	3687287	3499671	3241493	2393454	3074050
1449	9,10-DiHOME	Lipid	Fatty Acid, Dihydroxy	38399	LC/MS Neg	179	5180	313.238	263399-34-4	9966640	C14828	HMDB04704	109415	464560	224911			385009		293656		239791	140680		319397	533658
1329	acetylcarnitine (C2)	Lipid	Fatty Acid Metabolism(Acyl Carnitine)	32198	LC/MS Pos Early	100000802	2282	204.123	5080-50-2	1	C02571	HMDB00201	484183136	769605568	552664064	440685504	753734528	553107904	471159968	948898944	961709824	432757408	373963648	653837952	755786624	252711104	193736192
388	acisoga	Amino Acid	Polyamine Metabolism	43258	LC/MS Neg	100004541	2297	183.114	106692-36-8	129397			50928		147938	116729	125017		40936	28552	152112				53216	58982
1057	aconitate [cis or trans]	Energy	TCA Cycle	46173	LC/MS Neg	100001359	580	173.009					81940312	38784512	58396320	68524072	77225872	77400816	48530440	45918152	66807252	60129356	57794780	83589776	54954844	59935476	43096620
3223	adenine	Nucleotide	Purine Metabolism, Adenine containing	554	LC/MS Pos Early	880	2221	136.062	73-24-5	190	C00147	HMDB00034	1300952	830509	887924	1080997	1038949	641464	1407779	560596	1324836	687087	837205	1167346	714111	943683	2603860
3222	adenosine	Nucleotide	Purine Metabolism, Adenine containing	555	LC/MS Neg	798	2075.4	134.047	58-61-7	60961	C00212	HMDB00050	422579	345311	208957	157604	636866	233631	384487		489201	562893	178502	284960	362774	285059	208064
3218	adenosine 3',5'-cyclic monophosphate (cAMP)	Nucleotide	Purine Metabolism, Adenine containing	2831	LC/MS Neg	207	1952.2	328.045	60-92-4	6076	C00575	HMDB00058	390358	340256	332524	410174	1133004	585365	345570	351625	2699650	329360	351351	621790	555809	341851	231399
1352	adipoylcarnitine (C6-DC)	Lipid	Fatty Acid Metabolism(Acyl Carnitine)	52988	LC/MS Pos Early	100006614	2558	290.16		71296139		HMDB61677	555971	1011160	1212640		535379	466344	237059	515266	360787	606526	279339	267672	676323
1161	adrenate (22:4n6)	Lipid	Polyunsaturated Fatty Acid (n3 and n6)	32980	LC/MS Neg	100001193	5678	331.264	2091-25-0	5497181	C16527	HMDB02226	43168180	32647614	51851964	35244864	18976904	29961808	41903296	49819728	19537224	25706492	36199240	22176224	41333456	18629014	28918580
28	alanine	Amino Acid	Alanine and Aspartate Metabolism	1126	LC/MS Pos Early	811	1700	90.055	56-41-7	5950	C00041	HMDB00161	782627072	420864096	496419328	817876928	813757760	656036672	1011414464	481038144	957451392	602834496	621389504	959903296	814467776	594254528	448091392
3211	allantoic acid	Nucleotide	Purine Metabolism, (Hypo)Xanthine/Inosine containing	33434	LC/MS Polar	218	2960	175.047	99-16-1	203	C00499	HMDB01209	140200	210521	283263	518431	86765	272580	310736	516138	75585	423277	476102	944529	378069	503465	435180
3210	allantoin	Nucleotide	Purine Metabolism, (Hypo)Xanthine/Inosine containing	1107	LC/MS Polar	1002	1672	157.037	97-59-6	204	C02350	HMDB00462	23403992	16055772	28261264	31132260	44523876	30426250	21953446	25055592	52235352	23292324	21997008	40655372	27449922	21728492	17016876
248	alpha-hydroxyisocaproate	Amino Acid	Leucine, Isoleucine and Valine Metabolism	22132	LC/MS Neg	100000706	1840	131.071	10303-64-7	83697	C03264	HMDB00746	2720934	758056	1034300	1534407	2250058	1757193	1411323	683851	1979908	1658680	2009415	1360348	1250035	1285432	978837
280	alpha-hydroxyisovalerate	Amino Acid	Leucine, Isoleucine and Valine Metabolism	46537	LC/MS Polar	100001300	1052	117.056	600-37-3	99823		HMDB00407	49592072	18707152	20413624	31592514	54548368	53115184	28705006	25970684	35384184	54562872	58003268	30007548	24270126	29466242	35865480
1061	alpha-ketoglutarate	Energy	TCA Cycle	528	LC/MS Polar	93	2700	145.014	305-72-6;328-50-7;22202-68-2	51	C00026	HMDB00208	77502392	37137032	67247960	97831584	169501920	76971544	55760628	52124416	64557360	77397216	78820560	95436752	109608024	59563312	77201144
3391	alpha-tocopherol	Cofactors and Vitamins	Tocopherol Metabolism	1561	LC/MS Pos Late	1105	2522	430.378	59-02-9;10191-41-0	14985	C02477	HMDB01893	190694896	277336128	322932064	423140256	268354160	372003264	337887104	283090976	232521392	474301184	406357728	232164320	380300256	350654432	354920640
3215	adenosine 5'-monophosphate (AMP)	Nucleotide	Purine Metabolism, Adenine containing	32342	LC/MS Pos Early	209	1013	348.07	149022-20-8	6083	C00020	HMDB00045	8296221	3493665	1423295	447902	18950984	1791341	2263871	457387	20816712	1942711	486182	1159520	1120621	1161531	448010
2525	androstenediol (3beta,17beta) disulfate (1)	Lipid	Androgenic Steroids	37202	LC/MS Neg	100001992	3740	224.062		87120982	C04295	HMDB03818	14903310	3652863	2082025	1515427	2628980	2330485	652398	1020946	6397849	1657395	3984700	10594172	1818518	3010450	5481761
2522	androstenediol (3beta,17beta) monosulfate (1)	Lipid	Androgenic Steroids	37211	LC/MS Neg	100002028	4535	369.174	521-17-5	13847309		HMDB03818	322505	133508	104583		205534	36534		83991	276394	52749	128974	175336	51585	160538	221915
2516	androsterone sulfate	Lipid	Androgenic Steroids	31591	LC/MS Neg	100001073	5022	369.174	2479-86-9	159663		HMDB02759	132284	37197	104847		74169			33843	95921		84092	98358	81009	210329	162380
443	anserine	Peptide	Dipeptide Derivative	15747	LC/MS Pos Early	100000044	2924	241.13	10030-52-1	112072	C01262	HMDB00194	10266074	13247024	7.92922e+06	19253724	23261556	20451490	24960660	6727305	59833968	5565436	9530689	36556588	14786407	16694862	8581825
924	arabitol/xylitol	Carbohydrate	Pentose Metabolism	48885	LC/MS Polar	100006430	1932.4	151.061		6912	C01904		794548	891962	363503	456013	367634	238633	458788	277014		325884	406784	319516	350758	338841	718910
926	arabonate/xylonate	Carbohydrate	Pentose Metabolism	48255	LC/MS Polar	100006115	2700	165.04					3905069	2566229	3924595	4803503	6786606	3875186	3033185	4.07875e+06	3766249	3789453	4755436	4915296	4133393	2996989	5443538
1160	arachidonate (20:4n6)	Lipid	Polyunsaturated Fatty Acid (n3 and n6)	1110	LC/MS Neg	229	5535	303.233	506-32-1	444899	C00219	HMDB01043	196878960	108643240	217787568	175536768	70580024	132821464	235859584	179678272	73771144	132913264	120904080	92552840	134578880	101055984	164326160
1358	arachidonoylcarnitine (C20:4)	Lipid	Fatty Acid Metabolism(Acyl Carnitine)	57518	LC/MS Pos Late	100015837	1353	448.342					112183	70601	90430	101692	103453			132681	174500	145846	73192	83747	193632
1393	arachidonoylcholine	Lipid	Fatty Acid Metabolism (Acyl Choline)	53261	LC/MS Pos Late	100009332	1390	390.337					472444	141861	675015	1449622		178196	876059	571191		278395	762883	356505	214182	1701725	2841346
1357	arachidoylcarnitine (C20)*	Lipid	Fatty Acid Metabolism(Acyl Carnitine)	57513	LC/MS Pos Late	100015833	1512	456.405				HMDB06460	149467	204494	171080	264200	244631	292216	180019	201396		167598	83399	166266	293843		66738
374	argininate*	Amino Acid	Urea cycle; Arginine and Proline Metabolism	57461	LC/MS Pos Early	100002769	2150	176.103	157-07-3	160437		HMDB03148	1448552	593541	693718	1153503	2168227	1594023	872634	236701	1210407	1185247	2110513	2035940	653667	1.72799e+06	770221
344	arginine	Amino Acid	Urea cycle; Arginine and Proline Metabolism	1638	LC/MS Pos Early	231	2825	175.119	1119-34-2	232	C00062	HMDB00517	680846016	897441984	740235456	958803904	278063840	769667584	887566080	826371008	913662208	1023056320	915878080	872082496	915483072	643159680	822117760
345	argininosuccinate	Amino Acid	Urea cycle; Arginine and Proline Metabolism	15497	LC/MS Pos Early	232	2745	291.13	156637-58-0	828	C03406	HMDB00052	85989			101708	83671				269080	190745	68506	242197	172162		195481
38	asparagine	Amino Acid	Alanine and Aspartate Metabolism	512	LC/MS Pos Early	917	1225	133.061	70-47-3	6267	C00152	HMDB00168	236807952	235483888	219702272	233982128	138162240	220453360	193903072	194594704	208796304	222650096	229251568	228068048	205079104	206657088	223756160
34	aspartate	Amino Acid	Alanine and Aspartate Metabolism	443	LC/MS Pos Early	234	1165	134.045	56-84-8	5960	C00049	HMDB00191	32475016	22471978	9621016	19955542	31133598	17706752	17773566	10504976	43004848	14766437	19053360	28173580	18561432	18122772	9359691
1251	azelate (nonanedioate)	Lipid	Fatty Acid, Dicarboxylate	18362	LC/MS Polar	2029	2520	187.098	123-99-9	2266	C08261	HMDB00784		378531	237830		940504	398905			785443	567408	465150				370203
2261	behenoyl dihydrosphingomyelin (d18:0/22:0)*	Lipid	Sphingolipid Metabolism	57331	LC/MS Pos Late	100009026	3150	789.684				HMDB12091	479705	1479316	1542295	1213520	2242131	1623415	947372	1256650	615807	1285213	951468	953425	898694	1010350	1205955
2264	behenoyl sphingomyelin (d18:1/22:0)*	Lipid	Sphingolipid Metabolism	48492	LC/MS Pos Late	100006294	3083	787.669				HMDB12103	65155328	202016016	134189024	159096304	236783936	236339296	133265072	124619936	46912664	212338784	94165632	94234808	118825680	103765328	129074096
3472	benzoate	Xenobiotics	Benzoate Metabolism	15778	LC/MS Neg	100000008	1750	121.029	65-85-0	243	C00180	HMDB01870	17577942	20386890	16473037	18505012	13025692	17329034	18700536	13171401	12520977	18439088	18941904	17453462	19505182	17825168	16646804
3307	beta-alanine	Nucleotide	Pyrimidine Metabolism, Uracil containing	55	LC/MS Pos Early	244	1905	90.055	56-41-7;107-95-9	239	C00099	HMDB00056	21787960	15385490	21772584	14574474	18843760	19982266	17315690	17070440	30005516	16441984	32266834	25188810	22738984	13494600	12077394
51	beta-citrylglutamate	Amino Acid	Glutamate Metabolism	54923	LC/MS Pos Early	100003271	900	322.077	73590-26-8	72715786	C20775		524595	283609	299164	440760	625448	198270	2512113	131149	932009	372835	170773	789018	382353	198648	515853
260	beta-hydroxyisovalerate	Amino Acid	Leucine, Isoleucine and Valine Metabolism	12129	LC/MS Polar	1442	1149.8	117.056	625-08-1	69362		HMDB00754	9097195	5510554	6038922	8247865	8917363	9558216	6.39319e+06	7148005	5551886	8698830	8463068	7414141	8073241	5769099	3978834
6	betaine	Amino Acid	Glycine, Serine and Threonine Metabolism	3141	LC/MS Pos Early	799	1064	118.086	107-43-7	247	C00719	HMDB00043	1104145024	816388992	1023299904	952244544	634861632	837665792	799946304	1135913344	1556307456	616864000	1062939392	1285585792	855740032	1063373440	1453377280
2415	beta-sitosterol	Lipid	Sterol	27414	LC/MS Pos Late	100001033	3054	397.383	83-46-5	222284	C01753	HMDB00852	1089441	3220056	3.65363e+06	1808284	2654064	2124601	554486	776022	656421	1883673	1060855	1238792	1327995	1.8352e+06	3134395
3428	bilirubin (Z,Z)	Cofactors and Vitamins	Hemoglobin and Porphyrin Metabolism	43807	LC/MS Pos Late	1090	1840	585.271	635-65-4	5280352	C00486	HMDB00054	17568762	13506846	16018345	12566430	11948322	11871790	17814808	19448060	18280472	12027278	8539950	11724472	40391172	14002475	23911604
3429	bilirubin (E,E)*	Cofactors and Vitamins	Hemoglobin and Porphyrin Metabolism	32586	LC/MS Neg	100001950	4294	583.256	114-25-0	5315454			1269369	989636	1678161	1263212	581552	1130097	1985436	2614054	2213324	825573	650963	1141132	4860025	1150252	2654543
3430	bilirubin (E,Z or Z,E)*	Cofactors and Vitamins	Hemoglobin and Porphyrin Metabolism	47886	LC/MS Pos Late	100001951	1265	585.271		5799469		HMDB00488	520904	365878	426888	326682	209065	368475	491602	513007	443353	309558	272646	354581	1470164	346829	604205
3431	biliverdin	Cofactors and Vitamins	Hemoglobin and Porphyrin Metabolism	2137	LC/MS Pos Late	250	1016	583.255	55482-27-4;55482-27-4	5353439	C00500	HMDB01008	1089499	718585	640190	334657	1.73819e+06	345982	595494	759343	1133970	516454	435728	406629	1.83638e+06	765583	1421264
804	bradykinin	Peptide	Polypeptide	22154	LC/MS Pos Late	100000967	792	530.788	58-82-2	439201	C00306	HMDB04246		141908		620571		390213	371403	281085	399503	139934	1028159			114134
806	bradykinin, des-arg(9)	Peptide	Polypeptide	34420	LC/MS Neg	100001292	4250	902.453	15958-92-6	105044	C00306	HMDB04246		349959		553179		330849	417421	474334	154524	108058	988518		30569	145742
1308	butyrylcarnitine (C4)	Lipid	Fatty Acid Metabolism (also BCAA Metabolism)	32412	LC/MS Pos Early	100001054	2860	232.154	25576-40-3	439829	C02862	HMDB02013	9506384	7.2226e+06	4470903	8.31478e+06	5172097	4765552	8823458	6903773	8326212	6025312	6336308	10664355	8682103	11640333	6165228
1309	butyrylglycine	Lipid	Fatty Acid Metabolism (also BCAA Metabolism)	31850	LC/MS Neg	100001151	1470	144.067	20208-73-5	88412		HMDB00808	865500	946567	2262897	1260140	1100144	914305	1241507	1530776	644078	631930	1.02927e+06	368725	987946	664784	258994
2417	campesterol	Lipid	Sterol	33997	LC/MS Pos Late	100001269	2873	383.367	474-62-4	173183	C01789	HMDB02869	3198127	10566881	12943692	5768791	7.35313e+06	6832690	2127876	3061804	1.99564e+06	5059990	3461280	3032158	4077544	4986720	8155667
1096	caproate (6:0)	Lipid	Medium Chain Fatty Acid	32489	LC/MS Neg	926	2713.7	115.076	142-62-1	8892	C01585	HMDB00535	13560106	12581920	10112305	10171736	5.82974e+06	10927249	16825938	10512980	7278177	8819989	9708869	8049370	9318702	7878497	8640981
53	carboxyethyl-GABA	Amino Acid	Glutamate Metabolism	40007	LC/MS Pos Early	100003260	2085	176.092	4386-03-02	2572		HMDB02201	3552432	943804	1966505	2113249	4839791	1180503	1630725	1725692	5158004	3308570	1652621	5794938	2271441	3421682	1698757
1379	carnitine	Lipid	Carnitine Metabolism	15500	LC/MS Pos Early	100000007	1978	162.112	461-05-2	10917	C00318	HMDB00062	1001878528	1689575552	812343680	1250964864	838600832	1075204608	1120028032	1384941696	1136293504	1143287680	1196539776	1078958464	1527980544	807952064	1000688768
74	carnosine	Amino Acid	Histidine Metabolism	1768	LC/MS Pos Early	249	2942	227.114	305-84-0	439224	C00386	HMDB00033	32581036	105631184	13328476	185262320	238847232	179556560	225212944	9560536	471962432	1001564	38117860	237667424	88766336	153211872	82241344
3989	carotene diol (1)	Xenobiotics	Food Component/Plant	57635	LC/MS Pos Late	100015966	1720	568.428					1207353	3377699	5.30963e+06	2254045	2426853	1962854	1136346	2602626	640489	1494246	971829	956180	1389045	1086189	3.23804e+06
3990	carotene diol (2)	Xenobiotics	Food Component/Plant	57636	LC/MS Pos Late	100015967	1904	568.428					232192	942522	1007975	449493	521229	324342	274602	754841	195534	308341	276391	270127	314634	183345	863914
3490	catechol sulfate	Xenobiotics	Benzoate Metabolism	35320	LC/MS Neg	100001605	1906	188.986	4918-96-1	3083879		HMDB59724	370816	67891	64903	969372	724887	306043	896581	346954	465491	750871	457396	166645	331638	233787	516093
2349	ceramide (d16:1/24:1, d18:1/22:1)*	Lipid	Ceramides	57437	LC/MS Pos Late	100015727	3850	620.598					295033	177301	89697	389784	463997	490177	316914	254811	119937	119974	679069	314069	343683	239348
2350	ceramide (d18:1/14:0, d16:1/16:0)*	Lipid	Ceramides	57432	LC/MS Pos Late	100015735	2477	510.488					277855	300724	331966	370391	352717	440252	321140	233094		367392	382676	260144	250630	286071	138360
2351	ceramide (d18:1/17:0, d17:1/18:0)*	Lipid	Ceramides	57434	LC/MS Pos Late	100015737	3055	552.535					151335	273269	397022	295435	336398	462218	158838	254067	138632	342991	252169	317654	244892	286082
2352	ceramide (d18:1/20:0, d16:1/22:0, d20:1/18:0)*	Lipid	Ceramides	57440	LC/MS Pos Late	100015755	3920	594.582					1055170	1349164	1944957	1616656	2.03195e+06	2472001	1308094	1442914	1217753	2002706	1527588	2.00219e+06	2167916	2119068	485253
2353	ceramide (d18:2/24:1, d18:1/24:2)*	Lipid	Ceramides	57443	LC/MS Pos Late	100015744	3858	646.613					4317553	2991561	2733375	3234653	5149132	5161223	4152706	2915877	2494422	3392983	3950072	4099714	3.82349e+06	2887754	848853
1373	cerotoylcarnitine (C26)*	Lipid	Fatty Acid Metabolism(Acyl Carnitine)	57516	LC/MS Pos Late	100015835	1649	540.499				HMDB06347	98924	109454	83222	184752	171579	130808	131675		79701	189135	89481		106859
202	C-glycosyltryptophan	Amino Acid	Tryptophan Metabolism	48782	LC/MS Pos Early	100006379	2700	367.15	180509-18-6	10981970			1581614	1.35719e+06	1422439	1729476	3.14413e+06	1450855	1209313	1052433	2097113	1345511	1160126	1.90823e+06	1713472	1059473	1002988
2579	chenodeoxycholate	Lipid	Primary Bile Acid Metabolism	1563	LC/MS Neg	1123	5264	391.285	474-24-9;474-25-9	10133	C02528	HMDB00518	7291519		10183386					25408314			17088690			3114678	19917222
2576	cholate	Lipid	Primary Bile Acid Metabolism	22842	LC/MS Neg	136	5165	407.28	81-25-4	221493	C00695	HMDB00619	1113990	359264	675674	99412	408916	181645	196417	3004097	212094	1735536	1621368		128119	529362	8749363
2392	cholesterol	Lipid	Sterol	63	LC/MS Pos Late	266	2707	369.352	57-88-5	11025495	C00187	HMDB00067	873409856	1184851456	976519872	1199557120	1082174080	1355023616	856810112	806146176	570566912	1176239744	930497408	871850624	929095808	1071957376	867135808
1595	choline	Lipid	Phospholipid Metabolism	15506	LC/MS Pos Early	1256	1961	104.107	67-48-1	305	C00114	HMDB00097	235437872	169061536	202490896	192228656	226818448	160372096	183133104	189545920	313275552	133357464	201001600	287404544	192792752	174512080	228736240
3733	cinnamoylglycine	Xenobiotics	Food Component/Plant	38637	LC/MS Neg	100002253	3127	204.067	16534-24-0	709625		HMDB11621	1497935	1398281	5251400	1794513	9470493	2251436	2685690	2321782	2801952	3217218	2334446	1.56483e+06	1792239	1663174	880313
1338	cis-4-decenoylcarnitine (C10:1)	Lipid	Fatty Acid Metabolism(Acyl Carnitine)	38178	LC/MS Pos Late	100002259	1057	314.233	98930-66-6				5655476	5161318	4386265	3468504	1.72007e+06	3847083	1659535	5126186	4101882	6768112	3419453	4494582	5736223	1104262	697641
70	cis-urocanate	Amino Acid	Histidine Metabolism	40410	LC/MS Neg	100003425	1200	137.036	7699-35-6	1549103		HMDB34174	1207367	1984125	758836	474259	1300779	1252755	755676	511212	841193	1084462	502183	1.03113e+06	890579	517409	1140081
1075	citraconate/glutaconate	Energy	TCA Cycle	47076	LC/MS Polar	100006438	2600	129.019					4751322	4621200	4555598	4252338	10442384	4904545	4946624	5880639	8.35112e+06	4574755	4574014	5518548	5029312	4218516	4361526
58	citramalate	Amino Acid	Glutamate Metabolism	22158	LC/MS Polar	100000998	3201	147.03	6236-10-08	1081	C00815	HMDB00426	1816512	5072065	2247950	3248572	7.63759e+06	5851061	6947789	3848838	9153792	2610638	2391484	7.92426e+06	6282980	8.08078e+06	3.73346e+06
1055	citrate	Energy	TCA Cycle	1564	LC/MS Neg	1124	582	191.02	77-92-9	311	C00158	HMDB00094	835560192	562767808	713463360	722131648	972531200	796247936	603467968	602832320	793235328	625049664	710016448	806848960	682928832	646741632	581732032
352	citrulline	Amino Acid	Urea cycle; Arginine and Proline Metabolism	2132	LC/MS Pos Early	391	1520	176.103	372-75-8	9750	C00327	HMDB00904	181058576	259534288	162422432	221682496	227609248	170080240	175094608	176590912	224828608	206705648	135222992	165886944	164533936	200735456	243795168
2486	corticosterone	Lipid	Corticosteroids	5983	LC/MS Neg	272	5040	345.207	50-22-6	5753	C02140	HMDB01547	554610	571704	1035626	686557	1088749	1586024	832663	325429	1.1113e+06	446252	1044620	452479	1839494	791501	544937
2491	cortisol	Lipid	Corticosteroids	1712	LC/MS Neg	356	4710	361.202	50-23-7	5754	C00735	HMDB00063	5140969	5482935	5.05918e+06	5155644	7.41145e+06	6757479	6511291	3660684	6790574	4331786	7254908	5896359	7059671	3701189	4491761
2493	cortisone	Lipid	Corticosteroids	1769	LC/MS Neg	273	4575	359.186	53-06-5	222786	C00762	HMDB02802	1699132	2136009	1182897	2111035	2325626	1791806	1.95662e+06	1863543	1959299	1846897	2011900	1873169	2490577	2229187	2511432
376	creatine	Amino Acid	Creatine Metabolism	27718	LC/MS Pos Early	1221	1947	132.077	57-00-1	586	C00300	HMDB00064	1180799616	1103679104	588440320	622106880	964093248	904311040	1225435008	1084441600	1865548672	509593408	634707392	1268254592	1518456960	470876928	810211136
377	creatinine	Amino Acid	Creatine Metabolism	513	LC/MS Pos Early	275	2055	114.066	60-27-5	588	C00791	HMDB00562	586496256	658412800	782565184	764111552	760136832	679229312	632457024	614870912	865723968	839630976	780766016	935391616	654070400	552285696	598232704
410	cys-gly, oxidized	Amino Acid	Glutathione Metabolism	18368	LC/MS Pos Early	1224	2947	355.074	7729-20-6	333293			14790751	8849578	11308510	6850210	13785246	7.17309e+06	3993873	5212333	5395594	5360377	11311734	13205709	6189599	3.56479e+06	2.09528e+06
323	cystathionine	Amino Acid	Methionine, Cysteine, SAM and Taurine Metabolism	15705	LC/MS Pos Early	310	2270	223.075	535-34-2	439258	C02291	HMDB00099	5615997	3872054	4048077	7.55054e+06	14138773	9086113	6611973	6357672	6010216	4476603	9641980	8628791	8435102	4.08861e+06	7.53885e+06
325	cysteine	Amino Acid	Methionine, Cysteine, SAM and Taurine Metabolism	1868	LC/MS Pos Early	800	1488	122.027	52-90-4;56-89-3	5862	C00097	HMDB00574	2547588	3197811	2425532	3.83755e+06	6742516	4902941	3.96881e+06	3085107	5995342	3.88908e+06	3498384	3163524	4714567	2968528	3339555
330	cysteine s-sulfate	Amino Acid	Methionine, Cysteine, SAM and Taurine Metabolism	22176	LC/MS Pos Early	100000808	565	201.984	1637-71-4	115015	C05824	HMDB00731	744959	819580	776479	1217404	804156	1116526	840302	991308	542857	1099049	949098	785871	953651	888803	1323636
335	cysteine sulfinic acid	Amino Acid	Methionine, Cysteine, SAM and Taurine Metabolism	37443	LC/MS Pos Early	100002113	597	154.017	207121-48-0	109	C00606	HMDB00996	127764	153598	92307	123803	103039	67663	139744			214301	151366	125504	124611	127205	216125
406	cysteine-glutathione disulfide	Amino Acid	Glutathione Metabolism	35159	LC/MS Pos Early	100001437	2465	427.095	13081-14-6	4247235		HMDB00656	2283908	2603568	1906817	7026888	23328252	2408490	2489755	1635422	10389151	2533361	2232774	6481381	2245365	3390813	1234843
409	cysteinylglycine	Amino Acid	Glutathione Metabolism	35637	LC/MS Pos Early	278	2132	179.048	19246-18-5	439498	C01419	HMDB00078	1075713	1476683	1.71858e+06	2012544	5.84757e+06	2601451	1380695	824002	4430341	1011515	2206790	1492139	1894876	987538	947980
331	cystine	Amino Acid	Methionine, Cysteine, SAM and Taurine Metabolism	56	LC/MS Pos Early	279	2000	241.031	56-89-3	67678	C00491	HMDB00192	54803700	93809912	24037664	79890928	107883120	99746288	101245760	67225304	70331944	64106412	50020256	47805568	76697376	75460864	51697144
3316	cytidine	Nucleotide	Pyrimidine Metabolism, Cytidine containing	514	LC/MS Pos Early	827	2124	244.093	65-46-3	6175	C00475	HMDB00089	192303	100048	191222	188640		87077	185490				142640	297375	59875	77803	352388
3931	daidzein sulfate (2)	Xenobiotics	Food Component/Plant	48728	LC/MS Neg	100006363	3330	333.008
1336	decanoylcarnitine (C10)	Lipid	Fatty Acid Metabolism(Acyl Carnitine)	33941	LC/MS Pos Late	100001251	1130	316.248	1492-27-9	10245190		HMDB00651	9771094	8586473	6164698	5607922	1889953	5036244	1881495	8996041	6235102	8214316	3976900	6734964	16760012	1113145	721423
2505	dehydroisoandrosterone sulfate (DHEA-S)	Lipid	Androgenic Steroids	32425	LC/MS Neg	100000792	4745	367.158	651-48-9	12594	C04555	HMDB01032	13624863	8500327	5566543	2.91927e+06	5304512	2760398	1667085	4828857	9312848	3.15465e+06	5536884	9448687	5114290	6594368	12354688
2609	dehydrolithocholate	Lipid	Secondary Bile Acid Metabolism	31891	LC/MS Neg	100001067	5360	373.275	1553-56-6	159623		HMDB00502	1595962	535815		2130197	1361627	1710401	489207	959534	975152	807665	1811072	1190574	677164	588776	1026475
1378	deoxycarnitine	Lipid	Carnitine Metabolism	36747	LC/MS Pos Early	100001662	2052	146.118	6249-56-5	134	C01181	HMDB01161	102139072	129589640	80116704	105023008	90364976	122079712	97922048	131394752	228783168	110136816	141582400	144154624	159913504	90001688	95892144
2593	deoxycholate	Lipid	Secondary Bile Acid Metabolism	1114	LC/MS Neg	302	5294	391.285	83-44-3	222528	C04483	HMDB00626	51763128	26393720	6126725	28617870	71380184	40101836	8621391	74952416	25072930	58323812	62044608	52710700	33479130	31664272	49830952
1164	dihomo-linoleate (20:2n6)	Lipid	Polyunsaturated Fatty Acid (n3 and n6)	17805	LC/MS Neg	1231	5730	307.264	2091-39-6	6439848	C16525	HMDB05060	151765104	85591184	93436664	63691592	41452472	84311176	73167472	103441256	34856752	63159932	84172288	47563640	88492552	53998352	51804316
1159	dihomo-linolenate (20:3n3 or n6)	Lipid	Polyunsaturated Fatty Acid (n3 and n6)	35718	LC/MS Neg	100001739	5596	305.249	17046-59-2	5280581	C03242	HMDB02925	85739712	39165656	93824648	71878968	25442584	59677856	79924832	68337888	23551196	43414804	53500492	36924992	55273580	47095312	50938080
1389	dihomo-linolenoyl-choline	Lipid	Fatty Acid Metabolism (Acyl Choline)	53262	LC/MS Pos Late	100009335	1424	392.352					158361		263791	570275		44342	233758	118828			237255	99998		760758	930496
3275	dihydroorotate	Nucleotide	Pyrimidine Metabolism, Orotate containing	601	LC/MS Polar	923	1910	157.025	155-54-4	648	C00337	HMDB03349	613010	1183745	517007	973441	1224284	2131940	848210	1050148	3100186	930519	890449	2100280	3028114	1476125	1594908
358	dimethylarginine (SDMA + ADMA)	Amino Acid	Urea cycle; Arginine and Proline Metabolism	36808	LC/MS Pos Early	100001810	2850	203.15	102783-24-4	123831	C03626	HMDB01539	92555856	80583328	83496336	106354224	99977960	74305104	83097584	76682816	120884680	90472072	81302944	100379568	100918720	80725712	84268512
5	dimethylglycine	Amino Acid	Glycine, Serine and Threonine Metabolism	5086	LC/MS Pos Early	806	1104	104.071	1118-68-9	673	C01026	HMDB00092	16083423	41499608	28411396	22301312	22296216	44868596	17727932	56321944	22860132	18312010	27442946	38900512	27994406	19788720	16857230
1163	docosadienoate (22:2n6)	Lipid	Polyunsaturated Fatty Acid (n3 and n6)	32415	LC/MS Neg	100001182	6034	335.296	7370-49-2	5282807	C16533	HMDB61714	5468855	2942428	4553304	2740297	1798963	2715945	2576377	3241642	1868650	2512336	3075409	1850355	3227254	1352548	2520253
1151	docosahexaenoate (DHA; 22:6n3)	Lipid	Polyunsaturated Fatty Acid (n3 and n6)	44675	LC/MS Neg	100000665	5525	327.233	6217-54-5	445580	C06429	HMDB02183	78385648	32602308	77787680	50267832	19777832	53341280	62648492	60580784	25543526	39334772	50891604	48546604	44291424	33055806	34673372
1392	docosahexaenoylcholine	Lipid	Fatty Acid Metabolism (Acyl Choline)	53263	LC/MS Pos Late	100009333	1378	414.337					143684		146747	295877			174451	123755			163550	124524		320778	388670
1150	docosapentaenoate (n3 DPA; 22:5n3)	Lipid	Polyunsaturated Fatty Acid (n3 and n6)	32504	LC/MS Neg	100001181	5571	329.249	2234-74-4	6441454	C16513	HMDB06528	41889844	21004000	53463264	28829658	13387712	38275552	37765712	44993484	16441126	30676952	26980972	22838034	42907292	19977854	18783772
1162	docosapentaenoate (n6 DPA; 22:5n6)	Lipid	Polyunsaturated Fatty Acid (n3 and n6)	37478	LC/MS Neg	100001580	5624.5	329.249	25182-74-5	6441454	C16513	HMDB01976	20820746	12488714	40558856	24144802	8633492	21286400	26436276	28907568	7.89618e+06	18182376	20366340	12952268	19765872	10944332	15968057
172	dopamine 3-O-sulfate	Amino Acid	Tyrosine Metabolism	48407	LC/MS Neg	100006361	1556.2	232.028		122136	C13690	HMDB06275	61022			97305	141372	77169	70870	97560	52727	92711	80485	47798	49442		98890
171	dopamine 4-sulfate	Amino Acid	Tyrosine Metabolism	48406	LC/MS Neg	100006360	1511	232.028		123932	C13691	HMDB04148	597146	540051	529280	1031999	1602854	889347	744112	895294	807569	701022	725674	643829	507475	460983	904903
4456	EDTA	Xenobiotics	Chemical	22163	LC/MS Neg	100001002	643	291.083	60-00-4	6049	C00284	HMDB15109	2993281280	2771586048	3001046272	3025385216	5605428224	2992259584	2867624448	2965415936	3900935424	2637047808	3058845184	2509870592	2981215488	2579808000	2565250048
1149	eicosapentaenoate (EPA; 20:5n3)	Lipid	Polyunsaturated Fatty Acid (n3 and n6)	18467	LC/MS Neg	2050	5450	301.217	10-2005-9;10417-94-4	446284	C06428	HMDB01999	9508067	6094108	12272201	8572764	3.98613e+06	8666889	10352060	10662954	3.92199e+06	6653350	6418648	4785363	7515980	5687054	6456754
1132	eicosenoate (20:1)	Lipid	Long Chain Fatty Acid	33587	LC/MS Neg	100001335	5950	309.28		5282768	C16526	HMDB02231	168525040	98861760	117120704	49055444	36912588	66627392	59737964	105782288	36823848	60799668	82084456	38593040	77852568	41969668	41503272
2508	epiandrosterone sulfate	Lipid	Androgenic Steroids	33973	LC/MS Neg	100001287	4855	369.174	22229-22-7	9929317			2389569	1197385	2011093	915376	1817239	956459	386879	1638980	1268416	1389590	877134	3283607	1246406	637300	1122068
3763	equol sulfate	Xenobiotics	Food Component/Plant	40478	LC/MS Neg	100003429	3630	321.044							416069
3764	ergothioneine	Xenobiotics	Food Component/Plant	37459	LC/MS Pos Early	100002154	850	230.096	58511-63-0	3032311	C05570	HMDB03045	483515	320120	318464	649755	675049	392804		315194	394198	502793	324184	491193	365565	156730	151762
1137	erucate (22:1n9)	Lipid	Long Chain Fatty Acid	1552	LC/MS Neg	1087	6355.6	337.311	112-86-7	5281116	C08316	HMDB02068	6.61708e+06	4.13241e+06	4772924	3016447	2819012	2802140	3031522	3.90667e+06	1.89236e+06	2807450	3.37439e+06	2359882	3428734	2590610	2969861
3766	erythritol	Xenobiotics	Food Component/Plant	20699	LC/MS Polar	100000846	1491	167.056	149-32-6	222285	C00503	HMDB02994	815189	609046	697811	1081010	1498035	928999	851756	567665	1319056	798433	763942	1395922	1011726	644250	998251
1048	erythronate*	Carbohydrate	Aminosugar Metabolism	42420	LC/MS Polar	100001320	2186	135.03	88759-55-1	2781043		HMDB00613	55353348	37189080	50148352	59380560	96101704	47771532	47998008	42083072	61082476	55069472	55081196	74397888	59712944	45652692	56024496
289	ethylmalonate	Amino Acid	Leucine, Isoleucine and Valine Metabolism	15765	LC/MS Polar	2054	2785	131.035	601-75-2	11756		HMDB00622	10133114	11615916	9994927	10880140	26504296	10148348	8090070	13666780	10621944	12415282	7955568	10116480	27809126	9287535	8553809
2519	etiocholanolone glucuronide	Lipid	Androgenic Steroids	47112	LC/MS Neg	100005403	4915	465.249	3602-09-03	270605		HMDB04484	9823575	8070614	6.03029e+06	7256809	16010918	7056087	2563461	9036537	18797196		15430749	25974944	16601832	9234541	12742985
3372	flavin adenine dinucleotide (FAD)	Cofactors and Vitamins	Riboflavin Metabolism	2134	LC/MS Neg	327	2425	784.15	146-14-5;84366-81-4	643975	C00016	HMDB01248	77069	95438	41648	82721	116095	130876	59642	61732	89503	76162	80952	114034	80823	95200
72	formiminoglutamate	Amino Acid	Histidine Metabolism	43493	LC/MS Pos Early	100002500	1880	175.071	816-90-0	439233	C00439	HMDB00854	8213795	3247815	2042243	15823073	4231194	6135957	3287293	3.3192e+06	6419648	6.95809e+06	5444816	9654447	4450240	2504226	1203019
973	fructose	Carbohydrate	Fructose, Mannose and Galactose Metabolism	48195	LC/MS Polar	878	2065	225.062	57-48-7	5984	C00095	HMDB00660	36028704	19480252	32950308	34696528	12277652	26026628	40980188	37474192	15483156	39304308	45629820	47517304	27162308	49418276	49771672
1065	fumarate	Energy	TCA Cycle	1643	LC/MS Polar	330	3084	115.004	100-17-8	444972	C00122	HMDB00134	5989844	3164173	6240894	6390350	25035078	4.97932e+06	5367818	5122069	13189201	5755178	7799989	14533385	12071472	4944797	4832757
989	galactitol (dulcitol)	Carbohydrate	Fructose, Mannose and Galactose Metabolism	1117	LC/MS Polar	1003	2360	181.072	608-66-2	11850	C01697	HMDB00107	108450	56107.4	67066.8	108407	160119	152179	121234	76432	201289	68806.9	47848.2	161374	66989.2	56413	92112.2
998	galactonate	Carbohydrate	Fructose, Mannose and Galactose Metabolism	27719	LC/MS Polar	100001026	3085	195.051	299-28-5	128869	C00880	HMDB00565	186672			613934				650061	974473	451730		979960
431	gamma-glutamyl-alpha-lysine	Peptide	Gamma-glutamyl Amino Acid	55015	LC/MS Pos Early	100010901	2784	276.155		65254			8855503	6955953	8843101	13067711	9787961	9624625	7481433	4901544	11711146	8142146	10354366	11012228	7.22254e+06	7.60232e+06	6034462
432	gamma-glutamyl-epsilon-lysine	Peptide	Gamma-glutamyl Amino Acid	33934	LC/MS Pos Early	100001262	2717	276.155	17105-15-6	7015685		HMDB03869	2420221	1375273	2607853	2398760	2706433	1835890	2.00324e+06	1572520	2603269	3047030	3112871	3809534	1.99943e+06	1349992	2644255
425	gamma-glutamylglutamate	Peptide	Gamma-glutamyl Amino Acid	36738	LC/MS Pos Early	331	1775	277.103	1116-22-9	92865	C05282	HMDB11737	2042796	927105	661601	1909735	3096999	1162085	1037851	388310	2200822	1197018	1086555	1774967	931845	856424	618426
426	gamma-glutamylglutamine	Peptide	Gamma-glutamyl Amino Acid	2730	LC/MS Pos Early	1140	1430	276.119	10148-81-9	150914	C05283	HMDB11738	72725888	44491172	39512180	63980496	96556792	46365880	55646816	35713384	76721056	48557964	59075108	69673696	38638032	50657080	52060540
427	gamma-glutamylglycine	Peptide	Gamma-glutamyl Amino Acid	33949	LC/MS Pos Early	100001294	1535	205.082	1948-29-4	165527		HMDB11667	27124816	21489132	19683988	35606148	29800272	21809114	28272402	15926302	25259610	22523748	25383932	21143862	21236534	16497647	17550924
428	gamma-glutamylhistidine	Peptide	Gamma-glutamyl Amino Acid	18245	LC/MS Pos Early	1235	2740	285.119	37460-15-4	7017195			3498272	2505743	2166556	3046886	2287882	2199956	2242405	1796647	3971504	2609660	3609680	3583717	1765090	2525657	4214450
429	gamma-glutamylisoleucine*	Peptide	Gamma-glutamyl Amino Acid	34456	LC/MS Pos Early	100001485	2940	261.144		14253342		HMDB11170	4864517	1840784	3003151	1940485	1946257	1984220	1378027	1769507	2221472	3251762	3039787	1849022	1287414	1647627	1334640
430	gamma-glutamylleucine	Peptide	Gamma-glutamyl Amino Acid	18369	LC/MS Pos Early	1268	2991	261.144	2566-39-4	151023		HMDB11171	5257775	2322351	2617626	3057763	3.38621e+06	2.6583e+06	1977645	2110941	3581001	3472458	3231308	2864634	1711866	2478512	1474713
433	gamma-glutamylmethionine	Peptide	Gamma-glutamyl Amino Acid	44872	LC/MS Pos Early	100001313	2640	279.101	17663-87-5	7009567		HMDB29155	4.04631e+06	3.26908e+06	2.08686e+06	5189365	6.63375e+06	4090620	4020937	2437165	6739559	4.0008e+06	3893509	4031207	3347519	3537154	3.93957e+06
434	gamma-glutamylphenylalanine	Peptide	Gamma-glutamyl Amino Acid	33422	LC/MS Pos Early	100000491	2992	295.129	7432-24-8	111299		HMDB00594	2553364	1343531	1356791	2097625	2013994	1511037	1440419	1183297	2456453	1.88187e+06	1968095	1975077	1615116	1409581	1362097
435	gamma-glutamylthreonine	Peptide	Gamma-glutamyl Amino Acid	33364	LC/MS Pos Early	100001314	1750	249.108	5652-48-2	76078708		HMDB29159	8345771	6.35311e+06	4554142	8606659	5714163	6429767	6.99421e+06	5041103	8398866	10057116	10197712	11502539	6122539	5298714	4967753
436	gamma-glutamyltryptophan	Peptide	Gamma-glutamyl Amino Acid	33947	LC/MS Pos Early	100001295	2975	334.14	66471-20-3	3989307		HMDB29160	638607	319289	333902	333457	695925	348696	220606	289969	488453	466223	317209	558901	371763	262994	233638
437	gamma-glutamyltyrosine	Peptide	Gamma-glutamyl Amino Acid	2734	LC/MS Neg	1102	1240	309.109	7432-23-7	94340		HMDB11741	669982	339191	364734	788531	921176	560277	348326	483571	584136	707252	692966	578459	423476	344796	378050
438	gamma-glutamylvaline	Peptide	Gamma-glutamyl Amino Acid	43829	LC/MS Pos Early	100001126	2700	247.129	2746-34-1	7015683		HMDB11172	13360632	6411832	5564311	6444699	8615271	7373047	5175997	4258330	7784853	8050898	8347053	6009441	4949229	5746495	3.72166e+06
3405	gamma-tocopherol/beta-tocopherol	Cofactors and Vitamins	Tocopherol Metabolism	52473	LC/MS Pos Late	100008998	2384	416.364					30690576	17092026	17091260	19408300	9114714	36395124	5898300	27598822	4739917	11795369	27104206	44963268	4514137	15954115	13361229
166	gentisate	Amino Acid	Tyrosine Metabolism	18280	LC/MS Polar	100000447	905	153.019	490-79-9	3469	C00628	HMDB00152	57214			70662			172523	125712	61185	77624			121910	48826	116429
3690	gluconate	Xenobiotics	Food Component/Plant	587	LC/MS Polar	338	2922	195.051	527-07-1	10690	C00257	HMDB00625	4876173	2853023	4387203	5670012	14778208	4623127	5446691	4578060	5810730	5504482	7.4805e+06	9034982	6059952	6.42259e+06	8008290
867	glucose	Carbohydrate	Glycolysis, Gluconeogenesis, and Pyruvate Metabolism	48152	LC/MS Polar	572	2342	225.062	50-99-7	79025	C00031	HMDB00122	1016617536	784623488	877326912	821764736	1726638336	989265984	1054219200	1138214528	1851692160	965500928	1055548288	1368190720	1691900928	1045762880	937740672
1025	glucuronate	Carbohydrate	Aminosugar Metabolism	15443	LC/MS Polar	100000257	3233.3	193.035	207300-70-7	444791	C00191	HMDB00127	4294122	2406303	2465829	3773789	6703714	4233276	2462969	2421260	4044262	3116638	3755126	5389210	3881591	3038305	2507836
40	glutamate	Amino Acid	Glutamate Metabolism	57	LC/MS Pos Early	561	1500	148.06	56-86-0	611	C00025	HMDB00148	402142144	243391136	192614208	327419584	371189760	292104896	288464640	160949728	395867232	304576160	278968416	327858272	294175776	231355584	224214144
41	glutamine	Amino Acid	Glutamate Metabolism	53	LC/MS Pos Early	563	1291	147.076	56-85-9	5961	C00064	HMDB00641	2108631808	1894033920	1652077568	1828483200	1761064832	1741681664	2089215232	1695991040	2165911296	1783095680	2117722112	2084279808	1850973440	1836831104	2324487424
1234	glutarate (pentanedioate)	Lipid	Fatty Acid, Dicarboxylate	396	LC/MS Polar	339	2900	131.035	110-94-1	743	C00489	HMDB00661	3004088	1567994	3287601	2942918	7331335	1369752	1338464	2208880	3134428	1723963	1939659	7759923	7168233	2803272	3787922
99	glutarylcarnitine (C5-DC)	Amino Acid	Lysine Metabolism	44664	LC/MS Pos Early	100001593	2393	276.144	102636-82-8	71464488		HMDB13130	551942	841991		567491	2803846	747482	865060		1318347		824480	1.87506e+06	1343975	492197	647160
887	glycerate	Carbohydrate	Glycolysis, Gluconeogenesis, and Pyruvate Metabolism	1572	LC/MS Polar	1052	2070.4	105.019	600-19-1	752	C00258	HMDB00139	42286336	35425876	49239952	45524204	28517552	32211080	38624048	38740868	32758292	52874056	44578264	52158544	49346632	29641668	50792860
2132	glycerol	Lipid	Glycerolipid Metabolism	15122	LC/MS Neg	1254	758	91.0401	56-81-5	753	C00116	HMDB00131	71182040	21333528	25745646	37786484	53832444	51974836	34448952	42373540	39684472	18950868	53471052	34684408	26175086	48610800	19418160
2133	glycerol 3-phosphate	Lipid	Glycerolipid Metabolism	43847	LC/MS Pos Early	100000258	580	173.021	29849-82-9	754	C00093	HMDB00126	1360035	1394010	699236	926407	2521110	938947	1023929	488593	3232704	403314	850822	1771690	647320	655212	293714
1603	glycerophosphoethanolamine	Lipid	Phospholipid Metabolism	37455	LC/MS Polar	100001620	3075	214.049	33049-08-0	123874	C01233	HMDB00114	2323248	2468133	1461171	6311950	2506229	1938693	3698123	2788312	927416	7060228	7.40612e+06	5382772	1480129	7592830	18982860
2138	glycerophosphoglycerol	Lipid	Glycerolipid Metabolism	48857	LC/MS Polar	100001619	2430	245.043		439964	C03274		637443	420901	443886	604052	2826106	732149	772075	458315	632116	589549	798806	769197	494461	790606	1588961
1605	glycerophosphoinositol*	Lipid	Phospholipid Metabolism	47155	LC/MS Polar	100001621	3850	333.059	16824-65-0	167572			432389	1329181	256637	1220355		142692	537711	814510		706518	1764751	672475		2914454	6408730
1599	glycerophosphorylcholine (GPC)	Lipid	Phospholipid Metabolism	15990	LC/MS Pos Early	100000269	672	258.11	28319-77-9	71920	C00670	HMDB00086	142794944	89884376	89385720	159846992	141751184	88966400	167663072	80419032	129992248	99514256	112035920	111025992	86566408	93158040	442582112
1	glycine	Amino Acid	Glycine, Serine and Threonine Metabolism	58	LC/MS Pos Early	340	1375	76.0393	56-40-6	750	C00037	HMDB00123	193808736	216886368	197102768	286296064	183772896	214143680	274404864	197999536	193888080	210656080	219035488	198088320	251270016	176660704	202552976
2580	glycochenodeoxycholate	Lipid	Primary Bile Acid Metabolism	32346	LC/MS Neg	1628	5236.1	448.307	16564-43-5	12544	C05466	HMDB00637	2980178	2069147	1059804	1.35074e+06	687097	784571	537878	2303104	3565486		2094135		152292	4571495	28436332
2588	glycochenodeoxycholate glucuronide (1)	Lipid	Primary Bile Acid Metabolism	52983	LC/MS Neg	100009264	4806	311.666					327659	131723		320113	293064	142198	56696	117721	386545	87602	300719	271111	77207	134231	227706
2577	glycocholate	Lipid	Primary Bile Acid Metabolism	18476	LC/MS Neg	342	5163	464.302	475-31-0;863-57-0	10140	C01921	HMDB00138	1649311	804984	543730	203412	422180	217254	120361	2870352	1127747	152103	243709	274713		2360562	65447428
2624	glycocholenate sulfate*	Lipid	Secondary Bile Acid Metabolism	32599	LC/MS Neg	100001989	4750	254.623					67850	84064	115519	191923			50475	35078	146168	58312	117029	124639		35263	27967
2595	glycodeoxycholate	Lipid	Secondary Bile Acid Metabolism	18477	LC/MS Neg	100000436	5281	448.307	360-65-6	3035026	C05464	HMDB00631	18587600	10814849	617220	9587608	4154605	2422419	729172	9497259	10643559	2.27064e+06	5650868	5307035	466004	22316750	29244466
2600	glycolithocholate	Lipid	Secondary Bile Acid Metabolism	31912	LC/MS Neg	100001064	5357.1	432.312	474-74-8	115245	C15557	HMDB00698	438576			1228875		398559		564322	366663		1119273	138357		313286	630503
2601	glycolithocholate sulfate*	Lipid	Secondary Bile Acid Metabolism	32620	LC/MS Neg	100001657	5011	255.631	15324-64-8	72222	C11301	HMDB02639	343424	287721	242662	1565893	144718	288063	129085	319806	563442	191311	678496	501076	97015	167640	250944
2371	glycosyl ceramide (d18:2/24:1, d18:1/24:2)*	Lipid	Ceramides	57453	LC/MS Pos Late	100015745	3380	808.666					266678	384657	284540	240573	771580	599728	583277	404517	262860	573507	260554	300575	371745	246022	345196
2354	glycosyl-N-palmitoyl-sphingosine (d18:1/16:0)	Lipid	Ceramides	53013	LC/MS Pos Late	100009272	2623	700.572					2226969	3.82616e+06	3479094	3736562	3731937	4395671	3709184	3368992	2191525	4948219	2630873	2309583	2604999	2835716	2926341
2355	glycosyl-N-stearoyl-sphingosine (d18:1/18:0)	Lipid	Ceramides	52234	LC/MS Pos Late	100001882	3053	728.604					241753	562566	435372	326189	593913	556301	536244	460775	191085	653406	251305	339475	373694	377853	397434
2607	glycoursodeoxycholate	Lipid	Secondary Bile Acid Metabolism	39379	LC/MS Neg	100002911	5033	448.307	64480-66-6	12310288		HMDB00708	124612	94580		91044					63955		85747			203068	425030
375	guanidinoacetate	Amino Acid	Creatine Metabolism	43802	LC/MS Polar	344	2884	116.047	352-97-6	763	C00581	HMDB00128	152677	82067	105337	156512	219917	164005	170808	80471	194184	153628	160304	110629	346397	94444	276286
3256	guanine	Nucleotide	Purine Metabolism, Guanine containing	32352	LC/MS Pos Early	172	2032	152.057	73-40-5	764	C00242	HMDB00132	14634809	7988486	15744293	8746907	22016828	5.89057e+06	7.5099e+06	7457455	36185288	26422336	10272431	36290232	9927493	4266160	9867504
3255	guanosine	Nucleotide	Purine Metabolism, Guanine containing	1573	LC/MS Neg	1099	1662	282.084	118-00-3	6802	C00387	HMDB00133	364525	164675	108684	79824	344313		151753	54328	965432	135959	50142	190238	134818		86400
3390	gulonate*	Cofactors and Vitamins	Ascorbate and Aldarate Metabolism	46957	LC/MS Polar	100001586	2750	195.051	20246-53-1	9794176	C00257	HMDB03290	3228833		2816388	4776837	9853716	3524522	2836038	3.87435e+06	5794118	2799472	2922752	4820807	3974815	1418170	2698933
3427	heme	Cofactors and Vitamins	Hemoglobin and Porphyrin Metabolism	41754	LC/MS Pos Late	100001386	1124	616.176	14875-96-8	26945	C00032	HMDB03178	1505662	879870			21186128		577715		2198321	1944270	212621	181156		1692787
4463	HEPES	Xenobiotics	Chemical	21248	LC/MS Neg	100000843	1022	237.091	7365-45-9	23831			2153300736	2072577664	2120579328	2201151488	3579850240	2204730112	2075955072	2100557312	2655514368	2014083456	2202638080	2041254144	2200980480	1955315968	1942633088
1144	hexadecadienoate (16:2n6)	Lipid	Polyunsaturated Fatty Acid (n3 and n6)	57652	LC/MS Neg	100009394	5398	251.202	28290-73-5			HMDB00477	27889158	30257768	30252400	24532318	15053526	23137672	25939672	30323910	11843636	18551100	19520892	13007143	56157928	14252449	14127426
1333	hexanoylcarnitine (C6)	Lipid	Fatty Acid Metabolism(Acyl Carnitine)	32328	LC/MS Pos Early	100000781	3308	260.186	6920-35-0	6426853		HMDB00705	2406644	2662565	1.82847e+06	1141952	642221	1057390	786897	2567228	1359646	1215636	1.28281e+06	1830597	2883978	1199226	596456
1315	hexanoylglutamine	Lipid	Fatty Acid Metabolism (Acyl Glutamine)	54907	LC/MS Neg	100001733	2780	243.135					116066		201458			106520	52348	208321	95410	30281	139318	56330	182939
1320	hexanoylglycine	Lipid	Fatty Acid Metabolism(Acyl Glycine)	35436	LC/MS Neg	100001527	2900	172.098	24003-67-6	99463		HMDB00701	429359	554571	1325424	205647	199957	337634	295984	636543	333016	133203	258511	219361	395770	177961	119971
3460	hippurate	Xenobiotics	Benzoate Metabolism	15753	LC/MS Neg	100000014	2106.9	178.051	495-69-2	464	C01586	HMDB00714	55795228	40004868	100985384	56620756	172529584	66265820	66048564	64672888	163802560	113733448	67463128	71897760	62705696	63613696	30973392
62	histidine	Amino Acid	Histidine Metabolism	59	LC/MS Neg	355	755.9	154.062	5934-29-2	6274	C00135	HMDB00177	135070912	132229056	106814512	132027104	98078232	108949736	139791808	110438248	148742608	116855536	150560272	143761216	116575616	126110184	136102832
353	homoarginine	Amino Acid	Urea cycle; Arginine and Proline Metabolism	22137	LC/MS Pos Early	100000961	2882	189.135	156-86-5	9085	C01924	HMDB00670	38526700	55616132	45272672	45861856	47746496	57204236	40117156	29760058	79248008	43858512	50301408	85053616	39093072	56326072	39322564
354	homocitrulline	Amino Acid	Urea cycle; Arginine and Proline Metabolism	22138	LC/MS Pos Early	100000963	1908	190.119	1190-49-4	65072	C02427	HMDB00679	747903	865932	1343345	1020431	1349690	1889021	609893	899908	777120	1057923	1133453	2667635	656377	1157513	509380
3790	homostachydrine*	Xenobiotics	Food Component/Plant	33009	LC/MS Pos Early	100001550	1750	158.118	1195-94-4	441447	C08283	HMDB33433			16249832		226797			536133	297761						625246
68	hydantoin-5-propionic acid	Amino Acid	Histidine Metabolism	40473	LC/MS Polar	100002514	2080	171.041	5624-26-0	782	C05565	HMDB01212	918647	402453	254217	1532095	551912	787462	488749	506484	1503369	464209	382748	484601	417326	366558
366	trans-4-hydroxyproline	Amino Acid	Urea cycle; Arginine and Proline Metabolism	32306	LC/MS Pos Early	1001	1064	132.066	51-35-4	5810	C01157	HMDB00725	86165832	55969540	75158720	91803672	86053968	70715120	115883600	89564064	83005552	118467120	91299360	107079880	89910376	76484696	98229864
336	hypotaurine	Amino Acid	Methionine, Cysteine, SAM and Taurine Metabolism	590	LC/MS Pos Early	358	724	110.027	300-84-5	107812	C00519	HMDB00965	7.28844e+06	2485496	1174253	5522212	7735240	2.51833e+06	3233548	4101534	5823581	3647850	7437986	10305695	4121100	3061622	2724635
3200	hypoxanthine	Nucleotide	Purine Metabolism, (Hypo)Xanthine/Inosine containing	3127	LC/MS Pos Early	171	1295	137.046	68-94-0	790	C00262	HMDB00157	59612412	23092208	18733244	18985904	132716424	31654394	38032012	34354052	133921368	23896674	18322506	34354448	65227068	738112	12518677
73	imidazole lactate	Amino Acid	Histidine Metabolism	15716	LC/MS Pos Early	100000263	2040	157.061	14403-45-3	440129	C05568	HMDB02320	4717221	3033421	3922862	3.75944e+06	3430309	4652210	5019862	2998323	5393081	4556799	3743243	6891107	5291112	3313269	5.16567e+06
71	imidazole propionate	Amino Acid	Histidine Metabolism	40730	LC/MS Pos Early	100003434	2263	141.066	1074-59-5	70630		HMDB02271	1194029	1740922	2544361	2013986	2384330	2547830	1078797	3323525	2219173	2193571	1793015	1140557	566669	2639497	2053781
4464	iminodiacetate (IDA)	Xenobiotics	Chemical	21025	LC/MS Pos Early	100000900	808	134.045	142-73-4	8897	C19911	HMDB11753	339409856	314827584	341149920	322139872	548847168	303166176	304367072	337428928	435648480	338456128	333488064	316005248	333440512	295077888	309771392
234	indole-3-carboxylic acid	Amino Acid	Tryptophan Metabolism	38116	LC/MS Neg	100002185	1710	160.04	771-50-6	69867	C19837	HMDB03320	255397	543831	717474	598751	1056299	922103	572165	1336921	644582	735070	833947	487168	326235	904952	719149
227	indoleacetate	Amino Acid	Tryptophan Metabolism	27513	LC/MS Neg	100001034	2200	174.056	6505-45-9	802	C00954	HMDB00197	3531350	1978679	4812309	6574144	5007431	5601182	1155574	2482849	1564778	5400150	4351820	2140933	5232071	2416808	3432585
231	indoleacetylglutamine	Amino Acid	Tryptophan Metabolism	42087	LC/MS Neg	100001731	2535	302.115		25200879		HMDB13240	730834	106638	1298801	853613	1090005	741843	291540	507139	839767	1042111	1015173	896214	1184533	679328	650248
3793	indoleacrylate	Xenobiotics	Food Component/Plant	22114	LC/MS Neg	100000800	2511	186.056	1204-06-4	15030923		HMDB00734		29493		127019	86338				41567	279995	96062		60252	88514	50890
226	indolelactate	Amino Acid	Tryptophan Metabolism	18349	LC/MS Neg	100000463	2286	204.067	832-97-3	92904	C02043	HMDB00671	4541381	3213564	2628235	3.82146e+06	9111360	8.12832e+06	3580630	3218667	6304867	3472255	5164656	5809423	5378010	6094093	5302209
229	indolepropionate	Amino Acid	Tryptophan Metabolism	32405	LC/MS Pos Early	100001083	3205	190.086	830-96-6	3744		HMDB02302	3277587	2867628	2619737	8312457	9835390	4390200	7279535	2405291	5065649	15563296	9674529	2227319	5.37678e+06	8509313	6.84796e+06
3794	indolin-2-one	Xenobiotics	Food Component/Plant	43374	LC/MS Pos Early	100004318	2575	134.06	59-48-3	321710	C12312		255470		386298	384944	852662	468802	357223	285914	306054	228698	636957		320469	518540	972679
3199	inosine	Nucleotide	Purine Metabolism, (Hypo)Xanthine/Inosine containing	1123	LC/MS Neg	361	1602.1	267.073	58-63-9	6021	C00294	HMDB00195	4133803	1751489	886645	950797	3.81897e+06	1310821	2049836	624511	10478289	1660009	898241	1621796	1958708	426603	857846
302	isobutyrylcarnitine (C4)	Amino Acid	Leucine, Isoleucine and Valine Metabolism	33441	LC/MS Pos Early	100001055	2810	232.154	25518-49-4	168379		HMDB00736	14210106	15139544	9103855	16191253	22614226	19936766	9981779	17690240	19640010	17876752	17297336	15984592	21275184	16117867	6.54963e+06
303	isobutyrylglycine	Amino Acid	Leucine, Isoleucine and Valine Metabolism	35437	LC/MS Neg	100001590	1420	144.067	15926-18-8	10855600		HMDB00730	1091610	687135	1184877	1448501	1807905	1.80949e+06	1.0062e+06	886830	925345	720035	1211651	847457	868876	1205660	762742
276	isoleucine	Amino Acid	Leucine, Isoleucine and Valine Metabolism	1125	LC/MS Pos Early	376	2800	132.102	73-32-5	6306	C00407	HMDB00172	1143391872	859665856	987988544	923310976	762238080	880882944	810829248	916351936	1093020160	1062662528	914357632	899834752	631065472	883310464	748500480
251	isovalerate	Amino Acid	Leucine, Isoleucine and Valine Metabolism	44656	LC/MS Neg	100000708	1564	101.061	503-74-2	10430	C08262	HMDB00718	8219658	1842808	3.11022e+06	3964192	2279995	6110929	7778978	4768476	8179874	5187682	4281040	2826667	2878624	2929503	11115074
253	isovalerylcarnitine (C5)	Amino Acid	Leucine, Isoleucine and Valine Metabolism	34407	LC/MS Pos Early	100001393	3085	246.17	31023-24-2	6426851		HMDB00688	12579932	7.85161e+06	3556262	10718865	9844883	7806564	5300554	8.12957e+06	8503348	5818448	6917105	8756226	12387207	6022458	4926475
252	isovalerylglycine	Amino Acid	Leucine, Isoleucine and Valine Metabolism	35107	LC/MS Neg	100001452	1950	158.082	16284-60-9	546304		HMDB00678	1513140	684215	2129289	1850001	3147273	3047726	1577928	1432247	1112111	928069	2165346	1269445	727774	1907981	984143
210	kynurenate	Amino Acid	Tryptophan Metabolism	1417	LC/MS Neg	98	2224	188.035	492-27-3	3845	C01717	HMDB00715	1580902	897344	726772	1080703	1143037	2205204	363446	1738394	1361973	1089916	572879	2110998	787551	1091395	509722
206	kynurenine	Amino Acid	Tryptophan Metabolism	15140	LC/MS Pos Early	100000265	2739	209.092	2922-83-0	161166	C00328	HMDB00684	17665124	12771196	10772346	17555608	12571610	15895787	15807726	21240952	29342196	10454057	10968756	13340217	15186781	12747377	10767310
884	lactate	Carbohydrate	Glycolysis, Gluconeogenesis, and Pyruvate Metabolism	527	LC/MS Neg	482	681.6	89.0244	79-33-4	612	C00186	HMDB00190	1537324416	5595368960	1937730816	2830285056	6675532800	4250872320	3027393024	4303773184	7335319040	2279382272	2451515136	8029152768	8624677888	3067401216	1827630592
940	lactose	Carbohydrate	Disaccharides and Oligosaccharides	567	LC/MS Polar	393	3500	387.114	5965-66-2	84571	C00243	HMDB00186
2366	lactosyl-N-nervonoyl-sphingosine (d18:1/24:1)*	Lipid	Ceramides	57370	LC/MS Pos Late	100015620	3778	972.735					317959	533929	196713	379369	245825	608914	288213	243231	137272	944616	419302	146397	514085	379078	322904
2364	lactosyl-N-palmitoyl-sphingosine (d18:1/16:0)	Lipid	Ceramides	53010	LC/MS Pos Late	100009030	2527	862.625	4201-62-1				733388	1557061	1.61244e+06	1564434	1260396	2076962	1222555	1818112	705907	2566790	1606725	565626	2680589	2118062	1353779
4466	lanthionine	Xenobiotics	Chemical	42002	LC/MS Pos Early	100003892	1730	209.059	3183-08-02	98504			278151	408497	96453	269129	787277	483202	209933	276229	405335	275481	283796	450816	203696	139440	207602
1339	laurylcarnitine (C12)	Lipid	Fatty Acid Metabolism(Acyl Carnitine)	34534	LC/MS Pos Late	100001392	1235	344.28	25518-54-1	10427569		HMDB02250	2888737	2624704	2351718	2272628	930013	1.3553e+06	614856	2575221	2061159	2853755	1285492	2036027	7.94864e+06	378610	217005
242	leucine	Amino Acid	Leucine, Isoleucine and Valine Metabolism	60	LC/MS Pos Early	397	2864	132.102	61-90-5	6106	C00123	HMDB00687	1152136320	871622016	855373952	900571904	787797184	855459328	744422784	921727616	969516032	1068087296	885362240	909937088	651388800	943132032	621166464
2266	lignoceroyl sphingomyelin (d18:1/24:0)	Lipid	Sphingolipid Metabolism	57330	LC/MS Pos Late	100006298	3437	815.7	60037-60-7				46492196	115008760	72037328	106008576	173149616	140044896	86880672	115966240	37287108	121055824	61925384	66188008	79487776	55494540	70493248
1370	lignoceroylcarnitine (C24)*	Lipid	Fatty Acid Metabolism(Acyl Carnitine)	57515	LC/MS Pos Late	100015834	1603	512.467						386755			342097		329792	282161	366200		275181	315123	476603
1155	linoleate (18:2n6)	Lipid	Polyunsaturated Fatty Acid (n3 and n6)	1105	LC/MS Neg	180	5535	279.233	60-33-3	5280450	C01595	HMDB00673	2794424576	2773070336	3709896192	2220289280	1523565184	2447593984	2167379456	3349166080	1161874688	2210206720	2188199424	1422639616	2317651712	1819940736	1986035328
1157	linolenate [alpha or gamma; (18:3n3 or 6)]	Lipid	Polyunsaturated Fatty Acid (n3 and n6)	34035	LC/MS Neg	100001337	5450	277.217		5280934	C06426	HMDB03073	259683904	249511392	386748032	220716704	152395360	256084336	184389056	351527040	82717848	206373280	207760816	118572240	222060960	163883456	168298768
1553	linoleoyl ethanolamide	Lipid	Endocannabinoid	52608	LC/MS Neg	100006726	6150	322.275	68171-52-8	5283446		HMDB12252	464940	239223	409908	425448	215781	549128	213526	257559	476383	362024	309617	304101	294330	265761	199207
2218	linoleoyl-arachidonoyl-glycerol (18:2/20:4) [1]*	Lipid	Diacylglycerol	54955	LC/MS Pos Late	100010922	2566	658.541				HMDB07257	469141	218725	524057	450440	330504	634099	222408	1064592	238200	656693	272863	456268	347547	169608
2219	linoleoyl-arachidonoyl-glycerol (18:2/20:4) [2]*	Lipid	Diacylglycerol	54956	LC/MS Pos Late	100010923	2624	658.541				HMDB07257	216398		273750	227204	600224	262942		404348	215897	405101	202158	273476	215755	93882
1345	linoleoylcarnitine (C18:2)*	Lipid	Fatty Acid Metabolism(Acyl Carnitine)	46223	LC/MS Pos Late	100003151	1430	424.342	36816-10-1	6450015		HMDB06469	2721527	3.80157e+06	2908353	2519308	4.06818e+06	2564033	1774743	2813020	3360804	3158559	2202348	2574353	6525273	713104	629073
1390	linoleoylcholine*	Lipid	Fatty Acid Metabolism (Acyl Choline)	57463	LC/MS Pos Late	100015760	1388	366.337					1977712	629605	1953191	5078907		585547	1853633	831952		835309	2811985	1111644	525957	9113508	17154584
2211	linoleoyl-linolenoyl-glycerol (18:2/18:3) [2]*	Lipid	Diacylglycerol	54964	LC/MS Pos Late	100010927	2478	632.525				HMDB07250	190193		248407	323461	433748	177827	94973	142006	294909	395591	213589	206528	108392	61107
2208	linoleoyl-linoleoyl-glycerol (18:2/18:2) [1]*	Lipid	Diacylglycerol	54968	LC/MS Pos Late	100010941	2689	634.541				HMDB07248	2073178	1196885	2013580	3565642	1789084	2566507	1189335	1864732	1.70257e+06	4224348	2182606	2695753	1768119	1.31705e+06	287760
2598	lithocholate	Lipid	Secondary Bile Acid Metabolism	1483	LC/MS Neg	405	5372	375.29	434-13-9	9903	C03990	HMDB00761	10634198	1727481		16990688	12533786	11626300		3522490	3896723	3271233	11299745	7938165	2781361	2628856	5773048
84	lysine	Amino Acid	Lysine Metabolism	1301	LC/MS Pos Early	407	2850	147.113	56-87-1	5962	C00047	HMDB00182	854626432	1041680896	979887168	1268334976	1060863936	1018891008	1047824000	759556224	1204432512	973196928	1189175040	1166101632	1074862080	1095145344	969136448
1066	malate	Energy	TCA Cycle	1303	LC/MS Neg	409	615.6	133.014	6915-15-7	525	C00149	HMDB00156	54730544	39322344	69967344	64333640	124347848	45813928	63201488	46051204	138163024	56108152	61519052	141493952	92796648	73101264	40392392
1245	maleate	Lipid	Fatty Acid, Dicarboxylate	20676	LC/MS Polar	100000707	2510	115.004	110-16-7	444266	C01384	HMDB00176	1175428	650638	1528465	1176094	2973518	1.55903e+06	1280833	1186335	1489936	1787757	1990345	1785337	845017	677757	991871
1083	malonate	Lipid	Fatty Acid Synthesis	15872	LC/MS Polar	818	3447	103.004	141-82-2;26522-22-85-0	867	C00383	HMDB00691	18926176	16819564	15960129	16370051	22704934	19711456	15512693	22665792	18738412	17925672	16041241	22224146	15796374	18779884	17265702
936	maltose	Carbohydrate	Glycogen Metabolism	15586	LC/MS Polar	913	3329.4	387.114	6363-53-7	10991489	C00208	HMDB00163	990468	209572	378595		5931821	297306	696204		1718651	165070	119674	662259	197989
978	mannitol/sorbitol	Carbohydrate	Fructose, Mannose and Galactose Metabolism	46142	LC/MS Polar	100001740	2320	181.072		5780	C00794	HMDB00247	2211642	2.13625e+06	1.13674e+06	2.14098e+06	2.93284e+06	2.05892e+06	1.31234e+06	1448079	2938823	1.47401e+06	1.55636e+06	2.03604e+06	1.74281e+06	932285	2254413
979	mannose	Carbohydrate	Fructose, Mannose and Galactose Metabolism	48153	LC/MS Polar	803	2200	225.062	3458-28-4	18950	C00159	HMDB00169	19014256	13990792	16899028	13536297	17301716	19234460	17037288	19758006	26725708	16253980	16054059	20140844	22474496	15477584	19521870
1371	margaroylcarnitine*	Lipid	Fatty Acid Metabolism(Acyl Carnitine)	57512	LC/MS Pos Late	100004054	1424	414.358	106182-29-0			HMDB06210	270042	365631	298210	291289	435798	325744	194925	297762	243049	306283	180236	236542	398608
308	methionine	Amino Acid	Methionine, Cysteine, SAM and Taurine Metabolism	1302	LC/MS Pos Early	415	2526	150.058	63-68-3	6137	C00073	HMDB00696	324173920	377181760	288589216	459687200	324299744	417537184	463276800	344808576	570267392	445364960	457862016	430327648	419883744	353513984	555680768
312	methionine sulfone	Amino Acid	Methionine, Cysteine, SAM and Taurine Metabolism	44878	LC/MS Pos Early	100004635	1250	182.048	820-10-0	69961			267296	211834	256008	286507	229489	341468	185564	203193	148096	471471	253037	307185	220793	544217	335668
313	methionine sulfoxide	Amino Acid	Methionine, Cysteine, SAM and Taurine Metabolism	18374	LC/MS Pos Early	100000039	1272	166.053	3226-65-1	158980	C02989	HMDB02005	8459159	7794562	6576013	9393985	6639483	9943090	9932603	7441425	8794541	11797809	9587127	10476914	11290287	9462234	13711381
3816	methyl indole-3-acetate	Xenobiotics	Food Component/Plant	1584	LC/MS Pos Early	1104	3339	190.086	1912-33-0	74706		HMDB29738	483316	142234	580017	740105	344134	576105	138342	109328	146464	390829	482644	318820	1.52835e+06	673284	585020
1314	methylmalonate (MMA)	Lipid	Fatty Acid Metabolism (also BCAA Metabolism)	1496	LC/MS Polar	418	3078.4	117.019	516-05-2	487	C02170	HMDB00202	11110560	11986396	7266049	15895566	31992152	17524788	12594138	15866353	34552648	12063465	13174736	16592752	14633406	7.90195e+06	17422284
290	methylsuccinate	Amino Acid	Leucine, Isoleucine and Valine Metabolism	15745	LC/MS Polar	2051	2800	131.035	498-21-5	10349		HMDB01844	3.80374e+06	2322918	2196075	2153912	5550352	2757138	1.72564e+06	2938828	5438338	3063030	2226770	3283852	3353578	2569974	1913921
4039	metronidazole	Xenobiotics	Drug	57642	LC/MS Pos Early	100015878	2046	172.072	73334-05-1	4173	D00409	HMDB15052
1567	myo-inositol	Lipid	Inositol Metabolism	1124	LC/MS Polar	363	3506.3	225.062	87-89-8	892	C00137	HMDB00211	6359284	7087013	3.23019e+06	8685422	17833088	6055356	5031354	3691361	16960692	3.98528e+06	5093117	10503051	6521956	3771625	3480189
1106	myristate (14:0)	Lipid	Long Chain Fatty Acid	1365	LC/MS Neg	519	5440	227.202	544-63-8	11005	C06424	HMDB00806	475784896	420773632	492282080	319135808	302821824	360771328	307159200	518301504	242323120	367055808	363217376	289280704	379962016	302053632	268951424
1107	myristoleate (14:1n5)	Lipid	Long Chain Fatty Acid	32418	LC/MS Neg	100001198	5346.9	225.186	544-64-9	5281119	C08322	HMDB02000	73551176	83729968	86584528	44132984	23899532	43795240	39570348	100961664	20371576	52353248	47436088	21793908	201611984	29816700	24630322
1349	myristoleoylcarnitine (C14:1)*	Lipid	Fatty Acid Metabolism(Acyl Carnitine)	48182	LC/MS Pos Late	100006051	1316	370.295	889848-55-9	90659872			3652547	3626992	2617073	2421147	1545629	1858108	750293	3528330	3483412	4237544	2.02464e+06	2679828	8623359	398931	200301
2259	myristoyl dihydrosphingomyelin (d18:0/14:0)*	Lipid	Sphingolipid Metabolism	57365	LC/MS Pos Late	100009038	2060	677.559				HMDB12085	1181547	2379647	1582243	2484569	3301390	3077678	1744326	2.08112e+06	945828	3206807	1801119	1657023	2259355	2870203	2155444
1340	myristoylcarnitine (C14)	Lipid	Fatty Acid Metabolism(Acyl Carnitine)	33952	LC/MS Pos Late	100001270	1350	372.311	18822-89-4	6426854		HMDB05066	933666	989337	703255	650129	923472	559508	245938	696015	676778	843162	494136	641977	3163419	82833.8	33455.6
386	N('1)-acetylspermidine	Amino Acid	Polyamine Metabolism	57689	LC/MS Pos Early	187	3075	188.176	14278-49-0	496	C00612	HMDB01276	525756	527132	392675	957766	1.10778e+06	383956	443194	575940	2.37424e+06	62724	289457	879631	1.14232e+06	501841	558110
398	N(8)-acetylspermidine	Amino Acid	Polyamine Metabolism	57690	LC/MS Pos Early	100001299	3098	188.176	13431-24-8	123689	C01029	HMDB02189	89558.1	224010	139433	156469	152253	72418.2	88047.8	67983.1	341757	134385	231284	136157	138955	110950	135673
3366	N1-Methyl-2-pyridone-5-carboxamide	Cofactors and Vitamins	Nicotinate and Nicotinamide Metabolism	40469	LC/MS Pos Early	100001468	1250	153.066	701-44-0	69698	C05842	HMDB04193	12061615	8669331	17558120	13181102	11527817	13141850	17998312	19939996	14446358	25848428	17225892	14905051	37008816	32815140	14548941
3206	N1-methylinosine	Nucleotide	Purine Metabolism, (Hypo)Xanthine/Inosine containing	48351	LC/MS Pos Early	100001409	1430	283.104	20245-33-4	65095		HMDB02721	976252	643882	1287099	751051	1107903	664279	621762	645394	1099217	717156	747201	865684	533086	831174	595735
3264	N2,N2-dimethylguanosine	Nucleotide	Purine Metabolism, Guanine containing	35137	LC/MS Pos Early	100001412	2210	312.13	2140-67-2	92919		HMDB04824	2214290	1374971	2610275	1.80557e+06	2329543	1745904	1544334	1484274	2394270	1764363	1.81985e+06	2340501	1714784	1676707	1524820
3320	N4-acetylcytidine	Nucleotide	Pyrimidine Metabolism, Cytidine containing	35130	LC/MS Neg	100001413	2040	284.089	3768-18-1	107461		HMDB05923			118193	66237	189959	104729			138139		51423	181291	60701	66026
91	N6,N6,N6-trimethyllysine	Amino Acid	Lysine Metabolism	1498	LC/MS Pos Early	189	2825	189.16	23284-33-5	440120	C03793	HMDB01325	52229260	53762204	47145420	62475868	128766952	43410448	51231292	45324936	76721760	63785844	51170048	63255764	46794500	46033032	35451808
86	N6-acetyllysine	Amino Acid	Lysine Metabolism	36752	LC/MS Polar	100001734	2612.6	187.109	692-04-6	92832	C02727	HMDB00206	171186	293192	322770	482811	504622	373322	231383	303756	326843	265612	203347	382189	366381	232076	292643
3238	N6-carbamoylthreonyladenosine	Nucleotide	Purine Metabolism, Adenine containing	35157	LC/MS Neg	100001415	2164	411.127	24719-82-2	161466		HMDB41623	102931	77290	92265	116551	147065	107732	45241	66464	195830	82347	114851	151279	112657	67850	59291
3247	N6-succinyladenosine	Nucleotide	Purine Metabolism, Adenine containing	48130	LC/MS Neg	100001664	980	382.1	4542-23-8	165243		HMDB00912			94365	93011	218678	87919	51167		307627	93407	86206	73823	59861	79701	83721
67	N-acetyl-1-methylhistidine*	Amino Acid	Histidine Metabolism	43255	LC/MS Pos Early	100004299	2100	212.103		193270			303726	399379	468213	517436	441486	420481	608419	591935	1749884	272723	403753	858084	570755	271929	481767
30	N-acetylalanine	Amino Acid	Alanine and Aspartate Metabolism	1585	LC/MS Neg	1110	861.2	130.051	97-69-8	88064	C02847	HMDB00766	2604989	2268572	2937840	3311470	2938254	3.97263e+06	3114527	2626532	4584455	2464431	2755144	3591332	3273494	2136133	2592516
359	N-acetylarginine	Amino Acid	Urea cycle; Arginine and Proline Metabolism	33953	LC/MS Pos Early	100001266	2245	217.13	155-84-0	67427	C02562	HMDB04620	1656982	1.92809e+06	1763723	1821854	2822548	1871469	1866196	1054992	2795057	1577823	1808286	2127454	2454438	1315852	2.05163e+06
35	N-acetylaspartate (NAA)	Amino Acid	Alanine and Aspartate Metabolism	22185	LC/MS Polar	100000787	3143	174.041	997-55-7;997-55-7	65065	C01042	HMDB00812	22051312	15102103	14710615	25590492	51543904	17789086	19020192	16577306	20192264	16113568	23408778	21996428	22786204	16836268	12725417
50	N-acetyl-aspartyl-glutamate (NAAG)	Amino Acid	Glutamate Metabolism	35665	LC/MS Pos Early	100001612	1035	305.098	3106-85-2	5255	C12270	HMDB01067	129216	175584	206609	266973	492951	236471	197795	159474	258511	182651	199516	281597	260314		183193
3308	N-acetyl-beta-alanine	Nucleotide	Pyrimidine Metabolism, Uracil containing	37432	LC/MS Neg	100002102	773	130.051	3025-95-4	76406	C01073		693063		1325834	1268536	874556	679116	1602329	1805060	1133994		457052	695792	1416941	991455	926893
441	N-acetylcarnosine	Peptide	Dipeptide Derivative	43488	LC/MS Neg	100004046	1235	267.11	56353-15-2	9903482		HMDB12881	4734172	3639534	3540833	4816025	5665154	4921609	3568810	2406261	9491479	3438700	5432182	10523249	3964982	5324602	1758568
1050	N-acetylglucosamine/N-acetylgalactosamine	Carbohydrate	Aminosugar Metabolism	46539	LC/MS Pos Early	100006435	715	222.097		24139		HMDB00215	2564123	1585731	1498197	1606544	4958053	1.82508e+06	1747470	1446311	5661518	1635658	1573054	3.28713e+06	1.91209e+06	1626958	1159420
1047	N-acetylglucosaminylasparagine	Carbohydrate	Aminosugar Metabolism	48149	LC/MS Pos Early	1215	1212	336.14	2776-93-4	123826	C04540	HMDB00489	177945	67720	352992	161502	325041	98816	119838		322142	167496	174346	247743	126415	59586	167890
42	N-acetylglutamate	Amino Acid	Glutamate Metabolism	15720	LC/MS Polar	100000282	3106	188.056	5817-08-03	70914	C00624	HMDB01138	1417013	517533	663264	1704482	2442234	1610225	648340	976230	1384608	677054	1493432	1807617	1444700	1192282	722134
43	N-acetylglutamine	Amino Acid	Glutamate Metabolism	33943	LC/MS Neg	100001253	771	187.072	2490-97-3	182230	C02716	HMDB06029	339703	213697	418224	469952	388671	499003	319912	639117	292490	411433	444800	205035	492538		429681
2	N-acetylglycine	Amino Acid	Glycine, Serine and Threonine Metabolism	27710	LC/MS Pos Early	100001006	826	118.05	543-24-8	10972		HMDB00532	7536422	29273042	49166296	9816598	5213444	11448123	8601887	44771780	7104116	8548464	8531702	9058371	12812524	6532369	8563229
82	N-acetylhistamine	Amino Acid	Histidine Metabolism	48679	LC/MS Pos Early	100006123	2287	154.097	673-49-4	69602	C05135	HMDB13253			244596									604117
65	N-acetylhistidine	Amino Acid	Histidine Metabolism	33946	LC/MS Neg	100001293	900	196.073	39145-52-3	75619	C02997	HMDB32055	391188	391501	557219	945372	482822	508133	469425	555360	539875	376777	480960	716582	537070	299647	582711
278	N-acetylisoleucine	Amino Acid	Leucine, Isoleucine and Valine Metabolism	33967	LC/MS Neg	100001276	2325	172.098	3077-46-1	2802421		HMDB61684	317302	299106	266939	275001	401960	240404	225765	281428	339867	313117	220039	375138	312764	204963	247689
243	N-acetylleucine	Amino Acid	Leucine, Isoleucine and Valine Metabolism	1587	LC/MS Neg	1082	2400	172.098	1188-21-2	70912	C02710	HMDB11756	346457	244133	247135	329632	541260	490830	225097	260642	405050	362940	245536	186040	307902	177277	226746
309	N-acetylmethionine	Amino Acid	Methionine, Cysteine, SAM and Taurine Metabolism	1589	LC/MS Neg	1083	1787	190.054	65-82-7	448580	C02712	HMDB11745	1.96946e+06	1514179	2371320	2628749	3217047	3787667	2210129	2053249	4545242	1499022	2050728	2797595	2803306	1455238	1792673
1036	N-acetylneuraminate	Carbohydrate	Aminosugar Metabolism	32377	LC/MS Pos Early	1162	660	310.113	131-48-6	439197	C00270	HMDB00230	365607	884245	1299206	869743	1138507	706494		487586	482909	572201	389111	562594	316449		782369
110	N-acetylphenylalanine	Amino Acid	Phenylalanine Metabolism	33950	LC/MS Neg	100001256	2597	206.082	2018-61-3	74839	C03519	HMDB00512	214464	189050	182978	334306	302362	266527	235348	239128	333220	242772	201048	299817	287430	182193	186709
361	N-acetylproline	Amino Acid	Urea cycle; Arginine and Proline Metabolism	34387	LC/MS Pos Early	100001334	1695	158.081	1074-79-9	322640			731460	639661	454194	795162	2399698	915338	1047241		491817	616738	314239	824201	617604	685614	638017
393	N-acetylputrescine	Amino Acid	Polyamine Metabolism	37496	LC/MS Pos Early	192	2230	131.118	18233-70-0	122356	C02714	HMDB02064	3.07306e+06	3826028	2991663	3.34465e+06	5159256	1839927	2401791	1.97618e+06	3497230	1994624	2329875	2.92825e+06	2364763	2743017	2.87573e+06
10	N-acetylserine	Amino Acid	Glycine, Serine and Threonine Metabolism	37076	LC/MS Polar	100001851	2000	146.046	97-14-3	65249		HMDB02931	5031880	6869406	6346155	8836906	6299231	8194009	5624182	6782719	11232819	5277985	6014629	8422222	8722390	3972882	7454054
338	N-acetyltaurine	Amino Acid	Methionine, Cysteine, SAM and Taurine Metabolism	48187	LC/MS Neg	100005466	800	166.018		159864			5081839	2451716	4614636	6718538	9333369	6011589	3249953	4231538	4630710	7044503	3047988	4417767	5.88448e+06	4963655	3139158
17	N-acetylthreonine	Amino Acid	Glycine, Serine and Threonine Metabolism	33939	LC/MS Neg	100001274	821.6	160.062	17093-74-2	152204			5685239	5025101	4438035	8607003	7609544	7849345	5385248	4515286	7975458	7.01469e+06	6698125	8233939	6.73453e+06	5254686	5216813
196	N-acetyltryptophan	Amino Acid	Tryptophan Metabolism	33959	LC/MS Pos Early	100001254	2640	247.108	1218-34-4	700653	C03137	HMDB13713	213401	147635	154794	303332	636642	330283	243324	116656	223239	228791	259605	262975	296442	307550	114018
124	N-acetyltyrosine	Amino Acid	Tyrosine Metabolism	32390	LC/MS Neg	100001104	1680	222.077	537-55-3	68310		HMDB00866	129823	136355	136757	212054	181617	158325	101276	119024	202312	121528	161590	215712	179828	84782	89626
297	N-acetylvaline	Amino Acid	Leucine, Isoleucine and Valine Metabolism	1591	LC/MS Neg	1084	1704	158.082	96-81-1	66789		HMDB11757	470435	440090	442937	624211	552968	665413	396283	445839	643424	440005	496672	538759	489040	419607	377235
3274	N-carbamoylaspartate	Nucleotide	Pyrimidine Metabolism, Orotate containing	1594	LC/MS Polar	1108	3800	175.036	923-37-5	93072	C00438	HMDB00828		182751			4576061	284666	80725	167484	636051	469865	306944	375016	435929	150887	256605
362	N-delta-acetylornithine	Amino Acid	Urea cycle; Arginine and Proline Metabolism	43249	LC/MS Neg	100004523	858	173.093		9920500			1009736	285087	442437	782419	986293	443414	385805	624133	166959	650382	529802	497286	328968	612466	542888
212	N-formylanthranilic acid	Amino Acid	Tryptophan Metabolism	43549	LC/MS Neg	100004561	2150	164.035	3342-77-6	101399	C05653	HMDB04089	287026	137006	166813	485622	494746	540877	447836	343807	901691	184102	455854	278172	265116	229338	213592
310	N-formylmethionine	Amino Acid	Methionine, Cysteine, SAM and Taurine Metabolism	2829	LC/MS Neg	194	1543.8	176.039	4289-98-9	439750	C03145	HMDB01015	3.95124e+06	3536687	4627982	6480570	6711642	7231835	4491170	4470836	6151591	2805685	4.03914e+06	5487472	4772368	3154211	3018523
175	N-formylphenylalanine	Amino Acid	Tyrosine Metabolism	48433	LC/MS Neg	100006056	2360	192.067	13200-85-6	759256			152472	100341	33453.4	139627	64062.8	87700	111545	95048	77732	73357	94038	150618	98943	65177	78454
3823	N-glycolylneuraminate	Xenobiotics	Food Component/Plant	37123	LC/MS Pos Early	100001491	636	326.108	1113-83-3	123802	C03410	HMDB00833	959262	443846	766911	1019251	961592	558359	655250	373891	783711	749790	580849	1557154	453140	634698	791651
3347	nicotinamide	Cofactors and Vitamins	Nicotinate and Nicotinamide Metabolism	594	LC/MS Pos Early	432	1942	123.055	98-92-0	936	C00153	HMDB01406	26496558	27343386	31945326	22819868	43901648	31265044	36359860	13336173	41027048	45879568	21428772	25785732	11271974	20637456	226535776
3350	nicotinamide riboside	Cofactors and Vitamins	Nicotinate and Nicotinamide Metabolism	33013	LC/MS Pos Early	100001310	2040	255.098	1341-23-7	439924	C03150	HMDB00855	841847	385405	771096	636815	1335633	457733	352174	628035	1084721	858298	701500	802601	327361	746813	644253
1328	N-linoleoylglycine	Lipid	Fatty Acid Metabolism(Acyl Glycine)	32462	LC/MS Neg	1506	5510	336.254	2764-03-06	6433346			239310	203413	152932	720661	124847	337790	493922	78193		248080	298406	76464	127270	228806	389360
4500	N-methylpipecolate	Xenobiotics	Chemical	47101	LC/MS Pos Early	100005383	1932	144.102	41447-17-0	11286529			583775	192809	755443	1150647	1140133	278969	591395	520839	1139934	625327	486667	894945	339182	759659	670396
371	N-methylproline	Amino Acid	Urea cycle; Arginine and Proline Metabolism	37431	LC/MS Pos Early	100001956	1335	130.086	475-11-6	557			1596808	2144484	9188721	3933206	2091383	3344746	2344815	4410136	2821532	2466196	3.37936e+06	2171635	3064894	1897020	2230043
1317	N-octanoylglutamine	Lipid	Fatty Acid Metabolism (Acyl Glutamine)	54919	LC/MS Neg	100003941	4164	271.166					382392	144183	330215	388126	498433	1209743	112644	279324	95469	140947	962940	141004	267874	96543	315526
2249	N-palmitoyl-sphinganine (d18:0/16:0)	Lipid	Sphingolipid Metabolism	52604	LC/MS Pos Late	100009028	3090	540.535	5966-29-0	5283572		HMDB11760	1211903	587558	340052	1001823	1371336	753199	361310	228273	388890	736464	766138	493778	572926	1311718	464342
2344	N-palmitoyl-sphingosine (d18:1/16:0)	Lipid	Ceramides	44877	LC/MS Pos Late	1518	2893	538.519	24696-26-2	5283564		HMDB04949	5561226	6307181	6.43333e+06	6866990	7988488	8640747	5409372	5219084	2777262	6848775	7913774	5809436	5782206	6306252	2370021
2346	N-stearoyl-sphingosine (d18:1/18:0)*	Lipid	Ceramides	54979	LC/MS Pos Late	1547	3392	566.551	104404-17-3	5283565		HMDB04950	2480498	3192624	3951050	3517416	3603753	4380859	2815012	3839224	2324666	3619383	3004993	3.63227e+06	3858301	4571020	854160
108	N-trimethyl 5-aminovalerate	Amino Acid	Lysine Metabolism	57687	LC/MS Pos Early	100015962	2186	160.133					4789128	2948623	6164320	6123062	4446513	3.68248e+06	3077054	2906875	4312306	5678669	3.94115e+06	3844559	3332081	1398635	6615058
1258	octadecanedioate	Lipid	Fatty Acid, Dicarboxylate	36754	LC/MS Neg	100001615	5043	313.238	871-70-5	70095		HMDB00782	9233909	7072367	5602217	5375373	11722996	4847854	3533174	4384696	5264366	9336370	4512253	2.83337e+06	5838557	7679425	4.53636e+06
1334	octanoylcarnitine (C8)	Lipid	Fatty Acid Metabolism(Acyl Carnitine)	33936	LC/MS Pos Late	100001247	950	288.217	3671-77-0	123701	C02838	HMDB00791	7696318	7825475	6071787	4829455	1712491	3973075	1820947	7658956	5523545	6577731	3.85077e+06	5665639	9651901	946763	664866
1118	oleate/vaccenate (18:1)	Lipid	Long Chain Fatty Acid	52285	LC/MS Neg	100008930	5655	281.249					5488171008	4885282304	6359041024	3431911424	2619721984	4052313600	3590903808	6145108992	2254706432	3812551680	4206926080	2662641920	4320830464	3197783552	2883234816
1538	oleoyl ethanolamide	Lipid	Endocannabinoid	38102	LC/MS Neg	1137	6450	324.291	11-58-0;111-58-0	5283454		HMDB02088	1.68906e+06	1257589	1896103	1314216	958720	1615068	1106248	1339097	1.40021e+06	1633491	1720865	1453404	1350175	1193824	830708
2217	oleoyl-arachidonoyl-glycerol (18:1/20:4) [2]*	Lipid	Diacylglycerol	54961	LC/MS Pos Late	100010937	2990	660.556				HMDB07228	627082	141821	786706	667300	1680315	740814	319389	1090519	515524	971766	445235	474498	663912	182679
1347	oleoylcarnitine (C18:1)	Lipid	Fatty Acid Metabolism(Acyl Carnitine)	35160	LC/MS Pos Late	100001501	1423	426.358	38677-66-6	6441392		HMDB05065	5893820	8152652	6491569	4439704	6172799	5015382	3646574	6865383	4861821	5501669	4583006	4831850	11882633	1460576	865080
1387	oleoylcholine	Lipid	Fatty Acid Metabolism (Acyl Choline)	53260	LC/MS Pos Late	100009331	1449	368.352					593845	179648	745835	2339414		186100	972572	285466		322989	1114934	381643	141439	3666592	6958859
2203	oleoyl-linoleoyl-glycerol (18:1/18:2) [1]	Lipid	Diacylglycerol	46798	LC/MS Pos Late	100002989	3115	636.556	106292-55-1			HMDB07219	3585949	1591855	2739728	4685562	2581032	3197961	2332592	2724927	2624006	6050343	3405957	3995483	2853286	2408049	663764
2204	oleoyl-linoleoyl-glycerol (18:1/18:2) [2]	Lipid	Diacylglycerol	46799	LC/MS Pos Late	100002990	3223	636.556	104346-53-4			HMDB07219	4289610	2110914	3445677	6.15406e+06	10873115	4205330	2902849	3372941	5426516	8412615	4569143	5028353	3.86409e+06	2829399	873377
2200	oleoyl-oleoyl-glycerol (18:1/18:1) [1]*	Lipid	Diacylglycerol	54945	LC/MS Pos Late	100010918	3571	638.572				HMDB07218	1140917		558807	1210655	584834	961517	463319	505603	429623	2295055	1245203	872513	645785
2201	oleoyl-oleoyl-glycerol (18:1/18:1) [2]*	Lipid	Diacylglycerol	54946	LC/MS Pos Late	100010919	3695	638.572				HMDB07218	2268882	324697	970763	1416865	3444256	1342798	1163033	597386	1.57648e+06	2974243	1392024	1241679	1350585	901932
3492	O-methylcatechol sulfate	Xenobiotics	Benzoate Metabolism	46111	LC/MS Neg	100004208	2344	203.002		22473		HMDB60013
348	ornithine	Amino Acid	Urea cycle; Arginine and Proline Metabolism	1493	LC/MS Pos Early	444	2800	133.097	3184-13-2	6262	C00077	HMDB03374	305757088	242820816	164034528	249204208	491532672	206337488	280504064	151333328	277659232	189936512	227733568	180652160	210924464	264217040	250327520
3276	orotate	Nucleotide	Pyrimidine Metabolism, Orotate containing	1505	LC/MS Polar	445	1638.1	155.01	50887-69-9	967	C00295	HMDB00226	1607473	893389	1072056	1423420	7620097	4832763	840733	2131741	12018181	1523271	5509127	2937457	1984591	1628433	1042277
3278	orotidine	Nucleotide	Pyrimidine Metabolism, Orotate containing	35172	LC/MS Polar	100001416	2250	287.052	314-50-1	92751		HMDB00788	194970	129805	87763	102491	694129	162550	159200	74704	321501	54240	179114	164555	215157	86194	116161
4391	O-sulfo-L-tyrosine	Xenobiotics	Chemical	45413	LC/MS Neg	100005384	990	260.023		514186			791078	743892	1009572	647132	1111896	932447	628146	1311469	800185	737868	757112	1066552	534240	656134	576671
3389	oxalate (ethanedioate)	Cofactors and Vitamins	Ascorbate and Aldarate Metabolism	20694	LC/MS Neg	100000841	603	88.988	144-62-7	971	C00209	HMDB02329	21445224	17113192	23076552	21241604	14492931	15607390	19326496	15364127	20032176	24861532	18053304	16369615	17445196	14486020	22829650
1112	palmitoleate (16:1n7)	Lipid	Long Chain Fatty Acid	33447	LC/MS Neg	452	5475	253.217	373-49-9	445638	C08362	HMDB03229	804537088	639632256	879921472	371949152	220161808	490477024	391914432	1153391744	243404352	590877888	596692608	257413760	558707968	366501696	265349280
1343	palmitoleoylcarnitine (C16:1)*	Lipid	Fatty Acid Metabolism(Acyl Carnitine)	53223	LC/MS Pos Late	100009406	1357	398.326		71464547			1156946	1339578	992688	606420	693545	669297	383027	1072016	987544	955992	708694	851102	5144125	184565
2260	palmitoyl dihydrosphingomyelin (d18:0/16:0)*	Lipid	Sphingolipid Metabolism	52434	LC/MS Pos Late	100008954	2290	705.591		9939965			27840856	47223512	33209150	52097804	55520884	66143640	32813980	46862880	21280978	60100800	33480090	39980788	36990044	52707692	40551280
1541	palmitoyl ethanolamide	Lipid	Endocannabinoid	38165	LC/MS Pos Late	1489	1643	300.29	544-31-0	4671	C16512	HMDB02100	368528	336730	370169	249009	215019	396449	313637	317467	269557	340267	284506	236289	271762	347839	317984
2262	palmitoyl sphingomyelin (d18:1/16:0)	Lipid	Sphingolipid Metabolism	37506	LC/MS Pos Late	100002107	2168	703.575	6254-89-3	9939941			463301856	766080320	637791296	667199104	749837632	819653760	613489408	709224384	408514400	805087424	521618368	586030016	601035776	643579776	702374592
1342	palmitoylcarnitine (C16)	Lipid	Fatty Acid Metabolism(Acyl Carnitine)	44681	LC/MS Pos Late	100000776	1425	400.342	6865-14-1	461	C02990	HMDB00222	3.71435e+06	5547300	3802487	2771337	4304941	3437777	2397858	4344043	2990973	3.38584e+06	2447762	3102899	6978241	924966	629219
1386	palmitoylcholine	Lipid	Fatty Acid Metabolism (Acyl Choline)	52944	LC/MS Pos Late	100009233	1482	342.337		151731			1112390	442868	1.41758e+06	3168503	108547	398541	1.52251e+06	789604	166039	637344	1754647	747923	430916	5262088	10064544
2185	palmitoyl-linoleoyl-glycerol (16:0/18:2) [1]*	Lipid	Diacylglycerol	52633	LC/MS Pos Late	100009052	3080	610.541		9543695		HMDB07103	1258898	566731	814166	1142479	977215	700748	671408	884157	1018229	1306945	633386	1003940	674856	677663	168041
2186	palmitoyl-linoleoyl-glycerol (16:0/18:2) [2]*	Lipid	Diacylglycerol	52634	LC/MS Pos Late	100009055	3197	610.541				HMDB07103	1.77907e+06	862331	1297363	1917606	3601785	1216192	905785	1193535	2088866	1.97664e+06	1098646	1391260	1096128	944009	280621
2184	palmitoyl-oleoyl-glycerol (16:0/18:1) [2]*	Lipid	Diacylglycerol	54942	LC/MS Pos Late	100010917	3695	612.556			C13861	HMDB07102	659320		318388	694179	1258637	340298	336509	350739	648218	637042	469314	416106	438607	264223
3374	pantothenate	Cofactors and Vitamins	Pantothenate and CoA Metabolism	1508	LC/MS Neg	1024	1498.7	218.103	137-08-6	6613	C00864	HMDB00210	13023988	9520260	13760285	8910734	21958920	11560296	15445255	11007179	26720716	18811532	9019719	18738886	21029106	13349870	11899506
3527	p-cresol sulfate	Xenobiotics	Benzoate Metabolism	36103	LC/MS Neg	100001315	2890	187.007	3233-57-7	4615423		HMDB11635	199037568	233420400	330075712	447786656	820600576	553411776	306831424	409665792	467911040	212362256	658032320	383554752	360842784	310754304	306457472
173	p-cresol-glucuronide*	Amino Acid	Tyrosine Metabolism	48841	LC/MS Neg	100006191	2420	283.082	17680-99-8	154035		HMDB11686	4910743	9130188	20856690	8776164	11237146	13109839	3.97722e+06	11397873	7824284	774500	27794198	11041594	6553150	10400028	3439024
4483	perfluorooctanesulfonic acid (PFOS)	Xenobiotics	Chemical	57564	LC/MS Polar	100010955	662	498.93	1763-23-1	74483	C18142	HMDB59586	251987	425769		317278	483364	455546	361311	385771	375668	248616	182963	365270	334378	220395	91569
138	phenol sulfate	Amino Acid	Tyrosine Metabolism	32553	LC/MS Neg	100001510	2156	172.991	937-34-8	74426	C02180	HMDB60015	90257240	22135850	14238906	63918852	46935764	25450272	43369208	63894736	45413608	59033956	35033512	59039228	39571112	51099344	29711718
118	phenylacetate	Amino Acid	Phenylalanine Metabolism	15958	LC/MS Neg	100000011	2150	135.045	103-82-2	999	C07086	HMDB00209	1118455	946276	1790576	889380	1721014	1638353	1.00428e+06	1235480	1344367	1288580	2100950	752624	835555	639642	1228846
851	phenylacetylcarnitine	Peptide	Acetylated Peptides	48425	LC/MS Pos Early	100006108	3092	280.154	287108-21-8	101724840			4.17762e+06	24059088	4539885	8083756	20271432	7439130	1575907	10858419	5142676	5412915	5135825	4135556	4940260	6000337	400724
853	phenylacetylglutamate	Peptide	Acetylated Peptides	52925	LC/MS Neg	100009045	1630	264.088		11579826		HMDB59772	482191	186484	798908	445809	1295558	535908	186115	403373	1230024	477202	651306	858089	498845	244633	139507
854	phenylacetylglutamine	Peptide	Acetylated Peptides	35126	LC/MS Pos Early	100001417	2145	265.118	28047-15-6	92258	C04148	HMDB06344	222145888	126999304	360108512	226347520	361968224	289770752	179161056	248649952	300171808	236081120	298434528	258292656	210676448	209648592	137693856
856	phenylacetylglycine	Peptide	Acetylated Peptides	33945	LC/MS Neg	100001275	2375	192.067	500-98-1	68144	C05598	HMDB00821	529134	496906	1.1768e+06	1141856	2.76627e+06	690945	353249	448938	436703	365544	612748	434277	375478	413636	215990
852	phenylacetylhistidine	Peptide	Acetylated Peptides	52926	LC/MS Pos Early	100009044	2909	274.119					2354895	1189281	5486523	3743993	6.31557e+06	4343149	1.98724e+06	2711906	5957165	3205100	4702008	4283261	3168749	2605096	1072006
860	phenylacetylmethionine	Peptide	Acetylated Peptides	54736	LC/MS Neg	100009241	3620	266.086					90054		123991	124638	240920	292816	31690	120236	214927	81177	160888	65136	117224	48891	69602
862	phenylacetylserine	Peptide	Acetylated Peptides	54911	LC/MS Neg	100010900	2195	222.077					901792	304722	2032571	1291928	2181298	1925351	439909	849127	1231232	1016261	1269324	900348	855009	427757	203586
109	phenylalanine	Amino Acid	Phenylalanine Metabolism	64	LC/MS Pos Early	460	2878	166.086	63-91-2	6140	C00079	HMDB00159	859816320	678656704	634292032	925778368	629331008	734338048	758166016	761032000	828627008	914001856	801198848	833772416	811762432	787955712	834144768
114	phenyllactate (PLA)	Amino Acid	Phenylalanine Metabolism	22130	LC/MS Neg	100000774	2208	165.056	828-01-3	3848	C05607	HMDB00779	623886	276498	260382	510190	873068	761736	592121	420311	678214	571276	600155	462984	577568	539505	451645
3535	phenylpropionylglycine	Xenobiotics	Benzoate Metabolism	35434	LC/MS Neg	100001591	2945.3	206.082	56613-60-6	152323		HMDB00860	35843		110809	30093	349926	36225	62091	64054	178020	70837	71549	51536	128467	50601
113	phenylpyruvate	Amino Acid	Phenylalanine Metabolism	566	LC/MS Neg	241	2515	163.04	156-06-9	997	C00166	HMDB00205	125210	136491	147026	239980	327843	307295	143714	215225	338219	190397	151560	227036	305547	260835	224207
1080	phosphate	Energy	Oxidative Phosphorylation	42109	LC/MS Pos Early	461	576	98.9842	7664-38-2	1061	C00009	HMDB01429	111396400	141337008	124844384	124344360	125609872	117463680	120306760	137596464	146529808	135893632	102875696	129992120	133372024	89229464	90387280
1596	choline phosphate	Lipid	Phospholipid Metabolism	34396	LC/MS Pos Early	267	700	184.073	72556-74-2	1014	C00588	HMDB01565	9409589	6411334	7025330	6424304	12191936	5.5426e+06	4789036	3962796	10308633	5297854	6169352	9075985	6366448	4812152	2641213
1601	phosphoethanolamine	Lipid	Phospholipid Metabolism	1600	LC/MS Pos Early	1026	700	142.026	1071-23-4	1015	C00346	HMDB00224	12728308	9691614	4690714	8484175	11209349	6088088	5795107	4611183	14601767	3609905	8200314	11799924	6615974	3534902	1691002
3838	phytanate	Xenobiotics	Food Component/Plant	598	LC/MS Neg	466	5908	311.296	14721-66-5	26840	C01607	HMDB00801	4628840	6614863	4852911	4927149	6231815	4416085	5136769	4212286	3908398	4867407	4773396	3131723	5196122	2110949	3938428
218	picolinate	Amino Acid	Tryptophan Metabolism	1512	LC/MS Pos Early	1022	910	124.039	98-98-6	1018	C10164	HMDB02243	1169936	1248220	1257548	674962	1163929	1052772	1.04154e+06	1150344	957633	1685426	1304616	1176614	811530	869987	1251029
1355	pimeloylcarnitine/3-methyladipoylcarnitine (C7-DC)	Lipid	Fatty Acid Metabolism(Acyl Carnitine)	53224	LC/MS Pos Early	100009407	2773	304.175						111882	124985	178239		125476
103	pipecolate	Amino Acid	Lysine Metabolism	1444	LC/MS Pos Early	1025	2200	130.086	4043-87-2	849	C00408	HMDB00070	71794128	82961696	95692888	285724096	121465704	80301232	146410112	64253908	100572512	193163952	90343712	150543056	160014416	88739440	291922112
2469	pregnanediol-3-glucuronide	Lipid	Progestin Steroids	40708	LC/MS Neg	100003470	5145	495.296	1852-49-9	123796		HMDB10318	167236	1065553	2.77428e+06		69524	600971		1225029		6315155	94754			171057
2475	pregnen-diol disulfate*	Lipid	Progestin Steroids	32562	LC/MS Neg	100001993	3868	238.077					51158	676539	295443		126353	371784		81610	38408	287098		60515	59358	389799	47564
355	proline	Amino Acid	Urea cycle; Arginine and Proline Metabolism	1898	LC/MS Pos Early	480	1603	116.071	147-85-3	145742	C00148	HMDB00162	2597922816	1572499200	1330215168	2906150144	1853991680	2417768192	2708458240	866122880	1742808704	2683251712	2631395840	2229509888	1527692288	1684012800	2394405376
701	prolylglycine	Peptide	Dipeptide	40703	LC/MS Pos Early	100003674	2136	173.092	2578-57-6	6426709		HMDB11178	1862920	1123343	1953934	2035282	1459417	1878434	1392051	851581	1.80785e+06	1224490	1868865	2075063	1438434	1356174	1151586
368	pro-hydroxy-pro	Amino Acid	Urea cycle; Arginine and Proline Metabolism	35127	LC/MS Pos Early	100001167	2128	229.118	18684-24-7	11673055		HMDB06695	25278998	25050240	62379420	40224624	32199860	38054712	33265898	35483840	35547096	67031640	39612356	53628888	39012360	17971392	36570404
1311	propionylcarnitine (C3)	Lipid	Fatty Acid Metabolism (also BCAA Metabolism)	32452	LC/MS Pos Early	100001162	2590	218.139	17298-37-2	107738	C03017	HMDB00824	48695544	46483056	25245464	52338408	63620460	55835736	37032720	71859752	86701904	76593664	45085104	68179104	85391056	36840588	30747904
1312	propionylglycine	Lipid	Fatty Acid Metabolism (also BCAA Metabolism)	31932	LC/MS Neg	100001150	960	130.051	21709-90-0	98681		HMDB00783	2741167	1221793	2720382	3801486	4117701	4022183	2691618	2391699	2775681	2846925	3263269	2507260	2618991	1805388	1924921
3290	pseudouridine	Nucleotide	Pyrimidine Metabolism, Uracil containing	33442	LC/MS Neg	821	1100	243.062	1445-07-4	15047	C02067	HMDB00767	4505898	3952296	5759319	5.35724e+06	5518244	4506281	4364228	3389061	5630061	4896747	4478497	6072181	5029095	4182055	4328033
4527	p-toluic acid	Xenobiotics	Chemical	37499	LC/MS Neg	100002056	2463	135.045	99-94-5	7470	C01454	HMDB29635	618547	683517	662463	697873	444355	672219	745456	450889		586431	602173	601430	514641	476716	475176
3457	pyridoxal	Cofactors and Vitamins	Vitamin B6 Metabolism	1651	LC/MS Pos Early	491	2343	168.066	65-22-5	1050	C00250	HMDB01545	3599187	3680848	3394929	4373784	6065667	3931335	4272520	3927324	5745436	5011799	5641407	4647259	7286349	4126494	3948785
3458	pyridoxate	Cofactors and Vitamins	Vitamin B6 Metabolism	31555	LC/MS Neg	100001121	2185	182.046	82-82-6	6723	C00847	HMDB00017	16805736	14246504	14719753	24186956	52154856	22261514	17482044	15269793	34141288	31016524	26463018	22760400	36780468	29154908	17572478
49	pyroglutamine*	Amino Acid	Glutamate Metabolism	46225	LC/MS Pos Early	100001540	1900	129.066	2353-44-8	134508			17880932	74424816	161010800	98029848	112120984	88887064	85108080	150262848	75279272	178831696	75949312	33126944	26718194	112362408	197724928
3929	pyrraline	Xenobiotics	Food Component/Plant	48428	LC/MS Pos Early	100001767	2750	255.134	74509-14-1	122228		HMDB33143	1134793		240547	1102981	1558943	1.47645e+06	745157			122705	298008	970210	625688	363452	873361
883	pyruvate	Carbohydrate	Glycolysis, Gluconeogenesis, and Pyruvate Metabolism	22250	LC/MS Polar	823	2650	175.025	127-17-3	1060	C00022	HMDB00243	30809018	142011120	69715520	71292816	241298368	102040936	234534336	120450960	330445568	61248356	52254088	339812128	314307104	177595072	79852328
3343	quinolinate	Cofactors and Vitamins	Nicotinate and Nicotinamide Metabolism	1899	LC/MS Polar	182	3000	166.015	89-00-9	1066	C03722	HMDB00232	5839068	6105188	2510018	9022486	10534691	6073331	8213784	5632177	14907465	4.0748e+06	4205712	6126633	5109118	3565832	3962772
3649	retinal	Xenobiotics	Food Component/Plant	40807	LC/MS Pos Late	100004088	1666	285.221		638015	C00376	HMDB01358	176944	138424	150760	118879	223993	124666	147829	117430	137454	305074	183634	240406	207486	277135	231831
3447	retinol (Vitamin A)	Cofactors and Vitamins	Vitamin A Metabolism	1806	LC/MS Pos Late	498	1636	269.226	68-26-8	445354	C00473	HMDB00305	26062358	20405496	21306068	26590292	21252392	23528146	20310372	13779769	23118818	19160492	18847008	41491540	27200290	20006492	14885364
902	ribitol	Carbohydrate	Pentose Metabolism	15772	LC/MS Polar	100000406	1789.6	151.061	488-81-3	6912	C00474	HMDB00508				250891		449380	222056	275252	648944	234732	231218	687772	555615	214277	213091
3371	riboflavin (Vitamin B2)	Cofactors and Vitamins	Riboflavin Metabolism	1827	LC/MS Neg	500	3160	255.089	83-88-5	493570	C00255	HMDB00244	61982	49622		44099	89191	42782	41185	51836	94235	35003	23300	60533		46367
903	ribonate	Carbohydrate	Pentose Metabolism	27731	LC/MS Polar	100001007	2425	165.04	5336-08-03	5460677	C01685	HMDB00867	8633988	5082519	4623956	7248980	10555318	8566640	5955498	5102067	12870254	7853050	9907750	11262400	6838685	8815689	7004475
57	S-1-pyrroline-5-carboxylate	Amino Acid	Glutamate Metabolism	42370	LC/MS Pos Early	35	1528	114.055	2906-39-0	1196	C04322	HMDB01301	4204134	2716333	2825554	5.63473e+06	1377631	3909005	4618903	17043662	953815	5566942	2.6875e+06	3004030	1890438	6.21447e+06	5225844
4245	salicylate	Xenobiotics	Drug	1515	LC/MS Polar	501	802	137.024	69-72-7	338	C00805	HMDB01895				180853				289985		353163		278421			346494
4	sarcosine	Amino Acid	Glycine, Serine and Threonine Metabolism	1516	LC/MS Pos Early	1023	1280	90.055	107-97-1	1088	C00213	HMDB00271	38388996	41201968	40339020	42914760	79195000	39938520	43358444	41828536	49278428	38227132	44380324	37833464	42480788	33146932	35095720
1252	sebacate (decanedioate)	Lipid	Fatty Acid, Dicarboxylate	32398	LC/MS Neg	100001211	1788	201.113	111-20-6	5192	C08277	HMDB00792	962919	710506	644009	631618	1434151	795693	713886	877596	1420772	824107	878835	740652	836956	953143	511366
9	serine	Amino Acid	Glycine, Serine and Threonine Metabolism	1648	LC/MS Pos Early	503	1239	106.05	56-45-1	5951	C00065	HMDB00187	165775248	172703904	136356944	175102384	123997920	171642016	171314496	155899808	140761760	181537424	175088688	148278288	164581504	143186816	147434544
219	serotonin	Amino Acid	Tryptophan Metabolism	2342	LC/MS Pos Early	504	2550	177.102	153-98-0	5202	C00780	HMDB00259	2273301	859123	12952782		7129865	1335949	315125	358907	53460984	537232	602679	863791	436560	101210	444387
327	S-methylcysteine	Amino Acid	Methionine, Cysteine, SAM and Taurine Metabolism	39592	LC/MS Polar	100002749	1942	134.028	1187-84-4	24417		HMDB02108	407419	366270	295277	1648535	257135	235388	321881	233454	201269	2107397	400447	433026	603135	314393	2013338
328	S-methylcysteine sulfoxide	Amino Acid	Methionine, Cysteine, SAM and Taurine Metabolism	43378	LC/MS Pos Early	100002927	900	152.038	6853-87-8	82142		HMDB29432	8069765	2771826	3341245	67710920	2179401	3025040	3012473	2866321	2140778	71710824	4.10758e+06	9986636	17975114	4269242	66116076
311	S-methylmethionine	Amino Acid	Methionine, Cysteine, SAM and Taurine Metabolism	38127	LC/MS Pos Early	100002183	2555	164.074	3493-12-07	458	C05319	HMDB38670	1269705			11368554						3306199		444756	146902		20069532
384	spermidine	Amino Acid	Polyamine Metabolism	485	LC/MS Pos Early	50	3355	146.165	124-20-9	1102	C00315	HMDB01257	4937313	4585676	663188	3.01971e+06	13777627	1171484	1422797	1280085	9879863	464782	1624152	4.07347e+06	2465224	904029	359622
2245	sphinganine	Lipid	Sphingolipid Metabolism	17769	LC/MS Pos Late	313	1413	302.305	3102-56-5	3126	C00836	HMDB00269	334559	242509	150126	187112	509213	171734	133052	117499	363028	146961	157335	381851	178768	165428	79789
2246	sphinganine-1-phosphate	Lipid	Sphingolipid Metabolism	52605	LC/MS Pos Late	100001876	1431	382.272	19794-97-9	520		HMDB01383	337265	246105	213544	144002	469356	375439	230722	198833	189343	395634	210808	379350	275985	235943	155988
2270	sphingomyelin (d17:1/16:0, d18:1/15:0, d16:1/17:0)*	Lipid	Sphingolipid Metabolism	52433	LC/MS Pos Late	100006314	2082	689.559	121999-58-4				10614427	24815340	17707660	23145506	27327950	30069802	18063312	18455260	9725946	27796344	17019514	17255472	21016272	20000628	22887344
2297	sphingomyelin (d17:2/16:0, d18:2/15:0)*	Lipid	Sphingolipid Metabolism	57483	LC/MS Pos Late	100015793	1837	687.544					351994	704183	323613	482806	842524	785218	430272	288031	258909	899160	170962	456607	431728	511695
2296	sphingomyelin (d18:0/18:0, d19:0/17:0)*	Lipid	Sphingolipid Metabolism	57473	LC/MS Pos Late	100009027	2362	733.622				HMDB12087	2.73722e+06	7387451	3979273	4532531	6349258	7318806	4353194	6685785	2565949	6289627	3.43631e+06	3901379	4984958	5509784	4694458
2295	sphingomyelin (d18:0/20:0, d16:0/22:0)*	Lipid	Sphingolipid Metabolism	57476	LC/MS Pos Late	100015786	2600	761.653					211246	908688	750273	712581	1081447	959422	476291	781127	381336	799198	446011	510550	608126	672142	714531
2268	sphingomyelin (d18:1/14:0, d16:1/16:0)*	Lipid	Sphingolipid Metabolism	42463	LC/MS Pos Late	100004328	1998	675.544		11433862		HMDB12097	29146614	45139396	34783280	47022128	53580156	61827152	37217400	38004472	21526480	63481760	41581300	36919156	40869032	44077476	44202696
2272	sphingomyelin (d18:1/17:0, d17:1/18:0, d19:1/16:0)	Lipid	Sphingolipid Metabolism	52615	LC/MS Pos Late	100008920	2312	717.591	121999-64-2				13298394	35808520	26370944	25059036	37535008	39554500	22691788	33440560	15257561	40036256	16363601	22973332	26165568	23788296	26974380
2273	sphingomyelin (d18:1/18:1, d18:2/18:0)	Lipid	Sphingolipid Metabolism	37529	LC/MS Pos Late	100002106	2167	729.591	108392-10-5	6443882		HMDB12101	30830780	48433476	36604068	33723044	50470200	55578560	39662272	45653120	28375262	59085660	19849708	38571912	38766544	47788700	26761728
2299	sphingomyelin (d18:1/19:0, d19:1/18:0)*	Lipid	Sphingolipid Metabolism	57475	LC/MS Pos Late	100015787	2330	745.622					1357726	4667518	4047059	3713157	5537098	4712669	3200117	4853266	2269351	5134038	2390831	2961960	4626607	3301231	4431912
2274	sphingomyelin (d18:1/20:0, d16:1/22:0)*	Lipid	Sphingolipid Metabolism	48490	LC/MS Pos Late	100006290	2685	759.638				HMDB12102	8702214	26275288	22209632	19346308	27058984	27570262	20339056	24288882	11974329	29784160	14359468	17974812	20779704	19002004	24265280
2275	sphingomyelin (d18:1/20:1, d18:2/20:0)*	Lipid	Sphingolipid Metabolism	48491	LC/MS Pos Late	100006292	2383	757.622	222403-67-0				5273692	11829395	8966463	6.21518e+06	11038502	11431859	9114314	11281273	6545390	14479813	4049745	8183069	9892420	11046552	6.25645e+06
2289	sphingomyelin (d18:1/20:2, d18:2/20:1, d16:1/22:2)*	Lipid	Sphingolipid Metabolism	57481	LC/MS Pos Late	100006293	2039	755.606					1227206	1137276	1076323	999348	1386043	1575102	1181108	1489419	489091	1619305	934685	1231853	1341769	1927496	706811
2276	sphingomyelin (d18:1/21:0, d17:1/22:0, d16:1/23:0)*	Lipid	Sphingolipid Metabolism	52495	LC/MS Pos Late	100009025	2793	773.653					2964787	9555859	6981834	10538310	11700650	11234062	6885492	8875917	3904436	8650896	6085356	6369581	9138514	6172400	8231820
2277	sphingomyelin (d18:1/22:1, d18:2/22:0, d16:1/24:1)*	Lipid	Sphingolipid Metabolism	48493	LC/MS Pos Late	100006295	2666	785.653				HMDB12104	25771608	44045272	29555004	33723016	48285652	45979352	37665036	37159332	22109792	46908184	25838074	32760538	37349820	32262804	25685908
2294	sphingomyelin (d18:1/22:2, d18:2/22:1, d16:1/24:2)*	Lipid	Sphingolipid Metabolism	57477	LC/MS Pos Late	100006296	2209	783.637					6488630	9058946	5421864	6354955	10311657	9240696	6488390	9147520	4261213	9994176	6451218	6819591	8259014	9124654	7438693
2279	sphingomyelin (d18:1/24:1, d18:2/24:0)*	Lipid	Sphingolipid Metabolism	47153	LC/MS Pos Late	100005986	3033	813.684	94359-13-4			HMDB12107	201494768	365379904	280545504	349595264	452046848	440490048	324096768	280717856	144474288	514952256	298953984	251074096	287000128	260027424	308598400
2293	sphingomyelin (d18:1/25:0, d19:0/24:1, d20:1/23:0, d19:1/24:0)*	Lipid	Sphingolipid Metabolism	57478	LC/MS Pos Late	100015792	3220	829.716					622326	2494224	1685370	4322512	7.58055e+06	2955669	1317866	1866762	1232354	3484527	1.71074e+06	1461425	2341782	1212262	3360357
2269	sphingomyelin (d18:2/14:0, d18:1/14:1)*	Lipid	Sphingolipid Metabolism	47154	LC/MS Pos Late	100005985	1860	673.528					4588534	3405958	2365951	3124668	4229267	4864658	2.85627e+06	2101847	2185565	6258282	2061566	3.37475e+06	3201600	5178117	1413571
2271	sphingomyelin (d18:2/16:0, d18:1/16:1)*	Lipid	Sphingolipid Metabolism	42459	LC/MS Pos Late	100004329	2002	701.559					57743808	81290072	51231328	46995392	65897648	74840144	53300056	47978404	39384848	78873232	31982214	50050712	58629548	61227416	28814892
2298	sphingomyelin (d18:2/18:1)*	Lipid	Sphingolipid Metabolism	57474	LC/MS Pos Late	100015788	1904	727.575					3112914	4104958	3.11698e+06	3329551	4376992	5177278	3740900	3795937	2287502	5694142	2342323	3434224	3598727	4344321	2604056
2288	sphingomyelin (d18:2/21:0, d16:2/23:0)*	Lipid	Sphingolipid Metabolism	57480	LC/MS Pos Late	100015790	2330	771.637					651061	1.91722e+06	1.59876e+06	1203700	2.09402e+06	2066144	1493846	1468217	1.03449e+06	2532718	634416	1333383	1.72454e+06	1287762	884145
2278	sphingomyelin (d18:2/23:0, d18:1/23:1, d17:1/24:1)*	Lipid	Sphingolipid Metabolism	52435	LC/MS Pos Late	100008956	2845	799.669					19425400	39688628	25493268	32749158	48919440	45105688	35452752	31709820	17840412	44628904	20533162	25563128	30785794	27665152	23075956
2287	sphingomyelin (d18:2/23:1)*	Lipid	Sphingolipid Metabolism	57482	LC/MS Pos Late	100015791	2315	797.653					1558608	3514641	1855025	2063431	3703204	3220621	2726264	2695709	1909662	3323941	1663177	1889719	2854642	2372598	1872500
2280	sphingomyelin (d18:2/24:1, d18:1/24:2)*	Lipid	Sphingolipid Metabolism	52437	LC/MS Pos Late	100008957	2635	811.669					82886760	109429808	77639200	83792504	132892312	128382328	99965240	96611024	64477736	141349040	71952160	83912160	94893616	94466208	70933440
2290	sphingomyelin (d18:2/24:2)*	Lipid	Sphingolipid Metabolism	57479	LC/MS Pos Late	100015789	2215	809.653					8.04102e+06	11421712	7227291	5627220	12108146	11053237	9444077	9906790	5730192	12745511	5154472	7663163	8621506	9301553	5432683
2283	sphingosine	Lipid	Sphingolipid Metabolism	17747	LC/MS Pos Late	297	1393	300.29	123-78-4	5353955	C00319	HMDB00252	742036	314394	287052	248429	636539	287929	172366	147695	523536	186226	277332	582340	265994	269786	178592
2284	sphingosine 1-phosphate	Lipid	Sphingolipid Metabolism	34445	LC/MS Pos Late	100000626	1375	380.256	26993-30-6	5283560	C06124	HMDB00277	2083978	1256556	1351589	1292668	2154216	2349371	1523171	1290610	1331039	2203942	1.90696e+06	2679523	2006393	1.53335e+06	1526704
3877	stachydrine	Xenobiotics	Food Component/Plant	34384	LC/MS Pos Early	100001296	1440	144.102	4136-37-2	115244	C10172	HMDB04827	665144	713994	40875992	1153889	1238317		538192	1803168	1468212	675519	663037	1313086	862940	838207	2055448
1148	stearidonate (18:4n3)	Lipid	Polyunsaturated Fatty Acid (n3 and n6)	33969	LC/MS Neg	100001229	5395	275.202	111174-40-4	5312508	C16300	HMDB06547	2027290	1.29699e+06	4965558	2785039	3.47574e+06	2.85172e+06	3.42379e+06	3.6017e+06	989869	2.03276e+06	1.89228e+06	1.86033e+06	1814195	1.44045e+06	1840696
1542	stearoyl ethanolamide	Lipid	Endocannabinoid	38625	LC/MS Pos Late	100002254	1787	328.321	111-57-9	27902		HMDB13078	490734	328030	440287	554579	417673	560684	395860	360407	419897	497625	431557	500054	480316	457454	315799
2263	stearoyl sphingomyelin (d18:1/18:0)	Lipid	Sphingolipid Metabolism	19503	LC/MS Pos Late	1538	2400	731.606	85187-10-6;85187-10-6	6453725	C00550	HMDB01348	46984216	122532784	80215488	72198736	86915344	97958448	83082024	114634160	53294184	108924904	56768216	72984432	81102344	92796608	109691544
2214	stearoyl-arachidonoyl-glycerol (18:0/20:4) [1]*	Lipid	Diacylglycerol	57450	LC/MS Pos Late	100010949	3404	662.572					102527	63178	155342	340127	322895	207349	140415		168606	236987	166341	118013	203186	152724	93711
1344	stearoylcarnitine (C18)	Lipid	Fatty Acid Metabolism(Acyl Carnitine)	34409	LC/MS Pos Late	100001391	1485	428.373	18822-91-8	6426855		HMDB00848	2838251	5368645	3.61227e+06	2904272	3.3486e+06	4185858	2429609	5327458	1800222	3332618	1617992	2807437	5653804	657158	564669
1391	stearoylcholine*	Lipid	Fatty Acid Metabolism (Acyl Choline)	57464	LC/MS Pos Late	100015759	1520	370.368					800111			2288960			933536	647190			1183423	511847		3107881	5932545
1248	suberate (octanedioate)	Lipid	Fatty Acid, Dicarboxylate	15730	LC/MS Polar	100000016	2577.6	173.082	505-48-6	10457	C08278	HMDB00893	343635		323690		823696		270105	411532	335058	224627	294199	207749	356981	257709
1350	suberoylcarnitine (C8-DC)	Lipid	Fatty Acid Metabolism(Acyl Carnitine)	52990	LC/MS Pos Early	100006627	2964	318.191					268561	641027	750716		257869		94460	288516	148281	86937			271063
1064	succinate	Energy	TCA Cycle	1437	LC/MS Polar	252	3149	117.019	110-15-6	1110	C00042	HMDB00254	38085000	30712432	32065520	35931552	140825168	38733088	25791392	41154448	102556720	34402920	33566180	112904944	119474360	38976288	31816656
4492	succinimide	Xenobiotics	Chemical	41888	LC/MS Polar	100003696	2155	116.035	123-56-8	11439	C07273		637231	614011	901271	695886	676810	561563	780796	841644	550469	825873	709445	673540	804722	809048	738986
1063	succinylcarnitine (C4-DC)	Energy	TCA Cycle	37058	LC/MS Pos Early	100001948	2291	262.129	256928-74-2	71464481		HMDB61717	699501	672454	565974	629799	2117843	617308	685358		1142686	942776	763695	934817	546645	623423	331055
958	sucrose	Carbohydrate	Disaccharides and Oligosaccharides	1519	LC/MS Polar	935	3092	387.114	57-50-1	5988	C00089	HMDB00258	120591	223178			99175	64372	231063			531712	133631	183671	135714	158123	167808
4388	sulfate*	Xenobiotics	Chemical	46960	LC/MS Neg	100002528	616	96.9601	14808-79-8	1118	C00059	HMDB01448	174959408	154274576	170832400	156872704	195947824	177505376	184826608	218621264	178341392	197877872	166645344	216185408	181663712	197038768	219156464
3884	tartarate	Xenobiotics	Food Component/Plant	15336	LC/MS Neg	100000295	615.3	149.009	87-69-4;6106-24-7	444305	C00898	HMDB00956	383569	362999	452565	277453	401046	283440	344791	359165	309001	314294	414124		381926	206781	308566
4000	tartronate (hydroxymalonate)	Xenobiotics	Bacterial/Fungal	20693	LC/MS Neg	100000840	610	118.999	80-69-3	45	C02287	HMDB35227	2664874	2314017	2978757	2741376	1129352	1294931	2559398	2019867	2139355	3047223	2470210	2249699	2064439	1612971	3.04626e+06
337	taurine	Amino Acid	Methionine, Cysteine, SAM and Taurine Metabolism	2125	LC/MS Neg	512	690	124.007	107-35-7	1123	C00245	HMDB00251	17325520	12434505	12919393	13704877	24714824	13096732	15016394	10776652	17598696	10262599	11512799	17035104	12537146	10709023	12051625
2585	tauro-beta-muricholate	Lipid	Primary Bile Acid Metabolism	33983	LC/MS Neg	100001250	4774	514.284	25696-60-0	168408		HMDB00932	28171	135016				52196		244063	53621	43600	267172			368748	1294019
2581	taurochenodeoxycholate	Lipid	Primary Bile Acid Metabolism	18494	LC/MS Neg	1629	5250	498.289	6009-98-9	387316	C05465	HMDB00951	8973223	4807822	1440134	1.90024e+06	2026542	1621891	949282	4754657	5081358	1.1845e+06	3596114	818557	202822	14697228	102781936
2578	taurocholate	Lipid	Primary Bile Acid Metabolism	18497	LC/MS Neg	1648	5150	514.284	145-42-6	6675	C05122	HMDB00036	4746447	1144161	762357	89977	1141691	408183	169846	3.75931e+06	1069911	513040	274645	296174		5575323	262154848
2625	taurocholenate sulfate	Lipid	Secondary Bile Acid Metabolism	32807	LC/MS Neg	100001990	4750	279.614					1125211	1098059	908113	816204	717226	1185751	771912	707717	1.55956e+06	964219	749089	1355650	558384	720175	400704
2596	taurodeoxycholate	Lipid	Secondary Bile Acid Metabolism	12261	LC/MS Neg	1668	5257.4	498.289	207737-97-1	2733768	C05463	HMDB00896	64495496	31419204	2666861	17570014	27702144	11990874	3064201	32867480	23961680	12400507	16741084	14931161	1544460	127240936	230482432
2602	taurolithocholate	Lipid	Secondary Bile Acid Metabolism	31889	LC/MS Neg	100001065	5345	482.295	516-90-5	10595	C02592	HMDB00722	3722698	1286926		1994929	1473756	2222775	482299	2539846	2027770	784430	1660487	1070611	205156	3269912	4865293
2603	taurolithocholate 3-sulfate	Lipid	Secondary Bile Acid Metabolism	36850	LC/MS Neg	100001658	5026.7	280.622	64936-83-0	440071	C03642	HMDB02580	2244277	1925425	578032	3085521	1468010	2511708	631117	1094451	1592621	1087471	1999078	1703807	714322	1105163	884622
2608	tauroursodeoxycholate	Lipid	Secondary Bile Acid Metabolism	39378	LC/MS Neg	100002912	5025	498.289	14605-22-2	9848818		HMDB00874	287105	88551						93976	48392		79248			370800	1948396
3439	thiamin (Vitamin B1)	Cofactors and Vitamins	Thiamine Metabolism	5341	LC/MS Pos Early	873	3050	265.112	59-43-8	1130	C00378	HMDB00235					691518	99457			737423	63788	108436	74791	150603
4526	thioproline	Xenobiotics	Chemical	53231	LC/MS Pos Early	100009232	1250	134.027	34592-47-4	93176			3796845	4923713	3.04724e+06	5465126	16000780	8388793	6275221	6.41014e+06	10232001	7659677	6.21222e+06	6170362	9546170	5500122	4507305
3387	threonate	Cofactors and Vitamins	Ascorbate and Aldarate Metabolism	27738	LC/MS Polar	100001022	2384	135.03	70753-61-6	151152	C01620	HMDB00943	103584480	59173732	95593424	93696416	58164768	68107096	82359320	61303116	54894916	139506576	77525776	77975576	93390736	56857320	99133112
16	threonine	Amino Acid	Glycine, Serine and Threonine Metabolism	1284	LC/MS Pos Early	564	1514	120.066	72-19-5	6288	C00188	HMDB00167	281333088	332392672	171345808	341754080	241250944	315584160	409203360	319295168	414812480	373691584	309540000	363746976	341491744	291378048	245136000
3335	thymidine	Nucleotide	Pyrimidine Metabolism, Thymine containing	2183	LC/MS Neg	872	1963.7	241.083	50-89-5	5789	C00214	HMDB00273	151319	152890	97430	132666	43308	90953	141729	167967	317419	164561	172038	151691	240030	192512	197665
3336	thymine	Nucleotide	Pyrimidine Metabolism, Thymine containing	604	LC/MS Neg	882	1654	125.036	65-71-4	1135	C00178	HMDB00262	202907	166637	233980	99619	294215	200948	178842	115783	663124	210530		208805	235628	334767	225533
3887	thymol sulfate	Xenobiotics	Food Component/Plant	36095	LC/MS Neg	100001757	4410	229.054	89-83-8		C09908	HMDB01878
191	thyroxine	Amino Acid	Tyrosine Metabolism	2761	LC/MS Neg	1094	4808	775.679	51-48-9	5819	C01829	HMDB01918	557713	504192	806065	500765	273808	576673	448610	653753	414375	479196	369517	446859	656935	361106	526329
285	tigloylglycine	Amino Acid	Leucine, Isoleucine and Valine Metabolism	1598	LC/MS Pos Early	1161	1926	158.081	35842-45-6	6441567		HMDB00959	1177774	675753	1834653	1201254	2784266	1423163	1078479	1.23416e+06	684789	1135688	1692274	769409	639146	720718	366743
284	tiglylcarnitine (C5:1-DC)	Amino Acid	Leucine, Isoleucine and Valine Metabolism	35428	LC/MS Pos Early	100001597	2962	244.154	64191-86-2	22833596		HMDB02366	585726	444953	314761	962258	958004	695078	554427	537748	995550	828455	579395	853228	473927	460842	255950
69	trans-urocanate	Amino Acid	Histidine Metabolism	607	LC/MS Pos Early	537	2285	139.05	104-98-3	736715	C00785	HMDB00301	4764232	3.91275e+06	2277473	2560422	5508134	2212845	3379830	2482863	1407620	2617578	2501261	5134261	3181966	1905516	4351589
2265	tricosanoyl sphingomyelin (d18:1/23:0)*	Lipid	Sphingolipid Metabolism	52436	LC/MS Pos Late	100008955	3200	801.684				HMDB12105	22440232	58325212	40244528	53946080	67077412	59479928	43823956	50458296	20995450	54507832	34893628	32700282	39752128	38165632	50253764
3364	trigonelline (N'-methylnicotinate)	Cofactors and Vitamins	Nicotinate and Nicotinamide Metabolism	32401	LC/MS Pos Early	100001092	1388	138.055	535-83-1	5570	C01004	HMDB00875	201707	388497	568292	1150173	473480	347197	170228			1533913	110438	235469	386076		2073547
1606	trimethylamine N-oxide	Lipid	Phospholipid Metabolism	40406	LC/MS Pos Early	100003397	2100	76.0757	1184-78-7	1145	C01104	HMDB00925	27574932	10842538	66688632	28989862	13964886	20796794	20750176	22539390	16388090	46421308	22627270	26909634	14711097	12535896	15093751
195	tryptophan	Amino Acid	Tryptophan Metabolism	54	LC/MS Pos Early	565	2986	205.097	73-22-3	6305	C00078	HMDB00929	549475008	423734464	347423104	559428672	459659968	515875840	473938176	487108608	354565472	584326848	515595456	453462272	481498272	512940704	499714304
204	tryptophan betaine	Amino Acid	Tryptophan Metabolism	37097	LC/MS Pos Early	100001743	2673	247.144	20671-76-5	442106	C09213	HMDB61115
174	tyramine O-sulfate	Amino Acid	Tyrosine Metabolism	48408	LC/MS Neg	100006092	1565	216.034	30223-92-8	153005		HMDB06409	1213139	578023	1910211	1643354	2931955	1998551	831614	1263796	1338253	1852612	1910246	2.06707e+06	1.65397e+06	1475080	2302007
123	tyrosine	Amino Acid	Tyrosine Metabolism	1299	LC/MS Pos Early	815	2430	182.081	60-18-4	6057	C00082	HMDB00158	224631872	208132752	200687968	368606016	302895872	265922688	206926256	300557952	267770608	343999456	303032544	270228480	273150336	197415296	254543120
3289	uracil	Nucleotide	Pyrimidine Metabolism, Uracil containing	605	LC/MS Polar	825	1089.7	111.02	66-22-8	1174	C00106	HMDB00300	660652	301110	780898	558285	1132545	831283	651047	562069	1670692	933845	554778	715538	976949	470381	689645
3209	urate	Nucleotide	Purine Metabolism, (Hypo)Xanthine/Inosine containing	1604	LC/MS Neg	1134	757.1	167.021	69-93-2;120K5305	1175	C00366	HMDB00289	2652168	2318241	2842642	4202265	21057768	4372649	3122668	3446010	13026890	3770815	3358537	11626533	18336464	11882845	2589182
346	urea	Amino Acid	Urea cycle; Arginine and Proline Metabolism	1670	LC/MS Pos Early	533	700	121.072	57-13-6	1176	C00086	HMDB00294	357595136	384059584	509991264	363342240	482212384	503164128	299367584	410138304	364205408	470429376	442806592	573829760	246423408	332227840	367413792
3288	uridine	Nucleotide	Pyrimidine Metabolism, Uracil containing	606	LC/MS Neg	535	1457.6	243.062	58-96-8	6029	C00299	HMDB00296	38422800	34299928	35841936	33893160	33991128	41272832	33080144	32449452	40861184	35271744	38564232	41982408	31522790	26107112	29234036
2605	ursodeoxycholate	Lipid	Secondary Bile Acid Metabolism	1605	LC/MS Neg	1135	5055	391.285	128-13-2	31401	C07880	HMDB00946	493259	147935	128890	246422	136544	544076	55910	917803	158004	595067	2.04219e+06		287421	177991	1.14643e+06
1095	valerate	Lipid	Short Chain Fatty Acid	33443	LC/MS Neg	1136	1718	101.061	109-52-4	7991	C00803	HMDB00892	7916460	9104893	4853688	8343554	11171802	10084274	7558132	6341720	11969159	7927542	7811430	8267659	9606213	8279743	12243289
296	valine	Amino Acid	Leucine, Isoleucine and Valine Metabolism	1649	LC/MS Pos Early	566	2479	118.086	72-18-4	6287	C00183	HMDB00883	1469760128	1104247680	893242176	1147427072	959726912	1079919232	1050230080	980500224	1205630336	1285653760	1125230336	1069139200	835849408	1138033152	733656128
784	valylglycine	Peptide	Dipeptide	40475	LC/MS Neg	100003641	1506	173.093	686-43-1	136487		HMDB29127	184825	125493	342915	348357	184840	392866	183193	183147	343349	306789	364341	318582	321828		171061
148	vanillactate	Amino Acid	Tyrosine Metabolism	54910	LC/MS Neg	100006129	1625	211.061	2475-56-1	160637		HMDB00913	183303	88084	159152	108407	313235	168015	118314		254179	141924	143928	154298	154325	119708	116620
149	vanillylmandelate (VMA)	Amino Acid	Tyrosine Metabolism	1567	LC/MS Neg	1111	941	197.046	55-10-7	1245	C05584	HMDB00291		188210	296650	406003	871678	300146	151684	232691	684753	184847	347012	360471	384537	157052	33085
3201	xanthine	Nucleotide	Purine Metabolism, (Hypo)Xanthine/Inosine containing	3147	LC/MS Polar	1004	2023	151.026	69-89-6	1188	C00385	HMDB00292	14375917	10701978	6557161	17657708	40335016	18739436	14592564	7965207	18278198	17484232	11029121	13062026	17682860	9547845	8912363
3203	xanthosine	Nucleotide	Purine Metabolism, (Hypo)Xanthine/Inosine containing	15136	LC/MS Pos Early	100000299	1275	285.083	146-80-5	64959	C01762	HMDB00299	183092	69762	161414	177096	431788	150503		72172	307512		119934	311914	100377	132263	73164
216	xanthurenate	Amino Acid	Tryptophan Metabolism	15679	LC/MS Pos Early	100000015	2236	206.045	59-007	5699	C02470	HMDB00881	1209309	1144697	427693	1420569	1689387	1848192	531136	2676045	1367826	3338778	582401	4262666	774542	2127847	1201181

## Sheet: ScaledImpData
												SAMPLE NAME	WAKE-00262	WAKE-00263	WAKE-00264	WAKE-00265	WAKE-00268	WAKE-00270	WAKE-00272	WAKE-00273	WAKE-00275	WAKE-00276	WAKE-00284	WAKE-00286	WAKE-00292	WAKE-00294	WAKE-00296
												PARENT SAMPLE ID	3734204	3734205	3734206	3734207	3734210	3734212	3734214	3734215	3734217	3734218	3734226	3734228	3734236	3734240	3734242
												CLIENT IDENTIFIER	X_13_003_8360_10_5_16_plasma_A	X_13_003_8361_10_7_16_plasma_A	X_13_003_8362_10_3_16_plasma_A	X_13_003_8363_10_5_16_plasma_A	X_13_003_8366_10_10_16_plasma_A	X_13_003_8368_10_3_16_plasma_A	X_13_003_8370_10_10_16_plasma_A	X_13_003_8371_10_3_16_plasma_A	X_13_003_8373_10_10_16_plasma_A	X_13_003_8374_10_5_16_plasma_A	X_13_003_8384_10_7_16_plasma_A	X_13_003_8386_10_5_16_plasma_A	X_13_003_8392_10_5_16_plasma_A	X_13_003_8395_10_7_16_plasma_A	X_13_003_8397_10_5_16_plasma_A
												GROUP ID	P Copri Low	P Copri High	P Copri High	P Copri High	P Copri Low	P Copri Low	P Copri Low	P Copri High	P Copri Low	P Copri Low	P Copri Low	P Copri High	P Copri High	P Copri High	P Copri High
												AGE	11.59	10.89	12.48	11.08	11.6	11.58	11.6	11.58	12.5	10.88	12.53	11.46	11.46	10.96	10.92
												ANIMAL ID	8360	8361	8362	8363	8366	8368	8370	8371	8373	8374	8384	8386	8392	8395	8397
												BMI	71.9908	35.7496	40.3591	48.6177	35.3339	45.0831	34.5371	35.1817	63.0143	45.7696	60.6286	77.2441	42.8458	57.295	32.4196
												COMMENT	EDTA_K	EDTA_K	EDTA_K	EDTA_K	EDTA_K	EDTA_K	EDTA_K	EDTA_K	EDTA_K	EDTA_K	EDTA_K	EDTA_K	EDTA_K	EDTA_K	EDTA_K
												GENDER	F	F	F	F	F	F	F	F	F	F	F	F	F	F	F
												GROUP NUMBER	3	3	3	3	3	3	3	3	3	3	3	3	3	3	3
												PLOT NAME	West	West	West	West	West	West	West	West	West	West	West	West	West	West	West
												RACE	NHP_cyno	NHP_cyno	NHP_cyno	NHP_cyno	NHP_cyno	NHP_cyno	NHP_cyno	NHP_cyno	NHP_cyno	NHP_cyno	NHP_cyno	NHP_cyno	NHP_cyno	NHP_cyno	NHP_cyno
												SAMPLE NUMBER	3	4	5	6	9	11	13	14	16	17	25	27	33	35	37
PATHWAY SORTORDER	BIOCHEMICAL	SUPER PATHWAY	SUB PATHWAY	COMP ID	PLATFORM	CHEMICAL ID	RI	MASS	CAS	PUBCHEM	KEGG	Group HMDB	Monkey Blood Western Diet	Monkey Blood Western Diet	Monkey Blood Western Diet	Monkey Blood Western Diet	Monkey Blood Western Diet	Monkey Blood Western Diet	Monkey Blood Western Diet	Monkey Blood Western Diet	Monkey Blood Western Diet	Monkey Blood Western Diet	Monkey Blood Western Diet	Monkey Blood Western Diet	Monkey Blood Western Diet	Monkey Blood Western Diet	Monkey Blood Western Diet
805	bradykinin, hydroxy-pro(3)	Peptide	Polypeptide	33962	LC/MS Pos Late	100001237	776	538.785	37642-65-2	169947		HMDB11728	0.2189	0.5249	0.2189	1.1492	0.7079	1.6517	2.2076	2.3954	0.2189	1.8328	0.8508	0.2189	0.2189	0.2189	0.2189
2127	1-(1-enyl-oleoyl)-GPE (P-18:1)*	Lipid	Lysoplasmalogen	44621	LC/MS Pos Late	100005372	1566	464.314					0.5049	0.2807	0.3708	0.8574	0.2327	0.5323	0.477	0.3955	0.1148	0.4572	0.8233	0.6726	0.4176	2.6888	2.081
2108	1-(1-enyl-palmitoyl)-2-arachidonoyl-GPC (P-16:0/20:4)*	Lipid	Plasmalogen	52689	LC/MS Pos Late	100009014	2154	766.575				HMDB11220	0.8881	1.0438	1.0909	1.3361	1.4174	1.453	1.805	1.0952	0.6695	1.6273	0.9631	0.9134	1.2938	1.2161	1.0385
2100	1-(1-enyl-palmitoyl)-2-arachidonoyl-GPE (P-16:0/20:4)*	Lipid	Plasmalogen	52673	LC/MS Pos Late	100009002	2270	724.528				HMDB11352	0.9871	0.8946	0.9905	1.0796	1.1436	1.0466	1.0737	0.7023	1.0224	1.0073	1.2608	1.1884	0.9664	1.2729	0.7799
2109	1-(1-enyl-palmitoyl)-2-linoleoyl-GPC (P-16:0/18:2)*	Lipid	Plasmalogen	52682	LC/MS Pos Late	100009009	2226	742.575				HMDB11211	0.9958	1.0311	0.7937	1.7901	2.0212	1.862	1.2899	0.7007	0.6638	1.8434	1.1257	1.3898	1.2168	1.3132	0.9544
2097	1-(1-enyl-palmitoyl)-2-linoleoyl-GPE (P-16:0/18:2)*	Lipid	Plasmalogen	52677	LC/MS Pos Late	100009069	2351	700.528				HMDB11343	0.9302	0.7928	0.4976	1.0402	0.9569	1.1069	0.648	0.7215	0.9858	0.8034	1.1743	1.2005	0.9983	1.9772	1.1998
2102	1-(1-enyl-palmitoyl)-2-oleoyl-GPC (P-16:0/18:1)*	Lipid	Plasmalogen	52478	LC/MS Pos Late	100009007	2443	744.59					0.6722	0.7277	0.6751	0.9335	1.2043	1.1172	1.0887	0.624	0.5573	1.3383	0.9737	0.9075	0.9243	1.0275	0.8491
2096	1-(1-enyl-palmitoyl)-2-oleoyl-GPE (P-16:0/18:1)*	Lipid	Plasmalogen	52477	LC/MS Pos Late	100009005	2600	702.543				HMDB11342	0.8802	0.6295	0.5133	1.0566	1.0993	1.7372	0.6185	0.5176	0.6156	0.9382	1.0218	1.1003	0.9039	1.4733	0.7091
2099	1-(1-enyl-palmitoyl)-2-palmitoleoyl-GPC (P-16:0/16:1)*	Lipid	Plasmalogen	52713	LC/MS Pos Late	100009160	2218	716.559				HMDB11207	0.779	0.9436	0.7397	1.0264	1.3331	1.3088	1.2426	0.4644	0.6469	1.5015	0.9729	0.9892	1.0526	1.0108	0.8014
2098	1-(1-enyl-palmitoyl)-2-palmitoyl-GPC (P-16:0/16:0)*	Lipid	Plasmalogen	52716	LC/MS Pos Late	100009162	2454	718.575		11146967		HMDB11206	0.9005	1.1936	0.7982	1.0017	1.4938	1.3503	1.1203	0.4925	0.7018	1.5544	1.022	1.1638	1.0084	0.8238	0.8857
2124	1-(1-enyl-palmitoyl)-GPC (P-16:0)*	Lipid	Lysoplasmalogen	52474	LC/MS Pos Late	100002875	1547	480.345		10917802		HMDB10407	0.4159	0.3629	0.5082	1.1159	0.3164	0.5232	0.9153	0.5204	0.1189	0.6544	0.7483	0.5156	0.5166	2.2823	2.882
2125	1-(1-enyl-palmitoyl)-GPE (P-16:0)*	Lipid	Lysoplasmalogen	39270	LC/MS Pos Late	100003000	1558	438.298					0.5433	0.3628	0.5246	0.9537	0.2661	0.4688	0.6046	0.4272	0.2148	0.4873	0.8073	0.6941	0.4405	2.3412	1.9088
2112	1-(1-enyl-stearoyl)-2-arachidonoyl-GPE (P-18:0/20:4)*	Lipid	Plasmalogen	52475	LC/MS Pos Late	100008999	2511	752.559		9547058		HMDB05779	0.9401	0.8098	0.8388	0.8998	1.2668	1.2765	1.086	0.7706	0.8631	0.9778	0.947	1.3647	0.8194	1.271	0.5701
2105	1-(1-enyl-stearoyl)-2-linoleoyl-GPE (P-18:0/18:2)*	Lipid	Plasmalogen	52748	LC/MS Pos Late	100009225	2633	728.559				HMDB11376	1.225	1.0195	0.8284	1.6164	1.8812	2.2874	0.88	0.8597	0.7364	1.6885	1.049	1.7425	1.0765	2.0165	0.9805
2104	1-(1-enyl-stearoyl)-2-oleoyl-GPE (P-18:0/18:1)	Lipid	Plasmalogen	52614	LC/MS Pos Late	100008919	2950	730.575	144371-68-6			HMDB11375	0.8753	0.6361	0.631	1.0435	1.5685	2.345	0.5776	0.5876	0.4381	1.2275	0.7428	1.1369	0.7259	1.7343	0.6191
2129	1-(1-enyl-stearoyl)-GPE (P-18:0)*	Lipid	Lysoplasmalogen	39271	LC/MS Pos Late	100003001	1649	466.329					0.496	0.3655	0.4897	0.9437	0.295	0.5668	0.5883	0.4658	0.1325	0.5224	0.5835	0.6935	0.3613	2.4442	1.9535
1722	1,2-dilinoleoyl-GPC (18:2/18:2)	Lipid	Phosphatidylcholine (PC)	52603	LC/MS Pos Late	100008903	2006	782.569	998-06-1	5288075		HMDB08138	1.5415	1.7553	1.7554	3.5785	3.5223	3.6784	1.9699	0.9177	1.1447	3.4853	2.5146	1.694	2.1825	2.0984	1.7781
1635	1,2-dipalmitoyl-GPC (16:0/16:0)	Lipid	Phosphatidylcholine (PC)	19130	LC/MS Pos Late	100000657	2365	734.569	63-89-8	452110	D03585	HMDB00564	1.0045	1.128	1.087	1.0414	1.4741	1.2477	1.1753	0.7296	0.9353	1.2447	1.0991	1.045	1.2839	0.8227	0.6124
1754	1,2-dipalmitoyl-GPE (16:0/16:0)*	Lipid	Phosphatidylethanolamine (PE)	57341	LC/MS Pos Late	100009204	2498	692.522		445468		HMDB08923	1.5953	0.4642	0.3922	1.0054	1.9313	1.035	1.3601	0.4039	0.4887	1.7759	1.2219	0.998	1.0847	1.0312	0.7174
864	1,5-anhydroglucitol (1,5-AG)	Carbohydrate	Glycolysis, Gluconeogenesis, and Pyruvate Metabolism	20675	LC/MS Neg	100000580	802	163.061	154-58-5	64960	C07326	HMDB02712	0.1196	0.69	0.5416	1.275	0.621	0.8654	0.6676	0.5939	0.4764	1.7207	1.4137	0.3545	0.6782	0.3033	1.0344
1115	10-heptadecenoate (17:1n7)	Lipid	Long Chain Fatty Acid	33971	LC/MS Neg	100001278	5555	267.233	29743-97-3	5312435		HMDB60038	1.806	1.6652	2.2209	1.1501	0.8304	1.4142	1.2094	2.39	0.7119	1.4024	1.3579	0.8209	1.3725	1.0147	0.9559
1126	10-nonadecenoate (19:1n9)	Lipid	Long Chain Fatty Acid	33972	LC/MS Neg	100001277	5780	295.264	73033-09-7	5312513		HMDB13622	2.0775	1.7389	2.0272	1.2539	0.9062	1.403	1.404	2.0569	0.7309	1.2708	1.4104	0.9632	1.6241	0.9912	1.0237
1102	10-undecenoate (11:1n1)	Lipid	Medium Chain Fatty Acid	32497	LC/MS Neg	100001197	5085.8	183.139	1333-28-4	14891	C13910	HMDB33724	0.8541	0.9601	0.7704	2.266	0.4311	0.7431	0.5917	0.8659	0.5805	2.3643	0.9286	1.0676	1.6411	0.6236	1.056
2504	11-ketoetiocholanolone glucuronide	Lipid	Androgenic Steroids	47135	LC/MS Neg	100005402	4280	479.229	17181-16-7				0.6242	1.4292	1.314	1.0451	1.4808	2.5232	0.7921	2.2524	1.3286	0.3125	2.3011	1.0398	1.4158	1.242	1.3938
1448	12,13-DiHOME	Lipid	Fatty Acid, Dihydroxy	38395	LC/MS Neg	62	5137	313.238	263399-35-5	10236635	C14829	HMDB04705	0.3	1.4852	1.1993	0.3	0.9844	1.5853	0.5503	1.3721	0.3	0.5316	0.3	0.3	0.3707	1.5585	0.3
1427	13-HODE + 9-HODE	Lipid	Fatty Acid, Monohydroxy	37752	LC/MS Neg	100002196	5275	295.228		43013			1.482	0.8473	0.9481	0.54	1.1753	1.0656	0.6907	1.0976	0.7085	1.094	1.0056	0.8506	0.9694	1.0342	0.7505
2506	16a-hydroxy DHEA 3-sulfate	Lipid	Androgenic Steroids	38168	LC/MS Neg	100002126	4240	383.153					1.7349	2.1697	0.7569	0.4704	0.6175	0.1951	0.3806	1.3576	1.9542	0.3488	1.941	1.8317	1.1035	1.3197	2.4483
2441	17alpha-hydroxypregnanolone glucuronide	Lipid	Pregnenolone Steroids	47403	LC/MS Neg	100005418	5071.9	509.276					0.2377	2.0246	0.3712	0.1529	0.3167	0.5055	0.1529	0.1529	0.1529	2.1544	0.1529	0.1529	0.4428	0.9248	0.1529
1224	17-methylstearate	Lipid	Fatty Acid, Branched	38296	LC/MS Neg	100002356	5993	297.28	2724-59-6	3083779		HMDB37397	1.3131	1.6109	1.7044	1.6849	1.2081	1.3897	1.3997	1.4517	1.1174	1.3324	1.3259	1.0242	1.3712	0.7045	1.2009
1451	19,20-DiHDPA	Lipid	Fatty Acid, Dihydroxy	46286	LC/MS Neg	100002844	5212	361.238		16061148		HMDB10214	0.2673	0.1924	0.3775	0.1924	0.2504	0.2532	0.4421	0.4302	0.4948	0.4224	0.3505	0.3271	0.479	0.1924	0.3191
1940	1-arachidonoyl-GPC (20:4n6)*	Lipid	Lysophospholipid	33228	LC/MS Pos Late	100001551	1460	544.34			C05208	HMDB10395	0.798	0.521	0.9903	1.3586	0.2599	0.9264	1.3682	1.0696	0.1572	0.8692	1.1314	1.2163	0.942	1.5887	0.9155
1972	1-arachidonoyl-GPE (20:4n6)*	Lipid	Lysophospholipid	35186	LC/MS Pos Late	100001571	1470	502.293		42607465		HMDB11517	1.027	0.5265	0.7551	1.485	0.5896	0.9542	1.3045	1.0072	0.5163	1.5773	1.1673	1.1827	0.9096	1.1256	1.1168
2003	1-arachidonoyl-GPI (20:4)*	Lipid	Lysophospholipid	34214	LC/MS Neg	100001654	5482	619.289				HMDB61690	2.0013	1.0671	1.9636	1.6786	0.2796	0.6401	1.5904	0.9166	0.3403	1.0169	0.9831	0.5409	0.4481	0.9017	1.7844
2152	1-arachidonylglycerol (20:4)	Lipid	Monoacylglycerol	34397	LC/MS Neg	100001433	6250	303.233	35474-99-8	5282281	C13857	HMDB11549	4.4404	1.2798	2.4268	2.8184	0.4102	1.0804	1.9851	1.464	0.7486	0.8256	2.0547	0.5098	0.645	1.2547	2.3807
2151	1-dihomo-linolenylglycerol (20:3)	Lipid	Monoacylglycerol	48341	LC/MS Neg	100006121	6400	305.249					5.021	1.3601	3.5308	3.3399	0.6031	1.1964	3.0137	2.0708	1.3346	0.8277	2.3786	0.72	0.5229	1.9717	1.6742
2155	1-docosahexaenoylglycerol (22:6)	Lipid	Monoacylglycerol	35153	LC/MS Neg	100001481	6150	309.222				HMDB11587	2.2659	0.5401	0.9648	1.2311	0.3688	0.3688	0.6168	0.5098	0.4525	0.3688	0.784	0.3688	0.3688	0.3792	0.3688
1951	1-lignoceroyl-GPC (24:0)	Lipid	Lysophospholipid	49617	LC/MS Pos Late	100002873	1907	608.465	325171-59-3			HMDB10405	0.5427	0.8973	0.9284	1.2417	1.8465	1.397	0.8812	0.8468	0.5027	1.4225	0.7008	0.6769	0.8653	0.5868	0.5168
2148	1-linolenoylglycerol (18:3)	Lipid	Monoacylglycerol	34393	LC/MS Neg	100001435	6214	277.217	124151-74-2	53480978		HMDB11569	1.1753	0.9977	1.4771	2.0687	0.7785	0.5476	0.7711	0.3658	1.6276	0.7794	1.436	0.6999	0.814	0.9501	1.2549
1926	1-linolenoyl-GPC (18:3)*	Lipid	Lysophospholipid	45951	LC/MS Pos Late	100005350	1422	518.324				HMDB10388	0.6869	0.5524	0.9866	1.7713	0.6519	1.2017	1.0805	0.3725	0.1877	0.9131	1.3954	0.7249	0.6823	2.3881	2.3702
1723	1-linoleoyl-2-linolenoyl-GPC (18:2/18:3)*	Lipid	Phosphatidylcholine (PC)	53176	LC/MS Pos Late	100009343	1939	780.554				HMDB08141	1.2839	0.9032	1.083	3.1042	3.1978	3.5299	1.4651	0.3723	0.7805	2.8697	2.1565	1.23	1.4151	1.538	1.3926
2147	1-linoleoylglycerol (18:2)	Lipid	Monoacylglycerol	27447	LC/MS Neg	100001040	6477	279.233	2277-28-3	5283469			3.7066	2.2911	1.4671	3.1903	1.02	0.8272	1.2905	1.095	1.5131	1.0673	1.8352	0.8575	0.7016	2.3315	1.9288
1903	1-linoleoyl-GPA (18:2)*	Lipid	Lysophospholipid	52690	LC/MS Neg	100009082	5483	433.236				HMDB07856	2.8402	2.2447	1	1.3156	1.6988	1.4549	1.0729	0.4255	0.4929	1.5587	1.6203	0.8335	0.7066	2.3558	1.6678
1924	1-linoleoyl-GPC (18:2)	Lipid	Lysophospholipid	34419	LC/MS Pos Late	100001395	1465	520.34		11988421	C04100	HMDB10386	1.0035	0.7307	0.9648	1.6722	0.6748	1.0682	1.0993	0.6266	0.2192	1.0638	1.3797	1.0989	0.9577	2.0211	1.7953
1965	1-linoleoyl-GPE (18:2)*	Lipid	Lysophospholipid	36600	LC/MS Pos Late	100001570	1482	478.293		52925130		HMDB11507	1.532	0.9737	0.637	2.5164	1.9693	1.6094	1.3677	0.6272	0.811	1.8794	1.8266	1.1397	1.1954	2.3653	2.6893
1991	1-linoleoyl-GPG (18:2)*	Lipid	Lysophospholipid	54885	LC/MS Neg	100009227	5516	507.273					2.3398	1.6273	0.6404	2.5411	3.9237	1.5419	1.5719	0.4349	1	1.6793	2.0522	1.5591	1.8786	3.9804	2.8443
1999	1-linoleoyl-GPI (18:2)*	Lipid	Lysophospholipid	36594	LC/MS Neg	100001778	5494	595.289					1.6504	1.144	1.0441	1.6879	0.7599	0.939	0.8462	0.5003	0.4095	1.2123	0.9497	0.5355	0.4956	1.6697	3.3207
3228	N1-methyladenosine	Nucleotide	Purine Metabolism, Adenine containing	15650	LC/MS Pos Early	1242	2120	282.12	15763-06-1	27476	C02494	HMDB03331	1.318	0.9454	1.378	0.9789	1.2369	0.8817	0.9129	0.9455	1.557	1.0084	0.9916	1.1935	1.2131	0.8121	0.7365
63	1-methylhistidine	Amino Acid	Histidine Metabolism	30460	LC/MS Pos Early	100001051	2755	170.092	332-80-9	92105	C01152	HMDB00001	1.1938	1.0084	0.9236	0.9642	0.7086	0.8381	1.1122	1.2014	1.0051	0.9362	0.8602	1.1557	0.9072	1.0125	0.5941
77	1-methylimidazoleacetate	Amino Acid	Histidine Metabolism	32350	LC/MS Pos Early	100001208	2064	141.066	2625-49-2	75810	C05828	HMDB02820	0.7749	0.7108	1.4249	1.0491	0.855	0.7659	0.7506	0.6751	0.8462	0.9759	0.8224	1.1802	0.732	0.753	1.4113
3359	1-methylnicotinamide	Cofactors and Vitamins	Nicotinate and Nicotinamide Metabolism	27665	LC/MS Pos Early	55	1940	137.071	1005-24-9	10129985	C02918	HMDB00699	1.4512	0.5207	1.0171	1.5934	1.0963	0.9829	0.5163	0.5681	1.9384	1.8802	2.3412	1.0769	0.8134	1.3045	3.2327
1797	1-oleoyl-2-arachidonoyl-GPE (18:1/20:4)*	Lipid	Phosphatidylethanolamine (PE)	55041	LC/MS Pos Late	100009219	2200	766.538				HMDB09069	1.4948	0.6542	0.9605	2.1555	1.6051	2.3633	2.3912	1.433	0.9432	4.1505	1.5697	1.7113	1.5814	0.969	0.7258
1787	1-oleoyl-2-linoleoyl-GPE (18:1/18:2)*	Lipid	Phosphatidylethanolamine (PE)	52687	LC/MS Pos Late	100009078	2270	742.538		9546753		HMDB05349	1.7591	0.8808	0.6401	3.168	3.2111	2.9022	1.8783	0.6008	1.0709	4.2813	2.3237	1.3798	1.4345	1.8386	1.7544
1879	1-oleoyl-2-linoleoyl-GPI (18:1/18:2)*	Lipid	Phosphatidylinositol (PI)	52451	LC/MS Polar	100008979	902	859.534				HMDB09838	1.5633	1.0702	0.8306	1.5766	3.4824	2.8377	1.2566	0.87	0.787	1.1124	1.1653	0.7472	1.0775	2.3393	1.3342
2146	1-oleoylglycerol (18:1)	Lipid	Monoacylglycerol	21184	LC/MS Neg	100000924	6650	281.249	111-03-5	5283468		HMDB11567	1.7057	0.7496	1.0512	1.4288	1.5572	0.6995	0.8784	0.9518	1.7872	0.8261	1.0565	0.7403	0.7046	1.4272	0.861
1921	1-oleoyl-GPC (18:1)	Lipid	Lysophospholipid	48258	LC/MS Pos Late	100001272	1540	522.355	19420-56-5	16081932		HMDB02815	0.7006	0.4701	0.8173	1.5005	0.6984	0.943	1.1443	0.5514	0.1912	0.9043	1.2529	0.8705	0.7896	1.9705	1.6173
1963	1-oleoyl-GPE (18:1)	Lipid	Lysophospholipid	35628	LC/MS Pos Late	100001569	1554	480.308	89576-29-4	9547071		HMDB11506	0.9151	0.4939	0.4291	1.938	1.3404	1.0403	1.1812	0.4312	0.3125	1.4555	1.3545	0.8312	0.8529	1.795	1.8596
1997	1-oleoyl-GPI (18:1)*	Lipid	Lysophospholipid	36602	LC/MS Neg	100001777	5599	597.305					1.8811	0.5338	0.8084	2.1089	0.4244	0.8069	1	0.1391	0.1198	1.1437	0.871	0.1198	0.2295	1.7891	4.3779
1664	1-palmitoleoyl-2-linolenoyl-GPC (16:1/18:3)*	Lipid	Phosphatidylcholine (PC)	53180	LC/MS Pos Late	100009345	1850	754.538				HMDB08008	1.6174	0.9185	1.7248	2.7681	2.6944	3.0905	2.2462	0.4133	1.1727	2.838	2.8143	1.768	1.7407	1.6924	1
1662	1-palmitoleoyl-2-linoleoyl-GPC (16:1/18:2)*	Lipid	Phosphatidylcholine (PC)	52683	LC/MS Pos Late	100009075	2003	756.554				HMDB08006	2.1409	1.0416	1.8459	2.2782	2.5883	2.817	2.9794	0.7223	1.6151	3.0967	3.4248	2.5242	2.4995	2.0211	0.9246
2143	1-palmitoleoylglycerol (16:1)*	Lipid	Monoacylglycerol	52431	LC/MS Neg	100008952	6094	253.217				HMDB11565	3.9938	0.7226	0.5862	4.0957	0.8296	0.438	1.4922	1.1397	2.7507	0.9966	2.322	0.2874	0.9104	1.4345	1.94
1914	1-palmitoleoyl-GPC (16:1)*	Lipid	Lysophospholipid	33230	LC/MS Pos Late	100001511	1450	494.324		24779461		HMDB10383	1.0512	0.5061	0.9818	1.6671	0.8816	1.0679	1.861	0.5478	0.426	1.1685	2.0287	1.11	1.0893	2.119	1.5504
1653	1-palmitoyl-2-alpha-linolenoyl-GPC (16:0/18:3n3)*	Lipid	Phosphatidylcholine (PC)	52684	LC/MS Pos Late	100009076	2034	756.554				HMDB07975	1.163	1.075	1.6864	1.9374	2.0532	2.4302	1.2382	0.6569	0.9724	1.769	1.6982	1.2106	1.0507	1.0376	1.0485
1678	1-palmitoyl-2-arachidonoyl-GPC (16:0/20:4n6)	Lipid	Phosphatidylcholine (PC)	52462	LC/MS Pos Late	100008914	2091	782.569	35418-58-7	10747814		HMDB07982	1.2345	0.9819	1.5375	1.4024	1.5266	1.7988	1.6676	1.7266	1.0015	1.5185	1.3245	1.7552	1.6651	0.9283	0.401
1772	1-palmitoyl-2-arachidonoyl-GPE (16:0/20:4)*	Lipid	Phosphatidylethanolamine (PE)	52464	LC/MS Pos Late	100008990	2198	740.522		9546800		HMDB05323	1.8224	0.7548	0.8132	1.958	1.8479	2.3907	1.9386	1.4781	1.2135	3.7705	1.593	1.9683	1.2413	0.918	0.7609
1865	1-palmitoyl-2-arachidonoyl-GPI (16:0/20:4)*	Lipid	Phosphatidylinositol (PI)	52467	LC/MS Pos Late	100008993	2567	876.56				HMDB09789	1.2016	1.6049	1.1147	2.0416	1.9383	1.9334	1.5055	0.8664	0.7446	2.1304	1.772	1.7451	0.8092	0.5954	0.7452
1651	1-palmitoyl-2-linoleoyl-GPC (16:0/18:2)	Lipid	Phosphatidylcholine (PC)	42446	LC/MS Pos Late	1537	2160	758.569	40811-94-7	5287971		HMDB07973	1.2518	1.0991	1.236	1.3349	1.378	1.3467	1.1882	1.0059	1.1896	1.3352	1.3146	1.3519	1.2974	1.1401	0.8759
1763	1-palmitoyl-2-linoleoyl-GPE (16:0/18:2)	Lipid	Phosphatidylethanolamine (PE)	42449	LC/MS Pos Late	100001870	2275	716.522		9546747		HMDB05322	2.045	0.9243	0.5993	2.5656	2.6511	2.5362	1.6025	0.6989	1.3195	3.7868	2.0199	1.6042	1.1959	1.4138	1.3162
1862	1-palmitoyl-2-linoleoyl-GPI (16:0/18:2)	Lipid	Phosphatidylinositol (PI)	52450	LC/MS Polar	1528	910	833.518				HMDB09784	2.0826	0.9681	0.5678	1.432	2.9274	2.605	1.2862	0.9305	0.7983	1.4961	1.1249	1	1.2101	2.6039	1.2459
1644	1-palmitoyl-2-oleoyl-GPC (16:0/18:1)	Lipid	Phosphatidylcholine (PC)	52461	LC/MS Pos Late	1539	2358	760.585	26853-31-6;26853-31-6	6436017		HMDB07972	1.0099	0.7808	1.1302	1.2079	1.4748	1.3849	1.2036	0.7553	0.8458	1.2487	1.2839	1.2081	1.123	0.9654	0.6288
1762	1-palmitoyl-2-oleoyl-GPE (16:0/18:1)	Lipid	Phosphatidylethanolamine (PE)	19263	LC/MS Pos Late	1526	2509	718.538	26662-94-2	5283496		HMDB05320	1.4183	0.594	0.5346	1.8235	2.1979	1.83	1.5457	0.5553	0.7404	2.4313	1.4912	1.2677	1.1823	1.0865	0.771
1857	1-palmitoyl-2-oleoyl-GPI (16:0/18:1)*	Lipid	Phosphatidylinositol (PI)	52669	LC/MS Pos Late	100009066	3140	854.575				HMDB09783	0.9494	1.2548	0.3089	1.5628	2.2692	1.9385	0.697	0.796	0.5578	1.8804	1.277	0.6936	0.8209	1.0271	1.231
1636	1-palmitoyl-2-palmitoleoyl-GPC (16:0/16:1)*	Lipid	Phosphatidylcholine (PC)	52470	LC/MS Pos Late	100008984	2160	732.554				HMDB07969	1.7414	1.0474	1.3875	1.6849	2.5209	1.9653	2.419	0.5526	1.1725	1.8426	2.3767	1.6955	1.5838	1.3701	0.8172
1640	1-palmitoyl-2-stearoyl-GPC (16:0/18:0)	Lipid	Phosphatidylcholine (PC)	52616	LC/MS Pos Late	100008921	2653	762.601	59403-51-9			HMDB07970	0.8995	0.9292	1.0363	1.4316	1.8533	1.6945	0.9911	0.8546	0.6198	1.4033	1.0623	1.1575	1.1743	1.1084	0.6875
1912	1-palmitoyl-GPC (16:0)	Lipid	Lysophospholipid	33955	LC/MS Pos Late	100001263	1525	496.34	17364-16-8	86554		HMDB10382	0.7677	0.5202	0.9212	1.321	0.8722	0.9629	1.0619	0.8856	0.3494	0.9418	1.101	0.9555	0.9088	1.3738	1.1226
1956	1-palmitoyl-GPE (16:0)	Lipid	Lysophospholipid	35631	LC/MS Pos Late	100001567	1544	454.293	53862-35-4	9547069		HMDB11503	0.7511	0.3568	0.4345	1.1814	0.5319	0.8035	1.0041	0.5305	0.3121	1.1798	0.9212	0.9959	0.5734	0.8486	1.085
1985	1-palmitoyl-GPG (16:0)*	Lipid	Lysophospholipid	45970	LC/MS Neg	100005717	5570	483.273		3300276			2.2251	0.8747	0.2776	1.9115	2.1221	1.1709	1.494	0.1664	1.0169	1.1153	1.2421	0.7029	0.8097	1.9729	2.1868
1992	1-palmitoyl-GPI (16:0)	Lipid	Lysophospholipid	35305	LC/MS Neg	100001655	5564	571.289				HMDB61695	1.618	0.7665	1.0194	1.2418	0.2623	0.5909	0.985	0.4449	0.1543	1.015	0.783	0.2383	0.1057	1.0327	2.8105
1730	1-stearoyl-2-arachidonoyl-GPC (18:0/20:4)	Lipid	Phosphatidylcholine (PC)	42450	LC/MS Pos Late	100001869	2300	810.601	35418-59-8	16219824		HMDB08048	1.2656	0.9835	1.3414	1.4568	1.4025	1.939	1.4116	1.7171	0.8885	1.5166	1.1211	1.8105	1.5618	0.841	0.3913
1796	1-stearoyl-2-arachidonoyl-GPE (18:0/20:4)	Lipid	Phosphatidylethanolamine (PE)	52447	LC/MS Pos Late	100008977	2424	768.554		5289133		HMDB09003	1.72	0.7923	1.0678	2.1069	1.5556	2.2911	1.8193	2.0254	1.292	3.6489	1.5862	2.1605	1.4475	0.9524	0.7161
1890	1-stearoyl-2-arachidonoyl-GPI (18:0/20:4)	Lipid	Phosphatidylinositol (PI)	52449	LC/MS Pos Late	100000616	3000	904.591	383907-33-3			HMDB09815	0.9943	1.3339	1.0057	1.4558	1.5281	1.4506	1.2428	1.5745	0.8677	1.3516	1.1028	1.0901	1.1929	0.8576	0.6504
1714	1-stearoyl-2-linoleoyl-GPC (18:0/18:2)*	Lipid	Phosphatidylcholine (PC)	52452	LC/MS Pos Late	100008980	2380	786.601				HMDB08039	1.2442	1.1361	1.1391	1.4486	1.3773	1.4936	1.0814	0.9955	1.0872	1.4008	1.2588	1.3406	1.2565	1.1668	0.8786
1783	1-stearoyl-2-linoleoyl-GPE (18:0/18:2)*	Lipid	Phosphatidylethanolamine (PE)	52446	LC/MS Pos Late	100008976	2522	744.554		9546749		HMDB08994	1.6162	0.8326	0.6346	2.4776	2.3266	2.5899	1.2409	0.7956	1.1829	3.1946	1.7264	1.4814	1.1879	1.3463	1.0888
1874	1-stearoyl-2-linoleoyl-GPI (18:0/18:2)	Lipid	Phosphatidylinositol (PI)	52468	LC/MS Pos Late	100008994	3185	880.591				HMDB09809	0.9373	1.6478	0.7987	1.8751	2.7113	2.1936	0.8456	1.1969	0.878	1.867	1.3437	1.0875	0.8967	1.2153	1.2237
1709	1-stearoyl-2-oleoyl-GPC (18:0/18:1)	Lipid	Phosphatidylcholine (PC)	52438	LC/MS Pos Late	100008904	2644	788.616	56421-10-4			HMDB08038	1.0159	0.7896	1.0046	1.5434	1.8258	2.013	1.0275	0.6613	0.6988	1.4935	1.1838	1.1919	0.9954	1.0149	0.5743
1777	1-stearoyl-2-oleoyl-GPE (18:0/18:1)	Lipid	Phosphatidylethanolamine (PE)	42448	LC/MS Pos Late	100001856	2858	746.569				HMDB08993	1.2609	0.5745	0.3908	2.1326	2.6599	2.2198	1.0201	0.4273	0.7316	2.8806	1.3379	1.1613	1.1224	1.312	0.7992
1871	1-stearoyl-2-oleoyl-GPI (18:0/18:1)*	Lipid	Phosphatidylinositol (PI)	52726	LC/MS Pos Late	100009181	3711	882.607					0.8658	1.5966	0.3465	1.7671	3.404	2.5661	0.6241	0.8614	0.7959	2.1131	1.2424	0.9309	0.7917	1.4362	1.2153
1830	1-stearoyl-2-oleoyl-GPS (18:0/18:1)	Lipid	Phosphatidylserine (PS)	19265	LC/MS Pos Late	100000639	3000	790.559		9547087		HMDB10163	1.5419	0.8154	4.7468	1.4713	5.0759	1.5303	1.0046	0.626	3.5508	1.7687	1.5682	1.6021	1.2977	1.0054	0.7582
1919	1-stearoyl-GPC (18:0)	Lipid	Lysophospholipid	33961	LC/MS Pos Late	100001271	1606	524.371	19420-57-6	497299		HMDB10384	0.8108	0.5851	0.9321	1.5962	0.7837	1.0826	0.9211	0.9206	0.2747	0.9564	1.0115	1.0209	0.8462	1.5647	1.2114
1961	1-stearoyl-GPE (18:0)	Lipid	Lysophospholipid	42398	LC/MS Pos Late	100001461	1626	482.324	69747-55-3	9547068		HMDB11130	0.9209	0.4552	0.5899	1.4958	0.6818	0.999	0.9305	0.86	0.3498	1.3268	0.962	1.001	0.6956	1.3241	1.3222
1987	1-stearoyl-GPG (18:0)	Lipid	Lysophospholipid	34437	LC/MS Neg	100001462	5816	511.304					1.2987	0.4492	0.736	2.5769	1.8241	1.0643	1.5681	0.599	0.4306	1.7501	0.934	0.6994	0.4984	1.5689	2.2476
1995	1-stearoyl-GPI (18:0)	Lipid	Lysophospholipid	19324	LC/MS Neg	100000656	5794.3	599.32	796963-93-4			HMDB61696	1.8656	0.7807	1.9069	1.7304	0.1874	0.4688	1.4199	0.8282	0.1651	0.7667	0.885	0.4271	0.1934	1.0981	2.5224
3660	2,3-dihydroxyisovalerate	Xenobiotics	Food Component/Plant	38276	LC/MS Polar	100002417	1050	133.051	1756-18-9	677	C04039	HMDB12141	1.8482	0.5727	0.8044	2.5155	3.4376	0.6133	0.8054	0.386	0.4642	1.5251	0.7263	1.5531	0.4758	0.5738	8.5536
875	2,3-diphosphoglycerate	Carbohydrate	Glycolysis, Gluconeogenesis, and Pyruvate Metabolism	15664	LC/MS Neg	1227	555	264.952	102783-53-9	186004	C01159	HMDB01294	1.516	1	0.1175	0.1175	33.9746	0.1175	0.4755	0.2247	1.5125	1.603	0.1175	0.1351	0.1175	1.8741	0.1175
3664	2,8-quinolinediol sulfate	Xenobiotics	Food Component/Plant	48691	LC/MS Neg	100004321	2612	239.997					0.3231	0.3231	0.3231	0.3231	0.3231	0.3231	0.3231	0.3231	0.3231	0.3231	0.3231	0.3231	0.3231	0.3231	0.3231
95	2-aminoadipate	Amino Acid	Lysine Metabolism	6146	LC/MS Pos Early	381	1912	162.076	542-32-5;1118-90-7	469	C00956	HMDB00510	3.0902	1.546	1.1661	3.0567	5.5031	1.9551	1.6053	1.1874	2.0548	1.4564	1.5006	2.618	1.6348	1.6497	1.5307
412	2-aminobutyrate	Amino Acid	Glutathione Metabolism	42374	LC/MS Pos Early	1128	2059	104.071	1492-24-6	439691	C02261	HMDB00650	1.3079	1.2695	1.5732	1.2014	0.8165	0.8712	1.4535	1.8076	1.4557	1.1078	1.0227	1.1257	1.6466	0.7308	0.9281
1292	2-aminoheptanoate	Lipid	Fatty Acid, Amino	43761	LC/MS Pos Early	100004542	3160	146.118	1115-90-8	227939			2.2143	0.459	0.6967	0.621	0.541	0.7074	0.694	0.4025	1.7007	0.5783	1.3356	0.6421	0.471	0.9153	0.6237
1297	2-aminooctanoate	Lipid	Fatty Acid, Amino	43343	LC/MS Pos Late	100004227	750	160.133	644-90-6	69522		HMDB00991	0.5318	0.8612	0.6383	0.7093	0.5275	0.516	0.8443	0.8333	0.8469	0.6446	1.4759	0.8476	0.417	0.8221	0.6473
4409	2-aminophenol sulfate	Xenobiotics	Chemical	43266	LC/MS Neg	100004322	1677	188.002		181670		HMDB61116	0.1898	0.1898	0.7923	0.4687	0.6554	0.1898	0.1898	0.211	0.1898	0.1898	0.9787	0.3377	0.1898	0.5481	0.3112
3303	2'-deoxyuridine	Nucleotide	Pyrimidine Metabolism, Uracil containing	1412	LC/MS Neg	536	1586	111.02	951-78-0	13712	C00526	HMDB00012	0.9115	1.1158	0.6248	0.9018	0.6454	0.9963	0.946	0.9106	1.218	0.7985	1.0205	1.0943	1.3743	1.1686	1.165
300	2-hydroxy-3-methylvalerate	Amino Acid	Leucine, Isoleucine and Valine Metabolism	36746	LC/MS Neg	100001541	1800	131.071	488-15-3	164623		HMDB00317	2.111	0.6304	1.0529	1.1298	1.515	1.4626	1.0201	1.2932	1.4467	1.3551	1.5837	1.0304	0.8235	0.8258	0.6738
414	2-hydroxybutyrate/2-hydroxyisobutyrate	Amino Acid	Glutathione Metabolism	52281	LC/MS Polar	100008928	1258	103.04					1.6431	0.6778	1.603	0.6389	1.5458	1.0716	1.633	1.9701	1.7983	1.199	1.053	1.1799	2.0869	0.832	1.0822
1399	2-hydroxydecanoate	Lipid	Fatty Acid, Monohydroxy	42489	LC/MS Neg	100004089	4840	187.134	5393-81-7	21488			0.9409	0.6688	0.6151	0.8254	1.0079	0.6584	0.7666	0.7866	0.6997	1.0311	1.8396	1.1806	0.9103	1.4769	1.1533
1238	2-hydroxyglutarate	Lipid	Fatty Acid, Dicarboxylate	37253	LC/MS Polar	100002070	3352.8	147.03	40951-21-1	43	C02630	HMDB00606	1.3919	0.6328	0.8156	1.1167	1.8499	1.2073	1.2623	0.9296	1.2252	0.9052	1.5466	2.2173	1.5014	1.2142	1.0492
3464	2-hydroxyhippurate (salicylurate)	Xenobiotics	Benzoate Metabolism	18281	LC/MS Neg	1869	2184	194.046	487-54-7	10253	C07588	HMDB00840	0.3622	0.3622	0.3622	0.3622	0.396	0.3622	0.3622	0.3622	0.3622	0.3622	0.3622	0.3622	0.3622	0.3622	0.567
1398	2-hydroxyoctanoate	Lipid	Fatty Acid, Monohydroxy	22036	LC/MS Neg	100000743	3736.8	159.103	617-73-2	94180		HMDB02264	0.9937	1.1616	0.801	1.0409	0.8999	0.4503	0.4503	1.083	1.1404	0.7436	1.0928	0.9045	1.34	0.6484	0.6995
1402	2-hydroxypalmitate	Lipid	Fatty Acid, Monohydroxy	35675	LC/MS Neg	100001579	5511.2	271.228	764-67-0	92836		HMDB31057	0.9367	1.0675	0.8704	0.989	0.837	1.0274	1.1181	1.1576	0.8286	0.9991	0.9762	0.8276	1.1638	0.7444	1.0404
168	2-hydroxyphenylacetate	Amino Acid	Tyrosine Metabolism	1432	LC/MS Polar	235	858.6	151.04	614-75-5	11970	C05852	HMDB00669	0.274	0.3714	0.5586	0.274	0.7688	1	0.7573	1.6985	1.0487	0.274	0.274	0.274	0.936	0.274	1.245
1403	2-hydroxystearate	Lipid	Fatty Acid, Monohydroxy	17945	LC/MS Neg	1239	5695	299.259	629-22-1	69417	C03045		1.1429	1.3437	1.0941	0.9696	0.7529	1.0836	1.3194	1.343	0.853	1.0425	0.8333	0.766	0.9786	0.8682	1.1795
3667	2-isopropylmalate	Xenobiotics	Food Component/Plant	15667	LC/MS Neg	100000409	725	175.061	3237-44-3	77	C02504	HMDB00402	1.3041	0.4957	0.506	1.1949	0.9315	1.1188	1.1081	0.932	1.2087	1.3145	1.4864	0.8201	0.9988	0.9581	1.1977
3937	2-keto-3-deoxy-gluconate	Xenobiotics	Food Component/Plant	48141	LC/MS Polar	100005946	1900	177.04	17510-99-5	161227	C00204	HMDB01353	1.8783	1.4919	0.8299	1.6768	1.7751	1.9226	0.836	0.9907	1.4902	0.6115	0.8729	1.0844	1.5169	1.158	0.8105
2161	2-linoleoylglycerol (18:2)	Lipid	Monoacylglycerol	32506	LC/MS Neg	100000987	6250	279.233	3443-82-1	5365676		HMDB11538	1.9862	1.7125	0.8478	2.4875	1.4056	0.674	1.1816	0.8717	2.2904	0.9141	1.8171	0.9543	0.8463	1.0608	1.0003
282	2-methylbutyrylcarnitine (C5)	Amino Acid	Leucine, Isoleucine and Valine Metabolism	45095	LC/MS Pos Early	100001509	3035	246.17	31023-25-3	6426901		HMDB00378	1.93	1.1147	0.9529	1.7411	2.007	1.2664	1.023	0.9907	1.7365	0.9472	1.1695	2.1694	1.247	0.8811	0.9838
283	2-methylbutyrylglycine	Amino Acid	Leucine, Isoleucine and Valine Metabolism	31928	LC/MS Neg	100001155	1884	158.082	52320-67-9	193872		HMDB00339	0.8988	0.765	1.2157	1.216	2.1214	1.5943	0.9282	1.0874	1.3153	0.6338	1.0696	0.9859	0.8621	0.7046	0.5829
1076	2-methylcitrate/homocitrate	Energy	TCA Cycle	52282	LC/MS Neg	100008929	575	205.035					0.1235	0.1235	0.5552	0.1235	0.1235	1.4601	1	0.1235	1.0244	0.1235	0.1235	0.8489	0.1235	0.7667	1.1482
15	2-methylserine	Amino Acid	Glycine, Serine and Threonine Metabolism	53229	LC/MS Pos Early	100009246	1652	120.066		94309	C02115		0.8989	1.1242	0.8591	1.0354	1.9401	1.172	1.1601	0.9937	1.1935	0.8297	1.0898	0.9895	1.0063	0.8924	0.7452
2160	2-oleoylglycerol (18:1)	Lipid	Monoacylglycerol	21232	LC/MS Neg	100000943	6500	281.249	3443-84-3	5319879		HMDB11537	1	0.7911	0.8722	1.1211	3.0521	0.3344	0.8732	0.3344	2.99	0.861	0.8923	0.4304	0.3344	0.6191	0.3344
3327	2'-O-methylcytidine	Nucleotide	Pyrimidine Metabolism, Cytidine containing	57554	LC/MS Pos Early	100010895	2411	258.108	2140-72-9	150971			0.5556	0.7761	0.9788	1.0212	0.7699	0.6161	1.2281	0.925	1.114	1.0288	0.9014	0.7698	0.6836	0.5556	1.6814
3291	2'-O-methyluridine	Nucleotide	Pyrimidine Metabolism, Uracil containing	57655	LC/MS Neg	100010896	1831	257.078	2140-76-3	102212			0.8982	1.1754	0.8447	1.1448	1.6763	1.5341	0.7641	0.558	1.66	1.0102	1.1542	0.6204	0.912	1.5163	1.0105
97	2-oxoadipate	Amino Acid	Lysine Metabolism	38347	LC/MS Polar	92	2633.1	159.03	3184-35-8	71	C00322	HMDB00225	2.419	1.313	1.1693	2.6794	7.8435	2.3991	0.971	1.6923	1.8774	1.4811	2.2631	2.2942	1.7726	1.4101	1.072
351	2-oxoarginine*	Amino Acid	Urea cycle; Arginine and Proline Metabolism	55072	LC/MS Pos Early	100002784	1760	174.087	3715-10-04	558	C03771	HMDB04225	0.7256	0.4678	0.5006	0.6835	1.166	0.9878	0.5016	0.3184	1.4092	0.8162	1.9464	1.8125	0.7871	1.0122	0.7787
1915	2-palmitoleoyl-GPC (16:1)*	Lipid	Lysophospholipid	47118	LC/MS Neg	100001561	5720	568.326				HMDB10383	1.4869	0.4872	0.9647	1.5457	1.5293	1.0337	2.5446	0.6447	0.3614	0.9214	1.9176	0.7191	1.0695	1.542	1.966
1913	2-palmitoyl-GPC (16:0)*	Lipid	Lysophospholipid	35253	LC/MS Neg	100001562	6215	570.341		15061532		HMDB61702	0.9916	0.6158	1.0052	1.1436	1.1735	0.99	1.4513	1.1259	0.4194	0.9235	0.9169	1.125	0.7276	2.0025	1.2673
3574	2-piperidinone	Xenobiotics	Food Component/Plant	43400	LC/MS Pos Early	100004295	1675	100.076	675-20-7	12665		HMDB11749	1.7625	0.1643	1.026	0.9491	0.4468	0.2228	1.2847	1.1724	0.4028	0.7164	1.4058	2.1772	0.5277	1.4557	4.8442
55	2-pyrrolidinone	Amino Acid	Glutamate Metabolism	31675	LC/MS Pos Early	100001081	1262	86.06	616-45-5	12025		HMDB02039	1.4314	0.7507	1.1804	1.5477	1.9077	0.7533	1.368	1.4413	1.2676	0.9337	0.9927	0.718	0.9737	0.9216	2.5774
1962	2-stearoyl-GPE (18:0)*	Lipid	Lysophospholipid	41220	LC/MS Neg	100003901	6350	480.31				HMDB11129	1.3362	0.5808	0.8809	1.3325	1.2094	1.058	1.4475	1.2133	0.5262	1.119	0.8667	0.7473	0.7129	0.9326	1.4376
3541	3-(3-hydroxyphenyl)propionate	Xenobiotics	Benzoate Metabolism	35635	LC/MS Neg	100001624	1980	165.056	621-54-5	91	C11457	HMDB00375	0.4133	0.4133	0.4133	0.9449	1.07	0.9134	0.4133	0.4133	0.4133	0.4133	1	1.6364	0.4133	0.5679	0.4133
134	3-(4-hydroxyphenyl)lactate	Amino Acid	Tyrosine Metabolism	32197	LC/MS Neg	240	1379	181.051	6482-98-0	9378	C03672	HMDB00755	1.193	0.6702	0.9039	1.4219	1.8452	1.9053	1.1006	1.125	1.6844	1.3625	1.6232	1.8538	1.738	1.1762	0.9344
3542	3-(4-hydroxyphenyl)propionate	Xenobiotics	Benzoate Metabolism	39587	LC/MS Neg	100002914	1670	165.056	501-97-3	10394	C01744	HMDB02199	1.5888	0.6613	0.2968	0.5182	1.4224	1.7474	0.2968	0.2968	0.2968	0.7845	1.7323	1.266	1.5791	1	2.3058
3960	3,4-methyleneheptanoate	Xenobiotics	Food Component/Plant	53026	LC/MS Neg	100006651	3807	141.092					1.5122	1.9706	0.9768	1.1047	0.2452	1.3933	0.7779	1.0263	0.1165	1.9669	0.6465	1.7102	1.4283	0.8001	0.3382
3339	3-aminoisobutyrate	Nucleotide	Pyrimidine Metabolism, Thymine containing	1566	LC/MS Pos Early	1114	2190	104.071	10569-72-9;214139-20-5	64956	C05145	HMDB03911	1.2541	1.8562	1.0671	1.0521	0.8313	1.4771	1.1957	1.5042	0.8923	0.6109	0.9907	0.565	1.337	1.255	0.6134
2404	3beta-hydroxy-5-cholestenoate	Lipid	Sterol	54805	LC/MS Neg	100006370	5398	415.322	6561-58-6	165511	C17333		1.2465	0.9586	0.9879	2.3438	1.4278	1.7131	1.7009	0.9455	1.0082	1.431	1.5916	1.8886	0.9768	1.6192	0.8562
1261	3-carboxy-4-methyl-5-propyl-2-furanpropanoate (CMPF)	Lipid	Fatty Acid, Dicarboxylate	31787	LC/MS Neg	100001178	2800	239.092	86879-39-2	123979		HMDB61112	0.3972	1.1288	0.8484	0.5309	0.7707	0.4917	0.4732	0.805	0.6313	0.3815	0.5337	0.7829	0.7219	0.4269	0.7392
287	3-hydroxy-2-ethylpropionate	Amino Acid	Leucine, Isoleucine and Valine Metabolism	32397	LC/MS Neg	100001170	975	117.056	4374-62-3	188979		HMDB00396	1.4722	0.8896	1.382	1.6441	1.0786	1.1457	1.2945	1.2764	1.0251	1.6985	1.1048	1.3581	1.2872	0.8881	0.7458
2377	3-hydroxy-3-methylglutarate	Lipid	Mevalonate Metabolism	531	LC/MS Polar	112	2850	161.046	503-49-1	1662	C03761	HMDB00355	0.9079	0.7641	1.0881	1.0195	4.6598	1.1337	0.6391	1.3108	1.4185	1.0861	0.952	1.8062	1.9101	0.6325	0.5282
1384	3-hydroxybutyrate (BHBA)	Lipid	Ketone Bodies	542	LC/MS Polar	254	1475	103.04	625-72-9	441	C01089	HMDB00357	0.9994	2.3381	2.7897	0.5171	0.7927	0.9304	0.7811	2.8254	1.1606	1.4351	0.7512	0.8386	1.6154	0.6946	0.4046
1330	3-hydroxybutyrylcarnitine (1)	Lipid	Fatty Acid Metabolism(Acyl Carnitine)	43264	LC/MS Pos Early	100003926	2400	248.149		53481617		HMDB13127	0.2138	1.5643	1.5297	0.2138	1.1276	0.4524	0.3215	3.3661	1.2973	0.6221	0.2138	0.2138	0.8951	0.2138	0.2138
1331	3-hydroxybutyrylcarnitine (2)	Lipid	Fatty Acid Metabolism(Acyl Carnitine)	52984	LC/MS Pos Early	100009271	2340	248.149				HMDB13127	1.1584	1.148	1.4543	0.809	2.1654	1.0431	0.8606	1.3028	4.1444	1.1095	0.9112	1.5058	1.1391	0.4854	0.3563
1409	3-hydroxydecanoate	Lipid	Fatty Acid, Monohydroxy	22053	LC/MS Neg	100000997	4634.7	187.134	5561-87-5	26612		HMDB02203	2.3267	1.2969	1.2105	1.7536	0.5625	1.7481	0.719	1.5489	0.8791	1.5672	1.2108	2.2088	3.8659	0.619	0.7076
1407	3-hydroxyhexanoate	Lipid	Fatty Acid, Monohydroxy	53230	LC/MS Neg	100006367	1725	131.071	10191-24-9	151492			1.724	1.1487	1.4773	1.1434	0.7351	1.0885	0.5232	1.2477	1.1619	1.4116	1.1485	1.7499	1.3503	0.6297	0.4652
3465	3-hydroxyhippurate	Xenobiotics	Benzoate Metabolism	39600	LC/MS Neg	100002122	1687	194.046	1637-75-8	450268		HMDB06116	0.6895	0.2926	0.2926	0.6873	2.1355	0.9521	0.7188	0.3567	0.5408	0.4727	1	1.0286	0.2926	1.1647	0.2926
4513	3-hydroxyindolin-2-one sulfate	Xenobiotics	Chemical	48419	LC/MS Neg	100006103	2082	227.997					0.3886	0.2292	1.497	0.4795	1.2466	0.6643	0.2292	0.2292	0.3806	0.2292	0.6959	0.2292	0.2292	0.2292	0.2416
304	3-hydroxyisobutyrate	Amino Acid	Leucine, Isoleucine and Valine Metabolism	1549	LC/MS Polar	111	1619	103.04	2068-83-9	87	C06001	HMDB00336	1.2913	0.7749	0.7397	1.0512	1.6355	1.7058	1.127	1.3638	1.2033	1.7043	1.1693	1.1192	1.4401	0.83	0.6479
1411	3-hydroxylaurate	Lipid	Fatty Acid, Monohydroxy	32457	LC/MS Neg	100001112	5175	215.165	53941-38-1	94216		HMDB00387	2.09	1.4133	1.2893	1.4573	0.6195	1.4817	0.8775	1.5709	0.8332	1.3853	1.1735	1.6039	3.7765	0.7725	0.7994
1408	3-hydroxyoctanoate	Lipid	Fatty Acid, Monohydroxy	22001	LC/MS Neg	100000773	3446	159.103	88930-08-9	26613		HMDB01954	2.6748	1.1358	1.1012	1.5081	0.4523	1.2831	0.5732	1.3189	0.8363	1.5324	0.9907	2.11	2.0212	0.6666	0.4672
4511	3-hydroxypyridine sulfate	Xenobiotics	Chemical	48448	LC/MS Neg	100006098	1595.5	173.987	1955-23-3				0.3947	0.3947	0.3947	0.3947	0.3947	0.3947	0.3947	0.3947	0.3947	0.3947	0.3947	0.3947	0.3947	0.3947	0.3947
1410	3-hydroxysebacate	Lipid	Fatty Acid, Monohydroxy	31943	LC/MS Neg	100001145	1282	217.108	73141-46-5	3017884		HMDB00350	1.4712	1.4417	2.2409	0.7612	1.342	1.1653	0.7206	3.1881	1.7887	0.7908	0.9502	1.4201	1.905	0.6707	0.296
239	3-indoxyl sulfate	Amino Acid	Tryptophan Metabolism	27672	LC/MS Neg	100000467	2222.2	212.002	2642-37-7	10258		HMDB00682	0.6116	0.5123	0.7881	0.4818	1.3711	0.9017	0.7421	0.6915	0.9482	0.5759	1.4289	1.02	0.7392	1.1024	0.9763
153	3-methoxytyramine sulfate	Amino Acid	Tyrosine Metabolism	44618	LC/MS Neg	100004634	1722	246.044					0.8826	1.3746	1.0079	1.5741	1.4716	1.4198	1.2574	1.0215	1.9076	1.1904	1.3565	1.2195	0.7708	0.8488	0.8594
151	3-methoxytyrosine	Amino Acid	Tyrosine Metabolism	12017	LC/MS Pos Early	1342	2555	212.092	300-48-1	1670		HMDB01434	0.8294	0.8916	1.5814	1.2014	0.7481	0.5937	1.4162	1.675	0.8529	1.5906	1.4135	1.4402	1.0591	0.7141	1.6211
299	3-methyl-2-oxobutyrate	Amino Acid	Leucine, Isoleucine and Valine Metabolism	44526	LC/MS Neg	100000936	1465	115.04	3715-29-5	49	C00141	HMDB00019	1.9739	0.6221	1.1851	1.0816	1.4788	1.3473	1.6874	0.9501	1.1024	1.4029	1.3366	0.9395	0.7881	1.1059	0.8728
279	3-methyl-2-oxovalerate	Amino Acid	Leucine, Isoleucine and Valine Metabolism	15676	LC/MS Neg	100000036	2064.2	129.056	1460-34-0;51829-07-3	47	C00671	HMDB03736	1.6522	0.5381	1.2597	1.0213	1.3315	1.2873	1.432	1.0179	1.1555	1.3089	1.2619	0.7529	0.6121	0.9323	0.8743
259	3-methylcrotonylglycine	Amino Acid	Leucine, Isoleucine and Valine Metabolism	31940	LC/MS Pos Early	100001149	1980	158.081	33008-07-0	169485		HMDB00459	1.1035	0.4646	1.9497	1.4377	1.5115	1.7198	0.9898	0.8541	0.5426	0.982	1.5813	0.8903	0.703	1.1666	0.681
3318	3-methylcytidine	Nucleotide	Pyrimidine Metabolism, Cytidine containing	35132	LC/MS Pos Early	100001466	2176	258.108	21028-20-6	159649			2.1301	1.9158	1.1093	1	0.8465	0.5602	1.4277	0.8128	1.3528	1.1012	1.0716	1.1458	0.7825	1.0319	1.5559
263	3-methylglutaconate	Amino Acid	Leucine, Isoleucine and Valine Metabolism	38667	LC/MS Polar	100002458	2700	143.035	5746-90-7	1551553		HMDB00522	0.7371	0.9171	0.698	0.9412	1.7877	1.1186	0.9748	1.3478	1.2012	0.9859	1.0244	1.4905	1.2895	0.7344	0.5841
64	3-methylhistidine	Amino Acid	Histidine Metabolism	15677	LC/MS Neg	100000042	906.3	168.078	368-16-1	64969	C01152	HMDB00479	0.9535	0.7336	0.9841	1.0826	0.5137	0.8963	0.6529	0.8709	1.0159	1.0965	1.0553	1.523	0.5062	1.3769	0.5601
3543	3-phenylpropionate (hydrocinnamate)	Xenobiotics	Benzoate Metabolism	15749	LC/MS Neg	100000010	2860	149.061	501-52-0	107	C05629	HMDB00764	0.6131	0.6297	0.4898	0.5814	1.0981	0.9737	1.2188	0.8726	1.8903	2.2487	0.9712	0.5831	0.841	0.7093	0.8287
881	3-phosphoglycerate	Carbohydrate	Glycolysis, Gluconeogenesis, and Pyruvate Metabolism	1414	LC/MS Pos Early	132	590	187	80731-10-8	724	C00597	HMDB00807	5.1837	4.659	0.676	0.8081	3.0546	0.8737	1.2921	0.781	8.0293	3.7461	0.4786	1.4226	0.6773	2.7061	0.2597
3306	3-ureidopropionate	Nucleotide	Pyrimidine Metabolism, Uracil containing	3155	LC/MS Pos Early	1053	875	133.061	462-88-4	111	C02642	HMDB00026	0.3648	0.9135	0.8642	0.6566	1.8761	1.0432	0.8903	0.8818	1.731	1.4153	0.9867	1.3505	0.9717	0.9655	0.6572
4525	4-acetamidobenzoate	Xenobiotics	Chemical	57585	LC/MS Neg	100009413	1403	178.051	556-08-1	19266	D03836		0.88	0.4181	0.2485	0.9777	1.5741	1.1352	1.0322	0.3882	1.6014	1.2336	0.9567	0.5253	0.7032	0.6591	0.6323
397	4-acetamidobutanoate	Amino Acid	Polyamine Metabolism	1558	LC/MS Pos Early	1113	1350	146.081	3025-96-5	18189	C02946	HMDB03681	1.0764	0.9203	1.5776	1.1459	1.2528	0.8282	0.7365	0.5581	1.0813	1.0809	0.8034	1.0128	0.8726	0.9972	0.8057
4068	4-acetylphenol sulfate	Xenobiotics	Drug	44620	LC/MS Neg	100000711	2375	215.002		4684006			0.9903	0.3364	0.3364	0.6234	0.407	0.7396	1.1052	0.3364	0.3364	0.3364	3.9053	0.3364	1.2878	1.8711	0.5455
3900	4-allylphenol sulfate	Xenobiotics	Food Component/Plant	37181	LC/MS Neg	100001868	3805	213.023					0.2757	0.3533	0.1579	0.2436	0.1579	0.1579	0.2575	0.1579	1.0175	1.1165	0.1736	1.2259	0.6982	0.1579	1.8418
2414	4-cholesten-3-one	Lipid	Sterol	38125	LC/MS Pos Late	100002227	2520	385.346	601-57-0	91477	C00599	HMDB00921	0.9451	1.1153	0.7355	1.5481	1.4857	1.3843	0.9943	0.7128	0.6562	1.2846	0.8998	1.0057	1.1949	1.2029	1.3006
3959	4-ethylphenol glucuronide	Xenobiotics	Food Component/Plant	52937	LC/MS Neg	100009049	3167	297.098					0.055	0.055	0.055	0.055	0.055	0.055	0.055	0.055	0.055	0.055	0.055	0.055	0.055	0.055	0.055
3505	4-ethylphenylsulfate	Xenobiotics	Benzoate Metabolism	36099	LC/MS Neg	100001756	3580	201.023	123-07-9		C13637		0.0342	0.0342	0.969	0.0342	0.0342	0.0342	0.0342	0.0342	0.0342	0.0342	0.0359	0.0342	0.0342	0.0342	0.0342
400	4-guanidinobutanoate	Amino Acid	Guanidino and Acetamido Metabolism	15681	LC/MS Pos Early	100000096	2320	146.092	463-003;463-00-3	500	C01035	HMDB03464	3.5492	0.6911	0.5663	0.575	1.4059	0.5285	0.5801	0.2105	1.38	2.1372	0.8989	1.1563	0.6201	0.9934	1.4379
1239	4-hydroxy-2-oxoglutaric acid	Lipid	Fatty Acid, Dicarboxylate	40062	LC/MS Polar	100002537	3073	161.009	1187-99-1	599	C01127	HMDB02070	0.6049	0.9662	0.6847	0.6959	5.3082	0.9995	1.0005	1.0675	2.0657	0.9064	1.2069	2.0787	2.4319	1.0166	0.821
4505	4-hydroxychlorothalonil	Xenobiotics	Chemical	48441	LC/MS Neg	100006082	4427	244.908	28343-61-5	34217			0.1017	1.7075	0.1078	1.1414	0.8577	0.317	0.5141	1.3333	1.2825	1.0688	0.213	0.1068	0.5602	0.5329	0.9199
45	4-hydroxyglutamate	Amino Acid	Glutamate Metabolism	40499	LC/MS Pos Early	100002544	1141	164.055	2485-33-8	439902	C03079	HMDB01344	2.5133	0.5534	1.2451	1.1544	0.5534	0.7541	1.1142	0.5534	1.2735	0.6845	0.5534	2.1664	0.9606	1.1318	0.5534
3466	4-hydroxyhippurate	Xenobiotics	Benzoate Metabolism	35527	LC/MS Neg	100001423	1475	194.046	2482-25-9	151012		HMDB13678	2.2242	0.7305	0.5245	2.0446	3.4976	2.8946	0.5678	1.1083	0.5579	1.5557	5.1648	4.3265	3.035	3.4122	1.3967
119	4-hydroxyphenylacetate	Amino Acid	Phenylalanine Metabolism	541	LC/MS Neg	144	1361.1	151.04	156-38-7	127	C00642	HMDB00020	1.7065	0.6405	1.4442	1.6957	1.8337	1.6812	0.5042	1.0505	0.5042	1.4371	1.9115	0.6176	1.5613	1.6794	0.5042
855	4-hydroxyphenylacetylglutamine	Peptide	Acetylated Peptides	55017	LC/MS Neg	100010850	1650	279.099					2.6056	0.3458	1.0412	0.6187	0.3458	0.3458	0.5927	0.7515	2.4438	1.0654	3.4733	2.0193	2.07	1.9923	0.3458
131	4-hydroxyphenylpyruvate	Amino Acid	Tyrosine Metabolism	1669	LC/MS Neg	1141	1690	179.035	156-39-8	979	C01179	HMDB00707	1.3156	0.7047	1.0228	1.4217	2.8879	2.8391	0.9772	1.4437	3.4071	1.1703	1.4939	2.2633	2.0632	1.6214	0.9385
245	4-methyl-2-oxopentanoate	Amino Acid	Leucine, Isoleucine and Valine Metabolism	22116	LC/MS Neg	100000551	2170	129.056	816-66-0	70	C00233	HMDB00695	1.5541	0.5538	1.0245	1.0364	1.3205	1.1919	1.4423	1.0447	1.0167	1.4691	1.2347	0.7545	0.6735	1.0415	0.8132
3495	4-methylcatechol sulfate	Xenobiotics	Benzoate Metabolism	46146	LC/MS Neg	100004111	2665	203.002					0.215	0.6403	0.5428	0.456	1.0909	0.5149	0.5537	0.4462	0.5916	0.5391	0.6234	0.2862	0.4051	0.4371	0.249
3928	4-vinylguaiacol sulfate	Xenobiotics	Food Component/Plant	48442	LC/MS Neg	100006126	3354	229.018					0.1422	0.1422	0.1422	0.1422	0.1422	0.1422	0.1422	0.1422	0.1422	0.1422	0.1422	0.1422	0.1422	0.1422	0.1422
3506	4-vinylphenol sulfate	Xenobiotics	Benzoate Metabolism	36098	LC/MS Neg	100001755	3320	199.007	2628-17-3	6426766	C05627	HMDB04072	1.2847	0.1406	0.1406	0.1406	0.7664	0.2526	0.1406	0.1525	0.1406	0.1406	0.1406	1	0.3196	0.1406	0.8577
3337	5,6-dihydrothymine	Nucleotide	Pyrimidine Metabolism, Thymine containing	1418	LC/MS Neg	158	1637.8	127.051	696-04-8	93556	C00906	HMDB00079	1.0363	1.265	2.0186	1.0792	1.6302	0.7097	1.1624	0.68	2.3434	0.7558	0.9637	0.9338	1.191	0.8033	1.6094
2543	5alpha-androstan-3alpha,17beta-diol 3-glucosiduronate	Lipid	Androgenic Steroids	49683	LC/MS Pos Late	100005395	1239	257.226					0.8547	0.6417	1.0632	1.0962	1.6723	0.9566	0.7118	0.9928	3.3301	1.0072	3.436	7.5535	2.5643	1.5228	4.2011
2547	5alpha-androstan-3beta,17beta-diol disulfate	Lipid	Androgenic Steroids	37190	LC/MS Neg	100001987	3880	225.07	571-20-0	242332	C12525	HMDB00493	5.7991	1.1895	2.1079	1.2055	1.9362	1.7843	0.4012	0.7904	1.7816	1.9102	1.216	8.1147	1.3833	0.4568	1.0977
2466	5alpha-pregnan-3beta,20alpha-diol disulfate	Lipid	Progestin Steroids	37198	LC/MS Neg	100001988	3962	239.085					0.1537	0.4434	1.4785	0.1537	0.1537	0.2989	0.1537	1.5173	0.1537	2.5417	0.1537	0.1537	0.1537	0.1537	0.1537
107	5-aminovalerate	Amino Acid	Lysine Metabolism	18319	LC/MS Pos Early	100000454	2220	118.086	660-88-8	138	C00431	HMDB03355	1.5106	0.7119	0.9074	0.6781	0.844	0.3592	0.4763	1.3835	1.4512	0.1747	0.6	1.3799	0.4835	0.9583	1.6729
241	5-bromotryptophan	Amino Acid	Tryptophan Metabolism	53242	LC/MS Neg	100009338	3525	280.993		96735			0.7619	1.583	0.6315	1.6174	0.622	1.706	1.74	0.8769	0.712	1.2737	1.4233	1.3375	2.0321	0.9888	0.994
1104	5-dodecenoate (12:1n7)	Lipid	Medium Chain Fatty Acid	33968	LC/MS Neg	100001232	5224	197.155	2430-94-6	5312378		HMDB00529	2.4671	1.8308	1.9524	1.4861	0.5454	1.2207	0.9741	2.6478	0.6401	1.3413	1.2761	0.9062	7.0788	0.7117	0.5312
1416	5-hydroxyhexanoate	Lipid	Fatty Acid, Monohydroxy	31938	LC/MS Neg	100001148	1267	131.071	44843-89-2	170748		HMDB00525	2.1988	0.495	0.495	1.1106	2.8477	1.0756	0.495	0.8466	0.495	1.0884	1.1722	0.495	0.495	0.495	0.495
222	5-hydroxyindoleacetate	Amino Acid	Tryptophan Metabolism	437	LC/MS Neg	71	1510.2	190.051	54-16-0	1826	C05635	HMDB00763	0.6613	0.5642	1.0291	1	2.0201	2.3471	0.3025	0.3025	2.5468	0.7494	1.0614	1.2851	0.8349	0.7318	0.8998
92	5-hydroxylysine	Amino Acid	Lysine Metabolism	15685	LC/MS Pos Early	100000054	2790	163.108	13204-98-3	1029	C16741	HMDB00450	1.32	0.8833	0.9967	1.0747	0.9395	0.793	0.8536	0.715	1.2503	1.3348	0.9398	1.4396	0.9341	0.8183	0.8335
392	5-methylthioadenosine (MTA)	Amino Acid	Polyamine Metabolism	1419	LC/MS Pos Early	212	2752	298.097	2457-80-9	439176	C00170	HMDB01173	1.3361	0.8568	1.0319	1.2232	1.2454	1.0523	1.0156	0.9206	1.8092	0.7849	0.8459	1.7419	1.1181	0.839	0.7049
3292	5-methyluridine (ribothymidine)	Nucleotide	Pyrimidine Metabolism, Uracil containing	35136	LC/MS Neg	100001446	1778.1	257.078	1463-10-1	445408		HMDB00884	1.0179	1.0066	1.0085	0.9559	1.08	0.9437	0.8961	0.9001	1.0003	1.0336	1.0137	1.208	0.9993	1.0137	1.1123
411	5-oxoproline	Amino Acid	Glutathione Metabolism	1494	LC/MS Neg	1021	738.5	128.035	98-79-3	7405	C01879	HMDB00267	1.2019	0.8635	0.8791	0.927	0.8156	0.9858	1.1275	0.7574	0.8219	0.9025	1.2176	1.0003	0.9197	0.8423	1.1228
4522	6-hydroxyindole sulfate	Xenobiotics	Chemical	48698	LC/MS Neg	100006260	2498	212.002					0.692	0.4506	0.7164	0.7004	1.6986	1.0035	0.8246	0.7358	0.962	0.5534	1.1839	0.7046	0.7382	0.9337	0.9211
104	6-oxopiperidine-2-carboxylate	Amino Acid	Lysine Metabolism	43231	LC/MS Neg	100004499	964.5	142.051	34622-39-4	3014237		HMDB61705	1.3476	1.1901	0.7086	1.2385	2.4549	2.0652	1.4919	0.7409	1.3088	0.9102	0.6833	1.6707	0.8576	1.2879	0.9215
2402	7-alpha-hydroxy-3-oxo-4-cholestenoate (7-Hoca)	Lipid	Sterol	36776	LC/MS Neg	100001609	5288.1	429.301	115538-85-7	3081085	C17337	HMDB12458	1.4033	0.974	0.5743	1.41	1.3339	1.1294	1.0515	0.916	1.3498	1.0534	1.4873	1.1785	1.3153	1.5768	0.779
3258	7-methylguanine	Nucleotide	Purine Metabolism, Guanine containing	35114	LC/MS Pos Early	100001456	2175	166.072	578-76-7	11361	C02242	HMDB00897	1.1624	1.0342	1.239	1.1141	1.0064	0.8066	1.0041	0.9278	0.8713	1.1999	1.4173	1.3452	1.2459	0.92	1.1816
1449	9,10-DiHOME	Lipid	Fatty Acid, Dihydroxy	38399	LC/MS Neg	179	5180	313.238	263399-34-4	9966640	C14828	HMDB04704	0.3311	1.4058	0.6806	0.3311	0.3311	1.165	0.3311	0.8886	0.3311	0.7256	0.4257	0.3311	0.9665	1.6149	0.3311
1329	acetylcarnitine (C2)	Lipid	Fatty Acid Metabolism(Acyl Carnitine)	32198	LC/MS Pos Early	100000802	2282	204.123	5080-50-2	1	C02571	HMDB00201	1.0149	1.6132	1.1584	0.9237	1.5799	1.1594	0.9876	1.989	2.0158	0.9071	0.7839	1.3705	1.5842	0.5297	0.4061
388	acisoga	Amino Acid	Polyamine Metabolism	43258	LC/MS Neg	100004541	2297	183.114	106692-36-8	129397			0.5302	0.2973	1.5402	1.2153	1.3015	0.2973	0.4262	0.2973	1.5836	0.2973	0.2973	0.2973	0.554	0.6141	0.2973
1057	aconitate [cis or trans]	Energy	TCA Cycle	46173	LC/MS Neg	100001359	580	173.009					1.6739	0.7923	1.1929	1.3998	1.5776	1.5812	0.9914	0.938	1.3648	1.2284	1.1807	1.7076	1.1226	1.2244	0.8804
3223	adenine	Nucleotide	Purine Metabolism, Adenine containing	554	LC/MS Pos Early	880	2221	136.062	73-24-5	190	C00147	HMDB00034	1.4039	0.8962	0.9582	1.1665	1.1211	0.6922	1.5192	0.6049	1.4297	0.7414	0.9034	1.2597	0.7706	1.0183	2.8099
3222	adenosine	Nucleotide	Purine Metabolism, Adenine containing	555	LC/MS Neg	798	2075.4	134.047	58-61-7	60961	C00212	HMDB00050	1.3607	1.1119	0.6728	0.5075	2.0507	0.7523	1.238	0.4538	1.5752	1.8125	0.5748	0.9176	1.1681	0.9179	0.67
3218	adenosine 3',5'-cyclic monophosphate (cAMP)	Nucleotide	Purine Metabolism, Adenine containing	2831	LC/MS Neg	207	1952.2	328.045	60-92-4	6076	C00575	HMDB00058	1.1446	0.9977	0.975	1.2027	3.3221	1.7163	1.0132	1.031	7.9156	0.9657	1.0302	1.8231	1.6297	1.0023	0.6785
1352	adipoylcarnitine (C6-DC)	Lipid	Fatty Acid Metabolism(Acyl Carnitine)	52988	LC/MS Pos Early	100006614	2558	290.16		71296139		HMDB61677	1.1922	2.1683	2.6003	0.1766	1.148	1	0.5083	1.1049	0.7736	1.3006	0.599	0.574	1.4503	0.1766	0.1766
1161	adrenate (22:4n6)	Lipid	Polyunsaturated Fatty Acid (n3 and n6)	32980	LC/MS Neg	100001193	5678	331.264	2091-25-0	5497181	C16527	HMDB02226	1.8248	1.3801	2.1919	1.4899	0.8022	1.2666	1.7713	2.106	0.8259	1.0867	1.5302	0.9374	1.7473	0.7875	1.2225
28	alanine	Amino Acid	Alanine and Aspartate Metabolism	1126	LC/MS Pos Early	811	1700	90.055	56-41-7	5950	C00041	HMDB00161	1.4674	0.7891	0.9308	1.5335	1.5257	1.23	1.8963	0.9019	1.7952	1.1303	1.1651	1.7998	1.5271	1.1142	0.8401
3211	allantoic acid	Nucleotide	Purine Metabolism, (Hypo)Xanthine/Inosine containing	33434	LC/MS Polar	218	2960	175.047	99-16-1	203	C00499	HMDB01209	0.3306	0.4964	0.6679	1.2224	0.2046	0.6427	0.7327	1.217	0.1782	0.9981	1.1226	2.2272	0.8915	1.1872	1.0261
3210	allantoin	Nucleotide	Purine Metabolism, (Hypo)Xanthine/Inosine containing	1107	LC/MS Polar	1002	1672	157.037	97-59-6	204	C02350	HMDB00462	0.9913	0.68	1.197	1.3186	1.8858	1.2887	0.9298	1.0612	2.2124	0.9865	0.9317	1.7219	1.1626	0.9203	0.7207
248	alpha-hydroxyisocaproate	Amino Acid	Leucine, Isoleucine and Valine Metabolism	22132	LC/MS Neg	100000706	1840	131.071	10303-64-7	83697	C03264	HMDB00746	2.3869	0.665	0.9073	1.3461	1.9739	1.5415	1.2381	0.5999	1.7369	1.4551	1.7628	1.1934	1.0966	1.1276	0.8587
280	alpha-hydroxyisovalerate	Amino Acid	Leucine, Isoleucine and Valine Metabolism	46537	LC/MS Polar	100001300	1052	117.056	600-37-3	99823		HMDB00407	1.6909	0.6378	0.696	1.0772	1.8599	1.811	0.9787	0.8855	1.2065	1.8604	1.9777	1.0231	0.8275	1.0047	1.2229
1061	alpha-ketoglutarate	Energy	TCA Cycle	528	LC/MS Polar	93	2700	145.014	305-72-6;328-50-7;22202-68-2	51	C00026	HMDB00208	1.4368	0.6885	1.2467	1.8136	3.1423	1.4269	1.0337	0.9663	1.1968	1.4348	1.4612	1.7692	2.0319	1.1042	1.4312
3391	alpha-tocopherol	Cofactors and Vitamins	Tocopherol Metabolism	1561	LC/MS Pos Late	1105	2522	430.378	59-02-9;10191-41-0	14985	C02477	HMDB01893	0.6462	0.9397	1.0942	1.4338	0.9093	1.2605	1.1449	0.9592	0.7879	1.6072	1.3769	0.7867	1.2886	1.1882	1.2026
3215	adenosine 5'-monophosphate (AMP)	Nucleotide	Purine Metabolism, Adenine containing	32342	LC/MS Pos Early	209	1013	348.07	149022-20-8	6083	C00020	HMDB00045	7.5601	3.1837	1.297	0.4082	17.2694	1.6324	2.063	0.4168	18.9696	1.7703	0.443	1.0566	1.0212	1.0585	0.4083
2525	androstenediol (3beta,17beta) disulfate (1)	Lipid	Androgenic Steroids	37202	LC/MS Neg	100001992	3740	224.062		87120982	C04295	HMDB03818	6.7867	1.6635	0.9481	0.6901	1.1972	1.0613	0.2971	0.4649	2.9135	0.7548	1.8146	4.8244	0.8281	1.3709	2.4963
2522	androstenediol (3beta,17beta) monosulfate (1)	Lipid	Androgenic Steroids	37211	LC/MS Neg	100002028	4535	369.174	521-17-5	13847309		HMDB03818	2.9634	1.2267	0.961	0.2543	1.8886	0.3357	0.2543	0.7718	2.5397	0.4847	1.1851	1.6111	0.474	1.4751	2.0391
2516	androsterone sulfate	Lipid	Androgenic Steroids	31591	LC/MS Neg	100001073	5022	369.174	2479-86-9	159663		HMDB02759	1.123	0.3158	0.8901	0.2144	0.6296	0.2144	0.2144	0.2873	0.8143	0.2144	0.7139	0.835	0.6877	1.7855	1.3785
443	anserine	Peptide	Dipeptide Derivative	15747	LC/MS Pos Early	100000044	2924	241.13	10030-52-1	112072	C01262	HMDB00194	0.852	1.0995	0.6581	1.598	1.9306	1.6974	2.0717	0.5583	4.966	0.4619	0.791	3.0341	1.2272	1.3856	0.7123
924	arabitol/xylitol	Carbohydrate	Pentose Metabolism	48885	LC/MS Polar	100006430	1932.4	151.061		6912	C01904		1.9246	2.1606	0.8805	1.1046	0.8905	0.578	1.1113	0.671	0.4753	0.7894	0.9853	0.774	0.8496	0.8208	1.7414
926	arabonate/xylonate	Carbohydrate	Pentose Metabolism	48255	LC/MS Polar	100006115	2700	165.04					0.8437	0.5545	0.8479	1.0378	1.4663	0.8373	0.6553	0.8812	0.8137	0.8187	1.0274	1.062	0.893	0.6475	1.1761
1160	arachidonate (20:4n6)	Lipid	Polyunsaturated Fatty Acid (n3 and n6)	1110	LC/MS Neg	229	5535	303.233	506-32-1	444899	C00219	HMDB01043	1.435	0.7919	1.5874	1.2795	0.5144	0.9681	1.7191	1.3096	0.5377	0.9688	0.8812	0.6746	0.9809	0.7366	1.1977
1358	arachidonoylcarnitine (C20:4)	Lipid	Fatty Acid Metabolism(Acyl Carnitine)	57518	LC/MS Pos Late	100015837	1353	448.342					1.2704	0.7995	1.0241	1.1516	1.1715	0.4668	0.4668	1.5025	1.9761	1.6516	0.8289	0.9484	2.1928	0.4668	0.4668
1393	arachidonoylcholine	Lipid	Fatty Acid Metabolism (Acyl Choline)	53261	LC/MS Pos Late	100009332	1390	390.337					0.4597	0.138	0.6568	1.4105	0.138	0.1734	0.8524	0.5558	0.138	0.2709	0.7423	0.3469	0.2084	1.6558	2.7647
1357	arachidoylcarnitine (C20)*	Lipid	Fatty Acid Metabolism(Acyl Carnitine)	57513	LC/MS Pos Late	100015833	1512	456.405				HMDB06460	1	1.3682	1.1446	1.7676	1.6367	1.9551	1.2044	1.3474	0.3888	1.1213	0.558	1.1124	1.9659	0.3888	0.4465
374	argininate*	Amino Acid	Urea cycle; Arginine and Proline Metabolism	57461	LC/MS Pos Early	100002769	2150	176.103	157-07-3	160437		HMDB03148	0.949	0.3888	0.4545	0.7557	1.4205	1.0443	0.5717	0.1551	0.793	0.7765	1.3827	1.3338	0.4282	1.1321	0.5046
344	arginine	Amino Acid	Urea cycle; Arginine and Proline Metabolism	1638	LC/MS Pos Early	231	2825	175.119	1119-34-2	232	C00062	HMDB00517	0.784	1.0334	0.8524	1.1041	0.3202	0.8863	1.0221	0.9516	1.0521	1.1781	1.0547	1.0042	1.0542	0.7406	0.9467
345	argininosuccinate	Amino Acid	Urea cycle; Arginine and Proline Metabolism	15497	LC/MS Pos Early	232	2745	291.13	156637-58-0	828	C03406	HMDB00052	0.6826	0.4912	0.4912	0.8073	0.6642	0.4912	0.4912	0.4912	2.1359	1.5141	0.5438	1.9225	1.3666	0.4912	1.5517
38	asparagine	Amino Acid	Alanine and Aspartate Metabolism	512	LC/MS Pos Early	917	1225	133.061	70-47-3	6267	C00152	HMDB00168	1.1388	1.1324	1.0565	1.1252	0.6644	1.0601	0.9324	0.9358	1.0041	1.0707	1.1024	1.0967	0.9862	0.9938	1.076
34	aspartate	Amino Acid	Alanine and Aspartate Metabolism	443	LC/MS Pos Early	234	1165	134.045	56-84-8	5960	C00049	HMDB00191	1.8565	1.2847	0.55	1.1408	1.7798	1.0122	1.0161	0.6005	2.4585	0.8442	1.0892	1.6106	1.0611	1.036	0.5351
1251	azelate (nonanedioate)	Lipid	Fatty Acid, Dicarboxylate	18362	LC/MS Polar	2029	2520	187.098	123-99-9	2266	C08261	HMDB00784	0.5041	0.8023	0.5041	0.5041	1.9934	0.8455	0.5041	0.5041	1.6647	1.2026	0.9859	0.5041	0.5041	0.5041	0.7846
2261	behenoyl dihydrosphingomyelin (d18:0/22:0)*	Lipid	Sphingolipid Metabolism	57331	LC/MS Pos Late	100009026	3150	789.684				HMDB12091	0.3604	1.1115	1.1588	0.9118	1.6847	1.2198	0.7118	0.9442	0.4627	0.9657	0.7149	0.7164	0.6753	0.7592	0.9061
2264	behenoyl sphingomyelin (d18:1/22:0)*	Lipid	Sphingolipid Metabolism	48492	LC/MS Pos Late	100006294	3083	787.669				HMDB12103	0.4785	1.4835	0.9854	1.1683	1.7388	1.7355	0.9786	0.9151	0.3445	1.5593	0.6915	0.692	0.8726	0.762	0.9478
3472	benzoate	Xenobiotics	Benzoate Metabolism	15778	LC/MS Neg	100000008	1750	121.029	65-85-0	243	C00180	HMDB01870	1.0026	1.1628	0.9395	1.0554	0.7429	0.9884	1.0666	0.7512	0.7141	1.0517	1.0803	0.9955	1.1125	1.0167	0.9494
3307	beta-alanine	Nucleotide	Pyrimidine Metabolism, Uracil containing	55	LC/MS Pos Early	244	1905	90.055	56-41-7;107-95-9	239	C00099	HMDB00056	1.4138	0.9983	1.4128	0.9457	1.2227	1.2966	1.1236	1.1077	1.947	1.0669	2.0937	1.6345	1.4755	0.8756	0.7837
51	beta-citrylglutamate	Amino Acid	Glutamate Metabolism	54923	LC/MS Pos Early	100003271	900	322.077	73590-26-8	72715786	C20775		2.0984	1.1344	1.1967	1.7631	2.5018	0.7931	10.0486	0.5246	3.7281	1.4914	0.6831	3.1561	1.5294	0.7946	2.0634
260	beta-hydroxyisovalerate	Amino Acid	Leucine, Isoleucine and Valine Metabolism	12129	LC/MS Polar	1442	1149.8	117.056	625-08-1	69362		HMDB00754	1.4606	0.8847	0.9696	1.3242	1.4317	1.5346	1.0264	1.1476	0.8914	1.3966	1.3588	1.1904	1.2962	0.9262	0.6388
6	betaine	Amino Acid	Glycine, Serine and Threonine Metabolism	3141	LC/MS Pos Early	799	1064	118.086	107-43-7	247	C00719	HMDB00043	1.0299	0.7615	0.9545	0.8882	0.5922	0.7813	0.7462	1.0595	1.4517	0.5754	0.9915	1.1991	0.7982	0.9919	1.3556
2415	beta-sitosterol	Lipid	Sterol	27414	LC/MS Pos Late	100001033	3054	397.383	83-46-5	222284	C01753	HMDB00852	0.8264	2.4426	2.7715	1.3717	2.0132	1.6116	0.4206	0.5886	0.4979	1.4289	0.8047	0.9397	1.0073	1.3921	2.3776
3428	bilirubin (Z,Z)	Cofactors and Vitamins	Hemoglobin and Porphyrin Metabolism	43807	LC/MS Pos Late	1090	1840	585.271	635-65-4	5280352	C00486	HMDB00054	1.1634	0.8944	1.0608	0.8322	0.7912	0.7862	1.1797	1.2879	1.2106	0.7965	0.5655	0.7764	2.6748	0.9273	1.5835
3429	bilirubin (E,E)*	Cofactors and Vitamins	Hemoglobin and Porphyrin Metabolism	32586	LC/MS Neg	100001950	4294	583.256	114-25-0	5315454			0.8159	0.6361	1.0787	0.8119	0.3738	0.7264	1.2762	1.6802	1.4226	0.5306	0.4184	0.7335	3.1239	0.7393	1.7062
3430	bilirubin (E,Z or Z,E)*	Cofactors and Vitamins	Hemoglobin and Porphyrin Metabolism	47886	LC/MS Pos Late	100001951	1265	585.271		5799469		HMDB00488	1.2667	0.8897	1.0381	0.7944	0.5084	0.896	1.1954	1.2475	1.0781	0.7527	0.663	0.8622	3.575	0.8434	1.4692
3431	biliverdin	Cofactors and Vitamins	Hemoglobin and Porphyrin Metabolism	2137	LC/MS Pos Late	250	1016	583.255	55482-27-4;55482-27-4	5353439	C00500	HMDB01008	1.4383	0.9486	0.8452	0.4418	2.2947	0.4568	0.7861	1.0025	1.497	0.6818	0.5752	0.5368	2.4243	1.0107	1.8763
804	bradykinin	Peptide	Polypeptide	22154	LC/MS Pos Late	100000967	792	530.788	58-82-2	439201	C00306	HMDB04246	0.2404	0.4265	0.2404	1.8652	0.2404	1.1728	1.1163	0.8448	1.2007	0.4206	3.0902	0.2404	0.2404	0.343	0.2404
806	bradykinin, des-arg(9)	Peptide	Polypeptide	34420	LC/MS Neg	100001292	4250	902.453	15958-92-6	105044	C00306	HMDB04246	0.1182	1.6982	0.1182	2.6843	0.1182	1.6055	2.0256	2.3017	0.7498	0.5244	4.7968	0.1182	0.1483	0.7072	0.1182
1308	butyrylcarnitine (C4)	Lipid	Fatty Acid Metabolism (also BCAA Metabolism)	32412	LC/MS Pos Early	100001054	2860	232.154	25576-40-3	439829	C02862	HMDB02013	1.3891	1.0554	0.6533	1.215	0.7558	0.6964	1.2893	1.0088	1.2167	0.8805	0.9259	1.5583	1.2687	1.701	0.9009
1309	butyrylglycine	Lipid	Fatty Acid Metabolism (also BCAA Metabolism)	31850	LC/MS Neg	100001151	1470	144.067	20208-73-5	88412		HMDB00808	0.8765	0.9586	2.2916	1.2761	1.1141	0.9259	1.2573	1.5502	0.6523	0.64	1.0423	0.3734	1.0005	0.6732	0.2623
2417	campesterol	Lipid	Sterol	33997	LC/MS Pos Late	100001269	2873	383.367	474-62-4	173183	C01789	HMDB02869	0.9605	3.1735	3.8873	1.7325	2.2083	2.052	0.6391	0.9195	0.5993	1.5197	1.0395	0.9106	1.2246	1.4976	2.4494
1096	caproate (6:0)	Lipid	Medium Chain Fatty Acid	32489	LC/MS Neg	926	2713.7	115.076	142-62-1	8892	C01585	HMDB00535	1.4034	1.3021	1.0466	1.0527	0.6033	1.1309	1.7414	1.088	0.7532	0.9128	1.0048	0.8331	0.9644	0.8154	0.8943
53	carboxyethyl-GABA	Amino Acid	Glutamate Metabolism	40007	LC/MS Pos Early	100003260	2085	176.092	4386-03-02	2572		HMDB02201	1.7638	0.4686	0.9764	1.0492	2.403	0.5861	0.8097	0.8568	2.561	1.6427	0.8205	2.8772	1.1278	1.6989	0.8434
1379	carnitine	Lipid	Carnitine Metabolism	15500	LC/MS Pos Early	100000007	1978	162.112	461-05-2	10917	C00318	HMDB00062	0.8881	1.4976	0.7201	1.1089	0.7433	0.9531	0.9928	1.2276	1.0072	1.0134	1.0606	0.9564	1.3544	0.7162	0.887
74	carnosine	Amino Acid	Histidine Metabolism	1768	LC/MS Pos Early	249	2942	227.114	305-84-0	439224	C00386	HMDB00033	0.316	1.0247	0.1293	1.7971	2.3169	1.7418	2.1846	0.0927	4.5782	0.0097	0.3698	2.3055	0.8611	1.4862	0.7978
3989	carotene diol (1)	Xenobiotics	Food Component/Plant	57635	LC/MS Pos Late	100015966	1720	568.428					0.4801	1.3432	2.1114	0.8963	0.9651	0.7805	0.4519	1.0349	0.2547	0.5942	0.3865	0.3802	0.5524	0.4319	1.2876
3990	carotene diol (2)	Xenobiotics	Food Component/Plant	57636	LC/MS Pos Late	100015967	1904	568.428					0.3721	1.5105	1.6154	0.7204	0.8353	0.5198	0.4401	1.2097	0.3134	0.4942	0.443	0.4329	0.5042	0.2938	1.3845
3490	catechol sulfate	Xenobiotics	Benzoate Metabolism	35320	LC/MS Neg	100001605	1906	188.986	4918-96-1	3083879		HMDB59724	0.4502	0.0824	0.0788	1.1768	0.88	0.3715	1.0884	0.4212	0.5651	0.9116	0.5553	0.2023	0.4026	0.2838	0.6265
2349	ceramide (d16:1/24:1, d18:1/22:1)*	Lipid	Ceramides	57437	LC/MS Pos Late	100015727	3850	620.598					1.1579	0.6958	0.352	1.5297	1.8209	1.9237	1.2437	1	0.4707	0.4708	2.665	1.2326	1.3488	0.9393	0.2383
2350	ceramide (d18:1/14:0, d16:1/16:0)*	Lipid	Ceramides	57432	LC/MS Pos Late	100015735	2477	510.488					0.9798	1.0604	1.1706	1.3061	1.2437	1.5524	1.1324	0.8219	0.3705	1.2955	1.3494	0.9173	0.8838	1.0087	0.4879
2351	ceramide (d18:1/17:0, d17:1/18:0)*	Lipid	Ceramides	57434	LC/MS Pos Late	100015737	3055	552.535					0.6431	1.1612	1.6871	1.2554	1.4295	1.9641	0.675	1.0796	0.5891	1.4575	1.0715	1.3498	1.0406	1.2157	0.2864
2352	ceramide (d18:1/20:0, d16:1/22:0, d20:1/18:0)*	Lipid	Ceramides	57440	LC/MS Pos Late	100015755	3920	594.582					0.7	0.8951	1.2904	1.0725	1.3481	1.64	0.8678	0.9573	0.8079	1.3287	1.0135	1.3283	1.4383	1.4059	0.3219
2353	ceramide (d18:2/24:1, d18:1/24:2)*	Lipid	Ceramides	57443	LC/MS Pos Late	100015744	3858	646.613					1.5362	1.0644	0.9725	1.1509	1.8321	1.8364	1.4775	1.0375	0.8875	1.2072	1.4054	1.4587	1.3604	1.0275	0.302
1373	cerotoylcarnitine (C26)*	Lipid	Fatty Acid Metabolism(Acyl Carnitine)	57516	LC/MS Pos Late	100015835	1649	540.499				HMDB06347	0.9257	1.0243	0.7788	1.7289	1.6057	1.2241	1.2322	0.6374	0.7459	1.7699	0.8374	0.6374	1	0.6374	0.6374
202	C-glycosyltryptophan	Amino Acid	Tryptophan Metabolism	48782	LC/MS Pos Early	100006379	2700	367.15	180509-18-6	10981970			1.2142	1.0419	1.092	1.3277	2.4137	1.1138	0.9284	0.8079	1.6099	1.0329	0.8906	1.4649	1.3154	0.8133	0.77
2579	chenodeoxycholate	Lipid	Primary Bile Acid Metabolism	1563	LC/MS Neg	1123	5264	391.285	474-24-9;474-25-9	10133	C02528	HMDB00518	1.1039	0.2138	1.5417	0.2138	0.2138	0.2138	0.2138	3.8465	0.2138	0.2138	2.587	0.2138	0.2138	0.4715	3.0152
2576	cholate	Lipid	Primary Bile Acid Metabolism	22842	LC/MS Neg	136	5165	407.28	81-25-4	221493	C00695	HMDB00619	1.0375	0.3346	0.6293	0.0926	0.3808	0.1692	0.1829	2.7977	0.1975	1.6163	1.51	0.0926	0.1193	0.493	8.1483
2392	cholesterol	Lipid	Sterol	63	LC/MS Pos Late	266	2707	369.352	57-88-5	11025495	C00187	HMDB00067	0.993	1.3471	1.1103	1.3638	1.2304	1.5406	0.9742	0.9166	0.6487	1.3373	1.0579	0.9913	1.0563	1.2188	0.9859
1595	choline	Lipid	Phospholipid Metabolism	15506	LC/MS Pos Early	1256	1961	104.107	67-48-1	305	C00114	HMDB00097	1.085	0.7791	0.9332	0.8859	1.0453	0.7391	0.844	0.8735	1.4437	0.6146	0.9263	1.3245	0.8885	0.8042	1.0541
3733	cinnamoylglycine	Xenobiotics	Food Component/Plant	38637	LC/MS Neg	100002253	3127	204.067	16534-24-0	709625		HMDB11621	0.5474	0.511	1.9191	0.6558	3.461	0.8228	0.9815	0.8485	1.024	1.1757	0.8531	0.5719	0.655	0.6078	0.3217
1338	cis-4-decenoylcarnitine (C10:1)	Lipid	Fatty Acid Metabolism(Acyl Carnitine)	38178	LC/MS Pos Late	100002259	1057	314.233	98930-66-6				2.0463	1.8675	1.5871	1.255	0.6224	1.392	0.6005	1.8548	1.4842	2.4489	1.2373	1.6263	2.0755	0.3996	0.2524
70	cis-urocanate	Amino Acid	Histidine Metabolism	40410	LC/MS Neg	100003425	1200	137.036	7699-35-6	1549103		HMDB34174	1.2139	1.9948	0.7629	0.4768	1.3078	1.2595	0.7597	0.514	0.8457	1.0903	0.5049	1.0367	0.8954	0.5202	1.1462
1075	citraconate/glutaconate	Energy	TCA Cycle	47076	LC/MS Polar	100006438	2600	129.019					0.9526	0.9265	0.9133	0.8525	2.0935	0.9833	0.9917	1.179	1.6743	0.9172	0.917	1.1064	1.0083	0.8457	0.8744
58	citramalate	Amino Acid	Glutamate Metabolism	22158	LC/MS Polar	100000998	3201	147.03	6236-10-08	1081	C00815	HMDB00426	0.4871	1.36	0.6027	0.871	2.0478	1.5688	1.8629	1.032	2.4544	0.7	0.6412	2.1247	1.6846	2.1667	1.001
1055	citrate	Energy	TCA Cycle	1564	LC/MS Neg	1124	582	191.02	77-92-9	311	C00158	HMDB00094	1.3231	0.8911	1.1297	1.1434	1.5399	1.2608	0.9555	0.9545	1.256	0.9897	1.1243	1.2776	1.0814	1.0241	0.9211
352	citrulline	Amino Acid	Urea cycle; Arginine and Proline Metabolism	2132	LC/MS Pos Early	391	1520	176.103	372-75-8	9750	C00327	HMDB00904	0.8597	1.2324	0.7712	1.0526	1.0808	0.8076	0.8314	0.8385	1.0676	0.9815	0.6421	0.7877	0.7813	0.9532	1.1576
2486	corticosterone	Lipid	Corticosteroids	5983	LC/MS Neg	272	5040	345.207	50-22-6	5753	C02140	HMDB01547	1.0088	1.0399	1.8837	1.2488	1.9804	2.8849	1.5146	0.5919	2.0214	0.8117	1.9001	0.823	3.3459	1.4397	0.9912
2491	cortisol	Lipid	Corticosteroids	1712	LC/MS Neg	356	4710	361.202	50-23-7	5754	C00735	HMDB00063	1.0759	1.1474	1.0587	1.0789	1.551	1.4142	1.3626	0.7661	1.4211	0.9065	1.5182	1.2339	1.4774	0.7746	0.94
2493	cortisone	Lipid	Corticosteroids	1769	LC/MS Neg	273	4575	359.186	53-06-5	222786	C00762	HMDB02802	0.9122	1.1467	0.635	1.1333	1.2485	0.9619	1.0504	1.0004	1.0518	0.9915	1.0801	1.0056	1.337	1.1967	1.3482
376	creatine	Amino Acid	Creatine Metabolism	27718	LC/MS Pos Early	1221	1947	132.077	57-00-1	586	C00300	HMDB00064	1.0917	1.0204	0.544	0.5752	0.8913	0.8361	1.1329	1.0026	1.7247	0.4711	0.5868	1.1725	1.4038	0.4353	0.7491
377	creatinine	Amino Acid	Creatine Metabolism	513	LC/MS Pos Early	275	2055	114.066	60-27-5	588	C00791	HMDB00562	0.8586	0.9638	1.1456	1.1186	1.1128	0.9943	0.9258	0.9001	1.2673	1.2291	1.143	1.3693	0.9575	0.8085	0.8757
410	cys-gly, oxidized	Amino Acid	Glutathione Metabolism	18368	LC/MS Pos Early	1224	2947	355.074	7729-20-6	333293			2.122	1.2696	1.6224	0.9828	1.9777	1.0291	0.573	0.7478	0.7741	0.769	1.6229	1.8946	0.888	0.5114	0.3006
323	cystathionine	Amino Acid	Methionine, Cysteine, SAM and Taurine Metabolism	15705	LC/MS Pos Early	310	2270	223.075	535-34-2	439258	C02291	HMDB00099	0.8442	0.5821	0.6085	1.135	2.1254	1.3659	0.9939	0.9557	0.9035	0.6729	1.4494	1.2971	1.268	0.6146	1.1333
325	cysteine	Amino Acid	Methionine, Cysteine, SAM and Taurine Metabolism	1868	LC/MS Pos Early	800	1488	122.027	52-90-4;56-89-3	5862	C00097	HMDB00574	0.801	1.0054	0.7626	1.2065	2.1198	1.5415	1.2478	0.97	1.8849	1.2227	1.0999	0.9946	1.4823	0.9333	1.05
330	cysteine s-sulfate	Amino Acid	Methionine, Cysteine, SAM and Taurine Metabolism	22176	LC/MS Pos Early	100000808	565	201.984	1637-71-4	115015	C05824	HMDB00731	0.7519	0.8272	0.7837	1.2287	0.8116	1.1269	0.8481	1.0005	0.5479	1.1092	0.9579	0.7931	0.9625	0.897	1.3359
335	cysteine sulfinic acid	Amino Acid	Methionine, Cysteine, SAM and Taurine Metabolism	37443	LC/MS Pos Early	100002113	597	154.017	207121-48-0	109	C00606	HMDB00996	0.9653	1.1604	0.6974	0.9353	0.7785	0.5112	1.0558	0.5112	0.5112	1.619	1.1436	0.9482	0.9414	0.961	1.6328
406	cysteine-glutathione disulfide	Amino Acid	Glutathione Metabolism	35159	LC/MS Pos Early	100001437	2465	427.095	13081-14-6	4247235		HMDB00656	1.02	1.1628	0.8516	3.1383	10.4187	1.0757	1.112	0.7304	4.6399	1.1314	0.9972	2.8947	1.0028	1.5144	0.5515
409	cysteinylglycine	Amino Acid	Glutathione Metabolism	35637	LC/MS Pos Early	278	2132	179.048	19246-18-5	439498	C01419	HMDB00078	0.8	1.0982	1.2781	1.4968	4.3489	1.9347	1.0268	0.6128	3.2949	0.7523	1.6412	1.1097	1.4093	0.7344	0.705
331	cystine	Amino Acid	Methionine, Cysteine, SAM and Taurine Metabolism	56	LC/MS Pos Early	279	2000	241.031	56-89-3	67678	C00491	HMDB00192	0.8331	1.4261	0.3654	1.2145	1.64	1.5164	1.5391	1.022	1.0692	0.9746	0.7604	0.7267	1.166	1.1472	0.7859
3316	cytidine	Nucleotide	Pyrimidine Metabolism, Cytidine containing	514	LC/MS Pos Early	827	2124	244.093	65-46-3	6175	C00475	HMDB00089	1.3238	0.6887	1.3163	1.2986	0.3721	0.5994	1.2769	0.3721	0.3721	0.3721	0.9819	2.0471	0.4122	0.5356	2.4258
3931	daidzein sulfate (2)	Xenobiotics	Food Component/Plant	48728	LC/MS Neg	100006363	3330	333.008					1	1	1	1	1	1	1	1	1	1	1	1	1	1	1
1336	decanoylcarnitine (C10)	Lipid	Fatty Acid Metabolism(Acyl Carnitine)	33941	LC/MS Pos Late	100001251	1130	316.248	1492-27-9	10245190		HMDB00651	2.2604	1.9863	1.4261	1.2973	0.4372	1.1651	0.4353	2.0811	1.4424	1.9003	0.92	1.558	3.8772	0.2575	0.1669
2505	dehydroisoandrosterone sulfate (DHEA-S)	Lipid	Androgenic Steroids	32425	LC/MS Neg	100000792	4745	367.158	651-48-9	12594	C04555	HMDB01032	2.6486	1.6524	1.0821	0.5675	1.0312	0.5366	0.3241	0.9387	1.8103	0.6132	1.0763	1.8368	0.9942	1.2819	2.4017
2609	dehydrolithocholate	Lipid	Secondary Bile Acid Metabolism	31891	LC/MS Neg	100001067	5360	373.275	1553-56-6	159623		HMDB00502	1.9678	0.6607	0.4108	2.6265	1.6789	2.1089	0.6032	1.1831	1.2024	0.9959	2.2331	1.468	0.8349	0.726	1.2656
1378	deoxycarnitine	Lipid	Carnitine Metabolism	36747	LC/MS Pos Early	100001662	2052	146.118	6249-56-5	134	C01181	HMDB01161	0.9487	1.2037	0.7442	0.9755	0.8393	1.1339	0.9095	1.2204	2.125	1.023	1.3151	1.339	1.4853	0.836	0.8907
2593	deoxycholate	Lipid	Secondary Bile Acid Metabolism	1114	LC/MS Neg	302	5294	391.285	83-44-3	222528	C04483	HMDB00626	1.604	0.8179	0.1898	0.8868	2.2119	1.2426	0.2672	2.3225	0.7769	1.8073	1.9226	1.6333	1.0374	0.9812	1.5441
1164	dihomo-linoleate (20:2n6)	Lipid	Polyunsaturated Fatty Acid (n3 and n6)	17805	LC/MS Neg	1231	5730	307.264	2091-39-6	6439848	C16525	HMDB05060	3.0546	1.7227	1.8806	1.2819	0.8343	1.6969	1.4727	2.082	0.7016	1.2712	1.6942	0.9573	1.7811	1.0868	1.0427
1159	dihomo-linolenate (20:3n3 or n6)	Lipid	Polyunsaturated Fatty Acid (n3 and n6)	35718	LC/MS Neg	100001739	5596	305.249	17046-59-2	5280581	C03242	HMDB02925	1.884	0.8606	2.0617	1.5795	0.5591	1.3114	1.7563	1.5016	0.5175	0.954	1.1756	0.8114	1.2146	1.0349	1.1193
1389	dihomo-linolenoyl-choline	Lipid	Fatty Acid Metabolism (Acyl Choline)	53262	LC/MS Pos Late	100009335	1424	392.352					0.5814	0.1628	0.9684	2.0936	0.1628	0.1628	0.8582	0.4362	0.1628	0.1628	0.871	0.3671	0.1628	2.7929	3.4161
3275	dihydroorotate	Nucleotide	Pyrimidine Metabolism, Orotate containing	601	LC/MS Polar	923	1910	157.025	155-54-4	648	C00337	HMDB03349	0.5629	1.087	0.4748	0.8939	1.1243	1.9578	0.7789	0.9644	2.8469	0.8545	0.8177	1.9287	2.7807	1.3555	1.4646
358	dimethylarginine (SDMA + ADMA)	Amino Acid	Urea cycle; Arginine and Proline Metabolism	36808	LC/MS Pos Early	100001810	2850	203.15	102783-24-4	123831	C03626	HMDB01539	1.0133	0.8822	0.9141	1.1644	1.0946	0.8135	0.9098	0.8395	1.3235	0.9905	0.8901	1.099	1.1049	0.8838	0.9226
5	dimethylglycine	Amino Acid	Glycine, Serine and Threonine Metabolism	5086	LC/MS Pos Early	806	1104	104.071	1118-68-9	673	C01026	HMDB00092	0.4928	1.2716	0.8706	0.6834	0.6832	1.3749	0.5432	1.7258	0.7005	0.5611	0.8409	1.192	0.8578	0.6064	0.5165
1163	docosadienoate (22:2n6)	Lipid	Polyunsaturated Fatty Acid (n3 and n6)	32415	LC/MS Neg	100001182	6034	335.296	7370-49-2	5282807	C16533	HMDB61714	2.5801	1.3882	2.1482	1.2928	0.8487	1.2813	1.2155	1.5293	0.8816	1.1853	1.4509	0.873	1.5226	0.6381	1.189
1151	docosahexaenoate (DHA; 22:6n3)	Lipid	Polyunsaturated Fatty Acid (n3 and n6)	44675	LC/MS Neg	100000665	5525	327.233	6217-54-5	445580	C06429	HMDB02183	0.9148	0.3805	0.9079	0.5867	0.2308	0.6225	0.7312	0.707	0.2981	0.4591	0.594	0.5666	0.5169	0.3858	0.4047
1392	docosahexaenoylcholine	Lipid	Fatty Acid Metabolism (Acyl Choline)	53263	LC/MS Pos Late	100009333	1378	414.337					0.2365	0.119	0.2416	0.4871	0.119	0.119	0.2872	0.2037	0.119	0.119	0.2692	0.205	0.119	0.5281	0.6398
1150	docosapentaenoate (n3 DPA; 22:5n3)	Lipid	Polyunsaturated Fatty Acid (n3 and n6)	32504	LC/MS Neg	100001181	5571	329.249	2234-74-4	6441454	C16513	HMDB06528	0.8508	0.4266	1.0859	0.5856	0.2719	0.7774	0.7671	0.9139	0.3339	0.6231	0.548	0.4639	0.8715	0.4058	0.3815
1162	docosapentaenoate (n6 DPA; 22:5n6)	Lipid	Polyunsaturated Fatty Acid (n3 and n6)	37478	LC/MS Neg	100001580	5624.5	329.249	25182-74-5	6441454	C16513	HMDB01976	1.5081	0.9046	2.9378	1.7489	0.6254	1.5418	1.9149	2.0939	0.5719	1.317	1.4752	0.9382	1.4317	0.7927	1.1566
172	dopamine 3-O-sulfate	Amino Acid	Tyrosine Metabolism	48407	LC/MS Neg	100006361	1556.2	232.028		122136	C13690	HMDB06275	0.7908	0.5028	0.5028	1.2609	1.832	1	0.9184	1.2642	0.6833	1.2014	1.043	0.6194	0.6407	0.5028	1.2815
171	dopamine 4-sulfate	Amino Acid	Tyrosine Metabolism	48406	LC/MS Neg	100006360	1511	232.028		123932	C13691	HMDB04148	0.8109	0.7334	0.7187	1.4014	2.1766	1.2077	1.0105	1.2158	1.0966	0.952	0.9854	0.8743	0.6891	0.626	1.2288
4456	EDTA	Xenobiotics	Chemical	22163	LC/MS Neg	100001002	643	291.083	60-00-4	6049	C00284	HMDB15109	1.0053	0.9308	1.0079	1.0161	1.8826	1.0049	0.9631	0.9959	1.3101	0.8856	1.0273	0.8429	1.0012	0.8664	0.8615
1149	eicosapentaenoate (EPA; 20:5n3)	Lipid	Polyunsaturated Fatty Acid (n3 and n6)	18467	LC/MS Neg	2050	5450	301.217	10-2005-9;10417-94-4	446284	C06428	HMDB01999	0.711	0.4557	0.9177	0.641	0.2981	0.6481	0.7741	0.7973	0.2933	0.4975	0.48	0.3578	0.562	0.4253	0.4828
1132	eicosenoate (20:1)	Lipid	Long Chain Fatty Acid	33587	LC/MS Neg	100001335	5950	309.28		5282768	C16526	HMDB02231	2.8004	1.6428	1.9462	0.8152	0.6134	1.1072	0.9927	1.7578	0.6119	1.0103	1.364	0.6413	1.2937	0.6974	0.6897
2508	epiandrosterone sulfate	Lipid	Androgenic Steroids	33973	LC/MS Neg	100001287	4855	369.174	22229-22-7	9929317			2.5109	1.2582	2.1132	0.9618	1.9095	1.005	0.4065	1.7222	1.3328	1.4601	0.9217	3.4503	1.3097	0.6697	1.179
3763	equol sulfate	Xenobiotics	Food Component/Plant	40478	LC/MS Neg	100003429	3630	321.044					0.0851	0.0851	1.1377	0.0851	0.0851	0.0851	0.0851	0.0851	0.0851	0.0851	0.0851	0.0851	0.0851	0.0851	0.0851
3764	ergothioneine	Xenobiotics	Food Component/Plant	37459	LC/MS Pos Early	100002154	850	230.096	58511-63-0	3032311	C05570	HMDB03045	0.9609	0.6362	0.6329	1.2912	1.3415	0.7806	0.3016	0.6264	0.7834	0.9992	0.6442	0.9761	0.7265	0.3115	0.3016
1137	erucate (22:1n9)	Lipid	Long Chain Fatty Acid	1552	LC/MS Neg	1087	6355.6	337.311	112-86-7	5281116	C08316	HMDB02068	2.0418	1.2751	1.4727	0.9308	0.8698	0.8646	0.9354	1.2054	0.5839	0.8663	1.0412	0.7282	1.058	0.7994	0.9164
3766	erythritol	Xenobiotics	Food Component/Plant	20699	LC/MS Polar	100000846	1491	167.056	149-32-6	222285	C00503	HMDB02994	0.8346	0.6235	0.7144	1.1067	1.5337	0.9511	0.872	0.5812	1.3504	0.8174	0.7821	1.4291	1.0358	0.6596	1.022
1048	erythronate*	Carbohydrate	Aminosugar Metabolism	42420	LC/MS Polar	100001320	2186	135.03	88759-55-1	2781043		HMDB00613	1.0217	0.6865	0.9257	1.0961	1.7739	0.8818	0.886	0.7768	1.1275	1.0165	1.0167	1.3733	1.1022	0.8427	1.0341
289	ethylmalonate	Amino Acid	Leucine, Isoleucine and Valine Metabolism	15765	LC/MS Polar	2054	2785	131.035	601-75-2	11756		HMDB00622	0.9474	1.086	0.9344	1.0172	2.4779	0.9488	0.7564	1.2777	0.9931	1.1607	0.7438	0.9458	2.5999	0.8683	0.7997
2519	etiocholanolone glucuronide	Lipid	Androgenic Steroids	47112	LC/MS Neg	100005403	4915	465.249	3602-09-03	270605		HMDB04484	1.6486	1.3544	1.012	1.2179	2.687	1.1842	0.4302	1.5166	3.1546	0.2836	2.5897	4.3592	2.7862	1.5498	2.1386
3372	flavin adenine dinucleotide (FAD)	Cofactors and Vitamins	Riboflavin Metabolism	2134	LC/MS Neg	327	2425	784.15	146-14-5;84366-81-4	643975	C00016	HMDB01248	1.1565	1.4321	0.625	1.2413	1.7421	1.9639	0.895	0.9263	1.343	1.1429	1.2147	1.7111	1.2128	1.4285	0.4633
72	formiminoglutamate	Amino Acid	Histidine Metabolism	43493	LC/MS Pos Early	100002500	1880	175.071	816-90-0	439233	C00439	HMDB00854	2.4866	0.9832	0.6183	4.7902	1.2809	1.8576	0.9952	1.0048	1.9434	2.1064	1.6483	2.9227	1.3472	0.7581	0.3642
973	fructose	Carbohydrate	Fructose, Mannose and Galactose Metabolism	48195	LC/MS Polar	878	2065	225.062	57-48-7	5984	C00095	HMDB00660	0.8826	0.4772	0.8072	0.8499	0.3008	0.6376	1.0039	0.918	0.3793	0.9628	1.1178	1.164	0.6654	1.2106	1.2192
1065	fumarate	Energy	TCA Cycle	1643	LC/MS Polar	330	3084	115.004	100-17-8	444972	C00122	HMDB00134	1.2692	0.6705	1.3224	1.3541	5.3048	1.0551	1.1374	1.0853	2.7947	1.2195	1.6528	3.0796	2.5579	1.0478	1.024
989	galactitol (dulcitol)	Carbohydrate	Fructose, Mannose and Galactose Metabolism	1117	LC/MS Polar	1003	2360	181.072	608-66-2	11850	C01697	HMDB00107	1.2674	0.6557	0.7838	1.2669	1.8713	1.7785	1.4168	0.8932	2.3524	0.8041	0.5592	1.8859	0.7829	0.6593	1.0765
998	galactonate	Carbohydrate	Fructose, Mannose and Galactose Metabolism	27719	LC/MS Polar	100001026	3085	195.051	299-28-5	128869	C00880	HMDB00565	0.2641	0.2641	0.2641	0.8686	0.2641	0.2641	0.2641	0.9197	1.3786	0.6391	0.2641	1.3864	0.2641	0.2641	0.2641
431	gamma-glutamyl-alpha-lysine	Peptide	Gamma-glutamyl Amino Acid	55015	LC/MS Pos Early	100010901	2784	276.155		65254			1.1878	0.933	1.1861	1.7528	1.3129	1.291	1.0035	0.6574	1.5708	1.0921	1.3888	1.4771	0.9688	1.0197	0.8094
432	gamma-glutamyl-epsilon-lysine	Peptide	Gamma-glutamyl Amino Acid	33934	LC/MS Pos Early	100001262	2717	276.155	17105-15-6	7015685		HMDB03869	1.2219	0.6943	1.3166	1.2111	1.3664	0.9269	1.0114	0.7939	1.3143	1.5384	1.5716	1.9233	1.0095	0.6816	1.335
425	gamma-glutamylglutamate	Peptide	Gamma-glutamyl Amino Acid	36738	LC/MS Pos Early	331	1775	277.103	1116-22-9	92865	C05282	HMDB11737	1.949	0.8845	0.6312	1.822	2.9548	1.1087	0.9902	0.3705	2.0998	1.142	1.0367	1.6935	0.8891	0.8171	0.59
426	gamma-glutamylglutamine	Peptide	Gamma-glutamyl Amino Acid	2730	LC/MS Pos Early	1140	1430	276.119	10148-81-9	150914	C05283	HMDB11738	1.4118	0.8637	0.767	1.242	1.8744	0.9001	1.0802	0.6933	1.4893	0.9426	1.1468	1.3525	0.75	0.9834	1.0106
427	gamma-glutamylglycine	Peptide	Gamma-glutamyl Amino Acid	33949	LC/MS Pos Early	100001294	1535	205.082	1948-29-4	165527		HMDB11667	1.2402	0.9825	0.9	1.628	1.3625	0.9971	1.2927	0.7282	1.1549	1.0298	1.1606	0.9667	0.971	0.7543	0.8025
428	gamma-glutamylhistidine	Peptide	Gamma-glutamyl Amino Acid	18245	LC/MS Pos Early	1235	2740	285.119	37460-15-4	7017195			1.3906	0.996	0.8612	1.2111	0.9094	0.8745	0.8914	0.7142	1.5787	1.0373	1.4349	1.4245	0.7016	1.004	1.6753
429	gamma-glutamylisoleucine*	Peptide	Gamma-glutamyl Amino Acid	34456	LC/MS Pos Early	100001485	2940	261.144		14253342		HMDB11170	2.6196	0.9913	1.6172	1.045	1.0481	1.0685	0.7421	0.9529	1.1963	1.7511	1.637	0.9957	0.6933	0.8873	0.7187
430	gamma-glutamylleucine	Peptide	Gamma-glutamyl Amino Acid	18369	LC/MS Pos Early	1268	2991	261.144	2566-39-4	151023		HMDB11171	2.1114	0.9326	1.0512	1.2279	1.3598	1.0675	0.7942	0.8477	1.438	1.3944	1.2976	1.1504	0.6874	0.9953	0.5922
433	gamma-glutamylmethionine	Peptide	Gamma-glutamyl Amino Acid	44872	LC/MS Pos Early	100001313	2640	279.101	17663-87-5	7009567		HMDB29155	1.2587	1.017	0.6492	1.6143	2.0636	1.2725	1.2508	0.7582	2.0966	1.2446	1.2112	1.254	1.0414	1.1003	1.2255
434	gamma-glutamylphenylalanine	Peptide	Gamma-glutamyl Amino Acid	33422	LC/MS Pos Early	100000491	2992	295.129	7432-24-8	111299		HMDB00594	1.611	0.8477	0.8561	1.3235	1.2707	0.9534	0.9088	0.7466	1.5499	1.1874	1.2418	1.2462	1.0191	0.8894	0.8594
435	gamma-glutamylthreonine	Peptide	Gamma-glutamyl Amino Acid	33364	LC/MS Pos Early	100001314	1750	249.108	5652-48-2	76078708		HMDB29159	1.3606	1.0357	0.7425	1.4031	0.9316	1.0482	1.1403	0.8219	1.3693	1.6396	1.6625	1.8753	0.9982	0.8638	0.8099
436	gamma-glutamyltryptophan	Peptide	Gamma-glutamyl Amino Acid	33947	LC/MS Pos Early	100001295	2975	334.14	66471-20-3	3989307		HMDB29160	2.1974	1.0987	1.1489	1.1474	2.3947	1.1999	0.7591	0.9978	1.6808	1.6043	1.0915	1.9232	1.2792	0.905	0.8039
437	gamma-glutamyltyrosine	Peptide	Gamma-glutamyl Amino Acid	2734	LC/MS Neg	1102	1240	309.109	7432-23-7	94340		HMDB11741	1.7568	0.8894	0.9564	2.0676	2.4155	1.4691	0.9134	1.268	1.5317	1.8545	1.8171	1.5168	1.1104	0.9041	0.9913
438	gamma-glutamylvaline	Peptide	Gamma-glutamyl Amino Acid	43829	LC/MS Pos Early	100001126	2700	247.129	2746-34-1	7015683		HMDB11172	2.3264	1.1165	0.9689	1.1222	1.5001	1.2838	0.9013	0.7415	1.3555	1.4019	1.4534	1.0464	0.8618	1.0006	0.648
3405	gamma-tocopherol/beta-tocopherol	Cofactors and Vitamins	Tocopherol Metabolism	52473	LC/MS Pos Late	100008998	2384	416.364					3.8783	2.1599	2.1598	2.4526	1.1518	4.5991	0.7453	3.4876	0.599	1.4905	3.4251	5.6818	0.5704	2.0161	1.6884
166	gentisate	Amino Acid	Tyrosine Metabolism	18280	LC/MS Polar	100000447	905	153.019	490-79-9	3469	C00628	HMDB00152	0.3316	0.283	0.283	0.4096	0.283	0.283	1	0.7287	0.3546	0.4499	0.283	0.283	0.7066	0.283	0.6749
3690	gluconate	Xenobiotics	Food Component/Plant	587	LC/MS Polar	338	2922	195.051	527-07-1	10690	C00257	HMDB00625	0.8005	0.4684	0.7203	0.9309	2.4262	0.759	0.8942	0.7516	0.954	0.9037	1.2281	1.4833	0.9949	1.0544	1.3147
867	glucose	Carbohydrate	Glycolysis, Gluconeogenesis, and Pyruvate Metabolism	48152	LC/MS Polar	572	2342	225.062	50-99-7	79025	C00031	HMDB00122	1.0423	0.8045	0.8995	0.8425	1.7703	1.0143	1.0809	1.167	1.8985	0.9899	1.0822	1.4028	1.7347	1.0722	0.9614
1025	glucuronate	Carbohydrate	Aminosugar Metabolism	15443	LC/MS Polar	100000257	3233.3	193.035	207300-70-7	444791	C00191	HMDB00127	1.0096	0.5657	0.5797	0.8872	1.5761	0.9953	0.579	0.5692	0.9508	0.7327	0.8828	1.267	0.9126	0.7143	0.5896
40	glutamate	Amino Acid	Glutamate Metabolism	57	LC/MS Pos Early	561	1500	148.06	56-86-0	611	C00025	HMDB00148	1.4426	0.8731	0.691	1.1745	1.3316	1.0479	1.0348	0.5774	1.4201	1.0926	1.0007	1.1761	1.0553	0.8299	0.8043
41	glutamine	Amino Acid	Glutamate Metabolism	53	LC/MS Pos Early	563	1291	147.076	56-85-9	5961	C00064	HMDB00641	1.0431	0.9369	0.8172	0.9045	0.8711	0.8615	1.0334	0.8389	1.0714	0.882	1.0475	1.031	0.9156	0.9086	1.1498
1234	glutarate (pentanedioate)	Lipid	Fatty Acid, Dicarboxylate	396	LC/MS Polar	339	2900	131.035	110-94-1	743	C00489	HMDB00661	1.2723	0.6641	1.3923	1.2463	3.1049	0.5801	0.5669	0.9355	1.3275	0.7301	0.8215	3.2864	3.0358	1.1872	1.6042
99	glutarylcarnitine (C5-DC)	Amino Acid	Lysine Metabolism	44664	LC/MS Pos Early	100001593	2393	276.144	102636-82-8	71464488		HMDB13130	0.7384	1.1264	0.413	0.7592	3.7511	1	1.1573	0.413	1.7637	0.413	1.103	2.5085	1.798	0.6585	0.8658
887	glycerate	Carbohydrate	Glycolysis, Gluconeogenesis, and Pyruvate Metabolism	1572	LC/MS Polar	1052	2070.4	105.019	600-19-1	752	C00258	HMDB00139	0.9932	0.8321	1.1565	1.0693	0.6698	0.7566	0.9072	0.9099	0.7694	1.2419	1.047	1.2251	1.159	0.6962	1.193
2132	glycerol	Lipid	Glycerolipid Metabolism	15122	LC/MS Neg	1254	758	91.0401	56-81-5	753	C00116	HMDB00131	2.948	0.8835	1.0663	1.5649	2.2295	2.1525	1.4267	1.7549	1.6435	0.7849	2.2145	1.4365	1.084	2.0132	0.8042
2133	glycerol 3-phosphate	Lipid	Glycerolipid Metabolism	43847	LC/MS Pos Early	100000258	580	173.021	29849-82-9	754	C00093	HMDB00126	2.0744	2.1262	1.0665	1.413	3.8453	1.4321	1.5617	0.7452	4.9306	0.6152	1.2977	2.7023	0.9873	0.9994	0.448
1603	glycerophosphoethanolamine	Lipid	Phospholipid Metabolism	37455	LC/MS Polar	100001620	3075	214.049	33049-08-0	123874	C01233	HMDB00114	0.5175	0.5498	0.3255	1.4061	0.5583	0.4319	0.8238	0.6211	0.2066	1.5728	1.6499	1.1991	0.3297	1.6914	4.2288
2138	glycerophosphoglycerol	Lipid	Glycerolipid Metabolism	48857	LC/MS Polar	100001619	2430	245.043		439964	C03274		1.1439	0.7553	0.7965	1.084	5.0714	1.3138	1.3855	0.8224	1.1343	1.0579	1.4334	1.3803	0.8873	1.4187	2.8514
1605	glycerophosphoinositol*	Lipid	Phospholipid Metabolism	47155	LC/MS Polar	100001621	3850	333.059	16824-65-0	167572			0.3516	1.0809	0.2087	0.9924	0.116	0.116	0.4373	0.6624	0.116	0.5745	1.4351	0.5469	0.116	2.37	5.2116
1599	glycerophosphorylcholine (GPC)	Lipid	Phospholipid Metabolism	15990	LC/MS Pos Early	100000269	672	258.11	28319-77-9	71920	C00670	HMDB00086	1.3994	0.8809	0.876	1.5665	1.3892	0.8719	1.6431	0.7881	1.2739	0.9752	1.0979	1.088	0.8483	0.9129	4.3373
1	glycine	Amino Acid	Glycine, Serine and Threonine Metabolism	58	LC/MS Pos Early	340	1375	76.0393	56-40-6	750	C00037	HMDB00123	0.8664	0.9696	0.8811	1.2799	0.8215	0.9573	1.2267	0.8851	0.8668	0.9417	0.9792	0.8855	1.1233	0.7897	0.9055
2580	glycochenodeoxycholate	Lipid	Primary Bile Acid Metabolism	32346	LC/MS Neg	1628	5236.1	448.307	16564-43-5	12544	C05466	HMDB00637	2.1443	1.4888	0.7626	0.9719	0.4944	0.5645	0.387	1.6572	2.5655	0.1096	1.5068	0.1096	0.1096	3.2893	20.4608
2588	glycochenodeoxycholate glucuronide (1)	Lipid	Primary Bile Acid Metabolism	52983	LC/MS Neg	100009264	4806	311.666					1.9995	0.8038	0.2438	1.9534	1.7884	0.8677	0.346	0.7184	2.3588	0.5346	1.8351	1.6544	0.4711	0.8191	1.3895
2577	glycocholate	Lipid	Primary Bile Acid Metabolism	18476	LC/MS Neg	342	5163	464.302	475-31-0;863-57-0	10140	C01921	HMDB00138	1.9049	0.9298	0.628	0.2349	0.4876	0.2509	0.139	3.3152	1.3025	0.1757	0.2815	0.3173	0.139	2.7264	75.5913
2624	glycocholenate sulfate*	Lipid	Secondary Bile Acid Metabolism	32599	LC/MS Neg	100001989	4750	254.623					0.5835	0.723	0.9935	1.6506	0.1784	0.1784	0.4341	0.3017	1.2571	0.5015	1.0065	1.0719	0.1784	0.3033	0.2405
2595	glycodeoxycholate	Lipid	Secondary Bile Acid Metabolism	18477	LC/MS Neg	100000436	5281	448.307	360-65-6	3035026	C05464	HMDB00631	3.7721	2.1947	0.1253	1.9457	0.8431	0.4916	0.148	1.9273	2.16	0.4608	1.1468	1.077	0.0946	4.5289	5.9348
2600	glycolithocholate	Lipid	Secondary Bile Acid Metabolism	31912	LC/MS Neg	100001064	5357.1	432.312	474-74-8	115245	C15557	HMDB00698	0.9639	0.3041	0.3041	2.701	0.3041	0.876	0.3041	1.2403	0.8059	0.3041	2.4601	0.3041	0.3041	0.6886	1.3858
2601	glycolithocholate sulfate*	Lipid	Secondary Bile Acid Metabolism	32620	LC/MS Neg	100001657	5011	255.631	15324-64-8	72222	C11301	HMDB02639	1.0739	0.8997	0.7588	4.8964	0.4525	0.9007	0.4036	1	1.7618	0.5982	2.1216	1.5668	0.3034	0.5242	0.7847
2371	glycosyl ceramide (d18:2/24:1, d18:1/24:2)*	Lipid	Ceramides	57453	LC/MS Pos Late	100015745	3380	808.666					0.6566	0.9471	0.7006	0.5923	1.8997	1.4766	1.4361	0.996	0.6472	1.4121	0.6415	0.7401	0.9153	0.6057	0.8499
2354	glycosyl-N-palmitoyl-sphingosine (d18:1/16:0)	Lipid	Ceramides	53013	LC/MS Pos Late	100009272	2623	700.572					0.6543	1.1242	1.0222	1.0978	1.0965	1.2915	1.0898	0.9898	0.6439	1.4538	0.773	0.6786	0.7654	0.8332	0.8598
2355	glycosyl-N-stearoyl-sphingosine (d18:1/18:0)	Lipid	Ceramides	52234	LC/MS Pos Late	100001882	3053	728.604					0.6999	1.6287	1.2604	0.9443	1.7194	1.6105	1.5525	1.334	0.5532	1.8917	0.7275	0.9828	1.0819	1.0939	1.1506
2607	glycoursodeoxycholate	Lipid	Secondary Bile Acid Metabolism	39379	LC/MS Neg	100002911	5033	448.307	64480-66-6	12310288		HMDB00708	1.4936	1.1336	0.1817	1.0912	0.1817	0.1817	0.1817	0.1817	0.7666	0.1817	1.0278	0.1817	0.1817	2.434	5.0944
375	guanidinoacetate	Amino Acid	Creatine Metabolism	43802	LC/MS Polar	344	2884	116.047	352-97-6	763	C00581	HMDB00128	0.9309	0.5004	0.6423	0.9543	1.3409	1	1.0415	0.4907	1.184	0.9367	0.9774	0.6745	2.1121	0.5759	1.6846
3256	guanine	Nucleotide	Purine Metabolism, Guanine containing	32352	LC/MS Pos Early	172	2032	152.057	73-40-5	764	C00242	HMDB00132	1.4431	0.7877	1.5525	0.8625	2.171	0.5809	0.7405	0.7354	3.5682	2.6055	1.0129	3.5785	0.9789	0.4207	0.973
3255	guanosine	Nucleotide	Purine Metabolism, Guanine containing	1573	LC/MS Neg	1099	1662	282.084	118-00-3	6802	C00387	HMDB00133	3.0069	1.3584	0.8965	0.6585	2.8402	0.3016	1.2518	0.4481	7.9638	1.1215	0.4136	1.5693	1.1121	0.3016	0.7127
3390	gulonate*	Cofactors and Vitamins	Ascorbate and Aldarate Metabolism	46957	LC/MS Polar	100001586	2750	195.051	20246-53-1	9794176	C00257	HMDB03290	0.9993	0.4389	0.8717	1.4784	3.0497	1.0908	0.8777	1.1991	1.7933	0.8664	0.9046	1.492	1.2302	0.4389	0.8353
3427	heme	Cofactors and Vitamins	Hemoglobin and Porphyrin Metabolism	41754	LC/MS Pos Late	100001386	1124	616.176	14875-96-8	26945	C00032	HMDB03178	2.8	1.6363	0.1476	0.1476	39.3989	0.1476	1.0743	0.1476	4.0881	3.6157	0.3954	0.3369	0.1476	3.148	0.1476
4463	HEPES	Xenobiotics	Chemical	21248	LC/MS Neg	100000843	1022	237.091	7365-45-9	23831			1.0045	0.9668	0.9892	1.0268	1.6699	1.0284	0.9684	0.9799	1.2387	0.9395	1.0275	0.9522	1.0267	0.9121	0.9062
1144	hexadecadienoate (16:2n6)	Lipid	Polyunsaturated Fatty Acid (n3 and n6)	57652	LC/MS Neg	100009394	5398	251.202	28290-73-5			HMDB00477	1.5211	1.6503	1.65	1.338	0.821	1.2619	1.4148	1.6539	0.646	1.0118	1.0647	0.7094	3.0629	0.7773	0.7705
1333	hexanoylcarnitine (C6)	Lipid	Fatty Acid Metabolism(Acyl Carnitine)	32328	LC/MS Pos Early	100000781	3308	260.186	6920-35-0	6426853		HMDB00705	1.9458	2.1527	1.4783	0.9233	0.5192	0.8549	0.6362	2.0756	1.0993	0.9829	1.0372	1.4801	2.3317	0.9696	0.4822
1315	hexanoylglutamine	Lipid	Fatty Acid Metabolism (Acyl Glutamine)	54907	LC/MS Neg	100001733	2780	243.135					1	0.2362	1.7357	0.2362	0.2362	0.9178	0.451	1.7948	0.822	0.2609	1.2003	0.4853	1.5762	0.2362	0.2362
1320	hexanoylglycine	Lipid	Fatty Acid Metabolism(Acyl Glycine)	35436	LC/MS Neg	100001527	2900	172.098	24003-67-6	99463		HMDB00701	1.6698	2.1568	5.1547	0.7998	0.7776	1.3131	1.1511	2.4756	1.2951	0.518	1.0054	0.8531	1.5392	0.6921	0.4666
3460	hippurate	Xenobiotics	Benzoate Metabolism	15753	LC/MS Neg	100000014	2106.9	178.051	495-69-2	464	C01586	HMDB00714	0.7351	0.5271	1.3305	0.746	2.2732	0.8731	0.8702	0.8521	2.1582	1.4985	0.8889	0.9473	0.8262	0.8381	0.4081
62	histidine	Amino Acid	Histidine Metabolism	59	LC/MS Neg	355	755.9	154.062	5934-29-2	6274	C00135	HMDB00177	1.0624	1.04	0.8401	1.0385	0.7714	0.8569	1.0995	0.8686	1.1699	0.9191	1.1842	1.1307	0.9169	0.9919	1.0705
353	homoarginine	Amino Acid	Urea cycle; Arginine and Proline Metabolism	22137	LC/MS Pos Early	100000961	2882	189.135	156-86-5	9085	C01924	HMDB00670	0.8751	1.2633	1.0284	1.0418	1.0846	1.2994	0.9113	0.676	1.8001	0.9963	1.1426	1.932	0.888	1.2795	0.8932
354	homocitrulline	Amino Acid	Urea cycle; Arginine and Proline Metabolism	22138	LC/MS Pos Early	100000963	1908	190.119	1190-49-4	65072	C02427	HMDB00679	0.7092	0.8211	1.2738	0.9676	1.2798	1.7912	0.5783	0.8533	0.7369	1.0031	1.0748	2.5295	0.6224	1.0976	0.483
3790	homostachydrine*	Xenobiotics	Food Component/Plant	33009	LC/MS Pos Early	100001550	1750	158.118	1195-94-4	441447	C08283	HMDB33433	0.1496	0.1496	10.7209	0.1496	0.1496	0.1496	0.1496	0.3537	0.1964	0.1496	0.1496	0.1496	0.1496	0.1496	0.4125
68	hydantoin-5-propionic acid	Amino Acid	Histidine Metabolism	40473	LC/MS Polar	100002514	2080	171.041	5624-26-0	782	C05565	HMDB01212	1.979	0.867	0.5476	3.3004	1.1889	1.6964	1.0529	1.0911	3.2386	1	0.8245	1.0439	0.899	0.7896	0.1254
366	trans-4-hydroxyproline	Amino Acid	Urea cycle; Arginine and Proline Metabolism	32306	LC/MS Pos Early	1001	1064	132.066	51-35-4	5810	C01157	HMDB00725	0.9587	0.6227	0.8362	1.0214	0.9575	0.7868	1.2894	0.9965	0.9236	1.3181	1.0158	1.1914	1.0004	0.851	1.0929
336	hypotaurine	Amino Acid	Methionine, Cysteine, SAM and Taurine Metabolism	590	LC/MS Pos Early	358	724	110.027	300-84-5	107812	C00519	HMDB00965	2.918	0.9951	0.4701	2.2108	3.0968	1.0082	1.2946	1.6421	2.3315	1.4604	2.9778	4.1259	1.6499	1.2257	1.0908
3200	hypoxanthine	Nucleotide	Purine Metabolism, (Hypo)Xanthine/Inosine containing	3127	LC/MS Pos Early	171	1295	137.046	68-94-0	790	C00262	HMDB00157	2.4341	0.9429	0.7649	0.7752	5.419	1.2925	1.5529	1.4027	5.4682	0.9757	0.7481	1.4027	2.6633	0.0301	0.5112
73	imidazole lactate	Amino Acid	Histidine Metabolism	15716	LC/MS Pos Early	100000263	2040	157.061	14403-45-3	440129	C05568	HMDB02320	1.0363	0.6664	0.8618	0.8259	0.7536	1.022	1.1028	0.6587	1.1848	1.0011	0.8224	1.5139	1.1624	0.7279	1.1348
71	imidazole propionate	Amino Acid	Histidine Metabolism	40730	LC/MS Pos Early	100003434	2263	141.066	1074-59-5	70630		HMDB02271	0.4498	0.6559	0.9586	0.7587	0.8983	0.9599	0.4064	1.2521	0.836	0.8264	0.6755	0.4297	0.2135	0.9944	0.7737
4464	iminodiacetate (IDA)	Xenobiotics	Chemical	21025	LC/MS Pos Early	100000900	808	134.045	142-73-4	8897	C19911	HMDB11753	1.0213	0.9474	1.0266	0.9694	1.6516	0.9123	0.9159	1.0154	1.3109	1.0185	1.0035	0.9509	1.0034	0.8879	0.9321
234	indole-3-carboxylic acid	Amino Acid	Tryptophan Metabolism	38116	LC/MS Neg	100002185	1710	160.04	771-50-6	69867	C19837	HMDB03320	0.4315	0.9189	1.2122	1.0116	1.7847	1.558	0.9667	2.2589	1.0891	1.242	1.409	0.8231	0.5512	1.529	1.2151
227	indoleacetate	Amino Acid	Tryptophan Metabolism	27513	LC/MS Neg	100001034	2200	174.056	6505-45-9	802	C00954	HMDB00197	1.6127	0.9036	2.1977	3.0022	2.2868	2.5579	0.5277	1.1339	0.7146	2.4661	1.9874	0.9777	2.3893	1.1037	1.5676
231	indoleacetylglutamine	Amino Acid	Tryptophan Metabolism	42087	LC/MS Neg	100001731	2535	302.115		25200879		HMDB13240	1.3921	0.2031	2.4739	1.626	2.0762	1.4131	0.5553	0.966	1.5996	1.985	1.9337	1.7071	2.2563	1.294	1.2386
3793	indoleacrylate	Xenobiotics	Food Component/Plant	22114	LC/MS Neg	100000800	2511	186.056	1204-06-4	15030923		HMDB00734	0.1396	0.1396	0.1396	0.6013	0.4087	0.1396	0.1396	0.1396	0.1968	1.3254	0.4547	0.1396	0.2852	0.419	0.2409
226	indolelactate	Amino Acid	Tryptophan Metabolism	18349	LC/MS Neg	100000463	2286	204.067	832-97-3	92904	C02043	HMDB00671	1.3125	0.9287	0.7596	1.1044	2.6332	2.3491	1.0348	0.9302	1.8221	1.0035	1.4926	1.6789	1.5543	1.7612	1.5324
229	indolepropionate	Amino Acid	Tryptophan Metabolism	32405	LC/MS Pos Early	100001083	3205	190.086	830-96-6	3744		HMDB02302	0.3176	0.2779	0.2539	0.8056	0.9531	0.4255	0.7055	0.2331	0.4909	1.5082	0.9376	0.2158	0.5211	0.8246	0.6636
3794	indolin-2-one	Xenobiotics	Food Component/Plant	43374	LC/MS Pos Early	100004318	2575	134.06	59-48-3	321710	C12312		0.5836	0.2127	0.8825	0.8794	1.9478	1.0709	0.816	0.6531	0.6992	0.5224	1.4551	0.2127	0.7321	1.1846	2.222
3199	inosine	Nucleotide	Purine Metabolism, (Hypo)Xanthine/Inosine containing	1123	LC/MS Neg	361	1602.1	267.073	58-63-9	6021	C00294	HMDB00195	2.9086	1.2324	0.6239	0.669	2.6871	0.9223	1.4423	0.4394	7.3728	1.168	0.632	1.1411	1.3782	0.3002	0.6036
302	isobutyrylcarnitine (C4)	Amino Acid	Leucine, Isoleucine and Valine Metabolism	33441	LC/MS Pos Early	100001055	2810	232.154	25518-49-4	168379		HMDB00736	0.7991	0.8513	0.5119	0.9105	1.2716	1.1211	0.5613	0.9948	1.1044	1.0052	0.9727	0.8988	1.1963	0.9063	0.3683
303	isobutyrylglycine	Amino Acid	Leucine, Isoleucine and Valine Metabolism	35437	LC/MS Neg	100001590	1420	144.067	15926-18-8	10855600		HMDB00730	0.9953	0.6265	1.0803	1.3207	1.6484	1.6498	0.9174	0.8086	0.8437	0.6565	1.1047	0.7727	0.7922	1.0993	0.6954
276	isoleucine	Amino Acid	Leucine, Isoleucine and Valine Metabolism	1125	LC/MS Pos Early	376	2800	132.102	73-32-5	6306	C00407	HMDB00172	1.2962	0.9746	1.12	1.0467	0.8641	0.9986	0.9192	1.0388	1.2391	1.2047	1.0366	1.0201	0.7154	1.0014	0.8485
251	isovalerate	Amino Acid	Leucine, Isoleucine and Valine Metabolism	44656	LC/MS Neg	100000708	1564	101.061	503-74-2	10430	C08262	HMDB00718	1.816	0.4071	0.6871	0.8758	0.5037	1.3501	1.7186	1.0535	1.8072	1.1461	0.9458	0.6245	0.636	0.6472	2.4557
253	isovalerylcarnitine (C5)	Amino Acid	Leucine, Isoleucine and Valine Metabolism	34407	LC/MS Pos Early	100001393	3085	246.17	31023-24-2	6426851		HMDB00688	1.6068	1.0029	0.4542	1.3691	1.2575	0.9971	0.677	1.0384	1.0861	0.7432	0.8835	1.1184	1.5822	0.7692	0.6293
252	isovalerylglycine	Amino Acid	Leucine, Isoleucine and Valine Metabolism	35107	LC/MS Neg	100001452	1950	158.082	16284-60-9	546304		HMDB00678	0.7485	0.3385	1.0533	0.9152	1.5569	1.5077	0.7806	0.7085	0.5501	0.4591	1.0712	0.628	0.36	0.9438	0.4868
210	kynurenate	Amino Acid	Tryptophan Metabolism	1417	LC/MS Neg	98	2224	188.035	492-27-3	3845	C01717	HMDB00715	1.7318	0.983	0.7961	1.1838	1.2521	2.4157	0.3981	1.9043	1.492	1.1939	0.6276	2.3125	0.8627	1.1956	0.5584
206	kynurenine	Amino Acid	Tryptophan Metabolism	15140	LC/MS Pos Early	100000265	2739	209.092	2922-83-0	161166	C00328	HMDB00684	1.3383	0.9675	0.8161	1.33	0.9524	1.2042	1.1976	1.6092	2.2229	0.792	0.831	1.0106	1.1505	0.9657	0.8157
884	lactate	Carbohydrate	Glycolysis, Gluconeogenesis, and Pyruvate Metabolism	527	LC/MS Neg	482	681.6	89.0244	79-33-4	612	C00186	HMDB00190	0.5451	1.9841	0.6871	1.0036	2.3671	1.5073	1.0735	1.5261	2.601	0.8082	0.8693	2.8471	3.0582	1.0877	0.6481
940	lactose	Carbohydrate	Disaccharides and Oligosaccharides	567	LC/MS Polar	393	3500	387.114	5965-66-2	84571	C00243	HMDB00186	0.4267	0.4267	0.4267	0.4267	0.4267	0.4267	0.4267	0.4267	0.4267	0.4267	0.4267	0.4267	0.4267	0.4267	0.4267
2366	lactosyl-N-nervonoyl-sphingosine (d18:1/24:1)*	Lipid	Ceramides	57370	LC/MS Pos Late	100015620	3778	972.735					0.6126	1.0287	0.379	0.7309	0.4736	1.1732	0.5553	0.4686	0.2645	1.82	0.8079	0.2821	0.9905	0.7304	0.6222
2364	lactosyl-N-palmitoyl-sphingosine (d18:1/16:0)	Lipid	Ceramides	53010	LC/MS Pos Late	100009030	2527	862.625	4201-62-1				0.4628	0.9825	1.0175	0.9872	0.7953	1.3106	0.7714	1.1473	0.4454	1.6197	1.0139	0.3569	1.6915	1.3365	0.8543
4466	lanthionine	Xenobiotics	Chemical	42002	LC/MS Pos Early	100003892	1730	209.059	3183-08-02	98504			1.0627	1.5607	0.3685	1.0283	3.0079	1.8462	0.8021	1.0554	1.5487	1.0525	1.0843	1.7224	0.7783	0.5328	0.7932
1339	laurylcarnitine (C12)	Lipid	Fatty Acid Metabolism(Acyl Carnitine)	34534	LC/MS Pos Late	100001392	1235	344.28	25518-54-1	10427569		HMDB02250	2.263	2.0562	1.8423	1.7804	0.7286	1.0617	0.4817	2.0174	1.6147	2.2356	1.0071	1.595	6.227	0.2966	0.17
242	leucine	Amino Acid	Leucine, Isoleucine and Valine Metabolism	60	LC/MS Pos Early	397	2864	132.102	61-90-5	6106	C00123	HMDB00687	1.3579	1.0273	1.0081	1.0614	0.9285	1.0082	0.8773	1.0863	1.1426	1.2588	1.0435	1.0724	0.7677	1.1115	0.7321
2266	lignoceroyl sphingomyelin (d18:1/24:0)	Lipid	Sphingolipid Metabolism	57330	LC/MS Pos Late	100006298	3437	815.7	60037-60-7				0.5692	1.4079	0.8819	1.2978	2.1197	1.7144	1.0636	1.4197	0.4565	1.482	0.7581	0.8103	0.9731	0.6794	0.863
1370	lignoceroylcarnitine (C24)*	Lipid	Fatty Acid Metabolism(Acyl Carnitine)	57515	LC/MS Pos Late	100015834	1603	512.467					0.7007	1.1994	0.7007	0.7007	1.0609	0.7007	1.0227	0.875	1.1357	0.7007	0.8534	0.9773	1.478	0.7007	0.7007
1155	linoleate (18:2n6)	Lipid	Polyunsaturated Fatty Acid (n3 and n6)	1105	LC/MS Neg	180	5535	279.233	60-33-3	5280450	C01595	HMDB00673	1.3057	1.2957	1.7334	1.0374	0.7119	1.1436	1.0127	1.5649	0.5429	1.0327	1.0224	0.6647	1.0829	0.8504	0.928
1157	linolenate [alpha or gamma; (18:3n3 or 6)]	Lipid	Polyunsaturated Fatty Acid (n3 and n6)	34035	LC/MS Neg	100001337	5450	277.217		5280934	C06426	HMDB03073	1.2541	1.205	1.8677	1.0659	0.736	1.2367	0.8905	1.6976	0.3995	0.9966	1.0034	0.5726	1.0724	0.7915	0.8128
1553	linoleoyl ethanolamide	Lipid	Endocannabinoid	52608	LC/MS Neg	100006726	6150	322.275	68171-52-8	5283446		HMDB12252	1.7254	0.8878	1.5212	1.5789	0.8008	2.0378	0.7924	0.9558	1.7679	1.3435	1.149	1.1285	1.0923	0.9862	0.7393
2218	linoleoyl-arachidonoyl-glycerol (18:2/20:4) [1]*	Lipid	Diacylglycerol	54955	LC/MS Pos Late	100010922	2566	658.541				HMDB07257	1.5869	0.7398	1.7726	1.5236	1.1179	2.1449	0.7523	3.601	0.8057	2.2213	0.923	1.5433	1.1756	0.5737	0.3744
2219	linoleoyl-arachidonoyl-glycerol (18:2/20:4) [2]*	Lipid	Diacylglycerol	54956	LC/MS Pos Late	100010923	2624	658.541				HMDB07257	0.7223	0.2604	0.9137	0.7583	2.0034	0.8776	0.2604	1.3496	0.7206	1.3521	0.6747	0.9128	0.7201	0.3134	0.2604
1345	linoleoylcarnitine (C18:2)*	Lipid	Fatty Acid Metabolism(Acyl Carnitine)	46223	LC/MS Pos Late	100003151	1430	424.342	36816-10-1	6450015		HMDB06469	1.5199	2.123	1.6242	1.4069	2.2719	1.4319	0.9911	1.571	1.8769	1.7639	1.2299	1.4377	3.6441	0.3982	0.3513
1390	linoleoylcholine*	Lipid	Fatty Acid Metabolism (Acyl Choline)	57463	LC/MS Pos Late	100015760	1388	366.337					0.7033	0.2239	0.6946	1.8062	0.187	0.2082	0.6592	0.2959	0.187	0.2971	1	0.3953	0.187	3.241	6.1005
2211	linoleoyl-linolenoyl-glycerol (18:2/18:3) [2]*	Lipid	Diacylglycerol	54964	LC/MS Pos Late	100010927	2478	632.525				HMDB07250	1.0889	0.3498	1.4222	1.8518	2.4832	1.0181	0.5437	0.813	1.6884	2.2648	1.2228	1.1824	0.6206	0.3498	0.3498
2208	linoleoyl-linoleoyl-glycerol (18:2/18:2) [1]*	Lipid	Diacylglycerol	54968	LC/MS Pos Late	100010941	2689	634.541				HMDB07248	1.7321	1	1.6824	2.9791	1.4948	2.1443	0.9937	1.558	1.4225	3.5295	1.8236	2.2523	1.4773	1.1004	0.2404
2598	lithocholate	Lipid	Secondary Bile Acid Metabolism	1483	LC/MS Neg	405	5372	375.29	434-13-9	9903	C03990	HMDB00761	2.9352	0.4768	0.2438	4.6896	3.4595	3.209	0.2438	0.9722	1.0755	0.9029	3.1189	2.191	0.7677	0.7256	1.5934
84	lysine	Amino Acid	Lysine Metabolism	1301	LC/MS Pos Early	407	2850	147.113	56-87-1	5962	C00047	HMDB00182	0.9231	1.1251	1.0584	1.3699	1.1458	1.1005	1.1317	0.8204	1.3009	1.0511	1.2844	1.2595	1.1609	1.1828	1.0467
1066	malate	Energy	TCA Cycle	1303	LC/MS Neg	409	615.6	133.014	6915-15-7	525	C00149	HMDB00156	1.1387	0.8182	1.4558	1.3386	2.5872	0.9532	1.315	0.9582	2.8747	1.1674	1.28	2.944	1.9308	1.521	0.8404
1245	maleate	Lipid	Fatty Acid, Dicarboxylate	20676	LC/MS Polar	100000707	2510	115.004	110-16-7	444266	C01384	HMDB00176	0.7648	0.4234	0.9946	0.7653	1.9349	1.0145	0.8334	0.7719	0.9695	1.1633	1.2951	1.1617	0.5499	0.441	0.6454
1083	malonate	Lipid	Fatty Acid Synthesis	15872	LC/MS Polar	818	3447	103.004	141-82-2;26522-22-85-0	867	C00383	HMDB00691	1.1466	1.0189	0.9669	0.9917	1.3755	1.1941	0.9398	1.3731	1.1352	1.086	0.9718	1.3464	0.957	1.1377	1.046
936	maltose	Carbohydrate	Glycogen Metabolism	15586	LC/MS Polar	913	3329.4	387.114	6363-53-7	10991489	C00208	HMDB00163	3.3315	0.7049	1.2734	0.2797	19.9519	1	2.3417	0.2797	5.7807	0.5552	0.4025	2.2275	0.6659	0.2797	0.2797
978	mannitol/sorbitol	Carbohydrate	Fructose, Mannose and Galactose Metabolism	46142	LC/MS Polar	100001740	2320	181.072		5780	C00794	HMDB00247	1.4174	1.3691	0.7285	1.3722	1.8797	1.3196	0.8411	0.9281	1.8835	0.9447	0.9975	1.3049	1.117	0.5975	1.4449
979	mannose	Carbohydrate	Fructose, Mannose and Galactose Metabolism	48153	LC/MS Polar	803	2200	225.062	3458-28-4	18950	C00159	HMDB00169	1.0399	0.7652	0.9242	0.7403	0.9463	1.052	0.9318	1.0806	1.4617	0.8889	0.878	1.1015	1.2292	0.8465	1.0677
1371	margaroylcarnitine*	Lipid	Fatty Acid Metabolism(Acyl Carnitine)	57512	LC/MS Pos Late	100004054	1424	414.358	106182-29-0			HMDB06210	1.3849	1.8751	1.5294	1.4939	2.235	1.6706	0.9997	1.5271	1.2465	1.5708	0.9243	1.2131	2.0443	0.386	0.386
308	methionine	Amino Acid	Methionine, Cysteine, SAM and Taurine Metabolism	1302	LC/MS Pos Early	415	2526	150.058	63-68-3	6137	C00073	HMDB00696	0.8219	0.9563	0.7317	1.1654	0.8222	1.0586	1.1745	0.8742	1.4458	1.1291	1.1608	1.091	1.0645	0.8963	1.4088
312	methionine sulfone	Amino Acid	Methionine, Cysteine, SAM and Taurine Metabolism	44878	LC/MS Pos Early	100004635	1250	182.048	820-10-0	69961			0.6498	0.515	0.6224	0.6965	0.5579	0.8301	0.4511	0.494	0.36	1.1462	0.6152	0.7468	0.5368	1.3231	0.816
313	methionine sulfoxide	Amino Acid	Methionine, Cysteine, SAM and Taurine Metabolism	18374	LC/MS Pos Early	100000039	1272	166.053	3226-65-1	158980	C02989	HMDB02005	0.8089	0.7454	0.6289	0.8983	0.6349	0.9509	0.9498	0.7116	0.841	1.1282	0.9168	1.0019	1.0797	0.9049	1.3112
3816	methyl indole-3-acetate	Xenobiotics	Food Component/Plant	1584	LC/MS Pos Early	1104	3339	190.086	1912-33-0	74706		HMDB29738	1.4243	0.4192	1.7093	2.1811	1.0142	1.6978	0.4077	0.3222	0.4316	1.1518	1.4224	0.9396	4.5041	1.9842	1.7241
1314	methylmalonate (MMA)	Lipid	Fatty Acid Metabolism (also BCAA Metabolism)	1496	LC/MS Polar	418	3078.4	117.019	516-05-2	487	C02170	HMDB00202	0.9033	0.9746	0.5908	1.2924	2.6011	1.4248	1.024	1.29	2.8093	0.9808	1.0712	1.3491	1.1898	0.6425	1.4165
290	methylsuccinate	Amino Acid	Leucine, Isoleucine and Valine Metabolism	15745	LC/MS Polar	2051	2800	131.035	498-21-5	10349		HMDB01844	1.5563	0.9505	0.8986	0.8813	2.271	1.1281	0.7061	1.2025	2.2252	1.2533	0.9111	1.3436	1.3722	1.0515	0.7831
4039	metronidazole	Xenobiotics	Drug	57642	LC/MS Pos Early	100015878	2046	172.072	73334-05-1	4173	D00409	HMDB15052	1	1	1	1	1	1	1	1	1	1	1	1	1	1	1
1567	myo-inositol	Lipid	Inositol Metabolism	1124	LC/MS Polar	363	3506.3	225.062	87-89-8	892	C00137	HMDB00211	1.0678	1.1899	0.5424	1.4583	2.9943	1.0167	0.8448	0.6198	2.8478	0.6691	0.8552	1.7635	1.0951	0.6333	0.5843
1106	myristate (14:0)	Lipid	Long Chain Fatty Acid	1365	LC/MS Neg	519	5440	227.202	544-63-8	11005	C06424	HMDB00806	1.505	1.331	1.5572	1.0095	0.9579	1.1412	0.9716	1.6395	0.7665	1.1611	1.1489	0.915	1.2019	0.9554	0.8507
1107	myristoleate (14:1n5)	Lipid	Long Chain Fatty Acid	32418	LC/MS Neg	100001198	5346.9	225.186	544-64-9	5281119	C08322	HMDB02000	1.8291	2.0823	2.1532	1.0975	0.5943	1.0891	0.9841	2.5108	0.5066	1.302	1.1797	0.542	5.0138	0.7415	0.6125
1349	myristoleoylcarnitine (C14:1)*	Lipid	Fatty Acid Metabolism(Acyl Carnitine)	48182	LC/MS Pos Late	100006051	1316	370.295	889848-55-9	90659872			2.0199	2.0057	1.4473	1.3389	0.8547	1.0275	0.4149	1.9512	1.9263	2.3434	1.1196	1.482	4.7687	0.2206	0.1108
2259	myristoyl dihydrosphingomyelin (d18:0/14:0)*	Lipid	Sphingolipid Metabolism	57365	LC/MS Pos Late	100009038	2060	677.559				HMDB12085	0.5785	1.165	0.7746	1.2164	1.6163	1.5068	0.854	1.0189	0.4631	1.57	0.8818	0.8112	1.1061	1.4052	1.0552
1340	myristoylcarnitine (C14)	Lipid	Fatty Acid Metabolism(Acyl Carnitine)	33952	LC/MS Pos Late	100001270	1350	372.311	18822-89-4	6426854		HMDB05066	2.1578	2.2865	1.6253	1.5025	2.1343	1.2931	0.5684	1.6086	1.5641	1.9487	1.142	1.4837	7.3111	0.1914	0.0773
386	N('1)-acetylspermidine	Amino Acid	Polyamine Metabolism	57689	LC/MS Pos Early	187	3075	188.176	14278-49-0	496	C00612	HMDB01276	1.1571	1.1601	0.8642	2.1078	2.438	0.845	0.9754	1.2675	5.2251	0.138	0.637	1.9359	2.514	1.1044	1.2283
398	N(8)-acetylspermidine	Amino Acid	Polyamine Metabolism	57690	LC/MS Pos Early	100001299	3098	188.176	13431-24-8	123689	C01029	HMDB02189	0.6434	1.6093	1.0017	1.1241	1.0938	0.5203	0.6326	0.4884	2.4553	0.9655	1.6616	0.9782	0.9983	0.7971	0.9747
3366	N1-Methyl-2-pyridone-5-carboxamide	Cofactors and Vitamins	Nicotinate and Nicotinamide Metabolism	40469	LC/MS Pos Early	100001468	1250	153.066	701-44-0	69698	C05842	HMDB04193	0.7613	0.5472	1.1083	0.832	0.7276	0.8295	1.136	1.2586	0.9118	1.6315	1.0873	0.9408	2.336	2.0713	0.9183
3206	N1-methylinosine	Nucleotide	Purine Metabolism, (Hypo)Xanthine/Inosine containing	48351	LC/MS Pos Early	100001409	1430	283.104	20245-33-4	65095		HMDB02721	1.3051	0.8608	1.7206	1.004	1.4811	0.888	0.8312	0.8628	1.4695	0.9587	0.9989	1.1573	0.7126	1.1111	0.7964
3264	N2,N2-dimethylguanosine	Nucleotide	Purine Metabolism, Guanine containing	35137	LC/MS Pos Early	100001412	2210	312.13	2140-67-2	92919		HMDB04824	1.2405	0.7703	1.4624	1.0115	1.3051	0.9781	0.8652	0.8315	1.3414	0.9885	1.0195	1.3112	0.9607	0.9393	0.8543
3320	N4-acetylcytidine	Nucleotide	Pyrimidine Metabolism, Cytidine containing	35130	LC/MS Neg	100001413	2040	284.089	3768-18-1	107461		HMDB05923	0.5367	0.5367	1.2819	0.7184	2.0603	1.1359	0.5367	0.5367	1.4983	0.5367	0.5577	1.9663	0.6584	0.7161	0.5367
91	N6,N6,N6-trimethyllysine	Amino Acid	Lysine Metabolism	1498	LC/MS Pos Early	189	2825	189.16	23284-33-5	440120	C03793	HMDB01325	0.979	1.0078	0.8838	1.1711	2.4138	0.8137	0.9603	0.8496	1.4382	1.1957	0.9592	1.1857	0.8772	0.8629	0.6646
86	N6-acetyllysine	Amino Acid	Lysine Metabolism	36752	LC/MS Polar	100001734	2612.6	187.109	692-04-6	92832	C02727	HMDB00206	0.5342	0.9148	1.0071	1.5065	1.5746	1.1649	0.722	0.9478	1.0198	0.8288	0.6345	1.1925	1.1432	0.7241	0.9131
3238	N6-carbamoylthreonyladenosine	Nucleotide	Purine Metabolism, Adenine containing	35157	LC/MS Neg	100001415	2164	411.127	24719-82-2	161466		HMDB41623	1.1061	0.8306	0.9915	1.2525	1.5804	1.1577	0.4862	0.7142	2.1044	0.8849	1.2342	1.6256	1.2106	0.7291	0.6371
3247	N6-succinyladenosine	Nucleotide	Purine Metabolism, Adenine containing	48130	LC/MS Neg	100001664	980	382.1	4542-23-8	165243		HMDB00912	0.4436	0.4436	1.0733	1.0579	2.4873	1	0.582	0.4436	3.499	1.0624	0.9805	0.8397	0.6809	0.9065	0.9523
67	N-acetyl-1-methylhistidine*	Amino Acid	Histidine Metabolism	43255	LC/MS Pos Early	100004299	2100	212.103		193270			0.5804	0.7631	0.8947	0.9887	0.8436	0.8035	1.1626	1.1311	3.3437	0.5211	0.7715	1.6396	1.0906	0.5196	0.9206
30	N-acetylalanine	Amino Acid	Alanine and Aspartate Metabolism	1585	LC/MS Neg	1110	861.2	130.051	97-69-8	88064	C02847	HMDB00766	0.9813	0.8546	1.1067	1.2474	1.1069	1.4965	1.1733	0.9894	1.727	0.9284	1.0379	1.3529	1.2331	0.8047	0.9766
359	N-acetylarginine	Amino Acid	Urea cycle; Arginine and Proline Metabolism	33953	LC/MS Pos Early	100001266	2245	217.13	155-84-0	67427	C02562	HMDB04620	0.87	1.0124	0.9261	0.9566	1.482	0.9826	0.9799	0.5539	1.4676	0.8285	0.9495	1.117	1.2887	0.6909	1.0772
35	N-acetylaspartate (NAA)	Amino Acid	Alanine and Aspartate Metabolism	22185	LC/MS Polar	100000787	3143	174.041	997-55-7;997-55-7	65065	C01042	HMDB00812	1.4718	1.008	0.9819	1.708	3.4403	1.1873	1.2695	1.1064	1.3477	1.0755	1.5624	1.4681	1.5209	1.1237	0.8494
50	N-acetyl-aspartyl-glutamate (NAAG)	Amino Acid	Glutamate Metabolism	35665	LC/MS Pos Early	100001612	1035	305.098	3106-85-2	5255	C12270	HMDB01067	0.6354	0.8634	1.016	1.3128	2.4241	1.1628	0.9726	0.7842	1.2712	0.8982	0.9811	1.3847	1.2801	0.3082	0.9008
3308	N-acetyl-beta-alanine	Nucleotide	Pyrimidine Metabolism, Uracil containing	37432	LC/MS Neg	100002102	773	130.051	3025-95-4	76406	C01073		0.7052	0.4226	1.3491	1.2908	0.8899	0.691	1.6304	1.8367	1.1539	0.4226	0.4651	0.708	1.4418	1.0088	0.9431
441	N-acetylcarnosine	Peptide	Dipeptide Derivative	43488	LC/MS Neg	100004046	1235	267.11	56353-15-2	9903482		HMDB12881	1.3318	1.0238	0.9961	1.3548	1.5937	1.3845	1.0039	0.6769	2.67	0.9673	1.5281	2.9603	1.1154	1.4979	0.4947
1050	N-acetylglucosamine/N-acetylgalactosamine	Carbohydrate	Aminosugar Metabolism	46539	LC/MS Pos Early	100006435	715	222.097		24139		HMDB00215	1.5992	0.989	0.9344	1.0019	3.0922	1.1382	1.0898	0.902	3.5309	1.0201	0.9811	2.0501	1.1925	1.0147	0.7231
1047	N-acetylglucosaminylasparagine	Carbohydrate	Aminosugar Metabolism	48149	LC/MS Pos Early	1215	1212	336.14	2776-93-4	123826	C04540	HMDB00489	1.3852	0.5272	2.7479	1.2572	2.5303	0.7693	0.9329	0.3826	2.5078	1.3039	1.3572	1.9286	0.9841	0.4639	1.307
42	N-acetylglutamate	Amino Acid	Glutamate Metabolism	15720	LC/MS Polar	100000282	3106	188.056	5817-08-03	70914	C00624	HMDB01138	1.6419	0.5997	0.7685	1.9749	2.8298	1.8657	0.7512	1.1311	1.6043	0.7845	1.7304	2.0944	1.6739	1.3815	0.8367
43	N-acetylglutamine	Amino Acid	Glutamate Metabolism	33943	LC/MS Neg	100001253	771	187.072	2490-97-3	182230	C02716	HMDB06029	0.732	0.4605	0.9012	1.0126	0.8375	1.0752	0.6893	1.3771	0.6302	0.8865	0.9584	0.4418	1.0613	0.4418	0.9258
2	N-acetylglycine	Amino Acid	Glycine, Serine and Threonine Metabolism	27710	LC/MS Pos Early	100001006	826	118.05	543-24-8	10972		HMDB00532	0.88	3.4182	5.7411	1.1463	0.6088	1.3368	1.0044	5.2279	0.8295	0.9982	0.9962	1.0577	1.4961	0.7628	0.9999
82	N-acetylhistamine	Amino Acid	Histidine Metabolism	48679	LC/MS Pos Early	100006123	2287	154.097	673-49-4	69602	C05135	HMDB13253	0.1402	0.1402	0.2884	0.1402	0.1402	0.1402	0.1402	0.1402	0.1402	0.1402	0.1402	0.7123	0.1402	0.1402	0.1402
65	N-acetylhistidine	Amino Acid	Histidine Metabolism	33946	LC/MS Neg	100001293	900	196.073	39145-52-3	75619	C02997	HMDB32055	0.7292	0.7298	1.0386	1.7622	0.9	0.9472	0.875	1.0352	1.0063	0.7023	0.8965	1.3357	1.0011	0.5585	1.0862
278	N-acetylisoleucine	Amino Acid	Leucine, Isoleucine and Valine Metabolism	33967	LC/MS Neg	100001276	2325	172.098	3077-46-1	2802421		HMDB61684	1.158	1.0916	0.9742	1.0037	1.467	0.8774	0.824	1.0271	1.2404	1.1428	0.8031	1.3691	1.1415	0.748	0.904
243	N-acetylleucine	Amino Acid	Leucine, Isoleucine and Valine Metabolism	1587	LC/MS Neg	1082	2400	172.098	1188-21-2	70912	C02710	HMDB11756	1.3803	0.9727	0.9846	1.3133	2.1565	1.9555	0.8968	1.0384	1.6138	1.446	0.9783	0.7412	1.2267	0.7063	0.9034
309	N-acetylmethionine	Amino Acid	Methionine, Cysteine, SAM and Taurine Metabolism	1589	LC/MS Neg	1083	1787	190.054	65-82-7	448580	C02712	HMDB11745	1.0376	0.7977	1.2493	1.3849	1.6948	1.9954	1.1643	1.0817	2.3945	0.7897	1.0804	1.4738	1.4768	0.7667	0.9444
1036	N-acetylneuraminate	Carbohydrate	Aminosugar Metabolism	32377	LC/MS Pos Early	1162	660	310.113	131-48-6	439197	C00270	HMDB00230	0.5385	1.3025	1.9138	1.2812	1.677	1.0407	0.4661	0.7182	0.7113	0.8429	0.5732	0.8287	0.4661	0.4661	1.1524
110	N-acetylphenylalanine	Amino Acid	Phenylalanine Metabolism	33950	LC/MS Neg	100001256	2597	206.082	2018-61-3	74839	C03519	HMDB00512	0.9468	0.8346	0.8078	1.4758	1.3348	1.1766	1.039	1.0556	1.471	1.0717	0.8875	1.3236	1.2689	0.8043	0.8242
361	N-acetylproline	Amino Acid	Urea cycle; Arginine and Proline Metabolism	34387	LC/MS Pos Early	100001334	1695	158.081	1074-79-9	322640			1.2216	1.0683	0.7586	1.328	4.0078	1.5287	1.749	0.2113	0.8214	1.03	0.5248	1.3765	1.0315	1.1451	1.0656
393	N-acetylputrescine	Amino Acid	Polyamine Metabolism	37496	LC/MS Pos Early	192	2230	131.118	18233-70-0	122356	C02714	HMDB02064	1.103	1.3733	1.0738	1.2005	1.8519	0.6604	0.8621	0.7093	1.2553	0.7159	0.8363	1.0511	0.8488	0.9846	1.0322
10	N-acetylserine	Amino Acid	Glycine, Serine and Threonine Metabolism	37076	LC/MS Polar	100001851	2000	146.046	97-14-3	65249		HMDB02931	0.7958	1.0865	1.0037	1.3976	0.9963	1.296	0.8895	1.0728	1.7766	0.8348	0.9513	1.3321	1.3795	0.6284	1.1789
338	N-acetyltaurine	Amino Acid	Methionine, Cysteine, SAM and Taurine Metabolism	48187	LC/MS Neg	100005466	800	166.018		159864			1.2013	0.5796	1.0908	1.5882	2.2063	1.4211	0.7682	1.0003	1.0946	1.6652	0.7205	1.0443	1.391	1.1733	0.7421
17	N-acetylthreonine	Amino Acid	Glycine, Serine and Threonine Metabolism	33939	LC/MS Neg	100001274	821.6	160.062	17093-74-2	152204			0.9997	0.8837	0.7804	1.5135	1.3381	1.3803	0.947	0.794	1.4025	1.2335	1.1779	1.4479	1.1843	0.924	0.9174
196	N-acetyltryptophan	Amino Acid	Tryptophan Metabolism	33959	LC/MS Pos Early	100001254	2640	247.108	1218-34-4	700653	C03137	HMDB13713	0.6995	0.484	0.5074	0.9943	2.0869	1.0827	0.7976	0.3824	0.7318	0.75	0.851	0.862	0.9718	1.0082	0.3738
124	N-acetyltyrosine	Amino Acid	Tyrosine Metabolism	32390	LC/MS Neg	100001104	1680	222.077	537-55-3	68310		HMDB00866	0.9293	0.976	0.9789	1.5179	1.3	1.1333	0.7249	0.852	1.4481	0.8699	1.1566	1.544	1.2872	0.6069	0.6415
297	N-acetylvaline	Amino Acid	Leucine, Isoleucine and Valine Metabolism	1591	LC/MS Neg	1084	1704	158.082	96-81-1	66789		HMDB11757	1.0586	0.9903	0.9967	1.4047	1.2443	1.4974	0.8917	1.0033	1.4479	0.9901	1.1177	1.2124	1.1005	0.9442	0.8489
3274	N-carbamoylaspartate	Nucleotide	Pyrimidine Metabolism, Orotate containing	1594	LC/MS Polar	1108	3800	175.036	923-37-5	93072	C00438	HMDB00828	0.2237	0.7407	0.2237	0.2237	18.5462	1.1537	0.3272	0.6788	2.5778	1.9043	1.244	1.5199	1.7668	0.6115	1.04
362	N-delta-acetylornithine	Amino Acid	Urea cycle; Arginine and Proline Metabolism	43249	LC/MS Neg	100004523	858	173.093		9920500			1.022	0.2885	0.4478	0.7919	0.9983	0.4488	0.3905	0.6317	0.169	0.6583	0.5362	0.5033	0.333	0.6199	0.5495
212	N-formylanthranilic acid	Amino Acid	Tryptophan Metabolism	43549	LC/MS Neg	100004561	2150	164.035	3342-77-6	101399	C05653	HMDB04089	1.0969	0.5236	0.6375	1.8558	1.8907	2.067	1.7114	1.3139	3.4459	0.7036	1.7421	1.063	1.0132	0.8764	0.8163
310	N-formylmethionine	Amino Acid	Methionine, Cysteine, SAM and Taurine Metabolism	2829	LC/MS Neg	194	1543.8	176.039	4289-98-9	439750	C03145	HMDB01015	1.0238	0.9164	1.1992	1.6792	1.7391	1.8739	1.1637	1.1585	1.594	0.727	1.0466	1.4219	1.2366	0.8173	0.7821
175	N-formylphenylalanine	Amino Acid	Tyrosine Metabolism	48433	LC/MS Neg	100006056	2360	192.067	13200-85-6	759256			1.7155	1.1289	0.3764	1.5709	0.7208	0.9867	1.255	1.0694	0.8746	0.8253	1.058	1.6946	1.1132	0.7333	0.8827
3823	N-glycolylneuraminate	Xenobiotics	Food Component/Plant	37123	LC/MS Pos Early	100001491	636	326.108	1113-83-3	123802	C03410	HMDB00833	1.4818	0.6856	1.1847	1.5745	1.4854	0.8625	1.0122	0.5776	1.2106	1.1582	0.8972	2.4054	0.7	0.9804	1.2229
3347	nicotinamide	Cofactors and Vitamins	Nicotinate and Nicotinamide Metabolism	594	LC/MS Pos Early	432	1942	123.055	98-92-0	936	C00153	HMDB01406	1.0302	1.0632	1.2421	0.8873	1.707	1.2157	1.4137	0.5185	1.5952	1.7839	0.8332	1.0026	0.4383	0.8024	8.8082
3350	nicotinamide riboside	Cofactors and Vitamins	Nicotinate and Nicotinamide Metabolism	33013	LC/MS Pos Early	100001310	2040	255.098	1341-23-7	439924	C03150	HMDB00855	1.2499	0.5722	1.1449	0.9455	1.9831	0.6796	0.5229	0.9325	1.6105	1.2743	1.0415	1.1917	0.486	1.1088	0.9565
1328	N-linoleoylglycine	Lipid	Fatty Acid Metabolism(Acyl Glycine)	32462	LC/MS Neg	1506	5510	336.254	2764-03-06	6433346			1.1123	0.9455	0.7108	3.3496	0.5803	1.57	2.2957	0.3634	0.3554	1.1531	1.387	0.3554	0.5915	1.0635	1.8097
4500	N-methylpipecolate	Xenobiotics	Chemical	47101	LC/MS Pos Early	100005383	1932	144.102	41447-17-0	11286529			0.5819	0.1922	0.753	1.1469	1.1364	0.2781	0.5894	0.5191	1.1362	0.6233	0.4851	0.892	0.3381	0.7572	0.6682
371	N-methylproline	Amino Acid	Urea cycle; Arginine and Proline Metabolism	37431	LC/MS Pos Early	100001956	1335	130.086	475-11-6	557			0.475	0.6378	2.7331	1.1699	0.6221	0.9949	0.6974	1.3117	0.8392	0.7335	1.0051	0.6459	0.9116	0.5642	0.6633
1317	N-octanoylglutamine	Lipid	Fatty Acid Metabolism (Acyl Glutamine)	54919	LC/MS Neg	100003941	4164	271.166					1.3976	0.527	1.2069	1.4186	1.8218	4.4216	0.4117	1.0209	0.3489	0.5152	3.5195	0.5154	0.9791	0.3529	1.1532
2249	N-palmitoyl-sphinganine (d18:0/16:0)	Lipid	Sphingolipid Metabolism	52604	LC/MS Pos Late	100009028	3090	540.535	5966-29-0	5283572		HMDB11760	1.9453	0.9431	0.5458	1.6081	2.2012	1.209	0.58	0.3664	0.6242	1.1821	1.2298	0.7926	0.9196	2.1055	0.7453
2344	N-palmitoyl-sphingosine (d18:1/16:0)	Lipid	Ceramides	44877	LC/MS Pos Late	1518	2893	538.519	24696-26-2	5283564		HMDB04949	1.004	1.1387	1.1615	1.2398	1.4422	1.56	0.9766	0.9422	0.5014	1.2365	1.4287	1.0488	1.0439	1.1385	0.4279
2346	N-stearoyl-sphingosine (d18:1/18:0)*	Lipid	Ceramides	54979	LC/MS Pos Late	1547	3392	566.551	104404-17-3	5283565		HMDB04950	0.9332	1.2011	1.4864	1.3233	1.3557	1.6481	1.059	1.4443	0.8745	1.3616	1.1305	1.3665	1.4515	1.7196	0.3213
108	N-trimethyl 5-aminovalerate	Amino Acid	Lysine Metabolism	57687	LC/MS Pos Early	100015962	2186	160.133					0.7873	0.4847	1.0133	1.0065	0.7309	0.6054	0.5058	0.4779	0.7089	0.9335	0.6479	0.632	0.5477	0.2299	1.0874
1258	octadecanedioate	Lipid	Fatty Acid, Dicarboxylate	36754	LC/MS Neg	100001615	5043	313.238	871-70-5	70095		HMDB00782	2.0757	1.5898	1.2594	1.2084	2.6353	1.0898	0.7942	0.9857	1.1834	2.0988	1.0143	0.6369	1.3125	1.7263	1.0198
1334	octanoylcarnitine (C8)	Lipid	Fatty Acid Metabolism(Acyl Carnitine)	33936	LC/MS Pos Late	100001247	950	288.217	3671-77-0	123701	C02838	HMDB00791	2.0251	2.0591	1.5977	1.2708	0.4506	1.0454	0.4791	2.0153	1.4534	1.7308	1.0132	1.4908	2.5397	0.2491	0.1749
1118	oleate/vaccenate (18:1)	Lipid	Long Chain Fatty Acid	52285	LC/MS Neg	100008930	5655	281.249					1.384	1.2319	1.6036	0.8654	0.6606	1.0219	0.9055	1.5496	0.5686	0.9614	1.0609	0.6715	1.0896	0.8064	0.7271
1538	oleoyl ethanolamide	Lipid	Endocannabinoid	38102	LC/MS Neg	1137	6450	324.291	11-58-0;111-58-0	5283454		HMDB02088	1.2196	0.9081	1.3691	0.949	0.6923	1.1662	0.7988	0.9669	1.0111	1.1795	1.2426	1.0495	0.9749	0.862	0.5998
2217	oleoyl-arachidonoyl-glycerol (18:1/20:4) [2]*	Lipid	Diacylglycerol	54961	LC/MS Pos Late	100010937	2990	660.556				HMDB07228	1.3646	0.3086	1.7119	1.4521	3.6565	1.6121	0.695	2.373	1.1218	2.1146	0.9689	1.0325	1.4447	0.3975	0.235
1347	oleoylcarnitine (C18:1)	Lipid	Fatty Acid Metabolism(Acyl Carnitine)	35160	LC/MS Pos Late	100001501	1423	426.358	38677-66-6	6441392		HMDB05065	1.325	1.8328	1.4593	0.9981	1.3877	1.1275	0.8198	1.5434	1.093	1.2368	1.0303	1.0862	2.6713	0.3283	0.1945
1387	oleoylcholine	Lipid	Fatty Acid Metabolism (Acyl Choline)	53260	LC/MS Pos Late	100009331	1449	368.352					0.4053	0.1226	0.5091	1.5968	0.0965	0.127	0.6638	0.1948	0.0965	0.2205	0.761	0.2605	0.0965	2.5026	4.7498
2203	oleoyl-linoleoyl-glycerol (18:1/18:2) [1]	Lipid	Diacylglycerol	46798	LC/MS Pos Late	100002989	3115	636.556	106292-55-1			HMDB07219	1.611	0.7152	1.2309	2.105	1.1596	1.4367	1.0479	1.2242	1.1789	2.7182	1.5302	1.795	1.2819	1.0818	0.2982
2204	oleoyl-linoleoyl-glycerol (18:1/18:2) [2]	Lipid	Diacylglycerol	46799	LC/MS Pos Late	100002990	3223	636.556	104346-53-4			HMDB07219	1.4729	0.7248	1.1832	2.1131	3.7335	1.444	0.9968	1.1582	1.8633	2.8887	1.5689	1.7266	1.3268	0.9715	0.2999
2200	oleoyl-oleoyl-glycerol (18:1/18:1) [1]*	Lipid	Diacylglycerol	54945	LC/MS Pos Late	100010918	3571	638.572				HMDB07218	1.5755	0.3371	0.7716	1.6718	0.8076	1.3277	0.6398	0.6982	0.5933	3.1692	1.7195	1.2048	0.8917	0.3371	0.3371
2201	oleoyl-oleoyl-glycerol (18:1/18:1) [2]*	Lipid	Diacylglycerol	54946	LC/MS Pos Late	100010919	3695	638.572				HMDB07218	1.944	0.2782	0.8317	1.214	2.951	1.1505	0.9965	0.5118	1.3507	2.5483	1.1927	1.0639	1.1572	0.7728	0.2357
3492	O-methylcatechol sulfate	Xenobiotics	Benzoate Metabolism	46111	LC/MS Neg	100004208	2344	203.002		22473		HMDB60013	0.2511	0.2511	0.2511	0.2511	0.2511	0.2511	0.2511	0.2511	0.2511	0.2511	0.2511	0.2511	0.2511	0.2511	0.2511
348	ornithine	Amino Acid	Urea cycle; Arginine and Proline Metabolism	1493	LC/MS Pos Early	444	2800	133.097	3184-13-2	6262	C00077	HMDB03374	1.3269	1.0538	0.7119	1.0815	2.1332	0.8955	1.2173	0.6568	1.205	0.8243	0.9883	0.784	0.9154	1.1467	1.0864
3276	orotate	Nucleotide	Pyrimidine Metabolism, Orotate containing	1505	LC/MS Polar	445	1638.1	155.01	50887-69-9	967	C00295	HMDB00226	0.8665	0.4816	0.5779	0.7673	4.1076	2.6051	0.4532	1.1491	6.4784	0.8211	2.9697	1.5834	1.0698	0.8778	0.5618
3278	orotidine	Nucleotide	Pyrimidine Metabolism, Orotate containing	35172	LC/MS Polar	100001416	2250	287.052	314-50-1	92751		HMDB00788	1.1671	0.777	0.5253	0.6135	4.155	0.973	0.9529	0.4472	1.9245	0.3247	1.0722	0.985	1.2879	0.5159	0.6953
4391	O-sulfo-L-tyrosine	Xenobiotics	Chemical	45413	LC/MS Neg	100005384	990	260.023		514186			1.0672	1.0036	1.362	0.873	1.5	1.2579	0.8474	1.7693	1.0795	0.9954	1.0214	1.4389	0.7207	0.8852	0.778
3389	oxalate (ethanedioate)	Cofactors and Vitamins	Ascorbate and Aldarate Metabolism	20694	LC/MS Neg	100000841	603	88.988	144-62-7	971	C00209	HMDB02329	1.1252	0.8979	1.2108	1.1145	0.7604	0.8189	1.014	0.8061	1.051	1.3044	0.9472	0.8589	0.9153	0.76	1.1978
1112	palmitoleate (16:1n7)	Lipid	Long Chain Fatty Acid	33447	LC/MS Neg	452	5475	253.217	373-49-9	445638	C08362	HMDB03229	1.8667	1.4841	2.0417	0.863	0.5108	1.138	0.9093	2.6762	0.5648	1.371	1.3845	0.5973	1.2964	0.8504	0.6157
1343	palmitoleoylcarnitine (C16:1)*	Lipid	Fatty Acid Metabolism(Acyl Carnitine)	53223	LC/MS Pos Late	100009406	1357	398.326		71464547			1.6978	1.9659	1.4568	0.8899	1.0178	0.9822	0.5621	1.5732	1.4492	1.4029	1.04	1.249	7.5491	0.2709	0.1763
2260	palmitoyl dihydrosphingomyelin (d18:0/16:0)*	Lipid	Sphingolipid Metabolism	52434	LC/MS Pos Late	100008954	2290	705.591		9939965			0.6126	1.0391	0.7307	1.1463	1.2216	1.4554	0.722	1.0311	0.4682	1.3224	0.7367	0.8797	0.8139	1.1597	0.8923
1541	palmitoyl ethanolamide	Lipid	Endocannabinoid	38165	LC/MS Pos Late	1489	1643	300.29	544-31-0	4671	C16512	HMDB02100	1.2221	1.1166	1.2275	0.8257	0.713	1.3147	1.04	1.0527	0.8939	1.1284	0.9434	0.7836	0.9012	1.1535	1.0545
2262	palmitoyl sphingomyelin (d18:1/16:0)	Lipid	Sphingolipid Metabolism	37506	LC/MS Pos Late	100002107	2168	703.575	6254-89-3	9939941			0.6774	1.1201	0.9325	0.9755	1.0963	1.1984	0.897	1.0369	0.5973	1.1771	0.7626	0.8568	0.8788	0.941	1.0269
1342	palmitoylcarnitine (C16)	Lipid	Fatty Acid Metabolism(Acyl Carnitine)	44681	LC/MS Pos Late	100000776	1425	400.342	6865-14-1	461	C02990	HMDB00222	1.4234	2.1258	1.4571	1.062	1.6497	1.3174	0.9189	1.6647	1.1462	1.2975	0.938	1.1891	2.6741	0.3545	0.2411
1386	palmitoylcholine	Lipid	Fatty Acid Metabolism (Acyl Choline)	52944	LC/MS Pos Late	100009233	1482	342.337		151731			0.4272	0.1701	0.5445	1.217	0.0417	0.1531	0.5848	0.3033	0.0638	0.2448	0.6739	0.2873	0.1655	2.0211	3.8656
2185	palmitoyl-linoleoyl-glycerol (16:0/18:2) [1]*	Lipid	Diacylglycerol	52633	LC/MS Pos Late	100009052	3080	610.541		9543695		HMDB07103	2.6788	1.2059	1.7325	2.4311	2.0794	1.4911	1.4287	1.8814	2.1667	2.7811	1.3478	2.1363	1.436	1.442	0.3576
2186	palmitoyl-linoleoyl-glycerol (16:0/18:2) [2]*	Lipid	Diacylglycerol	52634	LC/MS Pos Late	100009055	3197	610.541				HMDB07103	2.0521	0.9947	1.4965	2.2119	4.1546	1.4028	1.0448	1.3767	2.4094	2.28	1.2673	1.6048	1.2644	1.0889	0.3237
2184	palmitoyl-oleoyl-glycerol (16:0/18:1) [2]*	Lipid	Diacylglycerol	54942	LC/MS Pos Late	100010917	3695	612.556			C13861	HMDB07102	2.0302	0.2138	0.9804	2.1375	3.8756	1.0478	1.0362	1.08	1.996	1.9616	1.4451	1.2813	1.3506	0.8136	0.2138
3374	pantothenate	Cofactors and Vitamins	Pantothenate and CoA Metabolism	1508	LC/MS Neg	1024	1498.7	218.103	137-08-6	6613	C00864	HMDB00210	0.9558	0.6986	1.0098	0.6539	1.6115	0.8484	1.1335	0.8078	1.9609	1.3805	0.6619	1.3752	1.5432	0.9797	0.8732
3527	p-cresol sulfate	Xenobiotics	Benzoate Metabolism	36103	LC/MS Neg	100001315	2890	187.007	3233-57-7	4615423		HMDB11635	0.4623	0.5422	0.7667	1.0401	1.906	1.2854	0.7127	0.9515	1.0868	0.4933	1.5284	0.8909	0.8381	0.7218	0.7118
173	p-cresol-glucuronide*	Amino Acid	Tyrosine Metabolism	48841	LC/MS Neg	100006191	2420	283.082	17680-99-8	154035		HMDB11686	0.4644	0.8634	1.9723	0.8299	1.0626	1.2397	0.3761	1.0778	0.7399	0.0732	2.6284	1.0442	0.6197	0.9835	0.3252
4483	perfluorooctanesulfonic acid (PFOS)	Xenobiotics	Chemical	57564	LC/MS Polar	100010955	662	498.93	1763-23-1	74483	C18142	HMDB59586	0.5175	0.8744	0.1881	0.6516	0.9927	0.9355	0.742	0.7922	0.7715	0.5106	0.3757	0.7501	0.6867	0.4526	0.1881
138	phenol sulfate	Amino Acid	Tyrosine Metabolism	32553	LC/MS Neg	100001510	2156	172.991	937-34-8	74426	C02180	HMDB60015	2.4653	0.6046	0.3889	1.7459	1.282	0.6952	1.1846	1.7453	1.2405	1.6125	0.9569	1.6126	1.0809	1.3958	0.8116
118	phenylacetate	Amino Acid	Phenylalanine Metabolism	15958	LC/MS Neg	100000011	2150	135.045	103-82-2	999	C07086	HMDB00209	0.8218	0.6953	1.3156	0.6535	1.2645	1.2038	0.7379	0.9078	0.9878	0.9468	1.5437	0.553	0.6139	0.47	0.9029
851	phenylacetylcarnitine	Peptide	Acetylated Peptides	48425	LC/MS Pos Early	100006108	3092	280.154	287108-21-8	101724840			0.7017	4.0409	0.7625	1.3577	3.4047	1.2495	0.2647	1.8237	0.8637	0.9091	0.8626	0.6946	0.8298	1.0078	0.0673
853	phenylacetylglutamate	Peptide	Acetylated Peptides	52925	LC/MS Neg	100009045	1630	264.088		11579826		HMDB59772	0.9045	0.3498	1.4986	0.8362	2.4302	1.0053	0.3491	0.7566	2.3073	0.8951	1.2217	1.6096	0.9357	0.4589	0.2617
854	phenylacetylglutamine	Peptide	Acetylated Peptides	35126	LC/MS Pos Early	100001417	2145	265.118	28047-15-6	92258	C04148	HMDB06344	0.9075	0.5188	1.4711	0.9247	1.4787	1.1838	0.7319	1.0158	1.2263	0.9644	1.2192	1.0552	0.8607	0.8565	0.5625
856	phenylacetylglycine	Peptide	Acetylated Peptides	33945	LC/MS Neg	100001275	2375	192.067	500-98-1	68144	C05598	HMDB00821	1.0867	1.0205	2.4168	2.3451	5.6812	1.419	0.7255	0.922	0.8969	0.7507	1.2584	0.8919	0.7711	0.8495	0.4436
852	phenylacetylhistidine	Peptide	Acetylated Peptides	52926	LC/MS Pos Early	100009044	2909	274.119					0.8564	0.4325	1.9953	1.3616	2.2968	1.5795	0.7227	0.9862	2.1664	1.1656	1.71	1.5577	1.1524	0.9474	0.3899
860	phenylacetylmethionine	Peptide	Acetylated Peptides	54736	LC/MS Neg	100009241	3620	266.086					0.7371	0.2594	1.0149	1.0202	1.9721	2.3969	0.2594	0.9842	1.7593	0.6645	1.317	0.5332	0.9595	0.4002	0.5697
862	phenylacetylserine	Peptide	Acetylated Peptides	54911	LC/MS Neg	100010900	2195	222.077					1.0008	0.3382	2.2557	1.4338	2.4208	2.1367	0.4882	0.9424	1.3664	1.1278	1.4087	0.9992	0.9489	0.4747	0.2259
109	phenylalanine	Amino Acid	Phenylalanine Metabolism	64	LC/MS Pos Early	460	2878	166.086	63-91-2	6140	C00079	HMDB00159	1.1102	0.8763	0.819	1.1954	0.8126	0.9482	0.979	0.9827	1.0699	1.1802	1.0345	1.0766	1.0482	1.0174	1.0771
114	phenyllactate (PLA)	Amino Acid	Phenylalanine Metabolism	22130	LC/MS Neg	100000774	2208	165.056	828-01-3	3848	C05607	HMDB00779	1.2161	0.539	0.5076	0.9945	1.7019	1.4848	1.1542	0.8193	1.322	1.1136	1.1699	0.9025	1.1258	1.0517	0.8804
3535	phenylpropionylglycine	Xenobiotics	Benzoate Metabolism	35434	LC/MS Neg	100001591	2945.3	206.082	56613-60-6	152323		HMDB00860	0.5596	0.3546	1.7299	0.4698	5.463	0.5655	0.9694	1	2.7792	1.1059	1.117	0.8046	2.0056	0.79	0.3546
113	phenylpyruvate	Amino Acid	Phenylalanine Metabolism	566	LC/MS Neg	241	2515	163.04	156-06-9	997	C00166	HMDB00205	0.5713	0.6227	0.6708	1.0949	1.4958	1.402	0.6557	0.9819	1.5431	0.8687	0.6915	1.0358	1.394	1.19	1.0229
1080	phosphate	Energy	Oxidative Phosphorylation	42109	LC/MS Pos Early	461	576	98.9842	7664-38-2	1061	C00009	HMDB01429	0.9401	1.1928	1.0536	1.0494	1.0601	0.9913	1.0153	1.1613	1.2367	1.1469	0.8682	1.0971	1.1256	0.7531	0.7628
1596	choline phosphate	Lipid	Phospholipid Metabolism	34396	LC/MS Pos Early	267	700	184.073	72556-74-2	1014	C00588	HMDB01565	1.9503	1.3289	1.4561	1.3316	2.527	1.1488	0.9926	0.8214	2.1367	1.0981	1.2787	1.8812	1.3196	0.9974	0.5474
1601	phosphoethanolamine	Lipid	Phospholipid Metabolism	1600	LC/MS Pos Early	1026	700	142.026	1071-23-4	1015	C00346	HMDB00224	2.7754	2.1132	1.0228	1.8499	2.4442	1.3275	1.2636	1.0055	3.1839	0.7871	1.788	2.5729	1.4426	0.7708	0.3687
3838	phytanate	Xenobiotics	Food Component/Plant	598	LC/MS Neg	466	5908	311.296	14721-66-5	26840	C01607	HMDB00801	0.8695	1.2426	0.9116	0.9256	1.1706	0.8296	0.9649	0.7913	0.7342	0.9143	0.8967	0.5883	0.9761	0.3965	0.7398
218	picolinate	Amino Acid	Tryptophan Metabolism	1512	LC/MS Pos Early	1022	910	124.039	98-98-6	1018	C10164	HMDB02243	1.1537	1.2309	1.2401	0.6656	1.1477	1.0381	1.0271	1.1344	0.9443	1.662	1.2865	1.1603	0.8002	0.8579	1.2336
1355	pimeloylcarnitine/3-methyladipoylcarnitine (C7-DC)	Lipid	Fatty Acid Metabolism(Acyl Carnitine)	53224	LC/MS Pos Early	100009407	2773	304.175					0.5217	0.5217	0.5827	0.831	0.5217	0.585	0.5217	0.5217	0.5217	0.5217	0.5217	0.5217	0.5217	0.5217	0.5217
103	pipecolate	Amino Acid	Lysine Metabolism	1444	LC/MS Pos Early	1025	2200	130.086	4043-87-2	849	C00408	HMDB00070	0.3694	0.4268	0.4923	1.4699	0.6249	0.4131	0.7532	0.3306	0.5174	0.9938	0.4648	0.7745	0.8232	0.4565	1.5018
2469	pregnanediol-3-glucuronide	Lipid	Progestin Steroids	40708	LC/MS Neg	100003470	5145	495.296	1852-49-9	123796		HMDB10318	0.2547	1.6229	4.2255	0.0529	0.1059	0.9153	0.0529	1.8658	0.0529	9.6186	0.1443	0.0529	0.0529	0.2605	0.0529
2475	pregnen-diol disulfate*	Lipid	Progestin Steroids	32562	LC/MS Neg	100001993	3868	238.077					0.292	3.8615	1.6863	0.1563	0.7212	2.122	0.1563	0.4658	0.2192	1.6387	0.1563	0.3454	0.3388	2.2248	0.2715
355	proline	Amino Acid	Urea cycle; Arginine and Proline Metabolism	1898	LC/MS Pos Early	480	1603	116.071	147-85-3	145742	C00148	HMDB00162	1.3548	0.82	0.6937	1.5155	0.9668	1.2609	1.4124	0.4517	0.9089	1.3993	1.3723	1.1627	0.7967	0.8782	1.2487
701	prolylglycine	Peptide	Dipeptide	40703	LC/MS Pos Early	100003674	2136	173.092	2578-57-6	6426709		HMDB11178	1.2431	0.7496	1.3038	1.3581	0.9739	1.2535	0.9289	0.5683	1.2064	0.8171	1.2471	1.3847	0.9599	0.905	0.7684
368	pro-hydroxy-pro	Amino Acid	Urea cycle; Arginine and Proline Metabolism	35127	LC/MS Pos Early	100001167	2128	229.118	18684-24-7	11673055		HMDB06695	0.6455	0.6396	1.5928	1.0271	0.8222	0.9717	0.8494	0.9061	0.9077	1.7116	1.0115	1.3694	0.9962	0.4589	0.9338
1311	propionylcarnitine (C3)	Lipid	Fatty Acid Metabolism (also BCAA Metabolism)	32452	LC/MS Pos Early	100001162	2590	218.139	17298-37-2	107738	C03017	HMDB00824	0.8386	0.8005	0.4348	0.9013	1.0956	0.9615	0.6377	1.2375	1.4931	1.319	0.7764	1.1741	1.4705	0.6344	0.5295
1312	propionylglycine	Lipid	Fatty Acid Metabolism (also BCAA Metabolism)	31932	LC/MS Neg	100001150	960	130.051	21709-90-0	98681		HMDB00783	0.9606	0.4281	0.9533	1.3321	1.4429	1.4095	0.9432	0.8381	0.9727	0.9976	1.1435	0.8786	0.9178	0.6327	0.6745
3290	pseudouridine	Nucleotide	Pyrimidine Metabolism, Uracil containing	33442	LC/MS Neg	821	1100	243.062	1445-07-4	15047	C02067	HMDB00767	0.9167	0.804	1.1716	1.0899	1.1226	0.9167	0.8878	0.6895	1.1454	0.9962	0.9111	1.2353	1.0231	0.8508	0.8805
4527	p-toluic acid	Xenobiotics	Chemical	37499	LC/MS Neg	100002056	2463	135.045	99-94-5	7470	C01454	HMDB29635	1.2019	1.3281	1.2872	1.356	0.8634	1.3062	1.4485	0.8761	0.6516	1.1395	1.1701	1.1686	1	0.9263	0.9233
3457	pyridoxal	Cofactors and Vitamins	Vitamin B6 Metabolism	1651	LC/MS Pos Early	491	2343	168.066	65-22-5	1050	C00250	HMDB01545	0.8207	0.8393	0.7741	0.9973	1.3831	0.8964	0.9742	0.8955	1.3101	1.1428	1.2864	1.0597	1.6615	0.9409	0.9004
3458	pyridoxate	Cofactors and Vitamins	Vitamin B6 Metabolism	31555	LC/MS Neg	100001121	2185	182.046	82-82-6	6723	C00847	HMDB00017	0.7069	0.5993	0.6192	1.0174	2.1938	0.9364	0.7353	0.6423	1.4361	1.3046	1.1131	0.9574	1.5471	1.2263	0.7392
49	pyroglutamine*	Amino Acid	Glutamate Metabolism	46225	LC/MS Pos Early	100001540	1900	129.066	2353-44-8	134508			0.2403	1.0001	2.1637	1.3173	1.5067	1.1945	1.1437	2.0192	1.0116	2.4031	1.0206	0.4452	0.359	1.5099	2.657
3929	pyrraline	Xenobiotics	Food Component/Plant	48428	LC/MS Pos Early	100001767	2750	255.134	74509-14-1	122228		HMDB33143	3.1223	0.1676	0.6618	3.0347	4.2893	4.0623	2.0502	0.1676	0.1676	0.3376	0.8199	2.6694	1.7215	1	2.403
883	pyruvate	Carbohydrate	Glycolysis, Gluconeogenesis, and Pyruvate Metabolism	22250	LC/MS Polar	823	2650	175.025	127-17-3	1060	C00022	HMDB00243	0.3906	1.8003	0.8838	0.9038	3.0589	1.2936	2.9732	1.527	4.1891	0.7764	0.6624	4.3078	3.9845	2.2514	1.0123
3343	quinolinate	Cofactors and Vitamins	Nicotinate and Nicotinamide Metabolism	1899	LC/MS Polar	182	3000	166.015	89-00-9	1066	C03722	HMDB00232	0.9653	1.0093	0.415	1.4916	1.7416	1.0041	1.3579	0.9311	2.4646	0.6737	0.6953	1.0129	0.8447	0.5895	0.6551
3649	retinal	Xenobiotics	Food Component/Plant	40807	LC/MS Pos Late	100004088	1666	285.221		638015	C00376	HMDB01358	0.7764	0.6074	0.6615	0.5216	0.9828	0.547	0.6486	0.5152	0.6031	1.3386	0.8057	1.0548	0.9104	1.216	1.0172
3447	retinol (Vitamin A)	Cofactors and Vitamins	Vitamin A Metabolism	1806	LC/MS Pos Late	498	1636	269.226	68-26-8	445354	C00473	HMDB00305	1.2336	0.9658	1.0084	1.2585	1.0059	1.1136	0.9613	0.6522	1.0942	0.9069	0.892	1.9638	1.2874	0.9469	0.7045
902	ribitol	Carbohydrate	Pentose Metabolism	15772	LC/MS Polar	100000406	1789.6	151.061	488-81-3	6912	C00474	HMDB00508	0.2787	0.2787	0.2787	1	0.2787	1.7911	0.8851	1.0971	2.5866	0.9356	0.9216	2.7413	2.2146	0.8541	0.8493
3371	riboflavin (Vitamin B2)	Cofactors and Vitamins	Riboflavin Metabolism	1827	LC/MS Neg	500	3160	255.089	83-88-5	493570	C00255	HMDB00244	1.1957	0.9573	0.4495	0.8507	1.7206	0.8253	0.7945	1	1.8179	0.6753	0.4495	1.1678	0.4495	0.8945	0.4495
903	ribonate	Carbohydrate	Pentose Metabolism	27731	LC/MS Polar	100001007	2425	165.04	5336-08-03	5460677	C01685	HMDB00867	1.0085	0.5937	0.5401	0.8467	1.233	1.0007	0.6957	0.596	1.5034	0.9173	1.1573	1.3155	0.7988	1.0297	0.8182
57	S-1-pyrroline-5-carboxylate	Amino Acid	Glutamate Metabolism	42370	LC/MS Pos Early	35	1528	114.055	2906-39-0	1196	C04322	HMDB01301	0.8889	0.5743	0.5974	1.1914	0.2913	0.8265	0.9766	3.6036	0.2017	1.177	0.5682	0.6352	0.3997	1.314	1.1049
4245	salicylate	Xenobiotics	Drug	1515	LC/MS Polar	501	802	137.024	69-72-7	338	C00805	HMDB01895	0.5493	0.5493	0.5493	0.5493	0.5493	0.5493	0.5493	0.8808	0.5493	1.0726	0.5493	0.8456	0.5493	0.5493	1.0524
4	sarcosine	Amino Acid	Glycine, Serine and Threonine Metabolism	1516	LC/MS Pos Early	1023	1280	90.055	107-97-1	1088	C00213	HMDB00271	0.9107	0.9774	0.9569	1.018	1.8787	0.9474	1.0286	0.9923	1.169	0.9068	1.0528	0.8975	1.0077	0.7863	0.8325
1252	sebacate (decanedioate)	Lipid	Fatty Acid, Dicarboxylate	32398	LC/MS Neg	100001211	1788	201.113	111-20-6	5192	C08277	HMDB00792	1.3199	0.9739	0.8827	0.8657	1.9658	1.0906	0.9785	1.2029	1.9474	1.1296	1.2046	1.0152	1.1472	1.3065	0.7009
9	serine	Amino Acid	Glycine, Serine and Threonine Metabolism	1648	LC/MS Pos Early	503	1239	106.05	56-45-1	5951	C00065	HMDB00187	1.0043	1.0462	0.826	1.0608	0.7512	1.0398	1.0378	0.9444	0.8527	1.0998	1.0607	0.8983	0.997	0.8674	0.8932
219	serotonin	Amino Acid	Tryptophan Metabolism	2342	LC/MS Pos Early	504	2550	177.102	153-98-0	5202	C00780	HMDB00259	4.1899	1.5834	23.8731	0.1403	13.1409	2.4623	0.5808	0.6615	98.5331	0.9902	1.1108	1.592	0.8046	0.1865	0.819
327	S-methylcysteine	Amino Acid	Methionine, Cysteine, SAM and Taurine Metabolism	39592	LC/MS Polar	100002749	1942	134.028	1187-84-4	24417		HMDB02108	0.4586	0.4123	0.3324	1.8556	0.2894	0.265	0.3623	0.2628	0.2266	2.3722	0.4508	0.4874	0.6789	0.3539	2.2663
328	S-methylcysteine sulfoxide	Amino Acid	Methionine, Cysteine, SAM and Taurine Metabolism	43378	LC/MS Pos Early	100002927	900	152.038	6853-87-8	82142		HMDB29432	0.5564	0.1911	0.2304	4.6687	0.1503	0.2086	0.2077	0.1976	0.1476	4.9445	0.2832	0.6886	1.2394	0.2944	4.5587
311	S-methylmethionine	Amino Acid	Methionine, Cysteine, SAM and Taurine Metabolism	38127	LC/MS Pos Early	100002183	2555	164.074	3493-12-07	458	C05319	HMDB38670	1.3533	0.1201	0.1201	12.1168	0.1201	0.1201	0.1201	0.1201	0.1201	3.5238	0.1201	0.474	0.1566	0.1201	21.3904
384	spermidine	Amino Acid	Polyamine Metabolism	485	LC/MS Pos Early	50	3355	146.165	124-20-9	1102	C00315	HMDB01257	3.8586	3.5838	0.5183	2.36	10.7676	0.9155	1.112	1.0004	7.7214	0.3632	1.2693	3.1835	1.9266	0.7065	0.2811
2245	sphinganine	Lipid	Sphingolipid Metabolism	17769	LC/MS Pos Late	313	1413	302.305	3102-56-5	3126	C00836	HMDB00269	2.2412	1.6245	1.0057	1.2534	3.4112	1.1504	0.8913	0.7871	2.4319	0.9845	1.054	2.558	1.1976	1.1082	0.5345
2246	sphinganine-1-phosphate	Lipid	Sphingolipid Metabolism	52605	LC/MS Pos Late	100001876	1431	382.272	19794-97-9	520		HMDB01383	1.6258	1.1864	1.0294	0.6942	2.2626	1.8098	1.1122	0.9585	0.9127	1.9072	1.0162	1.8287	1.3304	1.1374	0.752
2270	sphingomyelin (d17:1/16:0, d18:1/15:0, d16:1/17:0)*	Lipid	Sphingolipid Metabolism	52433	LC/MS Pos Late	100006314	2082	689.559	121999-58-4				0.534	1.2484	0.8908	1.1644	1.3748	1.5127	0.9087	0.9284	0.4893	1.3983	0.8562	0.8681	1.0573	1.0062	1.1514
2297	sphingomyelin (d17:2/16:0, d18:2/15:0)*	Lipid	Sphingolipid Metabolism	57483	LC/MS Pos Late	100015793	1837	687.544					0.9433	1.887	0.8672	1.2938	2.2578	2.1042	1.153	0.7719	0.6938	2.4095	0.4581	1.2236	1.1569	1.3712	0.3146
2296	sphingomyelin (d18:0/18:0, d19:0/17:0)*	Lipid	Sphingolipid Metabolism	57473	LC/MS Pos Late	100009027	2362	733.622				HMDB12087	0.5494	1.4828	0.7987	0.9098	1.2744	1.469	0.8738	1.342	0.515	1.2625	0.6897	0.7831	1.0006	1.1059	0.9423
2295	sphingomyelin (d18:0/20:0, d16:0/22:0)*	Lipid	Sphingolipid Metabolism	57476	LC/MS Pos Late	100015786	2600	761.653					0.2669	1.1481	0.948	0.9004	1.3664	1.2122	0.6018	0.987	0.4818	1.0098	0.5635	0.6451	0.7684	0.8493	0.9028
2268	sphingomyelin (d18:1/14:0, d16:1/16:0)*	Lipid	Sphingolipid Metabolism	42463	LC/MS Pos Late	100004328	1998	675.544		11433862		HMDB12097	0.7208	1.1163	0.8602	1.1628	1.325	1.5289	0.9204	0.9398	0.5323	1.5699	1.0283	0.913	1.0107	1.09	1.0931
2272	sphingomyelin (d18:1/17:0, d17:1/18:0, d19:1/16:0)	Lipid	Sphingolipid Metabolism	52615	LC/MS Pos Late	100008920	2312	717.591	121999-64-2				0.5779	1.5562	1.1461	1.0891	1.6313	1.719	0.9862	1.4533	0.6631	1.74	0.7112	0.9984	1.1371	1.0338	1.1723
2273	sphingomyelin (d18:1/18:1, d18:2/18:0)	Lipid	Sphingolipid Metabolism	37529	LC/MS Pos Late	100002106	2167	729.591	108392-10-5	6443882		HMDB12101	0.8703	1.3672	1.0333	0.9519	1.4247	1.5689	1.1196	1.2887	0.801	1.6679	0.5603	1.0888	1.0943	1.349	0.7554
2299	sphingomyelin (d18:1/19:0, d19:1/18:0)*	Lipid	Sphingolipid Metabolism	57475	LC/MS Pos Late	100015787	2330	745.622					0.3616	1.2432	1.0779	0.989	1.4748	1.2552	0.8524	1.2927	0.6044	1.3675	0.6368	0.7889	1.2323	0.8793	1.1804
2274	sphingomyelin (d18:1/20:0, d16:1/22:0)*	Lipid	Sphingolipid Metabolism	48490	LC/MS Pos Late	100006290	2685	759.638				HMDB12102	0.3591	1.0842	0.9164	0.7983	1.1165	1.1376	0.8392	1.0022	0.4941	1.229	0.5925	0.7417	0.8574	0.7841	1.0012
2275	sphingomyelin (d18:1/20:1, d18:2/20:0)*	Lipid	Sphingolipid Metabolism	48491	LC/MS Pos Late	100006292	2383	757.622	222403-67-0				0.544	1.2202	0.9249	0.6411	1.1386	1.1792	0.9402	1.1637	0.6752	1.4936	0.4177	0.8441	1.0204	1.1395	0.6454
2289	sphingomyelin (d18:1/20:2, d18:2/20:1, d16:1/22:2)*	Lipid	Sphingolipid Metabolism	57481	LC/MS Pos Late	100006293	2039	755.606					1.2768	1.1832	1.1198	1.0397	1.4421	1.6388	1.2288	1.5496	0.5089	1.6847	0.9725	1.2816	1.396	2.0054	0.7354
2276	sphingomyelin (d18:1/21:0, d17:1/22:0, d16:1/23:0)*	Lipid	Sphingolipid Metabolism	52495	LC/MS Pos Late	100009025	2793	773.653					0.4038	1.3016	0.951	1.4354	1.5938	1.5302	0.9379	1.209	0.5318	1.1783	0.8289	0.8676	1.2448	0.8408	1.1213
2277	sphingomyelin (d18:1/22:1, d18:2/22:0, d16:1/24:1)*	Lipid	Sphingolipid Metabolism	48493	LC/MS Pos Late	100006295	2666	785.653				HMDB12104	0.707	1.2082	0.8107	0.9251	1.3246	1.2613	1.0332	1.0193	0.6065	1.2868	0.7088	0.8987	1.0246	0.885	0.7046
2294	sphingomyelin (d18:1/22:2, d18:2/22:1, d16:1/24:2)*	Lipid	Sphingolipid Metabolism	57477	LC/MS Pos Late	100006296	2209	783.637					0.9936	1.3873	0.8303	0.9732	1.5791	1.4151	0.9936	1.4008	0.6525	1.5305	0.9879	1.0443	1.2648	1.3973	1.1391
2279	sphingomyelin (d18:1/24:1, d18:2/24:0)*	Lipid	Sphingolipid Metabolism	47153	LC/MS Pos Late	100005986	3033	813.684	94359-13-4			HMDB12107	0.5497	0.9969	0.7654	0.9538	1.2333	1.2018	0.8842	0.7659	0.3942	1.4049	0.8156	0.685	0.783	0.7094	0.8419
2293	sphingomyelin (d18:1/25:0, d19:0/24:1, d20:1/23:0, d19:1/24:0)*	Lipid	Sphingolipid Metabolism	57478	LC/MS Pos Late	100015792	3220	829.716					0.3971	1.5915	1.0754	2.7581	4.837	1.886	0.8409	1.1912	0.7863	2.2234	1.0916	0.9325	1.4943	0.7735	2.1442
2269	sphingomyelin (d18:2/14:0, d18:1/14:1)*	Lipid	Sphingolipid Metabolism	47154	LC/MS Pos Late	100005985	1860	673.528					1.628	1.2084	0.8394	1.1086	1.5006	1.726	1.0134	0.7457	0.7754	2.2204	0.7314	1.1974	1.1359	1.8372	0.5015
2271	sphingomyelin (d18:2/16:0, d18:1/16:1)*	Lipid	Sphingolipid Metabolism	42459	LC/MS Pos Late	100004329	2002	701.559					1.1403	1.6052	1.0117	0.928	1.3013	1.4779	1.0525	0.9474	0.7777	1.5575	0.6315	0.9883	1.1577	1.209	0.569
2298	sphingomyelin (d18:2/18:1)*	Lipid	Sphingolipid Metabolism	57474	LC/MS Pos Late	100015788	1904	727.575					1.3447	1.7733	1.3465	1.4383	1.8908	2.2365	1.616	1.6398	0.9882	2.4598	1.0118	1.4835	1.5546	1.8767	1.1249
2288	sphingomyelin (d18:2/21:0, d16:2/23:0)*	Lipid	Sphingolipid Metabolism	57480	LC/MS Pos Late	100015790	2330	771.637					0.4361	1.2843	1.071	0.8064	1.4028	1.3841	1.0007	0.9836	0.693	1.6967	0.425	0.8932	1.1553	0.8627	0.5923
2278	sphingomyelin (d18:2/23:0, d18:1/23:1, d17:1/24:1)*	Lipid	Sphingolipid Metabolism	52435	LC/MS Pos Late	100008956	2845	799.669					0.6217	1.2701	0.8158	1.048	1.5655	1.4435	1.1346	1.0148	0.5709	1.4282	0.6571	0.8181	0.9852	0.8853	0.7385
2287	sphingomyelin (d18:2/23:1)*	Lipid	Sphingolipid Metabolism	57482	LC/MS Pos Late	100015791	2315	797.653					0.6741	1.5201	0.8023	0.8924	1.6016	1.3929	1.1791	1.1659	0.8259	1.4376	0.7193	0.8173	1.2346	1.0262	0.8099
2280	sphingomyelin (d18:2/24:1, d18:1/24:2)*	Lipid	Sphingolipid Metabolism	52437	LC/MS Pos Late	100008957	2635	811.669					0.8433	1.1134	0.7899	0.8525	1.3521	1.3062	1.0171	0.9829	0.656	1.4381	0.7321	0.8537	0.9655	0.9611	0.7217
2290	sphingomyelin (d18:2/24:2)*	Lipid	Sphingolipid Metabolism	57479	LC/MS Pos Late	100015789	2215	809.653					1.0904	1.5489	0.9801	0.7631	1.642	1.4989	1.2807	1.3435	0.7771	1.7284	0.699	1.0392	1.1692	1.2614	0.7367
2283	sphingosine	Lipid	Sphingolipid Metabolism	17747	LC/MS Pos Late	297	1393	300.29	123-78-4	5353955	C00319	HMDB00252	2.9801	1.2626	1.1528	0.9977	2.5564	1.1563	0.6922	0.5932	2.1026	0.7479	1.1138	2.3387	1.0682	1.0835	0.7172
2284	sphingosine 1-phosphate	Lipid	Sphingolipid Metabolism	34445	LC/MS Pos Late	100000626	1375	380.256	26993-30-6	5283560	C06124	HMDB00277	1.4486	0.8735	0.9395	0.8986	1.4975	1.6331	1.0588	0.8971	0.9253	1.532	1.3256	1.8626	1.3947	1.0659	1.0613
3877	stachydrine	Xenobiotics	Food Component/Plant	34384	LC/MS Pos Early	100001296	1440	144.102	4136-37-2	115244	C10172	HMDB04827	0.1993	0.2139	12.247	0.3457	0.371	0.132	0.1612	0.5403	0.4399	0.2024	0.1987	0.3934	0.2585	0.2511	0.6158
1148	stearidonate (18:4n3)	Lipid	Polyunsaturated Fatty Acid (n3 and n6)	33969	LC/MS Neg	100001229	5395	275.202	111174-40-4	5312508	C16300	HMDB06547	0.4174	0.267	1.0223	0.5734	0.7156	0.5871	0.7049	0.7415	0.2038	0.4185	0.3896	0.383	0.3735	0.2966	0.379
1542	stearoyl ethanolamide	Lipid	Endocannabinoid	38625	LC/MS Pos Late	100002254	1787	328.321	111-57-9	27902		HMDB13078	1.2483	0.8344	1.12	1.4107	1.0625	1.4263	1.007	0.9168	1.0681	1.2659	1.0978	1.272	1.2218	1.1637	0.8033
2263	stearoyl sphingomyelin (d18:1/18:0)	Lipid	Sphingolipid Metabolism	19503	LC/MS Pos Late	1538	2400	731.606	85187-10-6;85187-10-6	6453725	C00550	HMDB01348	0.5194	1.3544	0.8867	0.7981	0.9607	1.0828	0.9184	1.2671	0.5891	1.204	0.6275	0.8068	0.8965	1.0257	1.2125
2214	stearoyl-arachidonoyl-glycerol (18:0/20:4) [1]*	Lipid	Diacylglycerol	57450	LC/MS Pos Late	100010949	3404	662.572					0.6656	0.4102	1.0085	2.2081	2.0963	1.3461	0.9116	0.4102	1.0946	1.5385	1.0799	0.7662	1.3191	0.9915	0.6084
1344	stearoylcarnitine (C18)	Lipid	Fatty Acid Metabolism(Acyl Carnitine)	34409	LC/MS Pos Late	100001391	1485	428.373	18822-91-8	6426855		HMDB00848	1.727	3.2667	2.198	1.7672	2.0375	2.547	1.4783	3.2416	1.0954	2.0278	0.9845	1.7082	3.4402	0.3999	0.3436
1391	stearoylcholine*	Lipid	Fatty Acid Metabolism (Acyl Choline)	57464	LC/MS Pos Late	100015759	1520	370.368					0.3899	0.2385	0.2385	1.1154	0.2385	0.2385	0.4549	0.3154	0.2385	0.2385	0.5767	0.2494	0.2385	1.5144	2.8909
1248	suberate (octanedioate)	Lipid	Fatty Acid, Dicarboxylate	15730	LC/MS Polar	100000016	2577.6	173.082	505-48-6	10457	C08278	HMDB00893	1.1033	0.5822	1.0393	0.5822	2.6447	0.5822	0.8672	1.3213	1.0758	0.7212	0.9446	0.667	1.1462	0.8274	0.5822
1350	suberoylcarnitine (C8-DC)	Lipid	Fatty Acid Metabolism(Acyl Carnitine)	52990	LC/MS Pos Early	100006627	2964	318.191					1.0232	2.4423	2.8602	0.2711	0.9825	0.2711	0.3599	1.0992	0.5649	0.3312	0.2711	0.2711	1.0327	0.2711	0.2711
1064	succinate	Energy	TCA Cycle	1437	LC/MS Polar	252	3149	117.019	110-15-6	1110	C00042	HMDB00254	1.1363	0.9163	0.9567	1.072	4.2016	1.1556	0.7695	1.2279	3.0598	1.0264	1.0015	3.3686	3.5646	1.1629	0.9493
4492	succinimide	Xenobiotics	Chemical	41888	LC/MS Polar	100003696	2155	116.035	123-56-8	11439	C07273		0.7501	0.7227	1.0609	0.8191	0.7967	0.661	0.9191	0.9907	0.6479	0.9721	0.8351	0.7928	0.9472	0.9523	0.8698
1063	succinylcarnitine (C4-DC)	Energy	TCA Cycle	37058	LC/MS Pos Early	100001948	2291	262.129	256928-74-2	71464481		HMDB61717	1.1163	1.0732	0.9032	1.0051	3.3798	0.9852	1.0938	0.5283	1.8236	1.5046	1.2188	1.4919	0.8724	0.9949	0.5283
958	sucrose	Carbohydrate	Disaccharides and Oligosaccharides	1519	LC/MS Polar	935	3092	387.114	57-50-1	5988	C00089	HMDB00258	0.7626	1.4114	0.4065	0.4065	0.6272	0.4071	1.4613	0.4065	0.4065	3.3626	0.8451	1.1616	0.8583	1	1.0612
4388	sulfate*	Xenobiotics	Chemical	46960	LC/MS Neg	100002528	616	96.9601	14808-79-8	1118	C00059	HMDB01448	0.8904	0.7851	0.8694	0.7984	0.9972	0.9034	0.9406	1.1126	0.9076	1.007	0.8481	1.1002	0.9245	1.0028	1.1153
3884	tartarate	Xenobiotics	Food Component/Plant	15336	LC/MS Neg	100000295	615.3	149.009	87-69-4;6106-24-7	444305	C00898	HMDB00956	1.0073	0.9533	1.1885	0.7286	1.0532	0.7443	0.9054	0.9432	0.8115	0.8253	1.0875	0.3277	1.003	0.543	0.8103
4000	tartronate (hydroxymalonate)	Xenobiotics	Bacterial/Fungal	20693	LC/MS Neg	100000840	610	118.999	80-69-3	45	C02287	HMDB35227	1.0275	0.8922	1.1485	1.057	0.4354	0.4993	0.9868	0.7788	0.8249	1.1749	0.9524	0.8674	0.796	0.6219	1.1745
337	taurine	Amino Acid	Methionine, Cysteine, SAM and Taurine Metabolism	2125	LC/MS Neg	512	690	124.007	107-35-7	1123	C00245	HMDB00251	1.6817	1.2069	1.254	1.3302	2.3989	1.2712	1.4575	1.046	1.7082	0.9961	1.1175	1.6535	1.2169	1.0395	1.1698
2585	tauro-beta-muricholate	Lipid	Primary Bile Acid Metabolism	33983	LC/MS Neg	100001250	4774	514.284	25696-60-0	168408		HMDB00932	0.1481	0.7097	0.1481	0.1481	0.1481	0.2743	0.1481	1.2828	0.2818	0.2292	1.4043	0.1481	0.1481	1.9382	6.8015
2581	taurochenodeoxycholate	Lipid	Primary Bile Acid Metabolism	18494	LC/MS Neg	1629	5250	498.289	6009-98-9	387316	C05465	HMDB00951	4.4746	2.3975	0.7181	0.9476	1.0106	0.8088	0.4734	2.371	2.5339	0.5907	1.7932	0.4082	0.1011	7.329	51.2536
2578	taurocholate	Lipid	Primary Bile Acid Metabolism	18497	LC/MS Neg	1648	5150	514.284	145-42-6	6675	C05122	HMDB00036	5.712	1.3769	0.9174	0.1083	1.3739	0.4912	0.2044	4.5241	1.2876	0.6174	0.3305	0.3564	0.1083	6.7095	315.484
2625	taurocholenate sulfate	Lipid	Secondary Bile Acid Metabolism	32807	LC/MS Neg	100001990	4750	279.614					1.4927	1.4567	1.2047	1.0828	0.9515	1.573	1.024	0.9389	2.0689	1.2791	0.9937	1.7984	0.7408	0.9554	0.5316
2596	taurodeoxycholate	Lipid	Secondary Bile Acid Metabolism	12261	LC/MS Neg	1668	5257.4	498.289	207737-97-1	2733768	C05463	HMDB00896	4.5113	2.1977	0.1865	1.229	1.9377	0.8387	0.2143	2.299	1.6761	0.8674	1.171	1.0444	0.108	8.9002	16.1217
2602	taurolithocholate	Lipid	Secondary Bile Acid Metabolism	31889	LC/MS Neg	100001065	5345	482.295	516-90-5	10595	C02592	HMDB00722	3.4183	1.1817	0.1	1.8318	1.3532	2.041	0.4429	2.3322	1.862	0.7203	1.5247	0.9831	0.1884	3.0025	4.4674
2603	taurolithocholate 3-sulfate	Lipid	Secondary Bile Acid Metabolism	36850	LC/MS Neg	100001658	5026.7	280.622	64936-83-0	440071	C03642	HMDB02580	2.0919	1.7947	0.5388	2.876	1.3683	2.3412	0.5883	1.0201	1.4845	1.0136	1.8633	1.5881	0.6658	1.0301	0.8246
2608	tauroursodeoxycholate	Lipid	Secondary Bile Acid Metabolism	39378	LC/MS Neg	100002912	5025	498.289	14605-22-2	9848818		HMDB00874	3.2423	1	0.292	0.292	0.292	0.292	0.292	1.0613	0.5465	0.292	0.8949	0.292	0.292	4.1874	22.0031
3439	thiamin (Vitamin B1)	Cofactors and Vitamins	Thiamine Metabolism	5341	LC/MS Pos Early	873	3050	265.112	59-43-8	1130	C00378	HMDB00235	0.5383	0.5383	0.5383	0.5383	7.1342	1.0261	0.5383	0.5383	7.6078	0.6581	1.1187	0.7716	1.5537	0.5383	0.5383
4526	thioproline	Xenobiotics	Chemical	53231	LC/MS Pos Early	100009232	1250	134.027	34592-47-4	93176			0.6895	0.8941	0.5534	0.9925	2.9057	1.5234	1.1396	1.1641	1.8581	1.391	1.1281	1.1205	1.7336	0.9988	0.8185
3387	threonate	Cofactors and Vitamins	Ascorbate and Aldarate Metabolism	27738	LC/MS Polar	100001022	2384	135.03	70753-61-6	151152	C01620	HMDB00943	1.3427	0.767	1.2391	1.2145	0.7539	0.8828	1.0675	0.7946	0.7115	1.8083	1.0049	1.0107	1.2105	0.737	1.285
16	threonine	Amino Acid	Glycine, Serine and Threonine Metabolism	1284	LC/MS Pos Early	564	1514	120.066	72-19-5	6288	C00188	HMDB00167	0.9948	1.1753	0.6059	1.2084	0.853	1.1159	1.4469	1.129	1.4668	1.3214	1.0945	1.2862	1.2075	1.0303	0.8668
3335	thymidine	Nucleotide	Pyrimidine Metabolism, Thymine containing	2183	LC/MS Neg	872	1963.7	241.083	50-89-5	5789	C00214	HMDB00273	0.9289	0.9386	0.5981	0.8144	0.2659	0.5583	0.8701	1.0311	1.9486	1.0102	1.0561	0.9312	1.4735	1.1818	1.2134
3336	thymine	Nucleotide	Pyrimidine Metabolism, Thymine containing	604	LC/MS Neg	882	1654	125.036	65-71-4	1135	C00178	HMDB00262	1.0243	0.8412	1.1812	0.5029	1.4853	1.0144	0.9028	0.5845	3.3476	1.0628	0.3674	1.0541	1.1895	1.69	1.1385
3887	thymol sulfate	Xenobiotics	Food Component/Plant	36095	LC/MS Neg	100001757	4410	229.054	89-83-8		C09908	HMDB01878	0.2525	0.2525	0.2525	0.2525	0.2525	0.2525	0.2525	0.2525	0.2525	0.2525	0.2525	0.2525	0.2525	0.2525	0.2525
191	thyroxine	Amino Acid	Tyrosine Metabolism	2761	LC/MS Neg	1094	4808	775.679	51-48-9	5819	C01829	HMDB01918	0.9988	0.9029	1.4436	0.8968	0.4904	1.0327	0.8034	1.1708	0.7421	0.8582	0.6618	0.8003	1.1765	0.6467	0.9426
285	tigloylglycine	Amino Acid	Leucine, Isoleucine and Valine Metabolism	1598	LC/MS Pos Early	1161	1926	158.081	35842-45-6	6441567		HMDB00959	0.9805	0.5625	1.5273	1	2.3178	1.1847	0.8978	1.0274	0.5701	0.9454	1.4088	0.6405	0.5321	0.6	0.3053
284	tiglylcarnitine (C5:1-DC)	Amino Acid	Leucine, Isoleucine and Valine Metabolism	35428	LC/MS Pos Early	100001597	2962	244.154	64191-86-2	22833596		HMDB02366	1.2059	0.9161	0.648	1.9811	1.9723	1.431	1.1414	1.1071	2.0496	1.7056	1.1928	1.7566	0.9757	0.9488	0.5269
69	trans-urocanate	Amino Acid	Histidine Metabolism	607	LC/MS Pos Early	537	2285	139.05	104-98-3	736715	C00785	HMDB00301	1.6567	1.3606	0.792	0.8903	1.9154	0.7695	1.1753	0.8634	0.4895	0.9102	0.8698	1.7854	1.1065	0.6626	1.5132
2265	tricosanoyl sphingomyelin (d18:1/23:0)*	Lipid	Sphingolipid Metabolism	52436	LC/MS Pos Late	100008955	3200	801.684				HMDB12105	0.4436	1.1529	0.7955	1.0663	1.3259	1.1757	0.8663	0.9974	0.415	1.0774	0.6897	0.6464	0.7858	0.7544	0.9934
3364	trigonelline (N'-methylnicotinate)	Cofactors and Vitamins	Nicotinate and Nicotinamide Metabolism	32401	LC/MS Pos Early	100001092	1388	138.055	535-83-1	5570	C01004	HMDB00875	0.0768	0.1479	0.2164	0.438	0.1803	0.1322	0.0648	0.0421	0.0421	0.5841	0.0421	0.0897	0.147	0.0421	0.7896
1606	trimethylamine N-oxide	Lipid	Phospholipid Metabolism	40406	LC/MS Pos Early	100003397	2100	76.0757	1184-78-7	1145	C01104	HMDB00925	1.221	0.4801	2.953	1.2837	0.6184	0.9209	0.9188	0.9981	0.7257	2.0556	1.0019	1.1916	0.6514	0.5551	0.6684
195	tryptophan	Amino Acid	Tryptophan Metabolism	54	LC/MS Pos Early	565	2986	205.097	73-22-3	6305	C00078	HMDB00929	1.2352	0.9526	0.781	1.2576	1.0333	1.1597	1.0654	1.095	0.7971	1.3136	1.1591	1.0194	1.0824	1.1531	1.1234
204	tryptophan betaine	Amino Acid	Tryptophan Metabolism	37097	LC/MS Pos Early	100001743	2673	247.144	20671-76-5	442106	C09213	HMDB61115	0.059	0.059	0.059	0.059	0.059	0.059	0.059	0.059	0.059	0.059	0.059	0.059	0.059	0.059	0.059
174	tyramine O-sulfate	Amino Acid	Tyrosine Metabolism	48408	LC/MS Neg	100006092	1565	216.034	30223-92-8	153005		HMDB06409	0.7358	0.3506	1.1586	0.9968	1.7784	1.2122	0.5044	0.7666	0.8117	1.1237	1.1587	1.2538	1.0032	0.8947	1.3963
123	tyrosine	Amino Acid	Tyrosine Metabolism	1299	LC/MS Pos Early	815	2430	182.081	60-18-4	6057	C00082	HMDB00158	1.0057	0.9318	0.8985	1.6503	1.3561	1.1906	0.9264	1.3456	1.1988	1.5401	1.3567	1.2098	1.2229	0.8839	1.1396
3289	uracil	Nucleotide	Pyrimidine Metabolism, Uracil containing	605	LC/MS Polar	825	1089.7	111.02	66-22-8	1174	C00106	HMDB00300	1.0073	0.4591	1.1907	0.8512	1.7268	1.2675	0.9927	0.857	2.5474	1.4239	0.8459	1.091	1.4896	0.7172	1.0515
3209	urate	Nucleotide	Purine Metabolism, (Hypo)Xanthine/Inosine containing	1604	LC/MS Neg	1134	757.1	167.021	69-93-2;120K5305	1175	C00366	HMDB00289	0.8159	0.7131	0.8745	1.2927	6.4778	1.3451	0.9606	1.0601	4.0074	1.16	1.0332	3.5766	5.6407	3.6554	0.7965
346	urea	Amino Acid	Urea cycle; Arginine and Proline Metabolism	1670	LC/MS Pos Early	533	700	121.072	57-13-6	1176	C00086	HMDB00294	0.9601	1.0312	1.3693	0.9756	1.2947	1.351	0.8038	1.1012	0.9779	1.2631	1.1889	1.5407	0.6616	0.892	0.9865
3288	uridine	Nucleotide	Pyrimidine Metabolism, Uracil containing	606	LC/MS Neg	535	1457.6	243.062	58-96-8	6029	C00299	HMDB00296	1.1324	1.0109	1.0564	0.9989	1.0018	1.2164	0.975	0.9564	1.2043	1.0396	1.1366	1.2373	0.9291	0.7695	0.8616
2605	ursodeoxycholate	Lipid	Secondary Bile Acid Metabolism	1605	LC/MS Neg	1135	5055	391.285	128-13-2	31401	C07880	HMDB00946	2.4911	0.7471	0.6509	1.2445	0.6896	2.7477	0.2824	4.6351	0.798	3.0052	10.3135	0.1468	1.4515	0.8989	5.7897
1095	valerate	Lipid	Short Chain Fatty Acid	33443	LC/MS Neg	1136	1718	101.061	109-52-4	7991	C00803	HMDB00892	0.9568	1.1005	0.5866	1.0084	1.3503	1.2188	0.9135	0.7665	1.4467	0.9582	0.9441	0.9993	1.1611	1.0007	1.4798
296	valine	Amino Acid	Leucine, Isoleucine and Valine Metabolism	1649	LC/MS Pos Early	566	2479	118.086	72-18-4	6287	C00183	HMDB00883	1.4919	1.1209	0.9067	1.1647	0.9742	1.0962	1.066	0.9953	1.2238	1.305	1.1422	1.0852	0.8484	1.1552	0.7447
784	valylglycine	Peptide	Dipeptide	40475	LC/MS Neg	100003641	1506	173.093	686-43-1	136487		HMDB29127	0.6232	0.4232	1.1563	1.1746	0.6233	1.3247	0.6177	0.6176	1.1577	1.0345	1.2285	1.0742	1.0852	0.1957	0.5768
148	vanillactate	Amino Acid	Tyrosine Metabolism	54910	LC/MS Neg	100006129	1625	211.061	2475-56-1	160637		HMDB00913	1.2537	0.6024	1.0885	0.7414	2.1423	1.1491	0.8092	0.3683	1.7384	0.9707	0.9844	1.0553	1.0555	0.8187	0.7976
149	vanillylmandelate (VMA)	Amino Acid	Tyrosine Metabolism	1567	LC/MS Neg	1111	941	197.046	55-10-7	1245	C05584	HMDB00291	0.1758	1	1.5762	2.1572	4.6314	1.5947	0.8059	1.2363	3.6382	0.9821	1.8437	1.9153	2.0431	0.8345	0.1758
3201	xanthine	Nucleotide	Purine Metabolism, (Hypo)Xanthine/Inosine containing	3147	LC/MS Polar	1004	2023	151.026	69-89-6	1188	C00385	HMDB00292	1.4199	1.057	0.6476	1.744	3.9837	1.8508	1.4413	0.7867	1.8053	1.7269	1.0893	1.2901	1.7465	0.943	0.8802
3203	xanthosine	Nucleotide	Purine Metabolism, (Hypo)Xanthine/Inosine containing	15136	LC/MS Pos Early	100000299	1275	285.083	146-80-5	64959	C01762	HMDB00299	1.6589	0.6321	1.4625	1.6046	3.9123	1.3637	0.5061	0.6539	2.7863	0.5061	1.0867	2.8262	0.9095	1.1984	0.6629
216	xanthurenate	Amino Acid	Tryptophan Metabolism	15679	LC/MS Pos Early	100000015	2236	206.045	59-007	5699	C02470	HMDB00881	1	0.9466	0.3537	1.1747	1.397	1.5283	0.4392	2.2129	1.1311	2.7609	0.4816	3.5249	0.6405	1.7596	0.9933

## Sheet: Pathway Heat Map
	Wake Forest University - WAKE-01-16VW Mediterranean and Western diets; monkey plasma
	Heat map of statistically significant biochemicals profiled in this study. Red and green shaded cells indicate p≤0.05 (red indicates that the mean values are significantly higher for that comparison; green values significantly lower). Light red and light green shaded cells indicate 0.05<p<0.10 (light red indicates that the mean values trend higher for that comparison; light green values trend low…										Fold of Change		Statistical Values
											Welch's t-Test		Welch's t-Test			Mean Values			% Filled Values
											High		High			P COPRI HIGH	P COPRI LOW		CHOW	MED	WEST	5 CO	6 CO	7 CO	8 CO		Super Pathway	Sub Pathway	Chemical ID	CAS	RI	Mass
										X		X	Low		X
	Pathway Sort Order	Super Pathway	Sub Pathway	Biochemical Name	Platform	Comp ID	KEGG	HMDB	PUBCHEM	X	Low	X	p-value	q-value	X			X								X
	1	Amino Acid	Glycine, Serine and Threonine Metabolism	glycine	LC/MS pos early	58	C00037	HMDB0000123	750		1.01		0.8848	0.7848		0.965	0.9514		100	100	100	100	100	100	100		Amino Acid	Glycine, Serine and Threonine Metabolism	340	56-40-6	1375	76.0393
	2			N-acetylglycine	LC/MS pos early	27710		HMDB0000532	10972		2.61		0.0463	0.5201		2.4812	0.9506		100	100	100	100	100	100	100		Amino Acid	Glycine, Serine and Threonine Metabolism	100001006	543-24-8	826	118.05
	5			sarcosine	LC/MS pos early	1516	C00213	HMDB0000271	1088		0.83		0.1561	0.5782		0.9336	1.1277		100	100	100	100	100	100	100		Amino Acid	Glycine, Serine and Threonine Metabolism	1023	107-97-1	1280	90.055
	6			dimethylglycine	LC/MS pos early	5086	C03626	HMDB0000092	673		1.3		0.2291	0.5979		0.9655	0.7424		100	100	100	100	100	100	100		Amino Acid	Glycine, Serine and Threonine Metabolism	806	1118-68-9	1104	104.071
	7			betaine	LC/MS pos early	3141	C00719	HMDB0000043	247		1.14		0.2931	0.6115		1.0011	0.8811		100	100	100	100	100	100	100		Amino Acid	Glycine, Serine and Threonine Metabolism	799	107-43-7	1064	118.086
	10			serine	LC/MS pos early	1648	C00065	HMDB0000187	5951		0.96		0.5978	0.6771		0.9417	0.978		100	100	100	100	100	100	100		Amino Acid	Glycine, Serine and Threonine Metabolism	503	56-45-1	1239	106.05
	11			N-acetylserine	LC/MS polar	37076		HMDB0002931	65249		1.05		0.661	0.7122		1.1349	1.0772		100	100	100	100	100	100	100		Amino Acid	Glycine, Serine and Threonine Metabolism	100001851	97-14-3	2000	146.046
	16			2-methylserine	LC/MS pos early	53229	C02115		94309		0.81		0.1347	0.5782		0.9557	1.1834		100	100	100	100	100	100	100		Amino Acid	Glycine, Serine and Threonine Metabolism	100009246		1652	120.066
	17			threonine	LC/MS pos early	1284	C00188	HMDB0000167	6288		0.9		0.3417	0.6276		1.0637	1.1848		100	100	100	100	100	100	100		Amino Acid	Glycine, Serine and Threonine Metabolism	564	72-19-5	1514	120.066
	18			N-acetylthreonine	LC/MS neg	33939		HMDB0062557	152204		0.87		0.1749	0.583		1.0557	1.2113		100	100	100	100	100	100	100		Amino Acid	Glycine, Serine and Threonine Metabolism	100001274	17093-74-2	821.6	160.062
	29		Alanine and Aspartate Metabolism	alanine	LC/MS pos early	1126	C00041	HMDB0000161	5950		0.81		0.1059	0.5782		1.1795	1.4586		100	100	100	100	100	100	100		Amino Acid	Alanine and Aspartate Metabolism	811	56-41-7	1700	90.055
	31			N-acetylalanine	LC/MS neg	1585	C02847	HMDB0000766	88064		0.89		0.325	0.6115		1.0707	1.2073		100	100	100	100	100	100	100		Amino Acid	Alanine and Aspartate Metabolism	1110	97-69-8	861	130.051
	36			aspartate	LC/MS pos early	443	C00049	HMDB0000191	5960		0.68		0.0909	0.5782		0.9773	1.4366		100	100	100	100	100	100	100		Amino Acid	Alanine and Aspartate Metabolism	234	56-84-8	1165	134.045
	37			N-acetylaspartate (NAA)	LC/MS polar	22185	C01042	HMDB0000812	65065		0.75		0.1982	0.583		1.2208	1.6221		100	100	100	100	100	100	100		Amino Acid	Alanine and Aspartate Metabolism	100000787	997-55-7;997-55-7	3143	174.041
	40			asparagine	LC/MS pos early	512	C00152	HMDB0000168	6267		1.05		0.4116	0.637		1.0503	0.9961		100	100	100	100	100	100	100		Amino Acid	Alanine and Aspartate Metabolism	917	70-47-3	1225	133.061
	44		Glutamate Metabolism	glutamate	LC/MS pos early	57	C00025 C00217	HMDB0000148	33032		0.75		0.0159	0.5201		0.8977	1.1958		100	100	100	100	100	100	100		Amino Acid	Glutamate Metabolism	561	56-86-0	1500	148.06
	45			glutamine	LC/MS pos early	53	C00064	HMDB0000641	5961		0.96		0.4964	0.6524		0.9378	0.9729		100	100	100	100	100	100	100		Amino Acid	Glutamate Metabolism	563	56-85-9	1291	147.076
	47			N-acetylglutamate	LC/MS polar	15720	C00624	HMDB0001138	70914		0.82		0.4273	0.6413		1.3076	1.6011		100	100	100	100	100	100	100		Amino Acid	Glutamate Metabolism	100000282	5817-08-03	3106	188.056
	48			N-acetylglutamine	LC/MS neg	33943	C02716	HMDB0006029	182230		1		0.6886	0.7254		0.8278	0.8299		100	100	90	91	100	90	100		Amino Acid	Glutamate Metabolism	100001253	2490-97-3	771	187.072
	51			4-hydroxyglutamate	LC/MS pos early	40499	C03079	HMDB0001344	439902		0.98		0.964	0.7946		1.0398	1.0638		67	75	71	55	83	90	70		Amino Acid	Glutamate Metabolism	100002544	2485-33-8	1141	164.055
	55			pyroglutamine*	LC/MS pos early	46225		HMDB0062558	134508		1.18		0.7254	0.7386		1.4339	1.2172		100	100	100	100	100	100	100		Amino Acid	Glutamate Metabolism	100001540	2353-44-8	1900	129.066
	56			N-acetyl-aspartyl-glutamate (NAAG)	LC/MS pos early	35665	C12270	HMDB0001067	188803		0.82		0.4099	0.637		0.9813	1.1922		67	94	95	100	83	90	100		Amino Acid	Glutamate Metabolism	100001612	3106-85-2	1035	305.098
	57			beta-citrylglutamate	LC/MS pos early	54923	C20775		189741		0.5		0.3035	0.6115		1.5203	3.0492		33	100	100	100	100	100	100		Amino Acid	Glutamate Metabolism	100003271	73590-26-8	900	322.077
	59			carboxyethyl-GABA	LC/MS pos early	40007		HMDB0002201	2572		0.82		0.5129	0.6627		1.2373	1.5124		100	100	100	100	100	100	100		Amino Acid	Glutamate Metabolism	100003260	4386-03-02	2085	176.092
	61			2-pyrrolidinone	LC/MS pos early	31675		HMDB0002039	12025		1.02		0.9091	0.7848		1.2638	1.2363		100	100	100	100	100	100	100		Amino Acid	Glutamate Metabolism	100001081	616-45-5	1262	86.06
	63			S-1-pyrroline-5-carboxylate	LC/MS pos early	42370	C04322	HMDB0001301	11966181		1.67		0.2384	0.5981		1.1776	0.7043		100	100	100	100	100	100	100		Amino Acid	Glutamate Metabolism	35	2906-39-0	1528	114.055
	64			citramalate	LC/MS polar	22158	C00815	HMDB0000426	1081		0.97		0.8647	0.7838		1.3553	1.3946		100	100	95	100	100	90	100		Amino Acid	Glutamate Metabolism	100000998	6236-10-08	3201	147.03
	70		Histidine Metabolism	histidine	LC/MS neg	59	C00135	HMDB0000177	6274		0.98		0.8375	0.7726		0.9872	1.0091		100	100	100	100	100	100	100		Amino Acid	Histidine Metabolism	355	5934-29-2	755.9	154.062
	71			1-methylhistidine	LC/MS pos early	30460	C01152	HMDB0000001	92105		1.02		0.8772	0.7848		0.9709	0.9506		100	100	100	100	100	100	100		Amino Acid	Histidine Metabolism	100001051	332-80-9	2755	170.092
	72			3-methylhistidine	LC/MS neg	15677	C01152	HMDB0000479	64969		1.08		0.8141	0.7678		0.9547	0.8835		100	100	100	100	100	100	100		Amino Acid	Histidine Metabolism	100000042	368-16-1	906.3	168.078
	73			N-acetylhistidine	LC/MS neg	33946	C02997	HMDB0032055	75619		1.23		0.2418	0.5981		1.0684	0.8652		100	100	100	100	100	100	100		Amino Acid	Histidine Metabolism	100001293	39145-52-3	900	196.073
	76			N-acetyl-1-methylhistidine*	LC/MS pos early	43255			53859791		0.87		0.952	0.7933		0.9935	1.1466		100	100	100	100	100	100	100		Amino Acid	Histidine Metabolism	100004299		2100	212.103
	77			hydantoin-5-propionate	LC/MS polar	40473	C05565	HMDB0001212	782		0.69		0.1467	0.5782		1.083	1.5686		100	63	95	100	50	90	70		Amino Acid	Histidine Metabolism	100002514	5624-26-0	2080	171.041
	78			trans-urocanate	LC/MS pos early	607	C00785	HMDB0000301	736715		1.01		0.8319	0.7726		1.1217	1.1123		100	100	100	100	100	100	100		Amino Acid	Histidine Metabolism	537	104-98-3	2285	139.05
	79			cis-urocanate	LC/MS neg	40410		HMDB0034174	1549103		0.92		0.5098	0.6618		0.9184	0.9974		100	100	100	100	100	100	100		Amino Acid	Histidine Metabolism	100003425	7699-35-6	1200	137.036
	80			imidazole propionate	LC/MS pos early	40730		HMDB0002271	70630		1.05		0.9245	0.7855		0.7546	0.7218		100	100	100	100	100	100	100		Amino Acid	Histidine Metabolism	100003434	1074-59-5	2263	141.066
	81			formiminoglutamate	LC/MS pos early	43493	C00439	HMDB0000854	439233		0.91		0.2594	0.6091		1.5986	1.7598		100	100	100	100	100	100	100		Amino Acid	Histidine Metabolism	100002500	816-90-0	1880	175.071
	82			imidazole lactate	LC/MS pos early	15716	C05568	HMDB0002320	793		0.95		0.5426	0.6669		0.944	0.989		100	100	100	100	100	100	100		Amino Acid	Histidine Metabolism	100000263	14403-45-3	2040	157.061
	83			carnosine	LC/MS pos early	1768	C00386	HMDB0000033	439224		0.65		0.9389	0.7897		1.0618	1.6453		100	100	100	100	100	100	100		Amino Acid	Histidine Metabolism	249	305-84-0	2942	227.114
	85			N-acetylcarnosine	LC/MS neg	43488		HMDB0012881	9903482		0.85		0.3009	0.6115		1.265	1.497		100	100	100	100	100	100	100		Amino Acid	Histidine Metabolism	100004046	56353-15-2	1235	267.11
	86			anserine	LC/MS pos early	15747	C01262	HMDB0000194	112072		0.7		0.5351	0.6669		1.2841	1.8244		100	100	100	100	100	100	100		Amino Acid	Histidine Metabolism	100000044	10030-52-1	2924	241.13
	90			1-methyl-4-imidazoleacetate	LC/MS pos early	32350	C05828	HMDB0002820	75810		1.2		0.2613	0.6091		0.992	0.8273		100	100	100	100	100	100	100		Amino Acid	Histidine Metabolism	100001208	2625-49-2	2064	141.066
	100			N-acetylhistamine	LC/MS pos early	48679	C05135	HMDB0013253	69602		1.64		0.2055	0.583		0.2302	0.1402		67	100	10	18	100	0	100		Amino Acid	Histidine Metabolism	100006123	673-49-4	2287	154.097
	104		Lysine Metabolism	lysine	LC/MS pos early	1301	C00047 C00739	HMDB0003405	5962		0.99		0.8973	0.7848		1.128	1.1339		100	100	100	100	100	100	100		Amino Acid	Lysine Metabolism	407	56-87-1	2850	147.113
	106			N6-acetyllysine	LC/MS polar	36752	C02727	HMDB0000206	92832		1.13		0.3459	0.6276		1.0437	0.9255		100	100	100	100	100	100	100		Amino Acid	Lysine Metabolism	100001734	692-04-6	2612.6	187.109
	115			N6,N6,N6-trimethyllysine	LC/MS pos early	1498	C03793	HMDB0001325	440120		0.75		0.1568	0.5782		0.9378	1.2514		100	100	100	100	100	100	100		Amino Acid	Lysine Metabolism	189	23284-33-5	2825	189.16
	118			5-hydroxylysine	LC/MS pos early	15685	C16741	HMDB0000450	3032849		0.91		0.3916	0.637		0.9619	1.0616		100	100	100	100	100	100	100		Amino Acid	Lysine Metabolism	100000054	13204-98-3	2790	163.108
	122			2-aminoadipate	LC/MS pos early	6146	C00956	HMDB0000510	92136		0.73		0.2771	0.6091		1.7987	2.4522		100	100	100	100	100	100	100		Amino Acid	Lysine Metabolism	381	542-32-5;1118-90-7	1912	162.076
	124			2-oxoadipate	LC/MS polar	38347	C00322	HMDB0000225	71		0.61		0.2457	0.5992		1.6754	2.7506		100	88	100	100	83	100	90		Amino Acid	Lysine Metabolism	92	3184-35-8	2635	159.03
	126			glutarylcarnitine (C5-DC)	LC/MS pos early	44664		HMDB0013130	71317118		0.75		0.4705	0.6524		1.0678	1.4181		33	44	81	91	50	70	40		Amino Acid	Lysine Metabolism	100001593	102636-82-8	2393	276.144
	130			pipecolate	LC/MS pos early	1444	C00408	HMDB0000070	849		1.33		0.4416	0.6515		0.7845	0.5909		100	100	100	100	100	100	100		Amino Acid	Lysine Metabolism	1025	4043-87-2	2200	130.086
	132			6-oxopiperidine-2-carboxylate	LC/MS neg	43231		HMDB0061705	3014237		0.73		0.2042	0.583		1.077	1.466		100	100	100	100	100	100	100		Amino Acid	Lysine Metabolism	100004499	34622-39-4	965	142.051
	135			5-aminovalerate	LC/MS pos early	18319	C00431	HMDB0003355	138		1.32		0.2203	0.5836		1.0219	0.7737		100	100	100	100	100	100	100		Amino Acid	Lysine Metabolism	100000454	660-88-8	2220	118.086
	137			N,N,N-trimethyl-5-aminovalerate	LC/MS pos early	57687			14274897		0.97		0.5708	0.6707		0.6849	0.7028		100	100	100	100	100	100	100		Amino Acid	Lysine Metabolism	100015962		2186	160.133
	139		Phenylalanine Metabolism	phenylalanine	LC/MS pos early	64	C00079	HMDB0000159	6140		0.99		0.9054	0.7848		1.0116	1.0192		100	100	100	100	100	100	100		Amino Acid	Phenylalanine Metabolism	460	63-91-2	2878	166.086
	140			N-acetylphenylalanine	LC/MS neg	33950	C03519	HMDB0000512	74839		0.93		0.4371	0.6504		1.0493	1.1325		100	100	100	100	100	100	100		Amino Acid	Phenylalanine Metabolism	100001256	2018-61-3	2597	206.082
	149			phenylpyruvate	LC/MS neg	566	C00166	HMDB0000205	997		0.97		0.9349	0.7897		1.0016	1.0326		67	88	95	91	83	100	90		Amino Acid	Phenylalanine Metabolism	241	156-06-9	2515	163.04
	150			phenyllactate (PLA)	LC/MS neg	22130	C05607	HMDB0000779 HMDB0000563	3848		0.65		0.0032	0.2083		0.8526	1.3089		100	100	100	100	100	100	100		Amino Acid	Phenylalanine Metabolism	100000774	828-01-3	2208	165.056
	154			phenylacetate	LC/MS neg	15958	C07086	HMDB0000209	999		0.71		0.0341	0.5201		0.764	1.0723		100	100	100	100	100	100	100		Amino Acid	Phenylalanine Metabolism	100000011	103-82-2	2150	135.045
	155			2-hydroxyphenylacetate	LC/MS polar	1432	C05852	HMDB0000669	11970		1.12		0.9372	0.7897		0.7039	0.6281		67	88	52	36	83	70	90		Amino Acid	Phenylalanine Metabolism	235	614-75-5	858.6	151.04
	158			4-hydroxyphenylacetate	LC/MS neg	541	C00642	HMDB0000020	127		0.84		0.6157	0.6863		1.1492	1.3683		67	69	76	82	67	70	70		Amino Acid	Phenylalanine Metabolism	144	156-38-7	1361	151.04
	161		Tyrosine Metabolism	tyrosine	LC/MS pos early	1299	C00082	HMDB0000158	6057		0.95		0.5549	0.6707		1.1603	1.2249		100	100	100	100	100	100	100		Amino Acid	Tyrosine Metabolism	815	60-18-4	2430	182.081
	162			N-acetyltyrosine	LC/MS neg	32390		HMDB0000866	68310		0.97		0.7155	0.7377		1.0505	1.0803		100	94	95	91	100	100	90		Amino Acid	Tyrosine Metabolism	100001104	537-55-3	1680	222.077
	174			4-hydroxyphenylpyruvate	LC/MS neg	1669	C01179	HMDB0000707	979		0.71		0.2356	0.5981		1.4349	2.013		100	100	100	100	100	100	100		Amino Acid	Tyrosine Metabolism	1141	156-39-8	1690	179.035
	180			3-(4-hydroxyphenyl)lactate	LC/MS neg	32197	C03672	HMDB0000755	9378		0.8		0.1115	0.5782		1.2279	1.5306		100	100	100	100	100	100	100		Amino Acid	Tyrosine Metabolism	240	6482-98-0	1379	181.051
	189			phenol sulfate	LC/MS neg	32553	C02180	HMDB0060015	74426		0.87		0.4642	0.6524		1.1732	1.3481		100	100	100	100	100	100	100		Amino Acid	Tyrosine Metabolism	100001510	937-34-8	2156	172.991
	200			vanillactate	LC/MS neg	54910		HMDB0000913	160637		0.63		0.0267	0.5201		0.816	1.2925		67	56	95	100	83	90	40		Amino Acid	Tyrosine Metabolism	100006129	2475-56-1	1625	211.061
	201			vanillylmandelate (VMA)	LC/MS neg	1567	C05584	HMDB0000291	1245		0.7		0.7488	0.7474		1.3673	1.9531		100	88	95	100	83	90	90		Amino Acid	Tyrosine Metabolism	1111	55-10-7	941	197.046
	203			3-methoxytyrosine	LC/MS pos early	12017		HMDB0001434	9307		1.2		0.2896	0.6115		1.273	1.0635		100	100	100	100	100	100	100		Amino Acid	Tyrosine Metabolism	1342	300-48-1	2555	212.092
	205			3-methoxytyramine sulfate	LC/MS neg	44618			54133459		0.8		0.0923	0.5782		1.0846	1.3551		100	88	100	100	100	100	80		Amino Acid	Tyrosine Metabolism	100004634		1722	246.044
	218			gentisate	LC/MS polar	18280	C00628	HMDB0000152	3469		1.07		0.7202	0.7377		0.4565	0.4265		100	100	57	45	100	70	100		Amino Acid	Tyrosine Metabolism	100000447	490-79-9	905	153.019
	222			dopamine 4-sulfate	LC/MS neg	48406	C13691	HMDB0004148	68517194		0.8		0.1945	0.583		0.9359	1.1771		100	100	100	100	100	100	100		Amino Acid	Tyrosine Metabolism	100006360		1511	232.028
	223			dopamine 3-O-sulfate	LC/MS neg	48407	C13690	HMDB0006275	122136		0.77		0.1498	0.5782		0.8219	1.067		33	56	81	82	67	80	50		Amino Acid	Tyrosine Metabolism	100006361		1556.2	232.028
	224			p-cresol glucuronide*	LC/MS neg	48841		HMDB0011686	154035		1.03		0.4824	0.6524		0.9645	0.9406		100	100	100	100	100	100	100		Amino Acid	Tyrosine Metabolism	100006191	17680-99-8	2420	283.082
	225			tyramine O-sulfate	LC/MS neg	48408		HMDB0006409	153005		0.93		0.7668	0.7503		0.9776	1.0464		100	100	100	100	100	100	100		Amino Acid	Tyrosine Metabolism	100006092	30223-92-8	1565	216.034
	226			N-formylphenylalanine	LC/MS neg	48433		HMDB0240317	7064571;759256		1.01		0.8471	0.7748		1.0712	1.0623		100	100	100	100	100	100	100		Amino Acid	Tyrosine Metabolism	100006056	13200-85-6	2360	192.067
	244			thyroxine	LC/MS neg	2761	C01829	HMDB0000248	5819		1.25		0.1163	0.5782		0.9975	0.7982		100	100	100	100	100	100	100		Amino Acid	Tyrosine Metabolism	1094	51-48-9	4808	775.679
	253		Tryptophan Metabolism	tryptophan	LC/MS pos early	54	C00078	HMDB0000929	6305		0.95		0.5837	0.6723		1.0581	1.1091		100	100	100	100	100	100	100		Amino Acid	Tryptophan Metabolism	565	73-22-3	2986	205.097
	254			N-acetyltryptophan	LC/MS pos early	33959	C03137	HMDB0013713	439917;700653		0.7		0.1104	0.5782		0.698	0.9999		100	94	100	100	83	100	100		Amino Acid	Tryptophan Metabolism	100001254	1218-34-4	2640	247.108
	260			C-glycosyltryptophan	LC/MS pos early	48782		HMDB0240296	10981970		0.82		0.3245	0.6115		1.0791	1.3148		100	100	100	100	100	100	100		Amino Acid	Tryptophan Metabolism	100006379	180509-18-6	2700	367.15
	263			tryptophan betaine	LC/MS pos early	37097	C09213	HMDB0061115	442106		1					0.059	0.059		33	100	0	0	100	0	100		Amino Acid	Tryptophan Metabolism	100001743	20671-76-5	2673	247.144
	266			kynurenine	LC/MS pos early	15140	C00328	HMDB0000684	161166		0.89		0.5921	0.6771		1.0832	1.2198		100	100	100	100	100	100	100		Amino Acid	Tryptophan Metabolism	100000265	2922-83-0	2739	209.092
	271			kynurenate	LC/MS neg	1417	C01717	HMDB0000715	3845		0.94		0.9613	0.7946		1.2246	1.3016		100	100	100	100	100	100	100		Amino Acid	Tryptophan Metabolism	98	492-27-3	2224	188.035
	273			N-formylanthranilic acid	LC/MS neg	43549	C05653	HMDB0004089	101399		0.56		0.0394	0.5201		1.0125	1.8082		100	100	100	100	100	100	100		Amino Acid	Tryptophan Metabolism	100004561	3342-77-6	2150	164.035
	277			xanthurenate	LC/MS pos early	15679	C02470	HMDB0000881	5699		1.16		0.7715	0.7503		1.4508	1.2483		100	81	100	100	83	100	80		Amino Acid	Tryptophan Metabolism	100000015	59-007	2236	206.045
	281			picolinate	LC/MS pos early	1512	C10164	HMDB0002243	1018		0.88		0.2481	0.5992		1.0404	1.1799		100	100	100	100	100	100	100		Amino Acid	Tryptophan Metabolism	1022	98-98-6	910	124.039
	286			serotonin	LC/MS pos early	2342	C00780	HMDB0000259	5202		0.21		0.1517	0.5782		3.7076	17.2869		67	88	95	91	83	100	90		Amino Acid	Tryptophan Metabolism	504	153-98-0	2550	177.102
	289			5-hydroxyindoleacetate	LC/MS neg	437	C05635	HMDB0000763	1826		0.6		0.3207	0.6115		0.8309	1.3841		100	81	90	100	83	80	80		Amino Acid	Tryptophan Metabolism	71	54-16-0	1510.2	190.051
	297			indolelactate	LC/MS neg	18349	C02043	HMDB0000671	92904		0.77		0.208	0.583		1.2812	1.664		100	100	100	100	100	100	100		Amino Acid	Tryptophan Metabolism	100000463	832-97-3	2286	204.067
	298			indoleacetate	LC/MS neg	27513	C00954	HMDB0000197	802		0.96		0.9863	0.7982		1.6595	1.7362		100	100	100	100	100	100	100		Amino Acid	Tryptophan Metabolism	100001034	6505-45-9	2200	174.056
	303			indoleacrylate	LC/MS neg	22114		HMDB0000734	5375048		0.66		0.5847	0.6723		0.2631	0.4006		100	100	62	64	100	60	100		Amino Acid	Tryptophan Metabolism	100000800	1204-06-4	2511	186.056
	304			indolepropionate	LC/MS pos early	32405		HMDB0002302	3744		0.62		0.1116	0.5782		0.4745	0.7626		100	100	100	100	100	100	100		Amino Acid	Tryptophan Metabolism	100001083	830-96-6	3205	190.086
	306			indoleacetylglutamine	LC/MS neg	42087		HMDB0013240	25200879		0.94		0.5965	0.6771		1.4706	1.565		100	100	100	100	100	100	100		Amino Acid	Tryptophan Metabolism	100001731		2535	302.115
	314			indole-3-carboxylate	LC/MS neg	38116	C19837	HMDB0003320	69867		0.98		0.9397	0.7897		1.19	1.2116		100	100	100	100	100	100	100		Amino Acid	Tryptophan Metabolism	100002185	771-50-6	1710	160.04
	320			3-indoxyl sulfate	LC/MS neg	27672		HMDB0000682	10258		0.84		0.3798	0.637		0.7889	0.9399		100	100	100	100	100	100	100		Amino Acid	Tryptophan Metabolism	100000467	2642-37-7	2222.2	212.002
	324			5-bromotryptophan	LC/MS neg	53242			96735		1.07		0.7103	0.7368		1.2576	1.177		100	94	100	100	83	100	100		Amino Acid	Tryptophan Metabolism	100009338		3525	280.993
	330		Leucine, Isoleucine and Valine Metabolism	leucine	LC/MS pos early	60	C00123	HMDB0000687	6106		0.9		0.2455	0.5992		0.9834	1.0881		100	100	100	100	100	100	100		Amino Acid	Leucine, Isoleucine and Valine Metabolism	397	61-90-5	2864	132.102
	334			N-acetylleucine	LC/MS neg	1587	C02710	HMDB0011756	70912		0.66		0.0232	0.5201		0.9858	1.4896		100	100	100	100	100	100	100		Amino Acid	Leucine, Isoleucine and Valine Metabolism	1082	1188-21-2	2400	172.098
	341			4-methyl-2-oxopentanoate	LC/MS neg	22116	C00233	HMDB0000695	70		0.66		0.0012	0.124		0.8678	1.3184		100	100	100	100	100	100	100		Amino Acid	Leucine, Isoleucine and Valine Metabolism	100000551	816-66-0	2170	129.056
	345			alpha-hydroxyisocaproate	LC/MS neg	22132	C03264	HMDB0000665 HMDB0000624 HMDB00746	92779;83697;439960		0.56		0.0006	0.122		0.9743	1.7279		100	100	100	100	100	100	100		Amino Acid	Leucine, Isoleucine and Valine Metabolism	100000706	10303-64-7	1840	131.071
	349			isovalerate (i5:0)	LC/MS neg	44656	C08262	HMDB0000718	10430		0.7		0.118	0.5782		0.9234	1.3268		100	100	100	100	100	100	100		Amino Acid	Leucine, Isoleucine and Valine Metabolism	100000708	503-74-2	1564	101.061
	351			isovalerylglycine	LC/MS neg	35107		HMDB00678	546304		0.71		0.1941	0.583		0.6793	0.9534		100	100	100	100	100	100	100		Amino Acid	Leucine, Isoleucine and Valine Metabolism	100001452	16284-60-9	1950	158.082
	352			isovalerylcarnitine (C5)	LC/MS pos early	34407	C20826	HMDB0000688	169235		0.96		0.7117	0.7368		0.9955	1.0359		100	100	100	100	100	100	100		Amino Acid	Leucine, Isoleucine and Valine Metabolism	100001393	31023-24-2	3085	246.17
	359			3-methylcrotonylglycine	LC/MS pos early	31940	C20828	HMDB0000459	169485		0.85		0.384	0.637		1.0184	1.2043		100	100	100	100	100	100	100		Amino Acid	Leucine, Isoleucine and Valine Metabolism	100001149	33008-07-0	1980	158.081
	361			beta-hydroxyisovalerate	LC/MS polar	12129		HMDB0000754	69362		0.81		0.0759	0.571		1.0472	1.3		100	100	100	100	100	100	100		Amino Acid	Leucine, Isoleucine and Valine Metabolism	1442	625-08-1	1149.8	117.056
	365			3-methylglutaconate	LC/MS polar	38667		HMDB0000522	1551553		0.89		0.427	0.6413		1.0003	1.1185		100	100	100	100	100	100	100		Amino Acid	Leucine, Isoleucine and Valine Metabolism	100002458	5746-90-7	2700	143.035
	383			isoleucine	LC/MS pos early	1125	C16424 C00407 C06418	HMDB0000172	6306		0.9		0.2038	0.583		0.9707	1.0798		100	100	100	100	100	100	100		Amino Acid	Leucine, Isoleucine and Valine Metabolism	376	73-32-5	2800	132.102
	385			N-acetylisoleucine	LC/MS neg	33967		HMDB0061684	306109		0.96		0.7883	0.7556		1.0324	1.0732		100	100	100	100	100	100	100		Amino Acid	Leucine, Isoleucine and Valine Metabolism	100001276	3077-46-1	2325	172.098
	392			3-methyl-2-oxovalerate	LC/MS neg	15676	C00671 C06008 C03465	HMDB0000491	440877;439286		0.65		0.0021	0.1524		0.8761	1.347		100	100	100	100	100	100	100		Amino Acid	Leucine, Isoleucine and Valine Metabolism	100000036	1460-34-0;51829-07-3	2064.2	129.056
	393			2-hydroxy-3-methylvalerate	LC/MS neg	36746		HMDB0000317	164623		0.62		0.0016	0.1349		0.9325	1.4992		100	100	100	100	100	100	100		Amino Acid	Leucine, Isoleucine and Valine Metabolism	100001541	488-15-3	1800	131.071
	395			2-methylbutyrylcarnitine (C5)	LC/MS pos early	45095		HMDB0000378	6426901		0.88		0.4	0.637		1.2601	1.4399		100	100	100	100	100	100	100		Amino Acid	Leucine, Isoleucine and Valine Metabolism	100001509	31023-25-3	3050	246.17
	397			2-methylbutyrylglycine	LC/MS neg	31928		HMDB0000339	193872		0.76		0.2128	0.583		0.9274	1.2231		100	88	100	100	100	100	80		Amino Acid	Leucine, Isoleucine and Valine Metabolism	100001155	52320-67-9	1884	158.082
	398			tiglylcarnitine (C5:1-DC)	LC/MS pos early	35428		HMDB0002366	22833596		0.72		0.0602	0.5201		1.1075	1.5284		100	100	100	100	100	100	100		Amino Acid	Leucine, Isoleucine and Valine Metabolism	100001597	64191-86-2	2962	244.154
	400			tigloylglycine	LC/MS pos early	1598		HMDB0000959	6441567		0.65		0.0844	0.5782		0.7744	1.1864		67	100	100	100	100	100	100		Amino Acid	Leucine, Isoleucine and Valine Metabolism	1161	35842-45-6	1926	158.081
	403			3-hydroxy-2-ethylpropionate	LC/MS neg	32397		HMDB0000396	188979		0.94		0.5224	0.665		1.1839	1.2599		100	100	100	100	100	100	100		Amino Acid	Leucine, Isoleucine and Valine Metabolism	100001170	4374-62-3	975	117.056
	405			ethylmalonate	LC/MS polar	15765		HMDB0000622	11756		1.04		0.8133	0.7678		1.1911	1.1469		100	100	100	100	100	100	100		Amino Acid	Leucine, Isoleucine and Valine Metabolism	2054	601-75-2	2785	131.035
	408			methylsuccinate	LC/MS polar	15745		HMDB0001844	10349		0.74		0.2178	0.583		1.0604	1.4359		100	100	100	100	100	100	100		Amino Acid	Leucine, Isoleucine and Valine Metabolism	2051	498-21-5	2800	131.035
	414			valine	LC/MS pos early	1649	C00183	HMDB0000883	6287		0.85		0.0497	0.5201		1.0026	1.1856		100	100	100	100	100	100	100		Amino Acid	Leucine, Isoleucine and Valine Metabolism	566	72-18-4	2479	118.086
	415			N-acetylvaline	LC/MS neg	1591		HMDB0011757	66789		0.9		0.3046	0.6115		1.0626	1.1783		100	100	100	100	100	100	100		Amino Acid	Leucine, Isoleucine and Valine Metabolism	1084	96-81-1	1704	158.082
	421			3-methyl-2-oxobutyrate	LC/MS neg	44526	C00141	HMDB0000019	49		0.64		0.0007	0.122		0.9431	1.4756		100	100	100	100	100	100	100		Amino Acid	Leucine, Isoleucine and Valine Metabolism	100000936	3715-29-5	1465	115.04
	422			alpha-hydroxyisovalerate	LC/MS polar	46537		HMDB0000407	99823		0.57		0.0009	0.122		0.9218	1.6264		100	100	100	100	100	100	100		Amino Acid	Leucine, Isoleucine and Valine Metabolism	100001300	600-37-3	1052	117.056
	424			isobutyrylcarnitine (C4)	LC/MS pos early	33441		HMDB0000736	168379		0.85		0.2861	0.6115		0.8298	0.9765		100	100	100	100	100	100	100		Amino Acid	Leucine, Isoleucine and Valine Metabolism	100001055	25518-49-4	2810	232.154
	425			isobutyrylglycine	LC/MS neg	35437		HMDB0000730	10855600		0.81		0.2414	0.5981		0.8995	1.1166		100	100	100	100	100	100	100		Amino Acid	Leucine, Isoleucine and Valine Metabolism	100001590	15926-18-8	1420	144.067
	426			3-hydroxyisobutyrate	LC/MS polar	1549	C01188 C06001	HMDB0000023 HMDB0000336	11966314		0.71		0.0129	0.5201		0.9959	1.4052		100	100	100	100	100	100	100		Amino Acid	Leucine, Isoleucine and Valine Metabolism	111	2068-83-9	1619	103.04
	432		Methionine, Cysteine, SAM and Taurine Metabolism	methionine	LC/MS pos early	1302	C00073	HMDB0000696	6137		0.94		0.5705	0.6707		1.0235	1.0876		100	100	100	100	100	100	100		Amino Acid	Methionine, Cysteine, SAM and Taurine Metabolism	415	63-68-3	2526	150.058
	433			N-acetylmethionine	LC/MS neg	1589	C02712	HMDB0011745	448580		0.79		0.2963	0.6115		1.1469	1.451		100	100	100	100	100	100	100		Amino Acid	Methionine, Cysteine, SAM and Taurine Metabolism	1083	65-82-7	1787	190.054
	435			N-formylmethionine	LC/MS neg	2829	C03145	HMDB0001015	439750		0.88		0.5	0.6524		1.1514	1.3097		100	100	100	100	100	100	100		Amino Acid	Methionine, Cysteine, SAM and Taurine Metabolism	194	4289-98-9	1543.8	176.039
	436			S-methylmethionine	LC/MS pos early	38127	C05319	HMDB0038670	458		5.53		0.5384	0.6669		4.3273	0.7825		100	100	38	36	100	40	100		Amino Acid	Methionine, Cysteine, SAM and Taurine Metabolism	100002183	3493-12-07	2555	164.074
	437			methionine sulfone	LC/MS pos early	44878		HMDB0062174	69961		1.09		0.5935	0.6771		0.7188	0.6586		100	100	100	100	100	100	100		Amino Acid	Methionine, Cysteine, SAM and Taurine Metabolism	100004635	820-10-0	1250	182.048
	438			methionine sulfoxide	LC/MS pos early	18374	C02989	HMDB0002005	158980		1.02		0.9266	0.7855		0.9102	0.8901		100	100	100	100	100	100	100		Amino Acid	Methionine, Cysteine, SAM and Taurine Metabolism	100000039	3226-65-1	1272	166.053
	451			cystathionine	LC/MS pos early	15705	C02291	HMDB0000099	439258		0.8		0.2923	0.6115		0.9493	1.1936		100	100	100	100	100	100	100		Amino Acid	Methionine, Cysteine, SAM and Taurine Metabolism	310	535-34-2	2270	223.075
	453			cysteine	LC/MS pos early	1868	C00097	HMDB0000574	5862		0.74		0.091	0.5782		1.0506	1.4168		100	100	100	100	100	100	100		Amino Acid	Methionine, Cysteine, SAM and Taurine Metabolism	800	52-90-4;56-89-3	1475	122.027
	455			S-methylcysteine	LC/MS polar	39592		HMDB0002108	88180;7058174;24417		1.31		0.4501	0.6524		0.8312	0.6321		100	100	100	100	100	100	100		Amino Acid	Methionine, Cysteine, SAM and Taurine Metabolism	100002749	1187-84-4	1942	134.028
	456			S-methylcysteine sulfoxide	LC/MS pos early	43378		HMDB0029432	82142		1.63		0.3529	0.6297		1.5086	0.9283		100	100	100	100	100	100	100		Amino Acid	Methionine, Cysteine, SAM and Taurine Metabolism	100002927	6853-87-8	900	152.038
	459			cysteine s-sulfate	LC/MS pos early	22176	C05824	HMDB0000731	115015		1.11		0.3492	0.628		0.9786	0.8791		100	100	100	100	100	100	100		Amino Acid	Methionine, Cysteine, SAM and Taurine Metabolism	100000808	1637-71-4	565	201.984
	460			cystine	LC/MS pos early	56	C00491	HMDB0000192	67678		0.82		0.2771	0.6091		0.9817	1.1904		100	100	100	100	100	100	100		Amino Acid	Methionine, Cysteine, SAM and Taurine Metabolism	279	56-89-3	2000	241.031
	464			lanthionine	LC/MS pos early	42002			98504		0.66		0.1052	0.5782		0.9799	1.4863		100	100	100	100	100	100	100		Amino Acid	Methionine, Cysteine, SAM and Taurine Metabolism	100003892	3183-08-02	1730	209.059
	466			cysteine sulfinic acid	LC/MS pos early	37443	C00606	HMDB0000996	109		1.03		0.7695	0.7503		0.9735	0.9406		100	100	90	91	100	90	100		Amino Acid	Methionine, Cysteine, SAM and Taurine Metabolism	100002113	207121-48-0	597	154.017
	468			hypotaurine	LC/MS pos early	590	C00519	HMDB0000965	107812		0.78		0.2515	0.5992		1.6763	2.1553		100	100	100	100	100	100	100		Amino Acid	Methionine, Cysteine, SAM and Taurine Metabolism	358	300-84-5	724	110.027
	469			taurine	LC/MS neg	2125	C00245	HMDB0000251	1123		0.82		0.1941	0.583		1.2396	1.5187		100	100	100	100	100	100	100		Amino Acid	Methionine, Cysteine, SAM and Taurine Metabolism	512	107-35-7	690	124.007
	471			N-acetyltaurine	LC/MS neg	48187		HMDB0240253	159864		0.83		0.4161	0.6403		1.0762	1.2968		100	100	100	100	100	100	100		Amino Acid	Methionine, Cysteine, SAM and Taurine Metabolism	100005466		800	166.018
	481		Urea cycle; Arginine and Proline Metabolism	arginine	LC/MS pos early	1638	C00062	HMDB0000517	6322		1.07		0.4932	0.6524		0.9609	0.8996		100	100	100	100	100	100	100		Amino Acid	Urea cycle; Arginine and Proline Metabolism	231	1119-34-2	2825	175.119
	482			argininosuccinate	LC/MS pos early	15497	C03406	HMDB0000052	60150382		1.02		0.9256	0.7855		0.9516	0.9318		33	56	57	55	50	60	60		Amino Acid	Urea cycle; Arginine and Proline Metabolism	232	156637-58-0	2745	291.13
	483			urea	LC/MS pos early	1670	C00086	HMDB0000294	1176		0.96		0.6216	0.6897		1.0698	1.1199		100	100	100	100	100	100	100		Amino Acid	Urea cycle; Arginine and Proline Metabolism	533	57-13-6	700	121.072
	485			ornithine	LC/MS pos early	1493	C00077	HMDB0000214	6262		0.76		0.1062	0.5782		0.9295	1.2272		100	100	100	100	100	100	100		Amino Acid	Urea cycle; Arginine and Proline Metabolism	444	3184-13-2	2800	133.097
	489			2-oxoarginine*	LC/MS pos early	55072	C03771	HMDB0004225	558		0.74		0.1909	0.583		0.7951	1.079		100	100	100	100	100	100	100		Amino Acid	Urea cycle; Arginine and Proline Metabolism	100002784	3715-10-04	1760	174.087
	490			citrulline	LC/MS pos early	2132	C00327	HMDB0000904	9750		1.06		0.5857	0.6723		0.9468	0.8958		100	100	100	100	100	100	100		Amino Acid	Urea cycle; Arginine and Proline Metabolism	391	372-75-8	1520	176.103
	491			homoarginine	LC/MS pos early	22137	C01924	HMDB0000670	9085		0.97		0.7554	0.7474		1.1253	1.1585		100	100	100	100	100	100	100		Amino Acid	Urea cycle; Arginine and Proline Metabolism	100000961	156-86-5	2882	189.135
	492			homocitrulline	LC/MS pos early	22138	C02427	HMDB0000679	65072		1.05		0.9974	0.8012		1.081	1.0248		100	100	100	100	100	100	100		Amino Acid	Urea cycle; Arginine and Proline Metabolism	100000963	1190-49-4	1908	190.119
	493			proline	LC/MS pos early	1898	C00148 C000763	HMDB0000162 HMDB0003411	145742;614;8988		0.76		0.0622	0.5201		0.9459	1.2393		100	100	100	100	100	100	100		Amino Acid	Urea cycle; Arginine and Proline Metabolism	480	147-85-3	1603	116.071
	496			dimethylarginine (SDMA + ADMA)	LC/MS pos early	36808	C21189 C03626	HMDB0003334 HMDB0001539	123831;169148		0.97		0.7458	0.7474		0.9763	1.005		100	100	100	100	100	100	100		Amino Acid	Urea cycle; Arginine and Proline Metabolism	100001810	102783-24-4	2850	203.15
	497			N-acetylarginine	LC/MS pos early	33953	C02562	HMDB0004620	67427		0.88		0.3432	0.6276		0.9529	1.08		100	100	100	100	100	100	100		Amino Acid	Urea cycle; Arginine and Proline Metabolism	100001266	155-84-0	2245	217.13
	503			N-acetylproline	LC/MS pos early	34387		HMDB0094701	322640		0.64		0.278	0.6091		0.9981	1.5548		67	94	95	100	100	90	90		Amino Acid	Urea cycle; Arginine and Proline Metabolism	100001334	1074-79-9	1695	158.081
	506			N-delta-acetylornithine	LC/MS neg	43249	C00437	HMDB0003357	9920500		0.86		0.8489	0.7748		0.5207	0.6033		100	100	100	100	100	100	100		Amino Acid	Urea cycle; Arginine and Proline Metabolism	100004523		858	173.093
	511			trans-4-hydroxyproline	LC/MS pos early	32306	C01157	HMDB0000725	5810		0.92		0.4023	0.637		0.9516	1.0357		100	100	100	100	100	100	100		Amino Acid	Urea cycle; Arginine and Proline Metabolism	1001	51-35-4	1064	132.066
	513			pro-hydroxy-pro	LC/MS pos early	35127		HMDB0006695	11902893		1		0.9113	0.7848		0.9905	0.9885		100	100	100	100	100	100	100		Amino Acid	Urea cycle; Arginine and Proline Metabolism	100001167	18684-24-7	2128	229.118
	516			N-methylproline	LC/MS pos early	37431		HMDB0094696	643474		1.41		0.3064	0.6115		1.0797	0.7667		100	100	100	100	100	100	100		Amino Acid	Urea cycle; Arginine and Proline Metabolism	100001956	475-11-6	1335	130.086
	520			argininate*	LC/MS pos early	57461		HMDB0003148	160437		0.65		0.0599	0.5201		0.6441	0.9911		100	100	100	100	100	100	100		Amino Acid	Urea cycle; Arginine and Proline Metabolism	100002769	157-07-3	2150	176.103
	525		Creatine Metabolism	guanidinoacetate	LC/MS polar	43802	C00581	HMDB0000128	763		0.9		0.2622	0.6091		0.9543	1.0588		100	94	100	100	83	100	100		Amino Acid	Creatine Metabolism	344	352-97-6	2884	116.047
	526			creatine	LC/MS pos early	27718	C00300	HMDB0000064	586		0.9		0.6478	0.7066		0.8629	0.9621		100	100	100	100	100	100	100		Amino Acid	Creatine Metabolism	1221	57-00-1	1947	132.077
	527			creatinine	LC/MS pos early	513	C00791	HMDB0000562	588		0.95		0.4773	0.6524		1.0174	1.0758		100	100	100	100	100	100	100		Amino Acid	Creatine Metabolism	275	60-27-5	2055	114.066
	536		Polyamine Metabolism	N-acetylputrescine	LC/MS pos early	37496	C02714	HMDB0002064	122356		0.99		0.8225	0.7686		1.0342	1.0407		100	100	100	100	100	100	100		Amino Acid	Polyamine Metabolism	192	18233-70-0	2230	131.118
	543			spermidine	LC/MS pos early	485	C00315	HMDB0001257	1102		0.46		0.3924	0.637		1.695	3.7154		100	100	100	100	100	100	100		Amino Acid	Polyamine Metabolism	50	124-20-9	3355	146.165
	544			N('1)-acetylspermidine	LC/MS pos early	57689	C00612	HMDB0001276	496		0.93		0.4601	0.6524		1.5228	1.6308		100	100	100	100	100	100	100		Amino Acid	Polyamine Metabolism	187	14278-49-0	3075	188.176
	546			N(8)-acetylspermidine	LC/MS pos early	57690	C01029	HMDB0002189	123689		0.87		0.8835	0.7848		0.9965	1.1389		100	100	100	100	100	100	100		Amino Acid	Polyamine Metabolism	100001299	13431-24-8	3098	188.176
	549			acisoga	LC/MS neg	43258		HMDB0061384	129397		0.95		0.9264	0.7855		0.6391	0.6762		67	94	71	73	100	70	90		Amino Acid	Polyamine Metabolism	100004541	106692-36-8	2297	183.114
	554			5-methylthioadenosine (MTA)	LC/MS pos early	1419	C00170	HMDB0001173	439176		0.91		0.5435	0.6669		1.0545	1.1556		100	100	100	100	100	100	100		Amino Acid	Polyamine Metabolism	212	2457-80-9	2752	298.097
	558			4-acetamidobutanoate	LC/MS pos early	1558	C02946	HMDB0003681	18189		1.01		0.9083	0.7848		0.9863	0.9799		100	100	100	100	100	100	100		Amino Acid	Polyamine Metabolism	1113	3025-96-5	1350	146.081
	561		Guanidino and Acetamido Metabolism	4-guanidinobutanoate	LC/MS pos early	15681	C01035	HMDB0003464	500		0.52		0.1082	0.5782		0.7813	1.4971		100	100	100	100	100	100	100		Amino Acid	Guanidino and Acetamido Metabolism	100000096	463-003;463-00-3	2320	146.092
	571		Glutathione Metabolism	cysteine-glutathione disulfide	LC/MS pos early	35159	R00900	HMDB0000656	3080690		0.51		0.3791	0.637		1.4808	2.9136		100	100	100	100	100	100	100		Amino Acid	Glutathione Metabolism	100001437	13081-14-6	2465	427.095
	574			cysteinylglycine	LC/MS pos early	35637	C01419	HMDB0000078	439498		0.54		0.1345	0.5782		1.0556	1.9713		100	100	100	100	100	100	100		Amino Acid	Glutathione Metabolism	278	19246-18-5	2132	179.048
	576			cys-gly, oxidized	LC/MS pos early	18368			333293		0.81		0.4201	0.6403		1.0272	1.2668		100	100	100	100	100	100	100		Amino Acid	Glutathione Metabolism	1224	7729-20-6	2947	355.074
	577			5-oxoproline	LC/MS neg	1494	C01879 C02237	HMDB0000267	439685;7405		0.9		0.2514	0.5992		0.914	1.0104		100	100	100	100	100	100	100		Amino Acid	Glutathione Metabolism	1021	98-79-3	738.5	128.035
	578			2-aminobutyrate	LC/MS pos early	42374	C02356	HMDB0000452	80283		1.12		0.4987	0.6524		1.2854	1.1479		100	100	100	100	100	100	100		Amino Acid	Glutathione Metabolism	1128	1492-24-6	2059	104.071
	580			2-hydroxybutyrate/2-hydroxyisobutyrate	LC/MS polar	52281	C21297 C05984	HMDB0000729 HMDB00008	4277439;440864		0.89		0.3203	0.6115		1.2588	1.4205		100	100	100	100	100	100	100		Amino Acid	Glutathione Metabolism	100008928		1258	103.04
	632	Peptide	Gamma-glutamyl Amino Acid	gamma-glutamylglutamate	LC/MS pos early	36738	C05282	HMDB0011737	92865		0.6		0.0437	0.5201		0.9622	1.6116		100	100	100	100	100	100	100		Peptide	Gamma-glutamyl Amino Acid	331	1116-22-9	1775	277.103
	633			gamma-glutamylglutamine	LC/MS pos early	2730	C05283	HMDB0011738	150914		0.76		0.0607	0.5201		0.9578	1.2636		100	100	100	100	100	100	100		Peptide	Gamma-glutamyl Amino Acid	1140	10148-81-9	1430	276.119
	634			gamma-glutamylglycine	LC/MS pos early	33949		HMDB0011667	100099		0.82		0.049	0.5201		0.9666	1.1768		100	100	100	100	100	100	100		Peptide	Gamma-glutamyl Amino Acid	100001294	1948-29-4	1535	205.082
	635			gamma-glutamylhistidine	LC/MS pos early	18245		HMDB0029151	7017195		0.93		0.5391	0.6669		1.0735	1.1595		100	100	100	100	100	100	100		Peptide	Gamma-glutamyl Amino Acid	1235	37460-15-4	2740	285.119
	636			gamma-glutamylisoleucine*	LC/MS pos early	34456		HMDB0011170	22885096		0.69		0.0993	0.5782		0.9877	1.4375		100	100	100	100	100	100	100		Peptide	Gamma-glutamyl Amino Acid	100001485		2940	261.144
	637			gamma-glutamylleucine	LC/MS pos early	18369		HMDB0011171	151023		0.69		0.029	0.5201		0.9356	1.3518		100	100	100	100	100	100	100		Peptide	Gamma-glutamyl Amino Acid	1268	2566-39-4	2991	261.144
	638			gamma-glutamyl-alpha-lysine	LC/MS pos early	55015			65254		0.87		0.1969	0.583		1.1005	1.2638		100	100	100	100	100	100	100		Peptide	Gamma-glutamyl Amino Acid	100010901		2784	276.155
	639			gamma-glutamyl-epsilon-lysine	LC/MS pos early	33934		HMDB0003869	7015685		0.88		0.2688	0.6091		1.1207	1.2787		100	100	100	100	100	100	100		Peptide	Gamma-glutamyl Amino Acid	100001262	17105-15-6	2725	276.155
	640			gamma-glutamylmethionine	LC/MS pos early	44872		HMDB0029155	7009567		0.73		0.0369	0.5201		1.0825	1.4854		100	100	100	100	100	100	100		Peptide	Gamma-glutamyl Amino Acid	100001313	17663-87-5	2640	279.101
	641			gamma-glutamylphenylalanine	LC/MS pos early	33422		HMDB0000594	111299		0.78		0.0432	0.5201		0.9735	1.2461		100	100	100	100	100	100	100		Peptide	Gamma-glutamyl Amino Acid	100000491	7432-24-8	2992	295.129
	642			gamma-glutamylthreonine	LC/MS pos early	33364		HMDB0029159	76078708		0.82		0.1262	0.5782		1.0688	1.3074		100	100	100	100	100	100	100		Peptide	Gamma-glutamyl Amino Acid	100001314	5652-48-2	1750	249.108
	643			gamma-glutamyltryptophan	LC/MS pos early	33947		HMDB0029160	3989307		0.74		0.1789	0.583		1.163	1.5611		100	88	100	100	83	100	90		Peptide	Gamma-glutamyl Amino Acid	100001295	66471-20-3	2975	334.14
	644			gamma-glutamyltyrosine	LC/MS neg	2734		HMDB0011741	94340		0.72		0.0514	0.5201		1.213	1.6797		100	100	100	100	100	100	100		Peptide	Gamma-glutamyl Amino Acid	1102	7432-23-7	1240	309.109
	645			gamma-glutamylvaline	LC/MS pos early	43829		HMDB0011172	7015683		0.64		0.0067	0.3549		0.9382	1.4604		100	100	100	100	100	100	100		Peptide	Gamma-glutamyl Amino Acid	100001126	2746-34-1	2700	247.129
	945		Dipeptide	prolylglycine	LC/MS pos early	40703		HMDB0011178	6426709		0.91		0.3713	0.637		0.9997	1.0957		100	88	100	100	100	100	80		Peptide	Dipeptide	100003674	2578-57-6	2136	173.092
	1032			valylglycine	LC/MS neg	40475		HMDB0029127	136487		0.83		0.3149	0.6115		0.7879	0.9442		100	100	90	100	100	80	100		Peptide	Dipeptide	100003641	686-43-1	1506	173.093
	1063		Polypeptide	bradykinin	LC/MS pos late	22154	C00306	HMDB0004246	439201		0.52		0.2148	0.583		0.5552	1.0688		33	31	57	55	33	60	30		Peptide	Polypeptide	100000967	58-82-2	792	530.788
	1065			bradykinin, hydroxy-pro(3)	LC/MS pos late	33962		HMDB0011728	169947		0.59		0.2003	0.583		0.6455	1.0984		67	50	48	45	83	50	30		Peptide	Polypeptide	100001237	37642-65-2	776	538.785
	1066			bradykinin, des-arg(9)	LC/MS neg	34420	C00306	HMDB04246	105044		0.7		0.5623	0.6707		0.9868	1.4198		33	56	71	73	67	70	50		Peptide	Polypeptide	100001292	15958-92-6	4250	902.453
	1182		Acetylated Peptides	phenylacetylcarnitine	LC/MS pos early	48425			101724840		1.12		0.9046	0.7848		1.323	1.1794		100	100	100	100	100	100	100		Peptide	Acetylated Peptides	100006108	287108-21-8	3092	280.154
	1183			phenylacetylhistidine	LC/MS pos early	52926					0.74		0.203	0.583		1.1029	1.4996		100	100	100	100	100	100	100		Peptide	Acetylated Peptides	100009044		2909	274.119
	1184			phenylacetylglutamate	LC/MS neg	52925		HMDB0059772	11579826		0.64		0.2122	0.583		0.8384	1.3019		100	100	100	100	100	100	100		Peptide	Acetylated Peptides	100009045		1570	264.088
	1185			phenylacetylglutamine	LC/MS pos early	35126	C04148	HMDB0006344	92258		0.82		0.1666	0.583		0.9082	1.1017		100	100	100	100	100	100	100		Peptide	Acetylated Peptides	100001417	28047-15-6	2145	265.118
	1187			4-hydroxyphenylacetylglutamine	LC/MS neg	55017					0.74		0.7255	0.7386		1.1481	1.5532		100	69	71	64	50	80	80		Peptide	Acetylated Peptides	100010850		1650	279.099
	1188			phenylacetylglycine	LC/MS neg	33945	C05598	HMDB0000821	68144		0.72		0.561	0.6707		1.2076	1.6883		100	100	100	100	100	100	100		Peptide	Acetylated Peptides	100001275	500-98-1	2375	192.067
	1192			phenylacetylmethionine	LC/MS neg	54736					0.55		0.1954	0.583		0.7177	1.3009		100	94	95	91	100	100	90		Peptide	Acetylated Peptides	100009241		3620	266.086
	1194			phenylacetylserine	LC/MS neg	54911					0.67		0.1441	0.5782		0.9523	1.4214		100	100	100	100	100	100	100		Peptide	Acetylated Peptides	100010900		2195	222.077
	1218	Carbohydrate	Glycolysis, Gluconeogenesis, and Pyruvate Metabolism	1,5-anhydroglucitol (1,5-AG)	LC/MS neg	20675	C07326	HMDB0002712	64960		0.81		0.8917	0.7848		0.6839	0.8406		100	100	100	100	100	100	100		Carbohydrate	Glycolysis, Gluconeogenesis, and Pyruvate Metabolism	100000580	154-58-5	802	163.061
	1221			glucose	LC/MS polar	48152	C00031	HMDB0000122	5793		0.88		0.3755	0.637		1.1106	1.2683		100	100	100	100	100	100	100		Carbohydrate	Glycolysis, Gluconeogenesis, and Pyruvate Metabolism	572	50-99-7	2342	225.062
	1229			2,3-diphosphoglycerate	LC/MS neg	15664	C01159	HMDB0001294	186004		0.08		0.1263	0.5782		0.463	5.6167		67	44	57	45	0	70	70		Carbohydrate	Glycolysis, Gluconeogenesis, and Pyruvate Metabolism	1227	102783-53-9	555	264.952
	1235			3-phosphoglycerate	LC/MS pos early	1414	C00597	HMDB0000807	724		0.46		0.157	0.5782		1.4987	3.2369		100	100	100	100	100	100	100		Carbohydrate	Glycolysis, Gluconeogenesis, and Pyruvate Metabolism	132	80731-10-8	590	187
	1237			pyruvate	LC/MS polar	22250	C00022	HMDB0000243	1060		1.09		0.5865	0.6723		2.0838	1.9063		100	100	100	100	100	100	100		Carbohydrate	Glycolysis, Gluconeogenesis, and Pyruvate Metabolism	823	127-17-3	2650	175.025
	1238			lactate	LC/MS neg	527	C00186	HMDB0000190	612		1.15		0.6822	0.7245		1.6052	1.3959		100	100	100	100	100	100	100		Carbohydrate	Glycolysis, Gluconeogenesis, and Pyruvate Metabolism	482	79-33-4	681.6	89.0244
	1241			glycerate	LC/MS polar	1572	C00258	HMDB0006372 HMDB0000139	752;439194		1.13		0.2746	0.6091		1.0301	0.9122		100	100	100	100	100	100	100		Carbohydrate	Glycolysis, Gluconeogenesis, and Pyruvate Metabolism	1052	600-19-1	2070.4	105.019
	1260		Pentose Metabolism	ribitol	LC/MS polar	15772	C00532 C01904 C00474 C00379	HMDB0002917 HMDB0000508 HMDB0001851 HMDB0000568	6912		1.06		0.8886	0.7848		1.1642	1.0968		67	81	76	64	67	90	90		Carbohydrate	Pentose Metabolism	100000406	488-81-3	1789.6	151.061
	1261			ribonate	LC/MS polar	27731	C01685	HMDB0000867	5460677		0.76		0.0615	0.5201		0.8174	1.0737		100	100	100	100	100	100	100		Carbohydrate	Pentose Metabolism	100001007	5336-08-03	2425	165.04
	1275			arabitol/xylitol	LC/MS polar	48885	C00542 C01904 C00379	HMDB0002917 HMDB0001851 HMDB0000568	6912;94154		1.17		0.4835	0.6524		1.1253	0.9649		100	100	95	91	100	100	100		Carbohydrate	Pentose Metabolism	100006430		1932.4	151.061
	1281			arabonate/xylonate	LC/MS polar	48255	C00502 C05411	HMDB0000539	122045;6602431		0.96		0.7845	0.7556		0.8875	0.9232		100	100	100	100	100	100	100		Carbohydrate	Pentose Metabolism	100006115		2700	165.04
	1297		Glycogen Metabolism	maltose	LC/MS polar	15586	C00208	HMDB0000163	10991489		0.16		0.0466	0.5201		0.7488	4.7662		33	38	67	64	17	70	50		Carbohydrate	Glycogen Metabolism	913	6363-53-7	3329.4	387.114
	1302		Disaccharides and Oligosaccharides	lactose	LC/MS polar	567	C01970	HMDB0041627	6134		1					0.4267	0.4267		33	13	10	0	17	20	10		Carbohydrate	Disaccharides and Oligosaccharides	393	5965-66-2	3500	387.114
	1323			sucrose	LC/MS polar	1519	C00089	HMDB0000258	5988		0.75		0.7122	0.7368		0.839	1.1246		67	56	67	45	50	90	60		Carbohydrate	Disaccharides and Oligosaccharides	935	57-50-1	3092	387.114
	1344		Fructose, Mannose and Galactose Metabolism	fructose	LC/MS polar	48195	C00095	HMDB0000660	2723872		1.21		0.3006	0.6115		0.9139	0.7549		100	100	100	100	100	100	100		Carbohydrate	Fructose, Mannose and Galactose Metabolism	878	57-48-7	2065	225.062
	1349			mannitol/sorbitol	LC/MS polar	46142	C00392 C00794	HMDB0000247 HMDB0000765	6251;5780		0.84		0.313	0.6115		1.1078	1.3262		100	100	100	100	100	100	100		Carbohydrate	Fructose, Mannose and Galactose Metabolism	100001740		2320	181.072
	1350			mannose	LC/MS polar	48153	C00159 C02209 C00936	HMDB0000169	185698;82308;18950;439680		0.94		0.5345	0.6669		0.9694	1.0284		100	100	100	100	100	100	100		Carbohydrate	Fructose, Mannose and Galactose Metabolism	803	3458-28-4	2200	225.062
	1360			galactitol (dulcitol)	LC/MS polar	1117	C01697	HMDB0000107	11850		0.7		0.1855	0.583		1.0005	1.4357		100	100	100	100	100	100	100		Carbohydrate	Fructose, Mannose and Galactose Metabolism	1003	608-66-2	2360	181.072
	1370			galactonate	LC/MS polar	27719	C15930 C00880	HMDB0000565	12310779;128869		1.18		0.6807	0.7245		0.5619	0.4769		100	69	33	27	67	40	70		Carbohydrate	Fructose, Mannose and Galactose Metabolism	100001026	299-28-5	3085	195.051
	1404		Aminosugar Metabolism	glucuronate	LC/MS polar	15443	C16245	HMDB0000127	441478;94715;23677976;65041;444791		0.79		0.1629	0.583		0.7607	0.9609		100	100	100	100	100	100	100		Carbohydrate	Aminosugar Metabolism	100000257	207300-70-7	3233.3	193.035
	1416			N-acetylneuraminate	LC/MS pos early	32377	C00270	HMDB0000230	439197		1.22		0.4826	0.6524		1.0161	0.8357		100	94	90	100	100	80	90		Carbohydrate	Aminosugar Metabolism	1162	131-48-6	660	310.113
	1428			N-acetylglucosaminylasparagine	LC/MS pos early	48149	C04540	HMDB0000489	123826		0.78		0.2418	0.5981		1.1998	1.541		100	94	90	91	100	90	90		Carbohydrate	Aminosugar Metabolism	1215	2776-93-4	1212	336.14
	1429			erythronate*	LC/MS polar	42420		HMDB0000613	2781043		0.89		0.3588	0.633		0.9797	1.1035		100	100	100	100	100	100	100		Carbohydrate	Aminosugar Metabolism	100001320	88759-55-1	2186	135.03
	1431			N-acetylglucosamine/N-acetylgalactosamine	LC/MS pos early	46539	C01074	HMDB0000212 HMDB0000215	84265;439174		0.62		0.1261	0.5782		1.101	1.7788		100	100	100	100	100	100	100		Carbohydrate	Aminosugar Metabolism	100006435		715	222.097
	1432			N-glycolylneuraminate	LC/MS pos early	37123	C03410	HMDB0000833	123802		1.01		0.6943	0.7284		1.1664	1.1583		100	100	100	100	100	100	100		Carbohydrate	Aminosugar Metabolism	100001491	1113-83-3	636	326.108
	1437	Energy	TCA Cycle	citrate	LC/MS neg	1564	C00158	HMDB0000094	311		0.87		0.1163	0.5782		1.0529	1.2071		100	100	100	100	100	100	100		Energy	TCA Cycle	1124	77-92-9	582	191.02
	1439			aconitate [cis or trans]	LC/MS neg	46173	C02341 C004174	HMDB0000958 HMDB000072	643757;444212		0.84		0.1361	0.5782		1.1573	1.3711		100	100	100	100	100	100	100		Energy	TCA Cycle	100001359		580	173.009
	1443			alpha-ketoglutarate	LC/MS polar	528	C00026	HMDB0000208	51		0.87		0.4826	0.6524		1.3814	1.5903		100	100	100	100	100	100	100		Energy	TCA Cycle	93	305-72-6;328-50-7;22202-68-2	2700	145.014
	1445			succinylcarnitine (C4-DC)	LC/MS pos early	37058		HMDB0061717	71464481		0.58		0.0302	0.5201		0.9247	1.5889		100	100	90	91	100	90	100		Energy	TCA Cycle	100001948	256928-74-2	2291	262.129
	1446			succinate	LC/MS polar	1437	C00042	HMDB0000254	1110		0.94		0.9271	0.7855		1.6523	1.7644		100	100	100	100	100	100	100		Energy	TCA Cycle	252	110-15-6	3149	117.019
	1447			fumarate	LC/MS polar	1643	C00122	HMDB0000134	444972		0.74		0.4087	0.637		1.5177	2.0619		100	100	100	100	100	100	100		Energy	TCA Cycle	330	100-17-8	3084	115.004
	1449			malate	LC/MS neg	1303	C00497 C00149 C00711	HMDB0000744 HMDB0031518 HMDB0000156	525		0.91		0.6824	0.7245		1.4759	1.6166		100	100	100	100	100	100	100		Energy	TCA Cycle	409	6915-15-7	615.6	133.014
	1458			citraconate/glutaconate	LC/MS polar	47076	C02226 C02214	HMDB0000620 HMDB0000634	643798;5280498		0.79		0.2035	0.583		0.9633	1.2185		100	100	100	100	100	100	100		Energy	TCA Cycle	100006438		2600	129.019
	1459			2-methylcitrate/homocitrate	LC/MS neg	52282	C01251	HMDB0003518 HMDB0000379	515;439459		0.84		0.9756	0.7966		0.4766	0.5684		67	63	52	55	67	50	60		Energy	TCA Cycle	100008929		575	205.035
	1465		Oxidative Phosphorylation	phosphate	LC/MS pos early	42109	C00009	HMDB0001429	1061		0.99		0.8055	0.7678		1.0245	1.037		100	100	100	100	100	100	100		Energy	Oxidative Phosphorylation	461	7664-38-2	576	98.9842
	1469	Lipid	Fatty Acid Synthesis	malonate	LC/MS polar	15872	C00383	HMDB0000691	867		0.99		0.8107	0.7678		1.1047	1.1213		100	100	100	100	100	100	100		Lipid	Fatty Acid Synthesis	818	141-82-2;26522-22-85-0	3447	103.004
	1485		Short Chain Fatty Acid	valerate (5:0)	LC/MS neg	33443	C00803	HMDB0000892	7991		0.91		0.3866	0.637		1.0129	1.1126		100	100	100	100	100	100	100		Lipid	Short Chain Fatty Acid	1136	109-52-4	1718	101.061
	1486		Medium Chain Fatty Acid	caproate (6:0)	LC/MS neg	32489	C01585	HMDB0000535	8892		0.93		0.8361	0.7726		0.9996	1.0785		100	100	100	100	100	100	100		Lipid	Medium Chain Fatty Acid	926	142-62-1	2713.7	115.076
	1497			10-undecenoate (11:1n1)	LC/MS neg	32497	C13910	HMDB0033724	14891		1.25		0.2755	0.6091		1.1563	0.9276		100	100	100	100	100	100	100		Lipid	Medium Chain Fatty Acid	100001197	1333-28-4	5085.8	183.139
	1501			5-dodecenoate (12:1n7)	LC/MS neg	33968		HMDB0000529	5312378		1.77		0.3192	0.6115		2.1431	1.2093		100	100	100	100	100	100	100		Lipid	Medium Chain Fatty Acid	100001232	2430-94-6	5224	197.155
	1504		Long Chain Saturated Fatty Acid	myristate (14:0)	LC/MS neg	1365	C06424	HMDB0000806	11005		1.08		0.5661	0.6707		1.1825	1.0932		100	100	100	100	100	100	100		Lipid	Long Chain Saturated Fatty Acid	519	544-63-8	5440	227.202
	1523		Long Chain Monounsaturated Fatty Acid	myristoleate (14:1n5)	LC/MS neg	32418	C08322	HMDB0002000	5281119		1.72		0.2997	0.6115		1.8442	1.0693		100	100	100	100	100	100	100		Lipid	Long Chain Monounsaturated Fatty Acid	100001198	544-64-9	5346.9	225.186
	1526			palmitoleate (16:1n7)	LC/MS neg	33447	C08362	HMDB0003229	445638		1.18		0.6539	0.7096		1.3031	1.1065		100	100	100	100	100	100	100		Lipid	Long Chain Monounsaturated Fatty Acid	452	373-49-9	5475	253.217
	1528			10-heptadecenoate (17:1n7)	LC/MS neg	33971		HMDB0060038	5312435		1.16		0.5213	0.665		1.4488	1.2475		100	100	100	100	100	100	100		Lipid	Long Chain Monounsaturated Fatty Acid	100001278	29743-97-3	5555	267.233
	1530			oleate/vaccenate (18:1)	LC/MS neg	52285	C01712 C08367 C00712 C21944	HMDB0000207 HMDB0000573 HMDB0003231 HMDB0240219	637517;445639;5281127;5282761		1.14		0.4862	0.6524		1.0681	0.9376		100	100	100	100	100	100	100		Lipid	Long Chain Monounsaturated Fatty Acid	100008930		5655	281.249
	1537			10-nonadecenoate (19:1n9)	LC/MS neg	33972		HMDB0013622	5312513		1.11		0.5403	0.6669		1.4599	1.3147		100	100	100	100	100	100	100		Lipid	Long Chain Monounsaturated Fatty Acid	100001277	73033-09-7	5780	295.264
	1540			eicosenoate (20:1)	LC/MS neg	33587	C16526	HMDB0002231 HMDB0062436	5282769;5282768;94159		0.98		0.9726	0.7966		1.1855	1.2143		100	100	100	100	100	100	100		Lipid	Long Chain Monounsaturated Fatty Acid	100001335		5950	309.28
	1544			erucate (22:1n9)	LC/MS neg	1552	C08316	HMDB0002068	8216;5281116		1.02		0.7191	0.7377		1.0482	1.029		100	100	100	100	100	100	100		Lipid	Long Chain Monounsaturated Fatty Acid	1087	112-86-7	6355.6	337.311
	1554		Long Chain Polyunsaturated Fatty Acid (n3 and n6)	stearidonate (18:4n3)	LC/MS neg	33969	C16300	HMDB0006547	5312508		1.03		0.9984	0.8012		0.5045	0.491		100	100	100	100	100	100	100		Lipid	Long Chain Polyunsaturated Fatty Acid (n3 and n6)	100001229	111174-40-4	5395	275.202
	1557			eicosapentaenoate (EPA; 20:5n3)	LC/MS neg	18467	C06428	HMDB0001999	446284		1.1		0.5735	0.6708		0.58	0.5289		100	100	100	100	100	100	100		Lipid	Long Chain Polyunsaturated Fatty Acid (n3 and n6)	2050	10-2005-9;10417-94-4	5450	301.217
	1559			docosapentaenoate (n3 DPA; 22:5n3)	LC/MS neg	32504	C16513	HMDB0001976 HMDB0006528	6441454		1.08		0.7508	0.7474		0.6418	0.596		100	100	100	100	100	100	100		Lipid	Long Chain Polyunsaturated Fatty Acid (n3 and n6)	100001181	2234-74-4	5571	329.249
	1560			docosahexaenoate (DHA; 22:6n3)	LC/MS neg	44675	C06429	HMDB0002183	445580		1.01		0.7712	0.7503		0.557	0.5501		100	100	100	100	100	100	100		Lipid	Long Chain Polyunsaturated Fatty Acid (n3 and n6)	100000665	6217-54-5	5525	327.233
	1563			hexadecadienoate (16:2n6)	LC/MS neg	57652		HMDB0000477	13932172		1.31		0.3805	0.637		1.4515	1.1059		100	100	100	100	100	100	100		Lipid	Long Chain Polyunsaturated Fatty Acid (n3 and n6)	100009394	28290-73-5	5398	251.202
	1564			linoleate (18:2n6)	LC/MS neg	1105	C01595	HMDB0000673 HMDB0006270	5280450		1.18		0.3366	0.622		1.1447	0.9674		100	100	100	100	100	100	100		Lipid	Long Chain Polyunsaturated Fatty Acid (n3 and n6)	180	60-33-3	5535	279.233
	1566			linolenate [alpha or gamma; (18:3n3 or 6)]	LC/MS neg	34035	C06426 C06427	HMDB0001388 HMDB0003073	5280933;5280934		1.22		0.3738	0.637		1.1357	0.931		100	100	100	100	100	100	100		Lipid	Long Chain Polyunsaturated Fatty Acid (n3 and n6)	100001337		5450	277.217
	1567			dihomo-linoleate (20:2n6)	LC/MS neg	17805	C16525	HMDB0005060	6439848		0.97		0.8966	0.7848		1.4794	1.5322		100	100	100	100	100	100	100		Lipid	Long Chain Polyunsaturated Fatty Acid (n3 and n6)	1231	2091-39-6	5730	307.264
	1569			dihomo-linolenate (20:3n3 or n6)	LC/MS neg	35718	C03242	HMDB0002925	5280581		1.09		0.5259	0.6669		1.2729	1.1654		100	100	100	100	100	100	100		Lipid	Long Chain Polyunsaturated Fatty Acid (n3 and n6)	100001739	17046-59-2	5596	305.249
	1570			arachidonate (20:4n6)	LC/MS neg	1110	C00219	HMDB0001043	444899		1.07		0.6069	0.6795		1.0698	1.0035		100	100	100	100	100	100	100		Lipid	Long Chain Polyunsaturated Fatty Acid (n3 and n6)	229	506-32-1	5535	303.233
	1572			adrenate (22:4n6)	LC/MS neg	32980	C16527	HMDB0002226	5497181;5282844		1.14		0.511	0.6618		1.4828	1.3011		100	100	100	100	100	100	100		Lipid	Long Chain Polyunsaturated Fatty Acid (n3 and n6)	100001193	2091-25-0	5678	331.264
	1573			docosapentaenoate (n6 DPA; 22:5n6)	LC/MS neg	37478	C16513	HMDB0001976	6441454		1.17		0.5485	0.6687		1.5005	1.2792		100	100	100	100	100	100	100		Lipid	Long Chain Polyunsaturated Fatty Acid (n3 and n6)	100001580	25182-74-5	5624.5	329.249
	1574			docosadienoate (22:2n6)	LC/MS neg	32415	C16533	HMDB0061714	5282807		0.98		0.9516	0.7933		1.3226	1.3491		100	100	100	100	100	100	100		Lipid	Long Chain Polyunsaturated Fatty Acid (n3 and n6)	100001182	7370-49-2	6034	335.296
	1645		Fatty Acid, Branched	(16 or 17)-methylstearate (a19:0 or i19:0)	LC/MS neg	38296		HMDB0037397	3083779		1.04		0.9897	0.7994		1.3441	1.298		100	100	100	100	100	100	100		Lipid	Fatty Acid, Branched	100002356	2724-59-6	5993	297.28
	1656		Fatty Acid, Dicarboxylate	glutarate (C5-DC)	LC/MS polar	396	C00489	HMDB0000661	743;4418048		1.39		0.2354	0.5981		1.669	1.2004		100	100	100	100	100	100	100		Lipid	Fatty Acid, Dicarboxylate	339	110-94-1	2900	131.035
	1660			2-hydroxyglutarate	LC/MS polar	37253	C02630	HMDB0059655	43		0.88		0.3086	0.6115		1.1846	1.3412		100	100	100	100	100	100	100		Lipid	Fatty Acid, Dicarboxylate	100002070	40951-21-1	3352.8	147.03
	1661			4-hydroxy-2-oxoglutaric acid	LC/MS polar	40062	C01127	HMDB0002070	599		0.71		0.5586	0.6707		1.2203	1.7274		100	100	100	100	100	100	100		Lipid	Fatty Acid, Dicarboxylate	100002537	1187-99-1	3073	161.009
	1668			maleate	LC/MS polar	20676	C01384	HMDB0000176	444266		0.63		0.0175	0.5201		0.7191	1.1394		100	100	100	100	100	100	100		Lipid	Fatty Acid, Dicarboxylate	100000707	110-16-7	2640	115.004
	1673			suberate (C8-DC)	LC/MS polar	15730	C08278	HMDB0000893	10457		0.74		0.3094	0.6115		0.8435	1.1341		67	75	81	82	67	80	80		Lipid	Fatty Acid, Dicarboxylate	100000016	505-48-6	2577.6	173.082
	1676			azelate (C9-DC)	LC/MS polar	18362	C08261	HMDB0000784	2266		0.52		0.0366	0.5201		0.5764	1.1		67	75	48	55	83	40	70		Lipid	Fatty Acid, Dicarboxylate	2029	123-99-9	2520	187.098
	1678			sebacate (C10-DC)	LC/MS neg	32398	C08277	HMDB0000792	5192		0.74		0.0442	0.5201		1.0119	1.3766		100	100	100	100	100	100	100		Lipid	Fatty Acid, Dicarboxylate	100001211	111-20-6	1788	201.113
	1695			octadecanedioate (C18-DC)	LC/MS neg	36754		HMDB0000782	70095		0.78		0.3552	0.6317		1.2173	1.5559		100	100	100	100	100	100	100		Lipid	Fatty Acid, Dicarboxylate	100001615	871-70-5	5043	313.238
	1702			3-carboxy-4-methyl-5-propyl-2-furanpropanoate (CMPF)	LC/MS neg	31787		HMDB0061112	123979		1.42		0.0299	0.5201		0.748	0.5256		100	100	100	100	100	100	100		Lipid	Fatty Acid, Dicarboxylate	100001178	86879-39-2	2800	239.092
	1747		Fatty Acid, Amino	2-aminoheptanoate	LC/MS pos early	43761		HMDB0094649	227939		0.54		0.0641	0.5201		0.6039	1.1102		100	100	100	100	100	100	100		Lipid	Fatty Acid, Amino	100004542	1115-90-8	3160	146.118
	1752			2-aminooctanoate	LC/MS pos late	43343		HMDB0000991	69522		0.94		0.9161	0.7855		0.722	0.7696		100	100	100	100	100	100	100		Lipid	Fatty Acid, Amino	100004227	644-90-6	750	160.133
	1765		Fatty Acid Metabolism (also BCAA Metabolism)	butyrylcarnitine (C4)	LC/MS pos early	32412	C02862	HMDB0002013	439829		1.15		0.4097	0.637		1.1702	1.0219		100	100	100	100	100	100	100		Lipid	Fatty Acid Metabolism (also BCAA Metabolism)	100001054	25576-40-3	2860	232.154
	1766			butyrylglycine	LC/MS neg	31850		HMDB0000808	88412		1.13		0.8436	0.7748		1.0483	0.9298		100	100	100	100	100	100	100		Lipid	Fatty Acid Metabolism (also BCAA Metabolism)	100001151	20208-73-5	1470	144.067
	1768			propionylcarnitine (C3)	LC/MS pos early	32452	C03017	HMDB0000824	107738		0.88		0.4023	0.637		0.8978	1.0174		100	100	100	100	100	100	100		Lipid	Fatty Acid Metabolism (also BCAA Metabolism)	100001162	17298-37-2	2590	218.139
	1769			propionylglycine	LC/MS neg	31932		HMDB0000783	98681		0.74		0.0339	0.5201		0.8319	1.1243		100	100	100	100	100	100	100		Lipid	Fatty Acid Metabolism (also BCAA Metabolism)	100001150	21709-90-0	960	130.051
	1771			methylmalonate (MMA)	LC/MS polar	1496	C02170	HMDB0000202	487		0.71		0.2115	0.583		1.0932	1.5449		100	100	100	100	100	100	100		Lipid	Fatty Acid Metabolism (also BCAA Metabolism)	418	516-05-2	3078.4	117.019
	1778		Fatty Acid Metabolism (Acyl Glutamine)	hexanoylglutamine	LC/MS neg	54907					1.17		0.8422	0.7748		0.8171	0.6983		100	63	76	73	67	80	60		Lipid	Fatty Acid Metabolism (Acyl Glutamine)	100001733		2780	243.135
	1788			N-octanoylglutamine	LC/MS neg	54919			54528406		0.5		0.4232	0.6413		0.8967	1.7766		100	100	100	100	100	100	100		Lipid	Fatty Acid Metabolism (Acyl Glutamine)	100003941		4164	271.166
	1802		Fatty Acid Metabolism (Acyl Glycine)	hexanoylglycine	LC/MS neg	35436		HMDB0000701	99463		1.6		0.4689	0.6524		1.7672	1.1043		100	94	100	100	100	100	90		Lipid	Fatty Acid Metabolism (Acyl Glycine)	100001527	24003-67-6	2900	172.098
	1824			N-linoleoylglycine	LC/MS neg	32462			6433346		0.95		0.6309	0.6958		1.1487	1.2077		100	75	90	91	83	90	70		Lipid	Fatty Acid Metabolism (Acyl Glycine)	1506	2764-03-06	5510	336.254
	1837		Fatty Acid Metabolism (Acyl Carnitine, Short Chain)	acetylcarnitine (C2)	LC/MS pos early	32198	C02571	HMDB0000201	7045767		0.99		0.7427	0.7461		1.1968	1.2069		100	100	100	100	100	100	100		Lipid	Fatty Acid Metabolism (Acyl Carnitine, Short Chain)	100000802	5080-50-2	2282	204.123
	1841		Fatty Acid Metabolism (Acyl Carnitine, Medium Chain)	hexanoylcarnitine (C6)	LC/MS pos early	32328		HMDB0000756	6426853		1.47		0.1774	0.583		1.4867	1.0108		100	100	100	100	100	100	100		Lipid	Fatty Acid Metabolism (Acyl Carnitine, Medium Chain)	100000781	6920-35-0	3358	260.186
	1849			octanoylcarnitine (C8)	LC/MS pos late	33936	C02838	HMDB0000791	11953814;123701		1.22		0.9644	0.7946		1.4247	1.1711		100	100	100	100	100	100	100		Lipid	Fatty Acid Metabolism (Acyl Carnitine, Medium Chain)	100001247	3671-77-0	950	288.217
	1857			decanoylcarnitine (C10)	LC/MS pos late	33941		HMDB0000651	10245190		1.29		0.9109	0.7848		1.5813	1.2229		100	100	100	100	100	100	100		Lipid	Fatty Acid Metabolism (Acyl Carnitine, Medium Chain)	100001251	1492-27-9	1130	316.248
	1858			laurylcarnitine (C12)	LC/MS pos late	34534		HMDB000225	168381		1.49		0.8669	0.7844		1.9981	1.3418		100	100	100	100	100	100	100		Lipid	Fatty Acid Metabolism (Acyl Carnitine, Medium Chain)	100001392	25518-54-1	1235	344.28
	1859		Fatty Acid Metabolism (Acyl Carnitine, Long Chain Saturated)	myristoylcarnitine (C14)	LC/MS pos late	33952		HMDB000506	6426854		1.3		0.5864	0.6723		2.0108	1.5441		100	75	100	100	83	100	70		Lipid	Fatty Acid Metabolism (Acyl Carnitine, Long Chain Saturated)	100001270	18822-89-4	1350	372.311
	1861			palmitoylcarnitine (C16)	LC/MS pos late	44681	C02990	HMDB0000222	461		1.08		0.649	0.7066		1.346	1.2416		100	100	100	100	100	100	100		Lipid	Fatty Acid Metabolism (Acyl Carnitine, Long Chain Saturated)	100000776	6865-14-1	1425	400.342
	1862			margaroylcarnitine (C17)*	LC/MS pos late	57512		HMDB0006210	53477803		0.91		0.448	0.6524		1.3068	1.4331		33	50	90	100	33	80	60		Lipid	Fatty Acid Metabolism (Acyl Carnitine, Long Chain Saturated)	100004054	106182-29-0	1424	414.358
	1863			stearoylcarnitine (C18)	LC/MS pos late	34409		HMDB0000848	3006797		1.2		0.9054	0.7848		2.0457	1.6996		100	100	100	100	100	100	100		Lipid	Fatty Acid Metabolism (Acyl Carnitine, Long Chain Saturated)	100001391	18822-91-8	1485	428.373
	1864			arachidoylcarnitine (C20)*	LC/MS pos late	57513		HMDB0006460	53477833		1.06		0.8648	0.7838		1.1927	1.1235		33	44	81	73	33	90	50		Lipid	Fatty Acid Metabolism (Acyl Carnitine, Long Chain Saturated)	100015833		1512	456.405
	1866			lignoceroylcarnitine (C24)*	LC/MS pos late	57515					1.04		0.8841	0.7848		0.9165	0.8821		0	25	48	55	17	40	30		Lipid	Fatty Acid Metabolism (Acyl Carnitine, Long Chain Saturated)	100015834		1603	512.467
	1867			cerotoylcarnitine (C26)*	LC/MS pos late	57516		HMDB0006347	53477828		0.74		0.0989	0.5782		0.8852	1.1916		67	75	81	91	67	70	80		Lipid	Fatty Acid Metabolism (Acyl Carnitine, Long Chain Saturated)	100015835		1649	540.499
	1877		Fatty Acid Metabolism (Acyl Carnitine, Monounsaturated)	cis-4-decenoylcarnitine (C10:1)	LC/MS pos late	38178		HMDB0013205	57357170		0.97		0.7428	0.7461		1.3648	1.4045		100	100	100	100	100	100	100		Lipid	Fatty Acid Metabolism (Acyl Carnitine, Monounsaturated)	100002259	98930-66-6	1057	314.233
	1881			myristoleoylcarnitine (C14:1)*	LC/MS pos late	48182		HMDB0240588	129691961		1.2		0.7627	0.7503		1.6656	1.3866		100	100	100	100	100	100	100		Lipid	Fatty Acid Metabolism (Acyl Carnitine, Monounsaturated)	100006051	889848-55-9	1316	370.295
	1882			palmitoleoylcarnitine (C16:1)*	LC/MS pos late	53223			71464547		1.62		0.9532	0.7933		1.8914	1.1646		67	88	95	100	83	90	90		Lipid	Fatty Acid Metabolism (Acyl Carnitine, Monounsaturated)	100009406		1357	398.326
	1883			oleoylcarnitine (C18:1)	LC/MS pos late	35160		HMDB0005065	6441392		1.1		0.6407	0.7035		1.2642	1.1457		100	100	100	100	100	100	100		Lipid	Fatty Acid Metabolism (Acyl Carnitine, Monounsaturated)	100001501	38677-66-6	1423	426.358
	1888		Fatty Acid Metabolism (Acyl Carnitine, Polyunsaturated)	linoleoylcarnitine (C18:2)*	LC/MS pos late	46223		HMDB0006469	6450015		0.99		0.4997	0.6524		1.5696	1.5837		100	100	100	100	100	100	100		Lipid	Fatty Acid Metabolism (Acyl Carnitine, Polyunsaturated)	100003151	36816-10-1	1430	424.342
	1891			arachidonoylcarnitine (C20:4)	LC/MS pos late	57518		HMDB0006455	136212424		0.96		0.9006	0.7848		1.0691	1.1189		33	25	76	91	17	60	30		Lipid	Fatty Acid Metabolism (Acyl Carnitine, Polyunsaturated)	100015837		1353	448.342
	1904		Fatty Acid Metabolism (Acyl Carnitine, Dicarboxylate)	adipoylcarnitine (C6-DC)	LC/MS pos early	52988		HMDB0061677	71296139		1.13		0.4786	0.6524		1.0534	0.9317		33	50	76	91	33	60	60		Lipid	Fatty Acid Metabolism (Acyl Carnitine, Dicarboxylate)	100006614		2570	290.16
	1911			pimeloylcarnitine/3-methyladipoylcarnitine (C7-DC)	LC/MS pos early	53224					1.07		0.3814	0.637		0.568	0.5307		33	100	29	45	100	10	100		Lipid	Fatty Acid Metabolism (Acyl Carnitine, Dicarboxylate)	100009407		2773	304.175
	1912			suberoylcarnitine (C8-DC)	LC/MS pos early	52990					1.96		0.4103	0.637		1.0648	0.5434		33	38	62	64	33	60	40		Lipid	Fatty Acid Metabolism (Acyl Carnitine, Dicarboxylate)	100006627		2964	318.191
	1916		Fatty Acid Metabolism (Acyl Carnitine, Hydroxy)	(R)-3-hydroxybutyrylcarnitine	LC/MS pos early	43264		HMDB0013127	53481617		1.69		0.6836	0.7245		1.0263	0.6069		67	50	62	64	33	60	60		Lipid	Fatty Acid Metabolism (Acyl Carnitine, Hydroxy)	100003926		2400	248.149
	1917			(S)-3-hydroxybutyrylcarnitine	LC/MS pos early	52984		HMDB0013127	71464477		0.63		0.1858	0.583		1.0251	1.6275		100	100	100	100	100	100	100		Lipid	Fatty Acid Metabolism (Acyl Carnitine, Hydroxy)	100009271		2340	248.149
	1928		Carnitine Metabolism	deoxycarnitine	LC/MS pos early	36747	C01181	HMDB0001161	22620		0.92		0.6689	0.7192		1.0868	1.1849		100	100	100	100	100	100	100		Lipid	Carnitine Metabolism	100001662	6249-56-5	2052	146.118
	1929			carnitine	LC/MS pos early	15500	C00487 C00308	HMDB0000062	288		1.11		0.4792	0.6524		1.0585	0.9512		100	100	100	100	100	100	100		Lipid	Carnitine Metabolism	100000007	461-05-2	1978	162.112
	1935		Ketone Bodies	3-hydroxybutyrate (BHBA)	LC/MS polar	542	C03197 C01089	HMDB0000011 HMDB0000357 HMDB0000442	441;94318;92135		1.54		0.4943	0.6524		1.5029	0.9787		100	100	100	100	100	100	100		Lipid	Ketone Bodies	254	625-72-9	1480	103.04
	1940		Fatty Acid Metabolism (Acyl Choline)	palmitoylcholine	LC/MS pos late	52944		HMDB0240592	151731		3.43		0.1031	0.5782		1.0718	0.3128		100	100	100	100	100	100	100		Lipid	Fatty Acid Metabolism (Acyl Choline)	100009233		1482	342.337
	1941			oleoylcholine	LC/MS pos late	53260		HMDB0240596	59040790		3.7		0.2407	0.5981		1.2541	0.3387		100	100	86	82	100	90	100		Lipid	Fatty Acid Metabolism (Acyl Choline)	100009331		1449	368.352
	1944			dihomo-linolenoyl-choline	LC/MS pos late	53262					3.07		0.1415	0.5782		1.3	0.4231		100	75	71	73	83	70	70		Lipid	Fatty Acid Metabolism (Acyl Choline)	100009335		1424	392.352
	1945			linoleoylcholine*	LC/MS pos late	57463		HMDB0013213	53481656		3.49		0.2037	0.583		1.618	0.4631		100	100	86	82	100	90	100		Lipid	Fatty Acid Metabolism (Acyl Choline)	100015760		1388	366.337
	1947			stearoylcholine*	LC/MS pos late	57464			90111		2.5		0.2398	0.5981		0.8501	0.3394		100	100	62	64	100	60	100		Lipid	Fatty Acid Metabolism (Acyl Choline)	100015759		1520	370.368
	1948			docosahexaenoylcholine	LC/MS pos late	53263					1.75		0.1344	0.5782		0.3179	0.1813		100	100	67	73	100	60	100		Lipid	Fatty Acid Metabolism (Acyl Choline)	100009333		1378	414.337
	1949			arachidonoylcholine	LC/MS pos late	53261		HMDB0240583	122198216		2.44		0.1568	0.5782		0.9671	0.3964		100	100	86	82	100	90	100		Lipid	Fatty Acid Metabolism (Acyl Choline)	100009332		1390	390.337
	1957		Fatty Acid, Monohydroxy	2-hydroxyoctanoate	LC/MS neg	22036		HMDB0002264	5312860;6995013;94180		1.16		0.3123	0.6115		0.9599	0.8244		100	94	86	91	83	80	100		Lipid	Fatty Acid, Monohydroxy	100000743	617-73-2	3736.8	159.103
	1959			2-hydroxydecanoate	LC/MS neg	42489		HMDB0094656	21488		0.96		0.8865	0.7848		0.9521	0.992		100	100	100	100	100	100	100		Lipid	Fatty Acid, Monohydroxy	100004089	5393-81-7	4840	187.134
	1965			2-hydroxypalmitate	LC/MS neg	35675		HMDB0031057	12575964;92836;11065598		1.02		0.8198	0.7685		0.9826	0.9605		100	100	100	100	100	100	100		Lipid	Fatty Acid, Monohydroxy	100001579	764-67-0	5511.2	271.228
	1968			2-hydroxystearate	LC/MS neg	17945	C03045 C03042	HMDB0062549	69417;439885;439887		1.06		0.5651	0.6707		1.0678	1.0039		100	100	100	100	100	100	100		Lipid	Fatty Acid, Monohydroxy	1239	629-22-1	5695	299.259
	1976			3-hydroxyhexanoate	LC/MS neg	53230		HMDB0061652 HMDB0010718	151492		1.03		0.9263	0.7855		1.1515	1.1133		100	100	100	100	100	100	100		Lipid	Fatty Acid, Monohydroxy	100006367	10191-24-9	1725	131.071
	1977			3-hydroxyoctanoate	LC/MS neg	22001	C20793	HMDB0001954	26613		1.08		0.66	0.7122		1.2911	1.1918		100	100	100	100	100	100	100		Lipid	Fatty Acid, Monohydroxy	100000773	88930-08-9	3446	159.103
	1979			3-hydroxydecanoate	LC/MS neg	22053		HMDB0002203	26612		1.28		0.4915	0.6524		1.6514	1.2876		100	100	100	100	100	100	100		Lipid	Fatty Acid, Monohydroxy	100000997	5561-87-5	4634.7	187.134
	1981			3-hydroxysebacate	LC/MS neg	31943		HMDB0000350	3017884		1.27		0.8319	0.7726		1.4905	1.1755		100	94	100	100	83	100	100		Lipid	Fatty Acid, Monohydroxy	100001145	73141-46-5	1282	217.108
	1982			3-hydroxylaurate	LC/MS neg	32457		HMDB0000387	94216		1.31		0.3507	0.628		1.5854	1.2087		100	100	100	100	100	100	100		Lipid	Fatty Acid, Monohydroxy	100001112	53941-38-1	5175	215.165
	1992			5-hydroxyhexanoate	LC/MS neg	31938		HMDB0000525 HMDB0000409	170748		0.46		0.0473	0.5201		0.6159	1.3389		33	56	62	55	33	70	70		Lipid	Fatty Acid, Monohydroxy	100001148	44843-89-2	1267	131.071
	2011			13-HODE + 9-HODE	LC/MS neg	37752	C14767 C14762	HMDB0004667 HMDB0004670	5312830;1424;5282947;5282944;5282945		0.85		0.2775	0.6091		0.8797	1.0317		100	100	100	100	100	100	100		Lipid	Fatty Acid, Monohydroxy	100002196		5275	295.228
	2027		Fatty Acid, Dihydroxy	12,13-DiHOME	LC/MS neg	38395	C14829	HMDB0004705	10236635		1.32		0.5686	0.6707		0.8607	0.6502		100	94	52	45	83	60	100		Lipid	Fatty Acid, Dihydroxy	62	263399-35-5	5137	313.238
	2028			9,10-DiHOME	LC/MS neg	38399	C14828	HMDB0004704	9966640		1.57		0.2072	0.583		0.8187	0.5201		67	81	52	45	83	60	80		Lipid	Fatty Acid, Dihydroxy	179	263399-34-4	5180	313.238
	2036			19,20-DiHDPA	LC/MS neg	46286		HMDB0010214	16061148		0.89		0.409	0.637		0.3138	0.3544		100	100	81	82	100	80	100		Lipid	Fatty Acid, Dihydroxy	100002844		5212	361.238
	2156		Endocannabinoid	oleoyl ethanolamide	LC/MS neg	38102		HMDB0002088	5283454		0.92		0.488	0.6524		0.9599	1.0443		100	100	100	100	100	100	100		Lipid	Endocannabinoid	1137	11-58-0;111-58-0	6450	324.291
	2159			palmitoyl ethanolamide	LC/MS pos late	38165	C16512	HMDB0002100	4671		0.98		0.8801	0.7848		1.0144	1.0365		100	100	100	100	100	100	100		Lipid	Endocannabinoid	1489	544-31-0	1643	300.29
	2160			stearoyl ethanolamide	LC/MS pos late	38625		HMDB0013078	27902		0.94		0.3883	0.637		1.0929	1.168		100	100	100	100	100	100	100		Lipid	Endocannabinoid	100002254	111-57-9	1787	328.321
	2179			linoleoyl ethanolamide	LC/MS neg	52608		HMDB0012252	5283446		0.81		0.3096	0.6115		1.1112	1.3738		100	94	100	100	100	100	90		Lipid	Endocannabinoid	100006726	68171-52-8	6150	322.275
	2198		Inositol Metabolism	myo-inositol	LC/MS polar	1124	C00137	HMDB0000211	892		0.67		0.2744	0.6091		0.9858	1.4708		100	100	100	100	100	100	100		Lipid	Inositol Metabolism	363	87-89-8	3506.3	225.062
	2229		Phospholipid Metabolism	choline	LC/MS pos early	15506	C00114	HMDB0000097	305		0.99		0.9661	0.7946		0.9429	0.9569		100	100	100	100	100	100	100		Lipid	Phospholipid Metabolism	1256	67-48-1	1961	104.107
	2230			choline phosphate	LC/MS pos early	34396	C00588	HMDB0001565	1014		0.76		0.1889	0.583		1.2104	1.5903		100	100	100	100	100	100	100		Lipid	Phospholipid Metabolism	267	72556-74-2	700	184.073
	2233			glycerophosphorylcholine (GPC)	LC/MS pos early	15990	C00670	HMDB0000086	71920		1.14		0.8776	0.7848		1.4123	1.2358		100	100	100	100	100	100	100		Lipid	Phospholipid Metabolism	100000269	28319-77-9	672	258.11
	2235			phosphoethanolamine	LC/MS pos early	1600	C00346	HMDB0000224	1015		0.72		0.2146	0.583		1.3933	1.9385		100	100	100	100	100	100	100		Lipid	Phospholipid Metabolism	1026	1071-23-4	700	142.026
	2237			glycerophosphoethanolamine	LC/MS polar	37455	C01233	HMDB0000114	123874		1.57		0.47	0.6524		1.294	0.823		100	100	100	100	100	100	100		Lipid	Phospholipid Metabolism	100001620	33049-08-0	3075	214.049
	2239			glycerophosphoinositol*	LC/MS polar	47155			167572		3.11		0.1199	0.5782		1.3986	0.4495		100	100	81	82	100	80	100		Lipid	Phospholipid Metabolism	100001621	16824-65-0	3850	333.059
	2240			trimethylamine N-oxide	LC/MS pos early	40406	C01104	HMDB0000925	1145		1.03		0.7757	0.7507		1.0977	1.066		100	100	100	100	100	100	100		Lipid	Phospholipid Metabolism	100003397	1184-78-7	2100	76.0757
	2275		Phosphatidylcholine (PC)	1,2-dipalmitoyl-GPC (16:0/16:0)	LC/MS pos late	19130	D03585	HMDB0000564	452110		0.83		0.0778	0.5739		0.9688	1.1687		100	100	100	100	100	100	100		Lipid	Phosphatidylcholine (PC)	100000657	63-89-8	2450	734.569
	2276			1-palmitoyl-2-palmitoleoyl-GPC (16:0/16:1)*	LC/MS pos late	52470		HMDB0007969	6443788		0.63		0.0147	0.5201		1.2674	2.0055		100	100	100	100	100	100	100		Lipid	Phosphatidylcholine (PC)	100008984		2200	732.554
	2278			1-palmitoyl-2-stearoyl-GPC (16:0/18:0)	LC/MS pos late	52616	C03889	HMDB0007970	24778686		0.86		0.5195	0.665		1.0474	1.2177		100	100	100	100	100	100	100		Lipid	Phosphatidylcholine (PC)	100008921	59403-51-9	2750	762.601
	2280			1-palmitoyl-2-oleoyl-GPC (16:0/18:1)	LC/MS pos late	52461	C13875	HMDB0007972	6436017		0.81		0.0709	0.5418		0.975	1.2074		100	100	100	100	100	100	100		Lipid	Phosphatidylcholine (PC)	1539	26853-31-6;26853-31-6	2450	760.585
	2283			1-palmitoyl-2-linoleoyl-GPC (16:0/18:2)	LC/MS pos late	42446		HMDB0007973	5287971		0.91		0.1045	0.5782		1.1677	1.2863		100	100	100	100	100	100	100		Lipid	Phosphatidylcholine (PC)	1537	40811-94-7	2160	758.569
	2285			1-palmitoyl-2-alpha-linolenoyl-GPC (16:0/18:3n3)*	LC/MS pos late	52684		HMDB0007975	24778702		0.75		0.115	0.5782		1.2129	1.6177		100	100	100	100	100	100	100		Lipid	Phosphatidylcholine (PC)	100009076		2080	756.554
	2294			1-palmitoyl-2-arachidonoyl-GPC (16:0/20:4n6)	LC/MS pos late	52462	C05208	HMDB0007982	10747814		0.9		0.3883	0.637		1.2997	1.4389		100	100	100	100	100	100	100		Lipid	Phosphatidylcholine (PC)	100008914	35418-58-7	2200	782.569
	2306			1-palmitoleoyl-2-linoleoyl-GPC (16:1/18:2)*	LC/MS pos late	52683		HMDB0008006	24778768		0.65		0.0297	0.5201		1.7322	2.666		100	100	100	100	100	100	100		Lipid	Phosphatidylcholine (PC)	100009075		2050	756.554
	2307			1-palmitoleoyl-2-linolenoyl-GPC (16:1/18:3)*	LC/MS pos late	53180		HMDB0008008	52922452		0.64		0.0554	0.5201		1.5032	2.3534		100	94	100	100	83	100	100		Lipid	Phosphatidylcholine (PC)	100009345		1900	754.538
	2319			1-stearoyl-2-oleoyl-GPC (18:0/18:1)	LC/MS pos late	52438		HMDB0008038	24778825		0.73		0.1272	0.5782		0.9719	1.3226		100	100	100	100	100	100	100		Lipid	Phosphatidylcholine (PC)	100008904	56421-10-4	2644	788.616
	2322			1-stearoyl-2-linoleoyl-GPC (18:0/18:2)*	LC/MS pos late	52452		HMDB0008039	6441487		0.92		0.232	0.5981		1.1702	1.2776		100	100	100	100	100	100	100		Lipid	Phosphatidylcholine (PC)	100008980		2450	786.601
	2330			1-stearoyl-2-arachidonoyl-GPC (18:0/20:4)	LC/MS pos late	42450		HMDB0008048	16219824		0.93		0.4921	0.6524		1.2629	1.3636		100	100	100	100	100	100	100		Lipid	Phosphatidylcholine (PC)	100001869	35418-59-8	2400	810.601
	2356			1,2-dilinoleoyl-GPC (18:2/18:2)	LC/MS pos late	52603		HMDB0008138	5288075		0.77		0.2987	0.6115		1.97	2.551		100	100	100	100	100	100	100		Lipid	Phosphatidylcholine (PC)	100008903	998-06-1	2100	782.569
	2357			1-linoleoyl-2-linolenoyl-GPC (18:2/18:3)*	LC/MS pos late	53176		HMDB0008141	52922731		0.63		0.1291	0.5782		1.3798	2.1833		100	100	100	100	100	100	100		Lipid	Phosphatidylcholine (PC)	100009343		1939	780.554
	2401		Phosphatidylethanolamine (PE)	1,2-dipalmitoyl-GPE (16:0/16:0)*	LC/MS pos late	57341		HMDB0008923	445468		0.57		0.0318	0.5201		0.7621	1.344		67	81	100	100	83	100	80		Lipid	Phosphatidylethanolamine (PE)	100009204		2498	692.522
[truncated: 300 more rows]
