# Supplementary material for: Diet, obesity, and the gut microbiome as determinants modulating metabolic outcomes in a non-human primate model
Source: Microbiome. 2021 May 5;9:100. doi: 10.1186/s40168-021-01069-y (PMC8101030; doi:10.1186/s40168-021-01069-y)
Supplement: Supplementary file 5 — Additional file 4. [file 40168_2021_1069_MOESM5_ESM.xlsx]

## Sheet: Explanation
	OrigScale		Values are normalized in terms of raw area counts.
			For a single day run, this is equivalent to the raw data.
	ScaledImpData		Each biochemical in OrigScale is rescaled to set the median equal to 1.
			Then, missing values are imputed with the minimum.
	OsmoNormImpData		Values for each sample are normalized by osmolality.
			Each biochemical in OrigScale is then rescaled to set the median equal to 1.
			Lastly, missing values are imputed with the minimum.
	Pathway Heat Map		This is the heat map associated with the statistical analysis of the data.
			Indicates ratios, p- and q-values for each comparison.
			0.55	Green: indicates significant difference (p≤0.05) between the groups shown, metabolite ratio of < 1.00
			0.76	Light Green: narrowly missed statistical cutoff for significance 0.05<p<0.10, metabolite ratio of < 1.00
			1.71	Red: indicates significant difference (p≤0.05) between the groups shown; metabolite ratio of ≥ 1.00
			1.32	Light Red: narrowly missed statistical cutoff for significance 0.05<p<0.10, metabolite ratio of ≥ 1.00
			1.2	Non-colored text and cell: mean values are not significantly different for that comparison
		* indicates compounds that have not been officially confirmed based on a standard, but we are confident in its identity
	Box Plots - Alpha		Box plots are provided for each biochemical detected, sorted alphabetically by biochemical name.
	Box Plots - Pathway		Box plots are provided for each biochemical detected, sorted by biochemical pathway.

## Sheet: OrigScale
												SAMPLE NAME	WAKE-00222	WAKE-00223	WAKE-00224	WAKE-00225	WAKE-00228	WAKE-00230	WAKE-00232	WAKE-00233	WAKE-00235	WAKE-00236	WAKE-00244	WAKE-00246	WAKE-00252	WAKE-00254	WAKE-00256
												PARENT SAMPLE ID	3734164	3734165	3734166	3734167	3734170	3734172	3734174	3734175	3734177	3734178	3734186	3734188	3734194	3734196	3734198
												CLIENT IDENTIFIER	X_13_003_8360_10_12_16_urine_A	X_13_003_8361_10_7_16_urine_A	X_13_003_8362_10_3_16_urine_A	X_13_003_8363_10_5_16_urine_A	X_13_003_8366_10_10_16_urine_A	X_13_003_8368_10_3_16_urine_A	X_13_003_8370_10_10_16_urine_A	X_13_003_8371_10_3_16_urine_A	X_13_003_8373_10_10_16_urine_A	X_13_003_8374_10_5_16_urine_A	X_13_003_8384_10_7_16_urine_A	X_13_003_8386_10_5_16_urine_A	X_13_003_8392_10_5_16_urine_A	X_13_003_8395_10_7_16_urine_A	X_13_003_8397_10_5_16_urine_A
												GROUP ID	P Copri Low	P Copri High	P Copri High	P Copri High	P Copri Low	P Copri Low	P Copri Low	P Copri High	P Copri Low	P Copri Low	P Copri Low	P Copri High	P Copri High	P Copri High	P Copri High
												AGE	11.59	10.89	12.48	11.08	11.6	11.58	11.6	11.58	12.5	10.88	12.53	11.46	11.46	10.96	10.92
												ANIMAL ID	8360	8361	8362	8363	8366	8368	8370	8371	8373	8374	8384	8386	8392	8395	8397
												BMI	71.9908	35.7496	40.3591	48.6177	35.3339	45.0831	34.5371	35.1817	63.0143	45.7696	60.6286	77.2441	42.8458	57.295	32.4196
												COMMENT	1 sample only	.	.	.	.	.	.	.	.	.	.	.	.	.	.
												GENDER	F	F	F	F	F	F	F	F	F	F	F	F	F	F	F
												GROUP NUMBER	1	1	1	1	1	1	1	1	1	1	1	1	1	1	1
												ORIG ORDER	3	4	5	6	9	11	13	14	16	17	25	27	33	35	37
												OSMOLALITY	171	259	1270	7	154	588	325	968	841	8	152	2	752	745	811
												PLOT NAME	West	West	West	West	West	West	West	West	West	West	West	West	West	West	West
												RACE	NHP_cyno	NHP_cyno	NHP_cyno	NHP_cyno	NHP_cyno	NHP_cyno	NHP_cyno	NHP_cyno	NHP_cyno	NHP_cyno	NHP_cyno	NHP_cyno	NHP_cyno	NHP_cyno	NHP_cyno
												SAMPLE NUMBER	43	44	45	46	49	51	53	54	56	57	65	67	73	75	77
PATHWAY SORTORDER	BIOCHEMICAL	SUPER PATHWAY	SUB PATHWAY	COMP ID	PLATFORM	CHEMICAL ID	RI	MASS	CAS	PUBCHEM	KEGG	Group HMDB	Monkey Urine Western Diet	Monkey Urine Western Diet	Monkey Urine Western Diet	Monkey Urine Western Diet	Monkey Urine Western Diet	Monkey Urine Western Diet	Monkey Urine Western Diet	Monkey Urine Western Diet	Monkey Urine Western Diet	Monkey Urine Western Diet	Monkey Urine Western Diet	Monkey Urine Western Diet	Monkey Urine Western Diet	Monkey Urine Western Diet	Monkey Urine Western Diet
2128	1-(1-enyl-oleoyl)-GPE (P-18:1)*	Lipid	Lysoplasmalogen	44621	LC/MS Neg	100005372	6250	462.299					220338				440439				71240					666399	95851
2101	1-(1-enyl-palmitoyl)-2-arachidonoyl-GPE (P-16:0/20:4)*	Lipid	Plasmalogen	52673	LC/MS Pos Late	100009002	2270	724.528				HMDB11352	641151	1811434	11503324		2320585	3381990	1802479	9974216	15066903		813168		1653673	5652119	7720106
2110	1-(1-enyl-palmitoyl)-2-linoleoyl-GPC (P-16:0/18:2)*	Lipid	Plasmalogen	52682	LC/MS Pos Late	100009009	2226	742.575				HMDB11211					332899	54431		312245	145563					62956	215734
2098	1-(1-enyl-palmitoyl)-2-linoleoyl-GPE (P-16:0/18:2)*	Lipid	Plasmalogen	52677	LC/MS Pos Late	100009069	2351	700.528				HMDB11343	164352	104433	652435		176596	503176	163253	1232569	1201320		80184		71306	511002	1497429
2097	1-(1-enyl-palmitoyl)-2-oleoyl-GPE (P-16:0/18:1)*	Lipid	Plasmalogen	52477	LC/MS Pos Late	100009005	2600	702.543				HMDB11342	462979	119884	840264		115858	301063	139331	1048693	942469		98122			406636	1362658
2126	1-(1-enyl-palmitoyl)-GPE (P-16:0)*	Lipid	Lysoplasmalogen	39270	LC/MS Pos Late	100003000	1558	438.298					315925				288711	131200	225055	160841	276506		48928		397131	2561788	2674323
2113	1-(1-enyl-stearoyl)-2-arachidonoyl-GPE (P-18:0/20:4)*	Lipid	Plasmalogen	52475	LC/MS Pos Late	100008999	2511	752.559		9547058		HMDB05779	623891	1330755	6989987		1578574	2213963	1197683	8500422	8375438	57252	592562		1063929	5693095	6191392
2106	1-(1-enyl-stearoyl)-2-linoleoyl-GPE (P-18:0/18:2)*	Lipid	Plasmalogen	52748	LC/MS Pos Late	100009225	2633	728.559				HMDB11376	253391	156830	609199		211694	792084	527370	5149047	756150		152771			786564	3273147
2105	1-(1-enyl-stearoyl)-2-oleoyl-GPE (P-18:0/18:1)	Lipid	Plasmalogen	52614	LC/MS Pos Late	100008919	2950	730.575	144371-68-6			HMDB11375	206044		120603			152814		1114122	215835					119063	965075
2130	1-(1-enyl-stearoyl)-GPE (P-18:0)*	Lipid	Lysoplasmalogen	39271	LC/MS Pos Late	100003001	1649	466.329					505546				220242	115592	289500	475132	178315				260220	2395119	2406613
4511	1,2,3-benzenetriol sulfate (2)	Xenobiotics	Chemical	48762	LC/MS Neg	100006374	1709	204.981					194192	1179291	16479235		926468	690208	366953	6327436	8727694		127118		863498	1402530	2239157
1723	1,2-dilinoleoyl-GPC (18:2/18:2)	Lipid	Phosphatidylcholine (PC)	52603	LC/MS Pos Late	100008903	2006	782.569	998-06-1	5288075		HMDB08138			272860		690531			173070	544741		361671
1636	1,2-dipalmitoyl-GPC (16:0/16:0)	Lipid	Phosphatidylcholine (PC)	19130	LC/MS Pos Late	100000657	2365	734.569	63-89-8	452110	D03585	HMDB00564	266434	129879	1.02179e+06		721157	522006	234622	2954068	2521555		164525			321704	515473
864	1,5-anhydroglucitol (1,5-AG)	Carbohydrate	Glycolysis, Gluconeogenesis, and Pyruvate Metabolism	20675	LC/MS Neg	100000580	802	163.061	154-58-5	64960	C07326	HMDB02712	1019320		8775262			3169786		28305890	4613768		994508		5359583	9472110	1.02402e+06
3658	1,6-anhydroglucose	Xenobiotics	Food Component/Plant	21049	LC/MS Neg	100000939	919.7	161.046	498-07-7	2724705		HMDB00640	56539976	31526944	214841856		47336568	82848528	40014616	56599904	174580624		24096444		42840480	264899136	371442848
2505	11-ketoetiocholanolone glucuronide	Lipid	Androgenic Steroids	47135	LC/MS Neg	100005402	4280	479.229	17181-16-7				9158856	29232514	159566720		14827701	60303548	18379568	156986672	53953640		21745060		44303436	81181608	127989584
2623	12-dehydrocholate	Lipid	Secondary Bile Acid Metabolism	44644	LC/MS Neg	100001072	4871	405.265	2458-08-4;2458-08-4	94235		HMDB00400	170579		2884740					2050605			36661			64698	2556648
2507	16a-hydroxy DHEA 3-sulfate	Lipid	Androgenic Steroids	38168	LC/MS Neg	100002126	4240	383.153					995033	428352						2188270	1785665		167858		540707	1091040	306741
1941	1-arachidonoyl-GPC (20:4n6)*	Lipid	Lysophospholipid	33228	LC/MS Pos Late	100001551	1460	544.34			C05208	HMDB10395					516649				101959		228255			114430	88654
1973	1-arachidonoyl-GPE (20:4n6)*	Lipid	Lysophospholipid	35186	LC/MS Pos Late	100001571	1470	502.293		42607465		HMDB11517						205611	81775		1173414				162960	776782	859555
3660	1H-quinolin-2-one	Xenobiotics	Food Component/Plant	40464	LC/MS Pos Early	100002385	2680	146.06	59-31-4	6038	C06415		960611	13296835	75506992		2464494	2.46743e+06	923914	29419760	4.19502e+06		8603572		66595792	94349744	105555208
1925	1-linoleoyl-GPC (18:2)	Lipid	Lysophospholipid	34419	LC/MS Pos Late	100001395	1465	520.34		11988421	C04100	HMDB10386	82317		404566		1924653	278592	466592		308270		1696596		194361	1.53004e+06	1397986
1966	1-linoleoyl-GPE (18:2)*	Lipid	Lysophospholipid	36600	LC/MS Pos Late	100001570	1482	478.293		52925130		HMDB11507					58623				136829				95475		1.0236e+06
3225	1-methyladenine	Nucleotide	Purine Metabolism, Adenine containing	1527	LC/MS Pos Early	54	2133	150.077	5142-22-3	78821	C02216	HMDB11599	40050280	7206504	10003998	205674	5750430	11806298	8.00468e+06	10850898	8832104		10453669		9389573	12373243	17844310
3229	N1-methyladenosine	Nucleotide	Purine Metabolism, Adenine containing	15650	LC/MS Pos Early	1242	2120	282.12	15763-06-1	27476	C02494	HMDB03331	47863608	143922928	247799840		104592328	143641888	127579512	271837376	261773600		78201696		239115008	237244928	304488192
399	1-methylguanidine	Amino Acid	Guanidino and Acetamido Metabolism	48114	LC/MS Pos Early	100000715	2149	74.0713	22661-87-6	10111	C02294	HMDB01522	1.61396e+06	1311167	13317736	66578	1059644	1993702	1760494	10233001	6639780	495568	912919	170535	4923889	8069738	7681471
3258	1-methylguanine	Nucleotide	Purine Metabolism, Guanine containing	32395	LC/MS Neg	100001133	1643	164.058	938-85-2	70315		HMDB03282	235951		246014			279804			87946		217408		72186		95818
3263	N1-methylguanosine	Nucleotide	Purine Metabolism, Guanine containing	31609	LC/MS Pos Early	100001122	1980	298.115	2140-65-0	96373		HMDB01563	20240936	67348200	158019904		78522104	77390872	47972048	146567184	51098672		50507848		38367000	96773280	77081536
76	1-methylhistamine	Amino Acid	Histidine Metabolism	43831	LC/MS Pos Early	100001204	3040	126.103	501-75-7	3614	C05127	HMDB00898	18856692	25705024	66753672		3598434	29698758	23174672	65131624	68799768		8434268		49402012	53014248	133817632
63	1-methylhistidine	Amino Acid	Histidine Metabolism	30460	LC/MS Neg	100001051	1227	168.078	332-80-9	92105	C01152	HMDB00001			561608					869423	1829096				203520	428433	342050
77	1-methylimidazoleacetate	Amino Acid	Histidine Metabolism	32350	LC/MS Pos Early	100001208	2064	141.066	2625-49-2	75810	C05828	HMDB02820	92524080	143754496	233348496	606326	101099032	177860416	111548328	289559552	89444840		91391640	216476	212275936	180206112	212739552
3360	1-methylnicotinamide	Cofactors and Vitamins	Nicotinate and Nicotinamide Metabolism	27665	LC/MS Pos Early	55	1940	137.071	1005-24-9	10129985	C02918	HMDB00699	26520282	26540568	75287584		36146576	53849900	27491116	64276192	99900968		74102448		22756128	81132464	488952704
1721	1-oleoyl-2-linoleoyl-GPC (18:1/18:2)*	Lipid	Phosphatidylcholine (PC)	52453	LC/MS Pos Late	100008981	2165	784.585					155880	159760	1302601		2175244	373165	265033	1.40086e+06	2.33976e+06	139368	1374628			326467	380677
1964	1-oleoyl-GPE (18:1)	Lipid	Lysophospholipid	35628	LC/MS Neg	100001569	6125.1	478.294	89576-29-4	9547071		HMDB11506	290531	265028			333152		77695		141828					826829	368257
1679	1-palmitoyl-2-arachidonoyl-GPC (16:0/20:4n6)	Lipid	Phosphatidylcholine (PC)	52462	LC/MS Pos Late	100008914	2091	782.569	35418-58-7	10747814		HMDB07982	98273	190649	1731970		7685332	238220	201617	1270465	2954043	234298	832359		61502	216919
1773	1-palmitoyl-2-arachidonoyl-GPE (16:0/20:4)*	Lipid	Phosphatidylethanolamine (PE)	52464	LC/MS Pos Late	100008990	2198	740.522		9546800		HMDB05323		171872	1136175		271196	336239	94937	1036745	3063541				56015	323926	365554
1652	1-palmitoyl-2-linoleoyl-GPC (16:0/18:2)	Lipid	Phosphatidylcholine (PC)	42446	LC/MS Pos Late	1537	2160	758.569	40811-94-7	5287971		HMDB07973	870174	1019862	7313809	270163	19820802	1450496	1134769	4447962	11713816	991636	5750156	381285	430116	1562156	1333658
1764	1-palmitoyl-2-linoleoyl-GPE (16:0/18:2)	Lipid	Phosphatidylethanolamine (PE)	42449	LC/MS Pos Late	100001870	2275	716.522		9546747		HMDB05322	422707	123153	637097		357610	238479	99010	779441	1600250					311269	874259
1645	1-palmitoyl-2-oleoyl-GPC (16:0/18:1)	Lipid	Phosphatidylcholine (PC)	52461	LC/MS Pos Late	1539	2358	760.585	26853-31-6;26853-31-6	6436017		HMDB07972	787528	658504	5931426	87430	8886802	1558156	883832	5201407	9222417	402540	2100278	126456	277107	1212488	1160224
1763	1-palmitoyl-2-oleoyl-GPE (16:0/18:1)	Lipid	Phosphatidylethanolamine (PE)	19263	LC/MS Pos Late	1526	2509	718.538	26662-94-2	5283496		HMDB05320	1563217	66266	522068		272939	269314	122210	666862	809957					205806	1.84606e+06
1637	1-palmitoyl-2-palmitoleoyl-GPC (16:0/16:1)*	Lipid	Phosphatidylcholine (PC)	52470	LC/MS Pos Late	100008984	2160	732.554				HMDB07969			318888		508957			249337	281522		98280
1641	1-palmitoyl-2-stearoyl-GPC (16:0/18:0)	Lipid	Phosphatidylcholine (PC)	52616	LC/MS Pos Late	100008921	2653	762.601	59403-51-9			HMDB07970			107478		82325			639824	160355						75495
1913	1-palmitoyl-GPC (16:0)	Lipid	Lysophospholipid	33955	LC/MS Pos Late	100001263	1525	496.34	17364-16-8	86554		HMDB10382	237639		2585900	47919	8.00238e+06	310737	666092	525083	932090		1033719	51904	192820	1565683	1581850
1957	1-palmitoyl-GPE (16:0)	Lipid	Lysophospholipid	35631	LC/MS Pos Late	100001567	1544	454.293	53862-35-4	9547069		HMDB11503	1.29257e+06		100355		203295		93537	536207	320280				61969		1546549
1731	1-stearoyl-2-arachidonoyl-GPC (18:0/20:4)	Lipid	Phosphatidylcholine (PC)	42450	LC/MS Pos Late	100001869	2300	810.601	35418-59-8	16219824		HMDB08048	111164	147289	1000424		4491125	155738	118125	1087520	1645095	181995	715869			139921	116924
1797	1-stearoyl-2-arachidonoyl-GPE (18:0/20:4)	Lipid	Phosphatidylethanolamine (PE)	52447	LC/MS Pos Late	100008977	2424	768.554		5289133		HMDB09003		367990	2488755		755658	692525	333398	3106563	4995921	56631	201148		225293	688033	857162
1836	1-stearoyl-2-arachidonoyl-GPS (18:0/20:4)	Lipid	Phosphatidylserine (PS)	52235	LC/MS Pos Late	100001872	2565	812.544				HMDB12383	402962	520064	5538482		1833396	1268245	983684	6634710	15617701		162079	119512	952976	1771913	2691023
1715	1-stearoyl-2-linoleoyl-GPC (18:0/18:2)*	Lipid	Phosphatidylcholine (PC)	52452	LC/MS Pos Late	100008980	2380	786.601				HMDB08039	807853	853812	4970949	262496	11778397	1158162	909966	5111903	7078607	924789	5002907	330557	334053	1608845	1242198
1784	1-stearoyl-2-linoleoyl-GPE (18:0/18:2)*	Lipid	Phosphatidylethanolamine (PE)	52446	LC/MS Pos Late	100008976	2522	744.554		9546749		HMDB08994	164193	344667	2066385		660320	754984	290419	2840206	3.42539e+06		293976		166664	633750	1263617
1710	1-stearoyl-2-oleoyl-GPC (18:0/18:1)	Lipid	Phosphatidylcholine (PC)	52438	LC/MS Pos Late	100008904	2644	788.616	56421-10-4			HMDB08038	275590		909075		1460396	290189	199512	1451824	1000958	108844	530300			267172	338423
1778	1-stearoyl-2-oleoyl-GPE (18:0/18:1)	Lipid	Phosphatidylethanolamine (PE)	42448	LC/MS Pos Late	100001856	2858	746.569				HMDB08993	175005		153547			205189		1277779	256767						482385
1920	1-stearoyl-GPC (18:0)	Lipid	Lysophospholipid	33961	LC/MS Pos Late	100001271	1606	524.371	19420-57-6	497299		HMDB10384	249964		1503187		3784799	84829	439019	289901	581666		680116		62827	894368	676713
1962	1-stearoyl-GPE (18:0)	Lipid	Lysophospholipid	42398	LC/MS Pos Late	100001461	1626	482.324	69747-55-3	9547068		HMDB11130	231509		71364		303417	92833		206865	794241				89679	619081	685147
1981	1-stearoyl-GPS (18:0)*	Lipid	Lysophospholipid	45966	LC/MS Pos Late	100004327	1634	526.314		9547101								94197		76426	149232				155688	1005501	885440
305	2,3-dihydroxy-2-methylbutyrate	Amino Acid	Leucine, Isoleucine and Valine Metabolism	57547	LC/MS Neg	100010869	787	133.051	14868-24-7	301941		HMDB29576	1383043	5205521	26633300		11557165	21118488	7418675	22494644	64585984		1665446		36002664	41150036	20292820
3661	2,3-dihydroxyisovalerate	Xenobiotics	Food Component/Plant	38276	LC/MS Polar	100002417	1050	133.051	1756-18-9	677	C04039	HMDB12141	99755920	4618865	27727298		9632015	5784227	7.89393e+06	9238586	8298699		1869153		5952201	12884794	144271792
3485	2,4,6-trihydroxybenzoate	Xenobiotics	Benzoate Metabolism	35892	LC/MS Neg	100001718	1574	169.014	83-30-7	66520		HMDB29649			100391					2034448
3664	2,8-quinolinediol	Xenobiotics	Food Component/Plant	42975	LC/MS Neg	100004206	3133	160.04	15450-76-7	97250	C06342		1482421
3665	2,8-quinolinediol sulfate	Xenobiotics	Food Component/Plant	48691	LC/MS Neg	100004321	2612	239.997					1.03842e+06		1652212		2290984	5996672	1279196	4508131	1025999				282765	675086	661824
2447	21-hydroxypregnenolone disulfate	Lipid	Pregnenolone Steroids	46115	LC/MS Neg	100001999	3935	245.067	1164-98-3	134595				43950	182213			90286		88937	110065				120493	134081
4294	2-acetamidophenol sulfate	Xenobiotics	Drug	48580	LC/MS Neg	100006190	2251	230.013	40712-60-5	181671					1342707		132902	111569	194907	437107	740994				250664	692922	681403
95	2-aminoadipate	Amino Acid	Lysine Metabolism	6146	LC/MS Polar	381	3500	160.062	542-32-5;1118-90-7	469	C00956	HMDB00510	1.03145e+06	430841	6.90485e+06		351155	614382	782894	1531776	1173145		406925		2222518	1322929	1.70475e+06
1297	2-aminooctanoate	Lipid	Fatty Acid, Amino	43343	LC/MS Pos Late	100004227	750	160.133	644-90-6	69522		HMDB00991		31393	144350					108531	195182					128011	75939
4411	2-aminophenol sulfate	Xenobiotics	Chemical	43266	LC/MS Neg	100004322	1677	188.002		181670		HMDB61116	1111470	1544730	10737508		1786419	2612121	1517981	3281442	6511140		1981778		3.00675e+06	8168785	5982018
3244	2'-deoxyadenosine	Nucleotide	Purine Metabolism, Adenine containing	1553	LC/MS Pos Early	211	2252	252.109	16373-93-6	13730	C00559	HMDB00101	1620512	396352	507671	215281	79854	211304	823350				506801		2976578	1147252	1390974
3273	2'-deoxyguanosine	Nucleotide	Purine Metabolism, Guanine containing	1411	LC/MS Neg	348	1751	266.089	961-07-9	187790	C00330	HMDB00085	657609	355226	1325311			312803	425693	988042	3293044				821012	610290	3757291
3208	2'-deoxyinosine	Nucleotide	Purine Metabolism, (Hypo)Xanthine/Inosine containing	15076	LC/MS Neg	100000135	1688	251.079	890-38-0	65058	C05512	HMDB00071	839685	3174910	7336482		265136	1881061	1695545	6083589	21727564				5.41785e+06	5.73323e+06	12116682
952	2-fucosyllactose	Carbohydrate	Disaccharides and Oligosaccharides	48261	LC/MS Neg	100002930	846	487.167	41263-94-9	170484		HMDB02098
300	2-hydroxy-3-methylvalerate	Amino Acid	Leucine, Isoleucine and Valine Metabolism	36746	LC/MS Neg	100001541	1800	131.071	488-15-3	164623		HMDB00317	12328627	1492187	3.1739e+06		2470025	1949280	5078620	4991218	9968046		798516		5874411	2204260	6685145
1242	2-hydroxyadipate	Lipid	Fatty Acid, Dicarboxylate	31934	LC/MS Polar	100001153	3000	161.046	18294-85-4	193530	C02360	HMDB00321	11979171	14548129	195345808		40136792	40344760	13052509	138203232	79054496		13308904		154239056	144104800	41657700
1404	2-hydroxybehenate	Lipid	Fatty Acid, Monohydroxy	57663	LC/MS Neg	100015637	6384	355.322		193484			37724788	591577	853391	1304345	3005189	881386	1288610	1952849	1405544	645106	1177513	777948	881787	2396548	7.75995e+06
414	2-hydroxybutyrate/2-hydroxyisobutyrate	Amino Acid	Glutathione Metabolism	52281	LC/MS Polar	100008928	1258	103.04					16697911	24693422	188138416		15004241	47015412	39319396	133649344	205822320		10342592		102321040	24096410	54376704
1238	2-hydroxyglutarate	Lipid	Fatty Acid, Dicarboxylate	37253	LC/MS Pos Early	100002070	958	131.034	40951-21-1	43	C02630	HMDB00606	6925516	6621375	29365192	286928	3424060	11824918	3273101	15553876	13445626		2968241		40912152	9959358	13890448
3465	2-hydroxyhippurate (salicylurate)	Xenobiotics	Benzoate Metabolism	18281	LC/MS Neg	1869	2184	194.046	487-54-7	10253	C07588	HMDB00840	598478	676881	13441535		1254135	1028752	751029	7466545	2237979		524736		813382	2252351	14493337
168	2-hydroxyphenylacetate	Amino Acid	Tyrosine Metabolism	1432	LC/MS Polar	235	858.6	151.04	614-75-5	11970	C05852	HMDB00669	7.86377e+06	23883386	88626000		19470342	65355092	26216720	92408992	37280952		7525191		43822796	52448504	91142544
3668	2-isopropylmalate	Xenobiotics	Food Component/Plant	15667	LC/MS Neg	100000409	725	175.061	3237-44-3	77	C02504	HMDB00402	95781904	5817915	20741832		1748501	7110264	10015838	22622340	9573084	238269	1230853		6.94186e+06	4956869	7633593
3938	2-keto-3-deoxy-gluconate	Xenobiotics	Food Component/Plant	48141	LC/MS Polar	100005946	1900	177.04	17510-99-5	161227	C00204	HMDB01353	14321554	20710472	36189800		8703016	32331374	7425879	35122940	32627666		5922321		25556456	26426044	29401094
4512	2-methoxyresorcinol sulfate	Xenobiotics	Chemical	48445	LC/MS Neg	100006184	1863	218.997	1446269-78-8				53713	186103	11079501		81083		99972	3459933	1143658		135761		151669	504733	638840
282	2-methylbutyrylcarnitine (C5)	Amino Acid	Leucine, Isoleucine and Valine Metabolism	45095	LC/MS Pos Early	100001509	3035	246.17	31023-25-3	6426901		HMDB00378	7449978	93930536	23844948		2253009	98306520	28733424	293896416	47833876		4609336		160333472	143546528	67750144
283	2-methylbutyrylglycine	Amino Acid	Leucine, Isoleucine and Valine Metabolism	31928	LC/MS Neg	100001155	1884	158.082	52320-67-9	193872		HMDB00339	14048216	19463808	157655040		19940428	69594512	33040048	173086448	60977704		15695046		80832768	94194208	95306704
1073	2-methylcitrate	Energy	TCA Cycle	37483	LC/MS Pos Early	90	1370	224.077	6061-96-7	439681	C02225	HMDB00379	1534133	5557646	12092349		4080735	9915732	4673384	10877093	6920964		1776283		4750431	8012554	13585629
1084	2-methylmalonylcarnitine (C4-DC)	Lipid	Fatty Acid Synthesis	35482	LC/MS Pos Early	100001596	2440	262.129	149181-64-6	53481628		HMDB13133	2265099	3242665	7462447		6695117	5791144	4509353	4818612	8060275		2980485		3280466	7675756	4302081
15	2-methylserine	Amino Acid	Glycine, Serine and Threonine Metabolism	53229	LC/MS Pos Early	100009246	1652	120.066		94309	C02115		5.38296e+06	3065833	8.15386e+06		1208346	5632985	4684376	7.63539e+06	10278247		2347873		6961599	10292135	12345968
3328	2'-O-methylcytidine	Nucleotide	Pyrimidine Metabolism, Cytidine containing	57554	LC/MS Pos Early	100010895	2411	258.108	2140-72-9	150971			9086843	23579874	34835268		17243960	29720738	23578264	36458488	27703964		14236677		26846268	51476884	49119484
3292	2'-O-methyluridine	Nucleotide	Pyrimidine Metabolism, Uracil containing	57655	LC/MS Neg	100010896	1831	257.078	2140-76-3	102212			2038703	8402944	14451215		3.98483e+06	13317855	3.87965e+06	13540145	12777477		2197513		7.41274e+06	40949284	20370792
3669	2-oxindole-3-acetate	Xenobiotics	Food Component/Plant	40479	LC/MS Pos Early	100003109	2378	192.066	2971-31-5	3080590		HMDB35514	3714185	2627269	2420315	401000	5912917	4702121	2751868	4472771	2987256		5385805	17284	459992	1399302	4289002
4396	2-oxo-1-pyrrolidinepropionate	Xenobiotics	Chemical	40452	LC/MS Neg	100003265	1381	156.067	77191-38-9	3146688			1206457	1298113	9626951		3457725	2133639	2009676	8666388	14766584		384627		2764661	10010178	6216714
351	2-oxoarginine*	Amino Acid	Urea cycle; Arginine and Proline Metabolism	55072	LC/MS Pos Early	100002784	1760	174.087	3715-10-04	558	C03771	HMDB04225	88428288	159752560	343805408		135599168	189713744	79256896	220352176	341366560		130554064		213982192	372709184	334546144
3575	2-piperidinone	Xenobiotics	Food Component/Plant	43400	LC/MS Pos Early	100004295	1675	100.076	675-20-7	12665		HMDB11749	124862968	26553036	47649812	1294836	9770613	29431272	81958896	178371840	83102896	1893409	40430372		142236608	117865856	384780768
3542	3-(3-hydroxyphenyl)propionate	Xenobiotics	Benzoate Metabolism	35635	LC/MS Neg	100001624	1980	165.056	621-54-5	91	C11457	HMDB00375	1202772	767641	888677		816040	947661	475164	1495686	638593		1033541		746721	2045279	12377976
3539	3-(3-hydroxyphenyl)propionate sulfate	Xenobiotics	Benzoate Metabolism	45415	LC/MS Neg	100005391	1294	245.013	86321-32-6	187488			360858	83480	1060426		1444997	436876	107208	1345064	704716		287061			1510592	3630361
134	3-(4-hydroxyphenyl)lactate	Amino Acid	Tyrosine Metabolism	32197	LC/MS Neg	240	1379	181.051	6482-98-0	9378	C03672	HMDB00755	46766368	37712684	143756784		97990048	103240504	52588976	202760240	294000224		40270404		135774416	309737216	231745936
3543	3-(4-hydroxyphenyl)propionate	Xenobiotics	Benzoate Metabolism	39587	LC/MS Neg	100002914	1670	165.056	501-97-3	10394	C01744	HMDB02199	29173348	2443937	1793000		1790590	18028976	3291641	2121958	1.90752e+06		5875591		7800167	13177262	119985344
179	3,4-dihydroxyphenylacetate sulfate	Amino Acid	Tyrosine Metabolism	48736	LC/MS Neg	100006254	800	246.992	38339-04-7	193283			790441	1647841	14708611		7654006	3.78519e+06	2458483	11135313	11758082		2624903		3505275	4860622	8.34774e+06
1322	3,4-methylene heptanoylglycine	Lipid	Fatty Acid Metabolism(Acyl Glycine)	55012	LC/MS Neg	100010861	3818	198.114					2127569	4916585	41256648		3697881	13966823	4570134		8404931		1989255		13635381	24294856	14232915
1353	3,4-methyleneheptanoylcarnitine	Lipid	Fatty Acid Metabolism(Acyl Carnitine)	52929	LC/MS Neg	100009234	4096	346.187						784960				205782		1152087					984590	122232
3676	3,5-dihydroxybenzoic acid	Xenobiotics	Food Component/Plant	37508	LC/MS Neg	100002054	785.4	153.019	99-10-5	7424		HMDB13677			653240
4409	3-acetylphenol sulfate	Xenobiotics	Chemical	48693	LC/MS Neg	100004326	2477	215.002					165422	250179	2085975		566482	713226	282312	1404532	942577				624856	1071589	1602767
2485	3alpha,21-dihydroxy-5beta-pregnane-11,20-dione 21-glucuronide	Lipid	Progestin Steroids	47401	LC/MS Neg	100005417	4732	523.255					117391	947324	4.83083e+06		235723	751284	179678	494590	3619129		184701		3494409	18621738	908756
3340	3-aminoisobutyrate	Nucleotide	Pyrimidine Metabolism, Thymine containing	1566	LC/MS Pos Early	1114	2190	104.071	10569-72-9;214139-20-5	64956	C05145	HMDB03911	8.13411e+06	21125040	16042113		5625245	30913076	21268984	60998528	22692948		7553238		35315112	18157144	31138266
1041	3'-a-sialyl-N-acetyllactosamine	Carbohydrate	Aminosugar Metabolism	40042	LC/MS Polar	100003257	3300	673.231							2204335			274230	136564	631906	489487				233536	642102	660882
1261	3-carboxy-4-methyl-5-propyl-2-furanpropanoate (CMPF)	Lipid	Fatty Acid, Dicarboxylate	31787	LC/MS Neg	100001178	2800	239.092	86879-39-2	123979		HMDB61112	174815	242739	505737		236848	430455	147537	552350	557699		100786		509669	643704	664032
287	3-hydroxy-2-ethylpropionate	Amino Acid	Leucine, Isoleucine and Valine Metabolism	32397	LC/MS Polar	100001170	1443.3	117.056	4374-62-3	188979		HMDB00396	26939408	24254072	179689744		9209184	74671272	13978559	449364256	80145928		8830875		240697216	19755006	64819368
2378	3-hydroxy-3-methylglutarate	Lipid	Mevalonate Metabolism	531	LC/MS Polar	112	2850	161.046	503-49-1	1662	C03761	HMDB00355	183587472	338606816	1227393920	212201	407604864	455480736	341580800	1153949696	631728832	372745	148458912		1088945408	601967936	591647680
3962	3-hydroxy-3-methyl-hexanoate	Xenobiotics	Food Component/Plant	53162	LC/MS Polar	100006601	926	145.087	58888-76-9	16666688			7337435	21880546	26904354		8615464	23205972	8684778	185399440	62967240		6561346		102627008	30086186	90150480
3540	3-hydroxy-3-phenylpropionate	Xenobiotics	Benzoate Metabolism	43497	LC/MS Neg	100002482	2024	165.056	2768-42-5	92959			18666610	60347912	462001344		60852084	147983744	87922096	374778016	205853696	265070	28807822		203829072	136527856	243285504
217	3-hydroxyanthranilate	Amino Acid	Tryptophan Metabolism	32353	LC/MS Pos Early	243	2407	154.05	548-93-6	86	C00632	HMDB01476	3422588	3.5229e+06	8316401		1969734	11578366	2311584	13312833	14382652	171987	822688	514422	11239701	6.90121e+06	3418826
1384	3-hydroxybutyrate (BHBA)	Lipid	Ketone Bodies	542	LC/MS Polar	254	1475	103.04	625-72-9	441	C01089	HMDB00357	937709	1308625	55335184		2068962	4521207	992581	372656448	25937234		849701		39502356	3206878	1537070
1330	3-hydroxybutyrylcarnitine (1)	Lipid	Fatty Acid Metabolism(Acyl Carnitine)	43264	LC/MS Pos Early	100003926	2400	248.149		53481617		HMDB13127		13922827				15449230		279978784					134880432	2388281
1331	3-hydroxybutyrylcarnitine (2)	Lipid	Fatty Acid Metabolism(Acyl Carnitine)	52984	LC/MS Pos Early	100009271	2340	248.149				HMDB13127	865795	17017434	1536360		383847	16745393	3.4828e+06	64219600	6020863		781448		29456928	10031810	3011375
1407	3-hydroxyhexanoate	Lipid	Fatty Acid, Monohydroxy	53230	LC/MS Neg	100006367	1725	131.071	10191-24-9	151492			3716706	1305459	5992685		921670	9594243	1339921	32036988	8438845		1953837		12203203	1.95149e+06	7516827
3466	3-hydroxyhippurate	Xenobiotics	Benzoate Metabolism	39600	LC/MS Neg	100002122	1687	194.046	1637-75-8	450268		HMDB06116	2205693	4819947	11576333		9738526	7260103	7054661	14853533	13737290		4818148		3719364	12126677	17512014
3680	3-hydroxyindolin-2-one	Xenobiotics	Food Component/Plant	42561	LC/MS Neg	100003823	2695	148.04	61-71-2	6097	C11130		2136745	2467787	38483368		4618361	2.01357e+06	789006	7472332	6998349		2223633			827552	1530487
4515	3-hydroxyindolin-2-one sulfate	Xenobiotics	Chemical	48419	LC/MS Neg	100006103	2082	227.997					992408	4968577	333299296		8537372	7.49729e+06	1436127	55452960	23768288		3119328		2204027	5009140	13983723
304	3-hydroxyisobutyrate	Amino Acid	Leucine, Isoleucine and Valine Metabolism	1549	LC/MS Polar	111	1619	103.04	2068-83-9	87	C06001	HMDB00336	6592329	9771584	94252152		11606068	21671960	10710259	122597288	183188592		3903590		49776492	25400442	38814824
1408	3-hydroxyoctanoate	Lipid	Fatty Acid, Monohydroxy	22001	LC/MS Neg	100000773	3446	159.103	88930-08-9	26613		HMDB01954	973519				443079	2024830	776225	500680	1340067		281554	100129	2074130	3036293	740044
120	3-hydroxyphenylacetate	Amino Acid	Phenylalanine Metabolism	1413	LC/MS Polar	114	1220	151.04	621-37-4	12122	C05593	HMDB00440	1259312	5357443	13390144		3809438	10885968	5271153	11246951	10495451		1620089		13000638	13575345	10427381
183	3-hydroxyphenylacetate sulfate	Amino Acid	Tyrosine Metabolism	52921	LC/MS Neg	100006634	969	230.997							970735		342030	152461	87804	351774	729704				98113	685697	761676
4513	3-hydroxypyridine sulfate	Xenobiotics	Chemical	48448	LC/MS Neg	100006098	1595.5	173.987	1955-23-3				258922	127038	856293		339814	436083	422030	3380551	431409		177853		238458	553990	1286071
1410	3-hydroxysebacate	Lipid	Fatty Acid, Monohydroxy	31943	LC/MS Polar	100001145	2411	217.108	73141-46-5	3017884		HMDB00350	42359340	39532524	198578064		12636764	273668640	27223470	713078528	46463040		8274249		345184256	225352608	40216820
1406	3-hydroxysuberate	Lipid	Fatty Acid, Monohydroxy	31936	LC/MS Pos Early	100001143	1892	191.091	73141-47-6	22328017		HMDB00325	898621	1380292	16110962	62138	1388564	2123999	462951	23726400	874250	60946	594307	61039	2674834	2900114	743113
1412	3-hydroxytetradecanedioate	Lipid	Fatty Acid, Monohydroxy	31930	LC/MS Neg	100001147	3411	273.171	73179-89-2				485163	216502	547875	71649		8020259	121259	9138917		83008	122566	100853	4769927	3197779	237967
239	3-indoxyl sulfate	Amino Acid	Tryptophan Metabolism	27672	LC/MS Neg	100000467	2222.2	212.002	2642-37-7	10258		HMDB00682	323136576	562612096	2786209280	239059	563333120	801805312	634473024	1987743104	1264409728		556716992	190782	940841472	2308261632	3570093056
152	3-methoxytyramine	Amino Acid	Tyrosine Metabolism	38630	LC/MS Pos Early	118	2635	168.102	1477-68-5	1669	C05587	HMDB00022	1039605	4.18408e+06	5192594		931230	2619800	1316441	3.03785e+06	5.75024e+06		1373822		2857532	3640423	4722840
153	3-methoxytyramine sulfate	Amino Acid	Tyrosine Metabolism	44618	LC/MS Neg	100004634	1722	246.044					826032	2724662	8466454		1.96527e+06	3720632	3213856	8413813	9911188		1455840		5302595	5777642	6814652
151	3-methoxytyrosine	Amino Acid	Tyrosine Metabolism	12017	LC/MS Pos Early	1342	2555	212.092	300-48-1	1670		HMDB01434	610925	749448	1516518		156312	514484	772518	2637124	829663		199154		1805496	879220	1.54024e+06
3494	3-methyl catechol sulfate (1)	Xenobiotics	Benzoate Metabolism	46165	LC/MS Neg	100004112	2790	203.002									92444	133138	129534	230303	266447					138399	169976
299	3-methyl-2-oxobutyrate	Amino Acid	Leucine, Isoleucine and Valine Metabolism	44526	LC/MS Neg	100000936	1465	115.04	3715-29-5	49	C00141	HMDB00019	11676563		8220109			2203931	1952447		79067072				4081657	5056264	5929014
279	3-methyl-2-oxovalerate	Amino Acid	Leucine, Isoleucine and Valine Metabolism	15676	LC/MS Neg	100000036	2064.2	129.056	1460-34-0;51829-07-3	47	C00671	HMDB03736	19240708	2197843	79040072	597695	3054295	11214865	3518609	17752814	316479168		2103814	555118	19640668	5370325	16788364
1243	3-methyladipate	Lipid	Fatty Acid, Dicarboxylate	36749	LC/MS Polar	100001765	2865	159.066	3058-01-03	12292		HMDB00555	1814919	3972025	33257640		4354887	15806464	3250879	52083148	9012608		874694		21032604	16286061	9041418
259	3-methylcrotonylglycine	Amino Acid	Leucine, Isoleucine and Valine Metabolism	31940	LC/MS Pos Early	100001149	1980	158.081	33008-07-0	169485		HMDB00459	53634656	58789388	112161624		121455960	260792912	198161856	215325632	152993664		118760624		173122688	329041504	229136560
3319	3-methylcytidine	Nucleotide	Pyrimidine Metabolism, Cytidine containing	35132	LC/MS Pos Early	100001466	2176	258.108	21028-20-6	159649			2755037	7234204	12850764		3.23828e+06	6339044	8.16852e+06	11488698	9370121		3252250		10266877	11373275	12794100
263	3-methylglutaconate	Amino Acid	Leucine, Isoleucine and Valine Metabolism	38667	LC/MS Polar	100002458	2700	143.035	5746-90-7	1551553		HMDB00522	9243778	22625826	88221008		19307544	40965276	24868896	116287216	63938860		9378603		61496072	70974760	62418156
1237	3-methylglutarate/2-methylglutarate	Lipid	Fatty Acid, Dicarboxylate	54676	LC/MS Polar	100010834	2832	145.051				HMDB00752	4631944	5455073	15950054		4343734	13282418	5793845	18689250	10294450		2032982		15827384	10239216	9238692
64	3-methylhistidine	Amino Acid	Histidine Metabolism	15677	LC/MS Neg	100000042	906.3	168.078	368-16-1	64969	C01152	HMDB00479	1744888	4055724	10683989		416855	5762210	6109070	10289253	7474412		1327752		10305535	2801033	6868654
881	3-phosphoglycerate	Carbohydrate	Glycolysis, Gluconeogenesis, and Pyruvate Metabolism	1414	LC/MS Pos Early	132	590	187	80731-10-8	724	C00597	HMDB00807	3620017	858329	873863		1154644	204876	136444	557176	424526						165899
950	3-sialyllactose	Carbohydrate	Disaccharides and Oligosaccharides	40424	LC/MS Polar	100003408	3720	632.204	35890-38-1	123914		HMDB00825			1575524			375656		486471	322073				399200	503499	431640
3306	3-ureidoisobutyrate	Nucleotide	Pyrimidine Metabolism, Uracil containing	57549	LC/MS Pos Early	100001531	1207	147.076	2905-86-4	160663	C05100	HMDB02031	1627167				2289060	1092868					751259
3307	3-ureidopropionate	Nucleotide	Pyrimidine Metabolism, Uracil containing	3155	LC/MS Pos Early	1053	875	133.061	462-88-4	111	C02642	HMDB00026	19538708	53526300	165296480	251528	38456300	71803984	41890980	241654368	235212768	238425	25329366	132133	120770664	58569872	113904640
4527	4-acetamidobenzoate	Xenobiotics	Chemical	57585	LC/MS Neg	100009413	1403	178.051	556-08-1	19266	D03836		38293924	5899828	3086960		20121712	37398776	73621584	4775554	44372656		14976595		26182914	49802184	49170932
397	4-acetamidobutanoate	Amino Acid	Polyamine Metabolism	1558	LC/MS Pos Early	1113	1350	146.081	3025-96-5	18189	C02946	HMDB03681	63453648	137952960	471512992		114312376	123523792	126366152	213056224	185946832	323972	55788336		169012848	244850624	275731776
4069	4-acetylphenol sulfate	Xenobiotics	Drug	44620	LC/MS Neg	100000711	2375	215.002		4684006			1410346	619163	4289257		1227737	2240206	5195133	11264513	4797677		5559540		5253514	12835935	9799586
3901	4-allylphenol sulfate	Xenobiotics	Food Component/Plant	37181	LC/MS Neg	100001868	3805	213.023					52572	318344	1839520		122436	437145	217470	607318	2480812		84503		1142741	834066	5564812
3960	4-ethylphenol glucuronide	Xenobiotics	Food Component/Plant	52937	LC/MS Neg	100009049	3167	297.098							2.07043e+06
3506	4-ethylphenylsulfate	Xenobiotics	Benzoate Metabolism	36099	LC/MS Neg	100001756	3580	201.023	123-07-9		C13637		264363	76296	32530156		197083	611236	390273	832845	806730		172109		445630	655745	858987
400	4-guanidinobutanoate	Amino Acid	Guanidino and Acetamido Metabolism	15681	LC/MS Pos Early	100000096	2320	146.092	463-003;463-00-3	500	C01035	HMDB03464	118079864	59516412	117334600	761919	91926840	195411712	272994592	75814216	211937808	391932	186620880	113523	350683488	610088192	666697152
3483	4-hydroxybenzoate	Xenobiotics	Benzoate Metabolism	21133	LC/MS Neg	100000862	820	137.024	99-96-7	135	C00156	HMDB00500	8273215	2095204	5227987		1499204	5338103	1742971	8937929	2709302		4141748		6107771	4851443	33216280
3994	4-hydroxycinnamate	Xenobiotics	Food Component/Plant	36770	LC/MS Neg	100001675	1457	163.04	501-98-4	637542	C00811	HMDB02035	370777												22270154	22884998	7186395
178	4-hydroxycinnamate sulfate	Amino Acid	Tyrosine Metabolism	48410	LC/MS Neg	100006095	1000	242.997	376374-66-2	6070438			574205		376123		565111	1327865			196739		939452		121010	2689047	3275111
3467	4-hydroxyhippurate	Xenobiotics	Benzoate Metabolism	35527	LC/MS Neg	100001423	1475	194.046	2482-25-9	151012		HMDB13678	68904888	147820976	152598160		179241504	331325664	62867868	298059520	147891952		287336448	86125	267841568	886015360	1006454080
3471	4-hydroxymandelate	Xenobiotics	Benzoate Metabolism	1568	LC/MS Neg	1115	772.7	167.035	7198-10-9;184901-84-6	328	C03198	HMDB00822	3703254	8302757	31969072	46891	6489042	12590867	6381735	30401436	13714393		4433429		18812682	23079840	31589980
119	4-hydroxyphenylacetate	Amino Acid	Phenylalanine Metabolism	541	LC/MS Neg	144	1361.1	151.04	156-38-7	127	C00642	HMDB00020	17190428	25979524	153262064		18763900	79241256	12927853	128930912	43912312		25346094		65646580	148190656	109084800
133	4-hydroxyphenylacetatoylcarnitine	Amino Acid	Tyrosine Metabolism	52932	LC/MS Pos Early	100006619	2730	296.149					2985361	19823484	16650518		3361838	16646651	4097042	43573264	14983347		7827056		15613685	43647328	13957359
857	4-hydroxyphenylacetyl glycine	Peptide	Acetylated Peptides	43525	LC/MS Neg	100004418	1622	208.062	28116-23-6	440732	C05596		198880	187386	1554080		416063	481759	290315	966604	564260		378864		678489	2018112	728428
855	4-hydroxyphenylacetylglutamine	Peptide	Acetylated Peptides	55017	LC/MS Neg	100010850	1650	279.099					7191827	3002661	48428544		5428177	17526828	9916916	49134296	45060796		15809307		31241832	85965640	47733096
131	4-hydroxyphenylpyruvate	Amino Acid	Tyrosine Metabolism	1669	LC/MS Neg	1141	1690	179.035	156-39-8	979	C01179	HMDB00707	7419245	5302897	24192086	309627	7.99742e+06	15092858	2084136	14017640	67039936	188792	3831457	205818	7799609	13866898	2854306
4522	4'-hydroxypropiophenone sulfate	Xenobiotics	Chemical	48461	LC/MS Neg	100006269	3012	229.018	99179-84-7	315296																	133631
78	4-imidazoleacetate	Amino Acid	Histidine Metabolism	32349	LC/MS Polar	100001207	2236	125.036	645-65-8	96215	C02835	HMDB02024	1.71748e+06	3761496	6445836		1086984	4090780	2633620	5017959	1591682		2371683		6071415	1893223	6407783
245	4-methyl-2-oxopentanoate	Amino Acid	Leucine, Isoleucine and Valine Metabolism	22116	LC/MS Neg	100000551	2170	129.056	816-66-0	70	C00233	HMDB00695	35671264	2465442	47653000			5757223	3590225	3810568	212968320		1659824		11486522	12355226	17574494
3496	4-methylcatechol sulfate	Xenobiotics	Benzoate Metabolism	46146	LC/MS Neg	100004111	2665	203.002					13819542	35615880	175769696		25710720	36169228	32430250	112308520	65421504		11562337		26556138	48647984	77527008
1250	4-octenedioate	Lipid	Fatty Acid, Dicarboxylate	31941	LC/MS Neg	100001152	740	171.066	38561-68-1	11805205		HMDB04982	3151424	13688612	70996696		8982542	29472172	7297299	156176240	28738298		2724277		57549412	33529510	29372554
3305	4-ureidobutyrate	Nucleotide	Pyrimidine Metabolism, Uracil containing	22118	LC/MS Polar	100000718	2217.5	145.062	2609-10-01	1571307			1342511	1886563	5063621		2055650	6181619	4557911	3474230	3372003		1191309		14571510	11619172	16313299
3929	4-vinylguaiacol sulfate	Xenobiotics	Food Component/Plant	48442	LC/MS Neg	100006126	3354	229.018					180815	67305	472732		70611			171930	66331					152709	1.96622e+06
3507	4-vinylphenol sulfate	Xenobiotics	Benzoate Metabolism	36098	LC/MS Neg	100001755	3320	199.007	2628-17-3	6426766	C05627	HMDB04072	4004783	1239241	8.05169e+06		3202600	4066444	1656467	9870088	6.14979e+06		885937		7414666	9302247	27933210
93	5-(galactosylhydroxy)-L-lysine	Amino Acid	Lysine Metabolism	43582	LC/MS Polar	100002462	5477	323.146	32448-36-5				440569	1429703	66027856		1893770	2617040	1735923	2222092	3737869		635888		17968368	4651013	2267962
3338	5,6-dihydrothymine	Nucleotide	Pyrimidine Metabolism, Thymine containing	1418	LC/MS Neg	158	1637.8	127.051	696-04-8	93556	C00906	HMDB00079	1644424	5258176	94417016		695244	3728757	4521532	16768980	10107743		264793		19207926	11384289	23100308
3300	5,6-dihydrouracil	Nucleotide	Pyrimidine Metabolism, Uracil containing	1559	LC/MS Neg	1125	1120	113.036	504-07-4	649	C00429	HMDB00076	1403851	3873780	131446496			3.92434e+06	2547363	25236140	7416642		485152		14592517	12023217	18624620
2548	5alpha-androstan-3beta,17beta-diol disulfate	Lipid	Androgenic Steroids	37190	LC/MS Neg	100001987	3880	225.07	571-20-0	242332	C12525	HMDB00493	1635993	1064507	11186312		836019	2277930	263821	3360646	3.55082e+06		430610		1594967	1941686	4345233
2467	5alpha-pregnan-3beta,20alpha-diol disulfate	Lipid	Progestin Steroids	37198	LC/MS Neg	100001988	3962	239.085						283317	6730424			235692		4666664						112656
107	5-aminovalerate	Amino Acid	Lysine Metabolism	18319	LC/MS Pos Early	100000454	2220	118.086	660-88-8	138	C00431	HMDB03355	348616448	62810096	142057968	7015638	61873072	96028768	121306840	312494048	204838032		77423976		198140624	154860000	571154240
1416	5-hydroxyhexanoate	Lipid	Fatty Acid, Monohydroxy	31938	LC/MS Neg	100001148	1267	131.071	44843-89-2	170748		HMDB00525	22970094	18832028	102387720		32506316	115013256	29036704	198031392	59482956		20739450		126793768	95790264	108424128
237	5-hydroxyindole sulfate	Amino Acid	Tryptophan Metabolism	52914	LC/MS Neg	100009042	1928	212.002					326121		1552452		951074	958945	801971	2868896	853386		444031		931313	715865	1677644
222	5-hydroxyindoleacetate	Amino Acid	Tryptophan Metabolism	437	LC/MS Neg	71	1510.2	190.051	54-16-0	1826	C05635	HMDB00763	3423893	12566329	74646104		9952120	27346960	6671222	41702564	35173264		5497805		23542974	30917270	56862100
92	5-hydroxylysine	Amino Acid	Lysine Metabolism	15685	LC/MS Pos Early	100000054	2790	163.108	13204-98-3	1029	C16741	HMDB00450	14308548	22449048	85593792		7734652	15707517	58934220	14766322	144961568		5025388		57071932	16898080	55324400
167	5-hydroxymethyl-2-furoic acid	Amino Acid	Tyrosine Metabolism	42040	LC/MS Neg	100003954	962	141.019	6338-41-6	80642	C20448	HMDB02432	1673846	954903	2343618		875277	1416560	1828280	1972159	2959996		922496		665594	4941810	3411944
392	5-methylthioadenosine (MTA)	Amino Acid	Polyamine Metabolism	1419	LC/MS Pos Early	212	2752	298.097	2457-80-9	439176	C00170	HMDB01173	30183634	109292520	149840080		100927232	114939688	134443776	65505504	214290080		64790344		135213520	188231424	198329664
3293	5-methyluridine (ribothymidine)	Nucleotide	Pyrimidine Metabolism, Uracil containing	35136	LC/MS Neg	100001446	1778.1	257.078	1463-10-1	445408		HMDB00884	609025	203716	480008		100459	222926	183006	983064	471041		115580		492314	357257	790169
411	5-oxoproline	Amino Acid	Glutathione Metabolism	1494	LC/MS Neg	1021	738.5	128.035	98-79-3	7405	C01879	HMDB00267	171561424	89969584	390189376	3698193	75789792	164481792	110758352	270055488	242335792	2120631	58049672	2398867	198050384	341368736	264008752
2598	6-beta-hydroxylithocholate	Lipid	Secondary Bile Acid Metabolism	36807	LC/MS Neg	100001625	4830	391.285	668-49-5	5283821	C15515	HMDB00811	701617				106549	201246			329448		161924		301980	838406	1509410
4524	6-hydroxyindole sulfate	Xenobiotics	Chemical	48698	LC/MS Neg	100006260	2498	212.002					13326409	18062846	134129952		23269982	38228432	27276332	97659912	57056544		17243354		33413954	86897408	154488368
104	6-oxopiperidine-2-carboxylate	Amino Acid	Lysine Metabolism	43231	LC/MS Neg	100004499	964.5	142.051	34622-39-4	3014237		HMDB61705	32554716	18783344	64876800		42678352	66282532	58420072	81301768	160751840		10899462		31538740	15744169	55896196
238	7-hydroxyindole sulfate	Amino Acid	Tryptophan Metabolism	52915	LC/MS Neg	100009043	1765	212.002							269073			99523		122787			79096			117387	506775
2627	7-ketodeoxycholate	Lipid	Secondary Bile Acid Metabolism	31904	LC/MS Neg	100001063	4821	405.265	911-40-0	188292		HMDB00391	298264	35625	1214345					1123758	58037		224975		94758	215861	3861010
3259	7-methylguanine	Nucleotide	Purine Metabolism, Guanine containing	35114	LC/MS Pos Early	100001456	2175	166.072	578-76-7	11361	C02242	HMDB00897	67722368	133297584	379759968		115603368	194253472	201725824	307281312	473784160		80658832		448670272	497593728	643221440
3262	7-methylguanosine	Nucleotide	Purine Metabolism, Guanine containing	31580	LC/MS Pos Early	100001118	2214	298.115	20241-86-4		C20674		92114		1628497		188968		99385	276103	1239790				330481	743996	664105
3268	8-hydroxy guanosine	Nucleotide	Purine Metabolism, Guanine containing	34054	LC/MS Neg	100001142	1653	298.079	3868-31-3	65131		HMDB02044	927935	1044571	15039326		787713	3.89486e+06	2596813	3404343	2611659		757884		9485577	4102185	6758665
3861	acesulfame	Xenobiotics	Food Component/Plant	48569	LC/MS Neg	100006203	1581	161.987	55589-62-3	36573		HMDB33585	4208241		3.0573e+06		11253355	925448	1555567	1864477	18062112				115857	473353	757829
1329	acetylcarnitine (C2)	Lipid	Fatty Acid Metabolism(Acyl Carnitine)	32198	LC/MS Pos Early	100000802	2282	204.123	5080-50-2	1	C02571	HMDB00201	32629038	2299415552	302683616	849098	20650202	2767525888	103638096	7755175936	291172416	214824	19628088	1127565	5673292288	1574594944	123299648
1385	acetylcholine	Lipid	Neurotransmitter	18790	LC/MS Pos Early	1749	2220	146.118	60-32-1		C01996	HMDB00895	404761	2217690	44859772			4242291	1508661	55650172	3274804		550646		2084931	2350076	1199102
388	acisoga	Amino Acid	Polyamine Metabolism	43258	LC/MS Neg	100004541	2297	183.114	106692-36-8	129397			1410402	2344347	43408772		1300220	4657333	3002778	18774866	20938616		518518		13953142	18751678	14924143
3224	adenine	Nucleotide	Purine Metabolism, Adenine containing	554	LC/MS Pos Early	880	2221	136.062	73-24-5	190	C00147	HMDB00034	50102780	7020421	6194909	5438504	5612114	17270118	28806922	5384541	9130757	308001	12489742	111213	29321802	21967646	13530952
3223	adenosine	Nucleotide	Purine Metabolism, Adenine containing	555	LC/MS Pos Early	798	2169	268.104	58-61-7	60961	C00212	HMDB00050	4534525	10537980	24586732	348290	1788297	7.86635e+06	15596458	10699233	8815537	110138	3.27999e+06		7.33643e+06	9945645	27156900
3219	adenosine 3',5'-cyclic monophosphate (cAMP)	Nucleotide	Purine Metabolism, Adenine containing	2831	LC/MS Neg	207	1952.2	328.045	60-92-4	6076	C00575	HMDB00058	8977859	28073384	86170096	88794	19314480	36837296	22755872	80553216	52221856	88513	11991113	51682	30646432	66429084	58045352
3369	adenosine 5'-diphosphoribose (ADP-ribose)	Cofactors and Vitamins	Nicotinate and Nicotinamide Metabolism	558	LC/MS Polar	215	3640	558.064	68414-18-6	192	C00301	HMDB01178		2528660	7285671			749408	2556728	5448786					958615	327757	980606
3220	adenosine-2',3'-cyclic monophosphate	Nucleotide	Purine Metabolism, Adenine containing	37467	LC/MS Neg	72	1793	328.045	37063-35-7	2024	C02353	HMDB11616		201693	757265			185275	193991	95620	296721				294695	346183
1240	adipate	Lipid	Fatty Acid, Dicarboxylate	21134	LC/MS Polar	100000863	3000	145.051	124-04-9	196	C06104	HMDB00448	9796008	18118460	166086592		19008360	121946848	8360243	292032672	26416614		3109502		268191360	36523452	18213070
1352	adipoylcarnitine (C6-DC)	Lipid	Fatty Acid Metabolism(Acyl Carnitine)	52988	LC/MS Pos Early	100006614	2558	290.16		71296139		HMDB61677	15754763	57572812	218266816		16291942	54295920	20445428	169445744	52121088		8870815		90848736	63096960	41134932
28	alanine	Amino Acid	Alanine and Aspartate Metabolism	1126	LC/MS Pos Early	811	1700	90.055	56-41-7	5950	C00041	HMDB00161	170103024	42331368	104220296	5155626	36199424	36072848	58300968	71991464	231930144		29430962	937134	50928808	64021004	144472256
454	alanylleucine	Peptide	Dipeptide	37093	LC/MS Pos Early	100001890	3055	203.139	1638-60-4	259583		HMDB28691	1.28479e+06		1153194	289079		486546	241072	1108294			257120		173515	649613	2834929
3212	allantoic acid	Nucleotide	Purine Metabolism, (Hypo)Xanthine/Inosine containing	33434	LC/MS Polar	218	2960	175.047	99-16-1	203	C00499	HMDB01209	7564749	1294232	6165524		6556413	24729050	15213578	4090993	16752305		7560822		63535200	66519324	48454392
3211	allantoin	Nucleotide	Purine Metabolism, (Hypo)Xanthine/Inosine containing	1107	LC/MS Polar	1002	1672	157.037	97-59-6	204	C02350	HMDB00462	184979552	447445984	2008685312		441469152	666099712	497615104	1240009984	2000282496	436080	201862384	129714	973666752	1214698880	962670272
3700	alliin	Xenobiotics	Food Component/Plant	41494	LC/MS Pos Early	100003473	1470	178.053	556-27-4	87310	C08265	HMDB33592	1965805	1.98105e+06	2714768		2832494	3131030	2454854	6012057	6484940		867676		1788195	1240797	1405311
18	allo-threonine	Amino Acid	Glycine, Serine and Threonine Metabolism	15142	LC/MS Polar	100000272	2511.1	118.051	28954-12-3	99289	C05519	HMDB04041	412791	468526	314632		421581	888010	679444	1710885	1171823		388318		1180726	807867	995057
3404	alpha-CEHC	Cofactors and Vitamins	Tocopherol Metabolism	48188	LC/MS Neg	100002206	4045	277.145	4072-32-6	9943542		HMDB01518			526790			174813		823245						287773	234400
3402	alpha-CEHC glucuronide*	Cofactors and Vitamins	Tocopherol Metabolism	39346	LC/MS Neg	100003101	2616	453.177	477200-36-5				107180	212273	2684326		264055	561244	1014142	593469	4419339		412926		2534846	3037071	15018622
3403	alpha-CEHC sulfate	Cofactors and Vitamins	Tocopherol Metabolism	47666	LC/MS Neg	100005972	3090	357.101					209105	706495	27438290		1273888	1402305	2719594	7.54949e+06	14258224		1237383		9129271	9475533	53284340
248	alpha-hydroxyisocaproate	Amino Acid	Leucine, Isoleucine and Valine Metabolism	22132	LC/MS Neg	100000706	1840	131.071	10303-64-7	83697	C03264	HMDB00746	10493992	1058270	2268074		1219033	1217953	2388985		3500192		717961			1022760	3799801
280	alpha-hydroxyisovalerate	Amino Acid	Leucine, Isoleucine and Valine Metabolism	46537	LC/MS Polar	100001300	1052	117.056	600-37-3	99823		HMDB00407	30457170	15144423	135114160		12823603	38246696	29338736	84518000	80743472		9291399		49576724	37757744	60349228
1061	alpha-ketoglutarate	Energy	TCA Cycle	528	LC/MS Polar	93	2700	145.014	305-72-6;328-50-7;22202-68-2	51	C00026	HMDB00208	76397880	125964944	915573632		91233944	207366624	44033008	458737984	441053472		27493776		92710880	83465344	91659880
3392	alpha-tocopherol	Cofactors and Vitamins	Tocopherol Metabolism	1561	LC/MS Pos Late	1105	2522	430.378	59-02-9;10191-41-0	14985	C02477	HMDB01893	8188123	337140	713456	267831	3307751	366483	1251609	3446464	1.93457e+06	302958	729715	157554	395207	798687	6814574
3216	adenosine 5'-monophosphate (AMP)	Nucleotide	Purine Metabolism, Adenine containing	32342	LC/MS Pos Early	209	1013	348.07	149022-20-8	6083	C00020	HMDB00045	5746567	2.93224e+06	5579630	148532	1044592	1934761	604679	5.8054e+06	11005236		742928		255455	2259722	3658127
2555	andro steroid monosulfate C19H28O6S (1)*	Lipid	Androgenic Steroids	32827	LC/MS Neg	100002152	3871	383.153			C04555	HMDB02759	487828	860712	1051598		25113	286703	73550	2554638	1138979		208894		1348133	1827830	1426501
2526	androstenediol (3beta,17beta) disulfate (1)	Lipid	Androgenic Steroids	37202	LC/MS Neg	100001992	3740	224.062		87120982	C04295	HMDB03818	9844227	7730210	28824524		3455057	10003065	1314940	13336677	35910776		4.13299e+06		9259979	28949144	47827400
2527	androstenediol (3beta,17beta) disulfate (2)	Lipid	Androgenic Steroids	37203	LC/MS Neg	100001994	4065	224.062		87120982	C04295	HMDB03818		67491	712349					368083	615165				146588	687763	504537
2523	androstenediol (3beta,17beta) monosulfate (1)	Lipid	Androgenic Steroids	37211	LC/MS Neg	100002028	4535	369.174	521-17-5	13847309		HMDB03818	1587819	434741	309527		717458	1140142		14401484	3.82559e+06		272346		892565	6.71581e+06
2517	androsterone sulfate	Lipid	Androgenic Steroids	31591	LC/MS Neg	100001073	5022	369.174	2479-86-9	159663		HMDB02759	64342				207312			469037	74405					1301745
443	anserine	Peptide	Dipeptide Derivative	15747	LC/MS Polar	100000044	3218	239.115	10030-52-1	112072	C01262	HMDB00194	224105	422701	5940662		158314	1874381	1389374	2010740	4652972		315002		1462568	1.74231e+06	1208466
213	anthranilate	Amino Acid	Tryptophan Metabolism	4970	LC/MS Pos Early	1258	2606	138.055	118-92-3	227	C00108	HMDB01123	2850099	1000437	2936275		1233348	5670115	27314016	3833876	7764591		1680117		25675760	45433728	18384356
909	arabinose	Carbohydrate	Pentose Metabolism	575	LC/MS Polar	828	1804.5	195.051	28697-53-2	66308	C00216	HMDB00646	4698156	4582309	45090776		5142460	10077676	6542853	20997164	11895326		3.98348e+06		15707139	20389004	23616396
924	arabitol/xylitol	Carbohydrate	Pentose Metabolism	48885	LC/MS Polar	100006430	1932.4	151.061		6912	C01904		19473940	50940280	116167896		22543608	49912376	54518220	94740680	61622712		15787391		80596888	94753568	87020376
926	arabonate/xylonate	Carbohydrate	Pentose Metabolism	48255	LC/MS Polar	100006115	2700	165.04					40028952	51839964	240166496		63403000	150679808	90182888	179855648	163674352		31549636		165074176	185053120	371071584
1160	arachidonate (20:4n6)	Lipid	Polyunsaturated Fatty Acid (n3 and n6)	1110	LC/MS Neg	229	5535	303.233	506-32-1	444899	C00219	HMDB01043	3572021	1610130	589506		23226702	1476771	3141065	508585	4930864		1848040		1984446	9757399	6808057
374	argininate*	Amino Acid	Urea cycle; Arginine and Proline Metabolism	57461	LC/MS Pos Early	100002769	2150	176.103	157-07-3	160437		HMDB03148	11997585	14861314	51034152		23351816	42151420	21736590	22871900	86327344		14895365		39395320	111061112	72425792
344	arginine	Amino Acid	Urea cycle; Arginine and Proline Metabolism	1638	LC/MS Pos Early	231	2825	175.119	1119-34-2	232	C00062	HMDB00517	149692688	60236580	151242688	10822048	64322128	55146484	69270992	78927872	275528928	4647913	44243928	6850124	78335776	109257968	203568832
345	argininosuccinate	Amino Acid	Urea cycle; Arginine and Proline Metabolism	15497	LC/MS Pos Early	232	2745	291.13	156637-58-0	828	C03406	HMDB00052	3306006	11098812	12461476		11683468	4306534	4801228	8525098	11928021		3.25894e+06		7084720	3017788	16289077
38	asparagine	Amino Acid	Alanine and Aspartate Metabolism	512	LC/MS Pos Early	917	1225	133.061	70-47-3	6267	C00152	HMDB00168	8124493	80057024	108637496	1545369	13143405	62113272	45688972	102552584	115162560	245332	43650992	368361	100070240	90342424	54086640
34	aspartate	Amino Acid	Alanine and Aspartate Metabolism	443	LC/MS Pos Early	234	1165	134.045	56-84-8	5960	C00049	HMDB00191	149528592	26765094	46184388	4827892	18132720	29119252	33488862	49180472	49115656	815055	21992308	1550154	18299244	32881574	105441648
1251	azelate (nonanedioate)	Lipid	Fatty Acid, Dicarboxylate	18362	LC/MS Neg	2029	1276	187.098	123-99-9	2266	C08261	HMDB00784	24539192	9137743	18769924	1163952	17268892	20895008	7689102	37720732	44539148	739964	7313331	676502	15053006	41706688	20096226
4483	azeloylcarnitine (C9-DC)	Xenobiotics	Chemical	52943	LC/MS Pos Early	100006630	3149	332.207					1142322	2359272	8853779		1944412	2681792	1274897	10913773	6834172		829577		4812668	4720122	3.22384e+06
2265	behenoyl sphingomyelin (d18:1/22:0)*	Lipid	Sphingolipid Metabolism	48492	LC/MS Pos Late	100006294	3083	787.669				HMDB12103	320015	1335310	8828602		2709390	2101512	1089714	5932462	13797585		513979		1318734	4577514	8371533
3473	benzoate	Xenobiotics	Benzoate Metabolism	15778	LC/MS Neg	100000008	1750	121.029	65-85-0	243	C00180	HMDB01870	478840384	40607672	16695274	2653994	99784984	32189974	317928448	13972209	80910240	1880010	58028888	3082964	30586584	162604816	643410176
4484	benzoylcarnitine*	Xenobiotics	Chemical	43265	LC/MS Pos Early	100004555	3041	266.139	105450-08-6				771585	3179875	15613932		1747155	5219738	3886180	10277294	20130386		1373445		5769057	5783033	20170566
51	beta-citrylglutamate	Amino Acid	Glutamate Metabolism	54923	LC/MS Neg	100003271	530	320.062	73590-26-8	72715786	C20775		4557889	6758961	20567716		5627539	8666854	25257438	9684898	24511916		2589435		17389484	17265966	27940656
3713	beta-guanidinopropanoate	Xenobiotics	Food Component/Plant	35101	LC/MS Pos Early	100001411	2145	132.077	353-09-3	67701	C03065	HMDB13222	1047705	618975			443338	1337946	616028	460337	1843545				12543627	1741480	1349373
260	beta-hydroxyisovalerate	Amino Acid	Leucine, Isoleucine and Valine Metabolism	12129	LC/MS Neg	1442	1027	117.056	625-08-1	69362		HMDB00754	40670824	31366384	195719648		32098472	106805160	33856248	431165152	170773968		26916250		191455600	29759504	126017272
261	beta-hydroxyisovaleroylcarnitine	Amino Acid	Leucine, Isoleucine and Valine Metabolism	35433	LC/MS Pos Early	100001594	2584	262.165	99159-87-2				38028852	140013616	163661840	5776410	65079808	261035872	178172080	378699584	149150608	6202619	38229476	4025635	287019168	317933024	141874208
262	beta-hydroxyisovalerylglycine	Amino Acid	Leucine, Isoleucine and Valine Metabolism	54908	LC/MS Polar	100010864	1404	174.077					1809109	3038784	29609480		3691830	16071209	5433818	35626856	3732445		1757726		11448126	12316869	7833900
6	betaine	Amino Acid	Glycine, Serine and Threonine Metabolism	3141	LC/MS Pos Early	799	1064	118.086	107-43-7	247	C00719	HMDB00043	1967090688	458068544	1195988608	2919236	179621328	391168704	472984352	1115921536	1315502208	2989625	238680864	2354396	598707136	690652288	1340655616
3687	betonicine	Xenobiotics	Food Component/Plant	38100	LC/MS Pos Early	100002153	1012	160.097	515-25-3	164642	C08269	HMDB29412			10170766												1.95808e+06
3413	biopterin	Cofactors and Vitamins	Tetrahydrobiopterin Metabolism	12358	LC/MS Neg	1548	1398	236.079	22150-76-1	445040	C06313	HMDB00468	487191	1469873	6663509		1342994	1610632	1369228	8017073	1949425		780972		3595009	4354595	6718394
3408	biotin	Cofactors and Vitamins	Biotin Metabolism	568	LC/MS Pos Early	251	2253	245.095	58-85-5	171548	C00120	HMDB00030	1076013	1032293	2012630		1100625	2030202	1799218	2648811	1896802		1518542		3038973	2234951	3.00954e+06
1309	butyrylglycine	Lipid	Fatty Acid Metabolism (also BCAA Metabolism)	31850	LC/MS Neg	100001151	1470	144.067	20208-73-5	88412		HMDB00808	6.62876e+06	19582728	189623856		8.29753e+06	40753824	25081002	345363552	75574440		10865358		58119860	23220032	52032252
105	cadaverine	Amino Acid	Lysine Metabolism	15308	LC/MS Pos Early	100000110	3036	103.123	462-94-2;1476-39-7	273	C01672	HMDB02322	29160430	4.9972e+06	3147739		4654885	267170	12229410	12043786	10359683		4396574		2427016	4525264	49806864
1096	caproate (6:0)	Lipid	Medium Chain Fatty Acid	32489	LC/MS Neg	926	2713.7	115.076	142-62-1	8892	C01585	HMDB00535	74447392	1508828		2292268	11036801	15744291	11272264	3204525	7804146	1745139	7051131	2466097	5513804	12562475	50051904
53	carboxyethyl-GABA	Amino Acid	Glutamate Metabolism	40007	LC/MS Pos Early	100003260	2085	176.092	4386-03-02	2572		HMDB02201	14174531	8.3764e+06	16526492	269197	26813684	13916601	11504939	20948062	20441996	211308	7581357		18549856	38853668	15142599
1379	carnitine	Lipid	Carnitine Metabolism	15500	LC/MS Pos Early	100000007	1978	162.112	461-05-2	10917	C00318	HMDB00062	66167780	2596880640	85395776	564238	78536728	860204352	167216992	1031290752	432065792	538795	53208004	852519	3846844672	703225216	172579024
74	carnosine	Amino Acid	Histidine Metabolism	1768	LC/MS Pos Early	249	2942	227.114	305-84-0	439224	C00386	HMDB00033	4339344	14399175	21805044		22096914	28234968	23312568	22850508	125263552		7213762		34054280	56118848	50851392
186	catechol glucuronide	Amino Acid	Tyrosine Metabolism	53243	LC/MS Neg	100009326	1742	285.062		75124209			65345	156057	136528			83861	659041	415995	176305		272914		76648	403453	742579
3491	catechol sulfate	Xenobiotics	Benzoate Metabolism	35320	LC/MS Neg	100001605	1906	188.986	4918-96-1	3083879		HMDB59724	14361230	5928975	25375350		14592363	14681196	42376432	60273460	44949464		8347118		16497231	28126884	96559120
202	C-glycosyltryptophan	Amino Acid	Tryptophan Metabolism	48782	LC/MS Pos Early	100006379	2700	367.15	180509-18-6	10981970			18924332	42174500	149176288		42599792	54393816	43167700	104432160	120291704		23127854		74872528	96983544	91466800
1569	chiro-inositol	Lipid	Inositol Metabolism	37112	LC/MS Polar	100001859	3191.2	225.062	643-12-9		C19891	HMDB34220	92847		393567		164306			476128	595130					393403	635214
2577	cholate	Lipid	Primary Bile Acid Metabolism	22842	LC/MS Neg	136	5165	407.28	81-25-4	221493	C00695	HMDB00619			65101		59782			126180							934859
2393	cholesterol	Lipid	Sterol	63	LC/MS Pos Late	266	2707	369.352	57-88-5	11025495	C00187	HMDB00067	18597460	2030059	13044233		8313664	5360532	4791995	15025826	22260320		2841640	305661	2816031	15751111	24103976
1596	choline	Lipid	Phospholipid Metabolism	15506	LC/MS Pos Early	1256	1961	104.107	67-48-1	305	C00114	HMDB00097	309505536	175324416	437054784	854341	51997872	190185936	454243008	489002048	458412608	533454	190932592	339963	195654144	317260608	616623296
3734	cinnamoylglycine	Xenobiotics	Food Component/Plant	38637	LC/MS Neg	100002253	3127	204.067	16534-24-0	709625		HMDB11621	11772886	166031632	1408401920	58918	283311808	394844320	263068880	869697920	500227456	99760	81977784		420648160	583232128	564519040
70	cis-urocanate	Amino Acid	Histidine Metabolism	40410	LC/MS Neg	100003425	1200	137.036	7699-35-6	1549103		HMDB34174	17335424	8.27022e+06	11055820	1.73101e+06	5484594	7214783	7190660	8721196	14805332	153159	2763993	629194	5634998	9359990	22206816
1075	citraconate/glutaconate	Energy	TCA Cycle	47076	LC/MS Polar	100006438	2600	129.019					3.54003e+06	6683464	12191078	4227713	4.10204e+06	8114281	4821446	17297890	18228160	3679797	3210477	2848378	9213154	7908384	7.4699e+06
58	citramalate	Amino Acid	Glutamate Metabolism	22158	LC/MS Pos Early	100000998	1224	166.071	6236-10-08	1081	C00815	HMDB00426	6450274	8.1427e+06	5850008	410136	13958035	16431851	10590667	18186424	31692752	244032	5381782	248112	20584004	20095460	18848166
1055	citrate	Energy	TCA Cycle	1564	LC/MS Neg	1124	582	191.02	77-92-9	311	C00158	HMDB00094	503388704	433836032	1399715456	8224584	421490240	843099072	528361216	693824064	913589376	9420737	240691488	8409651	790962240	718457536	1928307456
352	citrulline	Amino Acid	Urea cycle; Arginine and Proline Metabolism	2132	LC/MS Pos Early	391	1520	176.103	372-75-8	9750	C00327	HMDB00904	158274768	15629513	33650660	7857481	18573416	14510058	23543852	31573518	90135976	921823	12720819	2540089	14857656	37719088	58138468
2492	cortisol	Lipid	Corticosteroids	1712	LC/MS Neg	356	4710	361.202	50-23-7	5754	C00735	HMDB00063	745120	6699740	11182873		1571919	2554581	1795652	7342135	11984398		2898329		13201597	3264403	2852452
2493	cortisol 21-glucuronide	Lipid	Corticosteroids	47400	LC/MS Neg	100005434	4246.5	537.234					1160075	7500406	36591252		7464338	6346951	4497081	12130033	45025612		5037084		15500806	18816156	17124456
2494	cortisone	Lipid	Corticosteroids	1769	LC/MS Neg	273	4575	359.186	53-06-5	222786	C00762	HMDB02802	1453515	8504517	9945925		2504951	4262732	3.94149e+06	11382240	12388601		3061896		8893289	6294612	3520000
2496	cortisone 21-sulfate	Lipid	Corticosteroids	37540	LC/MS Neg	100001995	4065	439.143	912-25-4	193322	C00762	HMDB02802			590632			282927	147994	459059	473511				690390	390606	9758117
376	creatine	Amino Acid	Creatine Metabolism	27718	LC/MS Pos Early	1221	1947	132.077	57-00-1	586	C00300	HMDB00064	397157696	676698816	1267214336	1325016	403011648	850812864	605505664	1883059200	1524875136	4739177	434316160	2082712	5383343616	1019304448	1477118976
377	creatinine	Amino Acid	Creatine Metabolism	513	LC/MS Pos Early	275	2055	114.066	60-27-5	588	C00791	HMDB00562	3814813440	6043418624	13958598656	5545402	5058973184	8043983872	6273583616	11910486016	11479771136	26358896	4691220992	16406246	8481938432	10416083968	11310740480
325	cysteine	Amino Acid	Methionine, Cysteine, SAM and Taurine Metabolism	1868	LC/MS Pos Early	800	1488	122.027	52-90-4;56-89-3	5862	C00097	HMDB00574	6543811	18472580	70397240		15913691	28925414	16380526	30427512	54992136		9797474		34982028	34521724	32570700
330	cysteine s-sulfate	Amino Acid	Methionine, Cysteine, SAM and Taurine Metabolism	22176	LC/MS Polar	100000808	2273	199.969	1637-71-4	115015	C05824	HMDB00731	1781140	811756	1259486		1462730	9749739	6167396	1221673	14557661		2113961		17433070	9518606	35824824
406	cysteine-glutathione disulfide	Amino Acid	Glutathione Metabolism	35159	LC/MS Pos Early	100001437	2465	427.095	13081-14-6	4247235		HMDB00656		126841	1262900		286185	419854	1047244				107676		564486	281266	215790
409	cysteinylglycine	Amino Acid	Glutathione Metabolism	35637	LC/MS Pos Early	278	2132	179.048	19246-18-5	439498	C01419	HMDB00078	4229891	8.32693e+06	12748612		8824083	6013368	4118314	5667262	14141748		4184492		4464153	4930709	3189793
331	cystine	Amino Acid	Methionine, Cysteine, SAM and Taurine Metabolism	56	LC/MS Polar	279	3424	239.017	56-89-3	67678	C00491	HMDB00192	118318	2665759	23558604		1910503	3931685	4675748	3649205	12754675		321277		14390531	4219909	1584010
3317	cytidine	Nucleotide	Pyrimidine Metabolism, Cytidine containing	514	LC/MS Neg	827	1325	242.078	65-46-3	6175	C00475	HMDB00089	3727882	977148	491437		2600266	3600504	5169842	690738	5200695		4860299		7.8907e+06	6755436	11349666
3316	cytidine 2',3'-cyclic monophosphate	Nucleotide	Pyrimidine Metabolism, Cytidine containing	37465	LC/MS Neg	73	937	304.034	15718-51-1	417654	C02354	HMDB11691	2306345	6776491	25752264		19726288	7.79993e+06	7852983	12257642	90768104				10022203	19118414	15406724
3318	cytosine	Nucleotide	Pyrimidine Metabolism, Cytidine containing	573	LC/MS Pos Early	881	2060	112.051	71-30-7	597	C00380	HMDB00630	749678	585793	753186	969150	810355		253311	3177189	762995		895320		2359184	2571484	1012890
3751	daidzein	Xenobiotics	Food Component/Plant	32453	LC/MS Neg	100001219	3566	253.051	486-66-8	5281708	C10208	HMDB03312	42470
3932	daidzein sulfate (2)	Xenobiotics	Food Component/Plant	48728	LC/MS Neg	100006363	3330	333.008							551152
1336	decanoylcarnitine (C10)	Lipid	Fatty Acid Metabolism(Acyl Carnitine)	33941	LC/MS Pos Late	100001251	1130	316.248	1492-27-9	10245190		HMDB00651	64128	5453143	6076584		378502	2976234	380620	18400100	1697452		113300		2906974	1591653	376275
2512	dehydroepiandrosterone glucuronide	Lipid	Androgenic Steroids	47109	LC/MS Neg	100005405	4510	463.234					3324746	8224764	4478283		6348959	2714422	1277350	17419370	57021280		1327293		47345792	35458256	12431867
2506	dehydroisoandrosterone sulfate (DHEA-S)	Lipid	Androgenic Steroids	32425	LC/MS Neg	100000792	4745	367.158	651-48-9	12594	C04555	HMDB01032	8.23017e+06	6.34431e+06	1.61766e+06		4633964	6196301	63919	130143704	28659566		2249413		11557749	45890756	305417
1378	deoxycarnitine	Lipid	Carnitine Metabolism	36747	LC/MS Pos Early	100001662	2052	146.118	6249-56-5	134	C01181	HMDB01161	110697224	223580448	8749230	1198958	7183713	37380008	16906650	71921048	39414152	265287	9609812		134913296	45890828	31975544
2594	deoxycholate	Lipid	Secondary Bile Acid Metabolism	1114	LC/MS Neg	302	5294	391.285	83-44-3	222528	C04483	HMDB00626	7.7829e+06	273649		135392	3390298	1557023	893278	1016411	1314858		786393		1669123	9179259	7323750
3414	dihydrobiopterin	Cofactors and Vitamins	Tetrahydrobiopterin Metabolism	35129	LC/MS Neg	100001506	1552.3	194.068	6779-87-9	1879	C00268	HMDB00038	208356	625930	8713002		825927	2039691	745746	6201374	3527062		342132		6444725	4914914	6322467
3756	dihydroferulic acid	Xenobiotics	Food Component/Plant	40481	LC/MS Neg	100003432	1928	195.066	1135-23-5	14340			293181	240368	285933	103127	204639	349633					60489				493685
3276	dihydroorotate	Nucleotide	Pyrimidine Metabolism, Orotate containing	601	LC/MS Polar	923	1910	157.025	155-54-4	648	C00337	HMDB03349	360432	1.04839e+06	1681290		983976	1904854	954098	1974977	2614665		582961		3797046	1884066	2228479
356	assymetric dimethylarginine (ADMA)	Amino Acid	Urea cycle; Arginine and Proline Metabolism	15743	LC/MS Polar	100000040	4590	201.136	65005-57-4	123831	C03626	HMDB01539	2250779	6320081	58011044		2151237	5971243	8.07464e+06	21569646	22074164		1.97367e+06		22001172	17920628	21742116
5	dimethylglycine	Amino Acid	Glycine, Serine and Threonine Metabolism	5086	LC/MS Pos Early	806	1104	104.071	1118-68-9	673	C01026	HMDB00092	85707656	65852296	27035020		2442674	50112512	52084184	86089496	111003400		6.43936e+06		77586848	24878588	52643160
1232	dimethylmalonic acid	Lipid	Fatty Acid, Dicarboxylate	42978	LC/MS Polar	100004251	2702	131.035	595-46-0	11686		HMDB02001	556825	1386030	7038460		1206676	2533374	783757	4811230	3.26359e+06		324026		3921493	6049053	8.11417e+06
172	dopamine 3-O-sulfate	Amino Acid	Tyrosine Metabolism	48407	LC/MS Neg	100006361	1556.2	232.028		122136	C13690	HMDB06275	835149	2210447	3711892		2435587	2149994	2776570	4443789	3506260		1383203		4446625	2790270	4662342
171	dopamine 4-sulfate	Amino Acid	Tyrosine Metabolism	48406	LC/MS Neg	100006360	1511	232.028		123932	C13691	HMDB04148	5103172	7.60858e+06	19965026		8569428	8711864	13571220	25470580	16572032		9706361		17750264	13747574	23997678
4457	ectoine	Xenobiotics	Chemical	35651	LC/MS Pos Early	100001635	1980	143.082	96702-03-3	126041	C06231		1.45507e+06		7848185	640781	1066288	922042	638722	1104110	3.55318e+06	583680	460362	481206	630131	1552247	3.6378e+06
3760	enterolactone	Xenobiotics	Food Component/Plant	39626	LC/MS Neg	100003070	4515	297.113	78473-71-9	10685477			109529														824989
2510	epiandrosterone glucuronide	Lipid	Androgenic Steroids	47111	LC/MS Neg	100005400	4642	465.249	4271-00-5	10298641			519455	758743	1558666		480299	381763	78551	2901105	5177206		273307		2634361	4772355	2209010
2509	epiandrosterone sulfate	Lipid	Androgenic Steroids	33973	LC/MS Neg	100001287	4855	369.174	22229-22-7	9929317			728356	452113	90463		749626	282715		23432452	2758961		153074		1646715	3042063
3763	equol glucuronide	Xenobiotics	Food Component/Plant	41948	LC/MS Neg	100003895	3215	417.119							27056452					48600							89900
3764	equol sulfate	Xenobiotics	Food Component/Plant	40478	LC/MS Neg	100003429	3630	321.044							2032740
3765	ergothioneine	Xenobiotics	Food Component/Plant	37459	LC/MS Pos Early	100002154	850	230.096	58511-63-0	3032311	C05570	HMDB03045								581832
1137	erucate (22:1n9)	Lipid	Long Chain Fatty Acid	1552	LC/MS Neg	1087	6355.6	337.311	112-86-7	5281116	C08316	HMDB02068	12408848	216546	162243	250190	1382814	533933	1034812	256698	705886	231178	913180	263718	458873	4476741	4070397
3767	erythritol	Xenobiotics	Food Component/Plant	20699	LC/MS Polar	100000846	1491	167.056	149-32-6	222285	C00503	HMDB02994	14102011	22357872	238235904		23908120	51574316	36317776	126195432	107571976		12183048		84182376	125669248	200732208
1048	erythronate*	Carbohydrate	Aminosugar Metabolism	42420	LC/MS Polar	100001320	2186	135.03	88759-55-1	2781043		HMDB00613	551631744	804820864	2789372160	573907	867115392	1189283200	984595648	1746178304	1646503296	904741	492897056		1583366400	1625297280	1806282752
2562	estrone 3-sulfate	Lipid	Estrogenic Steroids	18474	LC/MS Neg	1230	4417.3	349.112	438-67-5	3001028	C02538	HMDB01425	97833	659242				503763		1741719	98202				253106	1427463
289	ethylmalonate	Amino Acid	Leucine, Isoleucine and Valine Metabolism	15765	LC/MS Polar	2054	2785	131.035	601-75-2	11756		HMDB00622	153401808	299831808	825101504		230477312	487598496	281418688	954871808	540851456		92211056		1264682496	788285184	734810752
2520	etiocholanolone glucuronide	Lipid	Androgenic Steroids	47112	LC/MS Neg	100005403	4915	465.249	3602-09-03	270605		HMDB04484	3581020	5721476	475410		1661876	258232		13237600	19815376		786940		18522832	23109704	1.02577e+06
3934	eugenol sulfate	Xenobiotics	Food Component/Plant	48715	LC/MS Neg	100006171	3782	243.033	95480-60-7	180632					90827					38331							933547
3769	ferulate	Xenobiotics	Food Component/Plant	35630	LC/MS Neg	100001542	1755	193.051	537-98-4	445858	C01494	HMDB00954
3770	ferulic acid 4-sulfate	Xenobiotics	Food Component/Plant	47114	LC/MS Neg	100005389	1200	273.007	86321-29-1	6305574		HMDB29200	1310305		219467		148104										1950736
3771	ferulylglycine (1)	Xenobiotics	Food Component/Plant	54936	LC/MS Neg	100010912	2239	250.072						338647
3772	ferulylglycine (2)	Xenobiotics	Food Component/Plant	54937	LC/MS Neg	100010913	2172	250.072						119828
72	formiminoglutamate	Amino Acid	Histidine Metabolism	43493	LC/MS Pos Early	100002500	1880	175.071	816-90-0	439233	C00439	HMDB00854	72548168	97428280	101198440	127091	20537888	70908072	67681312	175699888	195253424		56398452		96788184	109221392	68172480
3774	fucitol	Xenobiotics	Food Component/Plant	38313	LC/MS Neg	100002455	816.1	165.077	13074-06-1	3429			1351177	2349538	10028474		1668023	3549816	2383165	9926805	4894759		924370		4372330	4502611	8046462
920	fucose	Carbohydrate	Pentose Metabolism	15587	LC/MS Pos Early	918	750	164.092	2438-80-4	19466	C01018	HMDB00174	4960741	2922348	3387107		3093280	5200235	4863209	4378676	4551454		3161237		5156931	7639603	7465807
1065	fumarate	Energy	TCA Cycle	1643	LC/MS Polar	330	3084	115.004	100-17-8	444972	C00122	HMDB00134	9692799	4505138	85481360	85471	5531064	6153880	8202581	11295996	54917240		2449403		23670280	5127988	30330960
3968	furaneol sulfate	Xenobiotics	Food Component/Plant	54795	LC/MS Neg	100009328	1900	206.997					86370	329178	3717435		420062	741391	191110	1748534	1597963		131279		384060	736368	753565
989	galactitol (dulcitol)	Carbohydrate	Fructose, Mannose and Galactose Metabolism	1117	LC/MS Polar	1003	2360	181.072	608-66-2	11850	C01697	HMDB00107	1681751	4692514	8656860		1990647	2.33186e+06	2763499	7.87552e+06	4489970		1.88645e+06		2.94299e+06	4396082	5.05995e+06
998	galactonate	Carbohydrate	Fructose, Mannose and Galactose Metabolism	27719	LC/MS Polar	100001026	3085	195.051	299-28-5	128869	C00880	HMDB00565	3387538	15676443	215709808		27133450	40334240	19274984	121015888	132987976		3746528		76141968	87511736	48184488
2074	galactosylglycerol*	Lipid	Glycolipid Metabolism	57345	LC/MS Polar	100003064	2518	299.098	16232-91-0	16048618	C05401	HMDB06790	79218	93145	1.01586e+06		194301	296969	202287	558115	584776				396624	1156936	1034813
47	gamma-carboxyglutamate	Amino Acid	Glutamate Metabolism	38754	LC/MS Pos Early	100002679	903	192.05	56271-99-9	40772		HMDB41900	30225060	59459200	184940848		47844584	75920096	63594992	48466040	160944320		24231660		83053712	74566264	79656648
3400	gamma-CEHC	Cofactors and Vitamins	Tocopherol Metabolism	44876	LC/MS Neg	100002094	3843	263.129	178167-75-4	133098		HMDB01931		127071	238220		275733	84303	41556	349431	40802				230541
3401	gamma-CEHC glucuronide*	Cofactors and Vitamins	Tocopherol Metabolism	42381	LC/MS Neg	100004243	2500	439.161					537787	705529	2059844		692249	1056556	654305	1527096	3.16052e+06		518140		1032631	3223191	6.04637e+06
432	gamma-glutamyl-epsilon-lysine	Peptide	Gamma-glutamyl Amino Acid	33934	LC/MS Pos Early	100001262	2717	276.155	17105-15-6	7015685		HMDB03869	4819142	1581968	1627311		1068049	1606505	6745626	13373040			350335		4657021	128116
426	gamma-glutamylglutamine	Peptide	Gamma-glutamyl Amino Acid	2730	LC/MS Pos Early	1140	1430	276.119	10148-81-9	150914	C05283	HMDB11738	4327505	4.06738e+06	699020			3874931	18302322	1369246	20209856		1106003		17940756	1.6965e+06	14032222
427	gamma-glutamylglycine	Peptide	Gamma-glutamyl Amino Acid	33949	LC/MS Pos Early	100001294	1535	205.082	1948-29-4	165527		HMDB11667	12073884	1084104	1859065			2517848	3989968	1.6458e+06	24190960		1151725		3.62951e+06	4687195	14791070
428	gamma-glutamylhistidine	Peptide	Gamma-glutamyl Amino Acid	18245	LC/MS Pos Early	1235	2740	285.119	37460-15-4	7017195			413404	458648	1051639		325415	897355	546027	1635771	1.91052e+06		343528		401998	711106	215497
429	gamma-glutamylisoleucine*	Peptide	Gamma-glutamyl Amino Acid	34456	LC/MS Pos Early	100001485	2940	261.144		14253342		HMDB11170	1446026	2287823	15997281		610481	2815789	4980180	13865392	8241881		966770		6058311	1729084	4577620
430	gamma-glutamylleucine	Peptide	Gamma-glutamyl Amino Acid	18369	LC/MS Pos Early	1268	2991	261.144	2566-39-4	151023		HMDB11171	1871912	151332	1.03619e+06			243657	498155	918050	4057275		102767		524897	394953	1442540
434	gamma-glutamylphenylalanine	Peptide	Gamma-glutamyl Amino Acid	33422	LC/MS Pos Early	100000491	2992	295.129	7432-24-8	111299		HMDB00594	644572	66331	459622			124178	246367	600154	3048292				309449	267399	1008914
435	gamma-glutamylthreonine	Peptide	Gamma-glutamyl Amino Acid	33364	LC/MS Pos Early	100001314	1750	249.108	5652-48-2	76078708		HMDB29159	3593052	682147	2723160		861006	5110659	3193487	10106537	5904454		273514		5329934	2118574	2321472
438	gamma-glutamylvaline	Peptide	Gamma-glutamyl Amino Acid	43829	LC/MS Pos Early	100001126	2700	247.129	2746-34-1	7015683		HMDB11172	2545699	3.99308e+06	16008177		1146622	4015392	10829668	20810532	15486135		1414503		12349244	2282887	6145425
3406	gamma-tocopherol/beta-tocopherol	Cofactors and Vitamins	Tocopherol Metabolism	52473	LC/MS Pos Late	100008998	2384	416.364					3595036				270301			126928	117700					79275	346298
166	gentisate	Amino Acid	Tyrosine Metabolism	18280	LC/MS Neg	100000447	1459.8	153.019	490-79-9	3469	C00628	HMDB00152			1113330			147431		421799
3385	glucarate (saccharate)	Cofactors and Vitamins	Ascorbate and Aldarate Metabolism	1476	LC/MS Polar	1020	3850	209.03	5793-88-4	33037	C00818	HMDB00663	1175602	37581688	776329472		11632210	39789152	18797648	63316416	34249192				269262976	43055308	16753446
3783	glucoheptose	Xenobiotics	Food Component/Plant	20705	LC/MS Polar	100000852	2573	209.067	62475-58-5	71306729			458915	839841	3113209		1584323	942781	1222818	1580494	2552903		636444		1444544	2992091	3592787
3691	gluconate	Xenobiotics	Food Component/Plant	587	LC/MS Polar	338	2922	195.051	527-07-1	10690	C00257	HMDB00625	27891796	91624752	646924352		88249048	178066112	113036672	445233664	386717856		23921068		384653120	423573504	368654080
1024	glucosaminate	Carbohydrate	Aminosugar Metabolism	27681	LC/MS Pos Early	100001009	1091	196.082	3646-68-2	73563	C03752		393113	624471	2948733		865011	970828	1061098	2514179	1396784				1144347	1138419	1433973
867	glucose	Carbohydrate	Glycolysis, Gluconeogenesis, and Pyruvate Metabolism	48152	LC/MS Polar	572	2342	225.062	50-99-7	79025	C00031	HMDB00122	148089360	16896896	96987712	90622	19744080	21653760	11025552	57721944	206745520		14679065	128414	144697008	35577580	50724200
1025	glucuronate	Carbohydrate	Aminosugar Metabolism	15443	LC/MS Polar	100000257	3233.3	193.035	207300-70-7	444791	C00191	HMDB00127	70918744	49649316	361088928		122120544	217656496	136260672	158565632	237526880		73219720		304796032	359849696	302318880
40	glutamate	Amino Acid	Glutamate Metabolism	57	LC/MS Pos Early	561	1500	148.06	56-86-0	611	C00025	HMDB00148	853782464	210536176	364266336	4966293	118323824	302968000	182755184	598235008	962022592	218695	147938112	586515	324095328	362610144	747686592
41	glutamine	Amino Acid	Glutamate Metabolism	53	LC/MS Pos Early	563	1291	147.076	56-85-9	5961	C00064	HMDB00641	288134560	553998208	729971840		56152888	328673856	839614080	794393472	711826816		141990048		1358802816	230222880	780094720
1234	glutarate (pentanedioate)	Lipid	Fatty Acid, Dicarboxylate	396	LC/MS Polar	339	2900	131.035	110-94-1	743	C00489	HMDB00661	16301753	3.41271e+06	104665232	127317	3.98584e+06	20684354	6951781	72634048	12238124		3.13508e+06		145290640	12835207	29974314
99	glutarylcarnitine (C5-DC)	Amino Acid	Lysine Metabolism	44664	LC/MS Pos Early	100001593	2393	276.144	102636-82-8	71464488		HMDB13130	17151854	21944412	47655728		49900944	42624480	40435328	39805416	38242616		20852168		50618004	53844768	63977744
887	glycerate	Carbohydrate	Glycolysis, Gluconeogenesis, and Pyruvate Metabolism	1572	LC/MS Polar	1052	2070.4	105.019	600-19-1	752	C00258	HMDB00139	20556712	7.44281e+06	75450320	532467	17840682	91549920	43011964	112324648	136138944	522681	13218893	198538	102405104	91575216	163792144
2133	glycerol	Lipid	Glycerolipid Metabolism	15122	LC/MS Neg	1254	758	91.0401	56-81-5	753	C00116	HMDB00131	25195432	3848431	14015353		5087653	5842057	4558039	25579232	92313008		4640926	816358	5897799	20943078	15499418
2134	glycerol 3-phosphate	Lipid	Glycerolipid Metabolism	43847	LC/MS Pos Early	100000258	580	173.021	29849-82-9	754	C00093	HMDB00126	5751913	2035194	10828169	86127	7366936	1553447	716197	8785150	24446412		1657449		2132480	3174447	5245670
1604	glycerophosphoethanolamine	Lipid	Phospholipid Metabolism	37455	LC/MS Polar	100001620	3075	214.049	33049-08-0	123874	C01233	HMDB00114	180529	239750	2810189		75353	456312	294154	972164	992309		116136		437613	668374	814176
2139	glycerophosphoglycerol	Lipid	Glycerolipid Metabolism	48857	LC/MS Polar	100001619	2430	245.043		439964	C03274		1054215	332879	5931906		321091	945518	901830	2104996	1810416				1693166	1359881	2732060
1606	glycerophosphoinositol*	Lipid	Phospholipid Metabolism	47155	LC/MS Polar	100001621	3850	333.059	16824-65-0	167572					15860737		219730	474446	505558	757891	304006				7781238	942389	1.78561e+06
1600	glycerophosphorylcholine (GPC)	Lipid	Phospholipid Metabolism	15990	LC/MS Polar	100000269	3003.1	302.101	28319-77-9	71920	C00670	HMDB00086		217980	3.78647e+06		240272	566153	325073	1506109	1213295		160389		618311	1963549	788393
1605	glycerophosphoserine*	Lipid	Phospholipid Metabolism	57404	LC/MS Polar	100015666	3541	258.038		3081457			173924	326675	3420211		242923	584943	871272	1353523	1065733				3287572	716129	887978
1	glycine	Amino Acid	Glycine, Serine and Threonine Metabolism	58	LC/MS Pos Early	340	1375	76.0393	56-40-6	750	C00037	HMDB00123	106491128	38125240	76959784	924838	22954464	37922376	59698440	72585592	103418280	460688	23561504	2030604	43223512	57219352	115200928
2589	glycochenodeoxycholate glucuronide (1)	Lipid	Primary Bile Acid Metabolism	52983	LC/MS Neg	100009264	4806	311.666					39892	91753	1010102		114319	378739	330378	4318355	1088341		380700		186959	625714	4858556
2578	glycocholate	Lipid	Primary Bile Acid Metabolism	18476	LC/MS Neg	342	5163	464.302	475-31-0;863-57-0	10140	C01921	HMDB00138	86846		487846			240185	83265	927871	140184					166503	3.91326e+06
2592	glycocholate glucuronide (1)	Lipid	Primary Bile Acid Metabolism	52977	LC/MS Neg	100009259	4533	640.334							505224					579394						91282	4091208
2625	glycocholenate sulfate*	Lipid	Secondary Bile Acid Metabolism	32599	LC/MS Neg	100001989	4750	254.623							212927		30317	186030		366905	194510				221370	393772	150711
2596	glycodeoxycholate	Lipid	Secondary Bile Acid Metabolism	18477	LC/MS Neg	100000436	5281	448.307	360-65-6	3035026	C05464	HMDB00631	208563		202113		108689			695688	258924				46749	353442	984882
2630	glycodeoxycholate sulfate	Lipid	Secondary Bile Acid Metabolism	52975	LC/MS Neg	100006642	4875	263.628						89063	1388513		86664	617987	25944	2249295	570003		90969		351536	902537	1183280
4462	glycolate (hydroxyacetate)	Xenobiotics	Chemical	15737	LC/MS Polar	203	1790.4	159.011	79-14-1	757	C00160	HMDB00115	1966006	7905442	55859496		2950072	10489125	6639701	31957864	50362332		1458163		32507806	25188600	31911720
2602	glycolithocholate sulfate*	Lipid	Secondary Bile Acid Metabolism	32620	LC/MS Neg	100001657	5011	255.631	15324-64-8	72222	C11301	HMDB02639		67553	79466		67166	513471		824591	431394		111266		179265	416318	321721
579	glycylisoleucine	Peptide	Dipeptide	36659	LC/MS Pos Early	100001790	3002	189.123	19461-38-2	88079		HMDB28844	1669552						128234	225574	72875						757516
580	glycylleucine	Peptide	Dipeptide	34398	LC/MS Pos Early	100001258	3059	189.123	869-19-2	92843	C02155	HMDB00759	3114482		540528		180611		240812	637677	460080		170811		157179	502735	1350097
375	guanidinoacetate	Amino Acid	Creatine Metabolism	43802	LC/MS Pos Early	344	1937	118.061	352-97-6	763	C00581	HMDB00128	422575936	184492640	160525648	223276	36170960	398107136	625158720	192710112	55220748	923383	209672496	700647	538229952	407040128	305024704
401	guanidinosuccinate	Amino Acid	Guanidino and Acetamido Metabolism	32446	LC/MS Polar	100001212	3550	174.052	6133-30-8	97856	C03139	HMDB03157	1719374	3622121	104664432		3.64267e+06	10032963	3.93622e+06	13428341	8702450		2030162		9845331	15691497	9971425
3257	guanine	Nucleotide	Purine Metabolism, Guanine containing	32352	LC/MS Neg	172	1330	150.042	73-40-5	764	C00242	HMDB00132		3318549	94131816		1964333	3802401	1640567	16217914	69074384		734179		9651425	6122700	15730739
3256	guanosine	Nucleotide	Purine Metabolism, Guanine containing	1573	LC/MS Pos Early	1099	1728	284.099	118-00-3	6802	C00387	HMDB00133	55015984	17710000	59960900	1684339	14392826	11322946	12244601	26507996	92429944		3947517		20657788	21548432	46139544
3254	guanosine-2',3'-cyclic monophosphate	Nucleotide	Purine Metabolism, Guanine containing	37139	LC/MS Neg	74	1480	344.04	15718-49-7	92823	C06194	HMDB11629	126795	192184	464363		183332	112637	216910	185255	671598				199447	262220	357477
3253	guanosine-3',5'-cyclic monophosphate (cGMP)	Nucleotide	Purine Metabolism, Guanine containing	2827	LC/MS Neg	104	1593	344.04	7665-99-8	24316	C00942	HMDB01314	255491	804781	3.69511e+06		426179	779866	611524	3508677	1706070		290774		1062427	1133521	3980600
3391	gulonate*	Cofactors and Vitamins	Ascorbate and Aldarate Metabolism	46957	LC/MS Polar	100001586	2750	195.051	20246-53-1	9794176	C00257	HMDB03290	51570228	120636792	763265024		129588568	225287760	114193200	538545536	668886720		41727580		435886528	405457184	458000096
1097	heptanoate (7:0)	Lipid	Medium Chain Fatty Acid	1644	LC/MS Neg	925	3670	129.092	111-14-8	8094	C17714	HMDB00666	91512880	28826196	2433740	74836512	126192344	67358736	62334472	9755104	103757672	46456760	141071104	62049480	26013932	43173124	41128336
1321	heptanoyl glycine	Lipid	Fatty Acid Metabolism(Acyl Glycine)	42629	LC/MS Neg	100004195	3720	186.114	23783-23-5	10932172			341686	1020023	12983486		334821	2984016	1145373	9712274	1515213		354914		5297418	3558236	1.75778e+06
1316	heptanoylglutamine	Lipid	Fatty Acid Metabolism (Acyl Glutamine)	54918	LC/MS Neg	100001745	3526	257.151					930904	597300	3528636		222857	2681930	436820	4593517	1189358		349931		2444814	1247847	3741239
1333	hexanoylcarnitine (C6)	Lipid	Fatty Acid Metabolism(Acyl Carnitine)	32328	LC/MS Pos Early	100000781	3308	260.186	6920-35-0	6426853		HMDB00705		2590278	7878173		701896	2446962	1139868	15044025	2261451		334951		13107255	5548739	2653558
1315	hexanoylglutamine	Lipid	Fatty Acid Metabolism (Acyl Glutamine)	54907	LC/MS Neg	100001733	2780	243.135					16292763	5623620	87884304		2162276	30585836	16732499	139157104	33267524		8563462		78760248	46815124	35110348
1320	hexanoylglycine	Lipid	Fatty Acid Metabolism(Acyl Glycine)	35436	LC/MS Neg	100001527	2900	172.098	24003-67-6	99463		HMDB00701	23729804	56493152	516644928		11842265	118419776	60232624	425793312	54442156		14630954		295712864	198354240	53232428
3461	hippurate	Xenobiotics	Benzoate Metabolism	15753	LC/MS Pos Early	100000014	2116	180.066	495-69-2	464	C01586	HMDB00714	122432320	1664003456	3752105984		2170080768	2107923840	1905548672	2974881024	4241509888	3691356	1074146816		2294265344	2685956352	3112215296
75	histamine	Amino Acid	Histidine Metabolism	1574	LC/MS Pos Early	354	3035	112.087	51-45-6	774	C00388	HMDB00870	2153415	682667	3874170		2431918	1180861	5217622	5053485	1759812		2100924		5522718	2629160	3482448
62	histidine	Amino Acid	Histidine Metabolism	59	LC/MS Neg	355	755.9	154.062	5934-29-2	6274	C00135	HMDB00177	9079718	4769912	5423842	526353	1300082	3692063	2890346	6125944	15272837	230954	3896965	403453	5677107	5882329	11911962
353	homoarginine	Amino Acid	Urea cycle; Arginine and Proline Metabolism	22137	LC/MS Pos Early	100000961	2882	189.135	156-86-5	9085	C01924	HMDB00670	8367042	11790639	63996164		3.82998e+06	12590557	22184496	10728016	29221754		7.09177e+06		5354303	32527748	106861416
442	homocarnosine	Peptide	Dipeptide Derivative	1633	LC/MS Neg	41	820	239.115	3650-73-5	10243361	C00884	HMDB00745	919640	2559894	4768571		1339342	2604325	2235017	4007735	10102480		617301		4076576	6364532	8607565
3790	homocitrate	Xenobiotics	Food Component/Plant	39601	LC/MS Pos Early	100002554	1179	224.077	320573-06-6	439459	C01251	HMDB03518	1165934	2327791	7900666		1435465	2832507	2398068	7.0063e+06	3220673		893000		6271367	5230730	5863665
354	homocitrulline	Amino Acid	Urea cycle; Arginine and Proline Metabolism	22138	LC/MS Pos Early	100000963	1908	190.119	1190-49-4	65072	C02427	HMDB00679			13183576			3022186	504968	10204385	13103866				8634035	4418484	10496970
3791	homostachydrine*	Xenobiotics	Food Component/Plant	33009	LC/MS Pos Early	100001550	1750	158.118	1195-94-4	441447	C08283	HMDB33433	254803	376209	98313632			1897849	430290	14631158	874634		278074		1744825	849846	8535645
157	homovanillate (HVA)	Amino Acid	Tyrosine Metabolism	1101	LC/MS Neg	117	1649	181.051	306-08-1	1738	C05582	HMDB00118	3676590	17271722	100032528		17547318	27503608	15530689	71270032	81648896		9008642		33596080	40211868	88626496
169	homovanillate sulfate	Amino Acid	Tyrosine Metabolism	38349	LC/MS Neg	100002250	1047	261.007	38339-06-9	29981063		HMDB11719	1360470	2902401	67890552		10903864	10696794	6797230	34943636	32541220		3.701e+06		5359549	16231670	19409068
68	hydantoin-5-propionic acid	Amino Acid	Histidine Metabolism	40473	LC/MS Neg	100002514	767	171.041	5624-26-0	782	C05565	HMDB01212	36583576	63728732	115719264		28621424	96098552	81932552	193452416	196246624	51181	40894232		89131432	157419456	72851736
4162	hydroquinone sulfate	Xenobiotics	Drug	35322	LC/MS Neg	100001604	1395	188.986	123-31-9	161220	C00530	HMDB02434	2361985	3219497	3044024		727116	2639720	1108579	10201789	1.88233e+06		1.7197e+06		2610231	3873042	4308611
3444	hydroxymethylpyrimidine	Cofactors and Vitamins	Thiamine Metabolism	57565	LC/MS Pos Early	100003365	2207	140.082	73-67-6	777	C01279		8206126	3.98737e+06	4352344		17686306	22931160	55495204	47114980	70776000		11313162		33502484	3217888	5701797
366	trans-4-hydroxyproline	Amino Acid	Urea cycle; Arginine and Proline Metabolism	32306	LC/MS Polar	1001	2845.5	130.051	51-35-4	5810	C01157	HMDB00725	9209576	464312				537805	1195450		2015619		116722		1092056		2148305
336	hypotaurine	Amino Acid	Methionine, Cysteine, SAM and Taurine Metabolism	590	LC/MS Pos Early	358	724	110.027	300-84-5	107812	C00519	HMDB00965	14042394	31591328	11581823		41013484	31216016	16519825	67789544	145972912		54141468		44824684	57416088	52437292
3201	hypoxanthine	Nucleotide	Purine Metabolism, (Hypo)Xanthine/Inosine containing	3127	LC/MS Neg	171	1291.2	135.031	68-94-0	790	C00262	HMDB00157	14404382	182347808	538442432		223603232	102950432	99771480	377483744	909902400		40429888		234904288	247340576	319480576
73	imidazole lactate	Amino Acid	Histidine Metabolism	15716	LC/MS Pos Early	100000263	2040	157.061	14403-45-3	440129	C05568	HMDB02320	22508100	8237656	4599452		6146375	23901208	12705379	10162060	34205932		5884162		149862112	11354943	35283136
71	imidazole propionate	Amino Acid	Histidine Metabolism	40730	LC/MS Pos Early	100003434	2263	141.066	1074-59-5	70630		HMDB02271	185393088	51381708	79243712	1111244	37623120	98583296	40530824	95872400	58251368		43751952	461289	90232352	106646560	167130288
234	indole-3-carboxylic acid	Amino Acid	Tryptophan Metabolism	38116	LC/MS Neg	100002185	1710	160.04	771-50-6	69867	C19837	HMDB03320	12944598	2485652	4877594		3192676	11836217	12010128	7738329	7821405		2.68742e+06		4989755	12416789	20516612
227	indoleacetate	Amino Acid	Tryptophan Metabolism	27513	LC/MS Pos Early	100001034	2850	176.071	6505-45-9	802	C00954	HMDB00197	190397088	119152344	42798752		195118784	433832544	113361344	116781960	112398984		187526896	292315	273550848	297985056	527579040
3607	indoleacetylalanine	Xenobiotics	Food Component/Plant	43285	LC/MS Neg	100003106	2870	245.093	57105-39-2	3398622			427884	357955	4209079		890713	342730	216348				470821		500087	603737
231	indoleacetylglutamine	Amino Acid	Tryptophan Metabolism	42087	LC/MS Neg	100001731	2535	302.115		25200879		HMDB13240	129427656	207883168	1734352384		152534656	445611712	118832704	858700288	447685312		157513200		429611200	863571392	1850866176
236	indoleacetylglycine	Amino Acid	Tryptophan Metabolism	54730	LC/MS Neg	100006730	2610	231.078		446640			659369	1905876	17955628		1925156	3884854	607598	7352433	1613821		995989		2642552	5903429	6863024
226	indolelactate	Amino Acid	Tryptophan Metabolism	18349	LC/MS Neg	100000463	2286	204.067	832-97-3	92904	C02043	HMDB00671	15550104	6908112	26118894		27899328	12478212	4419560	22113058	28941226		6457561		22807344	47330248	37461824
229	indolepropionate	Amino Acid	Tryptophan Metabolism	32405	LC/MS Neg	100001083	2795	188.072	830-96-6	3744		HMDB02302	136460		382692		115794	152263	211252		147109		81493		113654	316033	3.45296e+06
230	indolepropionylglycine	Amino Acid	Tryptophan Metabolism	54917	LC/MS Neg	100010863	2926	245.093		7677842			1973042	4615839	31686114		9745478	13869629	16381314	14941898	12978001		8.07825e+06		13802927	43998016	46389808
3795	indolin-2-one	Xenobiotics	Food Component/Plant	43374	LC/MS Pos Early	100004318	2575	134.06	59-48-3	321710	C12312		2730208	3239749	18210840		3.8641e+06	5471538	3968788	13239678	5288180		4674328		3826671	13283761	17838354
3200	inosine	Nucleotide	Purine Metabolism, (Hypo)Xanthine/Inosine containing	1123	LC/MS Neg	361	1602.1	267.073	58-63-9	6021	C00294	HMDB00195	9243144	55590560	164634848		17052340	39523344	26015716	116999928	425659104		1604210		75103168	93279168	124321096
874	fructose 1,6-diphosphate/glucose 1,6-diphosphate/myo-inositol diphosphates	Carbohydrate	Glycolysis, Gluconeogenesis, and Pyruvate Metabolism	46896	LC/MS Neg	100002180	551	338.989			C00354		104026	746789			975148	715232	414533
302	isobutyrylcarnitine (C4)	Amino Acid	Leucine, Isoleucine and Valine Metabolism	33441	LC/MS Pos Early	100001055	2810	232.154	25518-49-4	168379		HMDB00736	34818188	446162240	178073984	248837	25401012	340682848	162652608	852449856	351614528	79459	63019352	142566	442429184	474649088	406854720
303	isobutyrylglycine	Amino Acid	Leucine, Isoleucine and Valine Metabolism	35437	LC/MS Neg	100001590	1420	144.067	15926-18-8	10855600		HMDB00730	34719000	72797632	512152000		78414824	222260368	110375664	451744256	261888416		49138600		190523696	324088384	333247296
1059	isocitrate	Energy	TCA Cycle	12110	LC/MS Pos Early	1206	773	210.061	20226-99-7	1198	C00311	HMDB00193	47308864	78458800	96733544	54339	106353608	81218992	72283472	66798372	99265936	234044	44207384	166374	88716912	85120152	47889956
1060	isocitric lactone	Energy	TCA Cycle	54724	LC/MS Polar	100009239	2970	173.009	4702-32-3	98259			4414818	32331282	371070496		12210547	34698312	14497801	92662432	88530832		3.6239e+06		19542240	47621652	39978840
3940	isoeugenol sulfate	Xenobiotics	Food Component/Plant	48997	LC/MS Neg	100006089	3893	243.033
276	isoleucine	Amino Acid	Leucine, Isoleucine and Valine Metabolism	1125	LC/MS Pos Early	376	2800	132.102	73-32-5	6306	C00407	HMDB00172	232245904	88390080	190285616	7854676	70895648	136230576	95941080	240606816	351537504	3080088	69528800	3.99112e+06	175880368	138464960	230083840
251	isovalerate	Amino Acid	Leucine, Isoleucine and Valine Metabolism	44656	LC/MS Neg	100000708	1564	101.061	503-74-2	10430	C08262	HMDB00718	409073632	717082	5568861		22990522	8811645	43171324	3599957	53673352		21306140	215139	10263139	28761632	565023744
253	isovalerylcarnitine (C5)	Amino Acid	Leucine, Isoleucine and Valine Metabolism	34407	LC/MS Pos Early	100001393	3085	246.17	31023-24-2	6426851		HMDB00688	1604892	53880560	1211046		559776	10159082	1.35743e+06	58933936	4.08805e+06		161060		45791200	7.66934e+06	5.53147e+06
254	isovalerylglutamine	Amino Acid	Leucine, Isoleucine and Valine Metabolism	54913	LC/MS Neg	100010859	1956	229.119					3784949	5279859	22253800		4363387	7072246	8547955	11465701	8719997		4626258		5191363	9187631	11793986
252	isovalerylglycine	Amino Acid	Leucine, Isoleucine and Valine Metabolism	35107	LC/MS Neg	100001452	1950	158.082	16284-60-9	546304		HMDB00678	65166748	150857712	728815680		157683248	327516192	213764400	792861504	367743008	275710	120458208	128596	225660960	535238880	719301376
3416	isoxanthopterin	Cofactors and Vitamins	Pterin Metabolism	27732	LC/MS Pos Early	100000749	1110	180.052	529-69-1	10729	C03975	HMDB00704			898272			174009		506349					213238	187222
210	kynurenate	Amino Acid	Tryptophan Metabolism	1417	LC/MS Pos Early	98	2385	190.05	492-27-3	3845	C01717	HMDB00715	121889304	143885920	746835392	76429	94771208	551452800	120463648	1562056704	626419712		38940884	50962	815583744	633052608	380405824
206	kynurenine	Amino Acid	Tryptophan Metabolism	15140	LC/MS Pos Early	100000265	2739	209.092	2922-83-0	161166	C00328	HMDB00684	493148	203146	639937	220974	194313	264331	979530	790911	3012568		174478	59212	908559	662454	748959
884	lactate	Carbohydrate	Glycolysis, Gluconeogenesis, and Pyruvate Metabolism	527	LC/MS Polar	482	1468.8	89.0244	79-33-4	612	C00186	HMDB00190	433048128	28955460	945641024	4244756	372662720	38217504	27385600	96566352	6312302592		23136818		506829344	43826300	78947408
940	lactose	Carbohydrate	Disaccharides and Oligosaccharides	567	LC/MS Polar	393	3500	387.114	5965-66-2	84571	C00243	HMDB00186	653178	311565	20390212	484888	1064807	430194	346578	22272246	11884116		247775		1228444	1.66707e+06	30809880
4468	lanthionine	Xenobiotics	Chemical	42002	LC/MS Pos Early	100003892	1730	209.059	3183-08-02	98504			471747	2390982	2519604		775761	1.98054e+06	3.91742e+06	5197107	6646925				12561314	722386	2128190
1339	laurylcarnitine (C12)	Lipid	Fatty Acid Metabolism(Acyl Carnitine)	34534	LC/MS Pos Late	100001392	1235	344.28	25518-54-1	10427569		HMDB02250		361026	1.63856e+06			713794		2376608	370434				307384	260621
242	leucine	Amino Acid	Leucine, Isoleucine and Valine Metabolism	60	LC/MS Pos Early	397	2864	132.102	61-90-5	6106	C00123	HMDB00687	230804528	37498520	127651512	4795206	51159708	63596572	48730920	126660440	269129312	1538708	35142748	1727013	64193768	101943136	173254352
632	leucylglycine	Peptide	Dipeptide	40045	LC/MS Pos Early	100003185	2778	189.123	686-50-0	79070		HMDB28929	798731			143832	90645		130963	318509			148520
3647	levulinate (4-oxovalerate)	Xenobiotics	Food Component/Plant	22177	LC/MS Neg	100000765	934.6	115.04	123-76-2	11579		HMDB00720	1376458	1.81243e+06	20717290		2919797	5322786		30855434	5247582					4687935	2524662
2267	lignoceroyl sphingomyelin (d18:1/24:0)	Lipid	Sphingolipid Metabolism	57330	LC/MS Pos Late	100006298	3437	815.7	60037-60-7				1018627	1484468	7.22931e+06		2651613	2032531	1306152	6.7244e+06	14377888		512885		1421226	3858144	11720819
3435	L-urobilin	Cofactors and Vitamins	Hemoglobin and Porphyrin Metabolism	40173	LC/MS Pos Late	100002568	901	595.349	34217-90-8	5280818	C05793	HMDB04159	85691648	24850860	2729736		72070280	115251936	6114833	43798536	98609936		7520332		100580992	6582944	352248832
84	lysine	Amino Acid	Lysine Metabolism	1301	LC/MS Pos Early	407	2850	147.113	56-87-1	5962	C00047	HMDB00182	156467072	129718288	806985792	5349587	69197872	89762832	343888608	182147824	584346496	1568895	63056416	1877229	152611728	217734128	573180672
1066	malate	Energy	TCA Cycle	1303	LC/MS Polar	409	3343.1	133.014	6915-15-7	525	C00149	HMDB00156	139911296	37738600	1026773888	826098	38615740	56000708	53179656	122118624	524731200	899165	16151329	322269	305284032	48985560	174622768
1245	maleate	Lipid	Fatty Acid, Dicarboxylate	20676	LC/MS Polar	100000707	2510	115.004	110-16-7	444266	C01384	HMDB00176	16374708	30592540	127594920	7080271	29083392	50773520	29151956	102057544	137403200	4416696	17647352	2136731	111676528	89670592	86815016
1083	malonate	Lipid	Fatty Acid Synthesis	15872	LC/MS Polar	818	3447	103.004	141-82-2;26522-22-85-0	867	C00383	HMDB00691	88878512	128749560	481682656	2949513	105006640	236318992	141710736	723068800	441200576	7.2105e+06	68190760	4.06168e+06	878141824	306240480	343150080
1082	malonylcarnitine	Lipid	Fatty Acid Synthesis	37059	LC/MS Pos Early	100001526	2086	248.113	853728-01-5	22833583		HMDB02095	1393261	3741705	1114986		4568420	1994440	1497123	6.31849e+06	1533647		1585200		1163206	1214389	638858
931	maltotetraose	Carbohydrate	Glycogen Metabolism	15910	LC/MS Neg	100000275	910	665.215	34612-38-9	446495	C02052	HMDB01296		1840507	6064315		11998653	2384204	3774087	3346323	17403870		1342778		3671850	7821983	6721247
3469	mandelate	Xenobiotics	Benzoate Metabolism	22160	LC/MS Neg	100000710	1431.4	151.04	90-64-2	1292	C01984	HMDB00703		1623084	11195952		1167928	6905363	481459	6513956	3697333		589226		2822089	5141597	3905224
978	mannitol/sorbitol	Carbohydrate	Fructose, Mannose and Galactose Metabolism	46142	LC/MS Polar	100001740	2320	181.072		5780	C00794	HMDB00247	28189976	59951604	89233664		30084744	50841248	45882628	85499200	74382144		24047002		57286364	61599444	144317680
979	mannose	Carbohydrate	Fructose, Mannose and Galactose Metabolism	48153	LC/MS Polar	803	2200	225.062	3458-28-4	18950	C00159	HMDB00169	21131952	1287718	13741585		760467	2804591	1879844	9437576	15603222		554460		12885833	11929241	3591914
1074	mesaconate (methylfumarate)	Energy	TCA Cycle	18493	LC/MS Polar	100000446	3000	129.019	498-24-8	638129	C01732	HMDB00749	1738935	5314374	35467668		2920022	8647385	4446778	23291072	13731795		1359065		17140564	13572842	10427545
308	methionine	Amino Acid	Methionine, Cysteine, SAM and Taurine Metabolism	1302	LC/MS Pos Early	415	2526	150.058	63-68-3	6137	C00073	HMDB00696	64181140	31244942	87279944	9415896	24518012	38016832	34906984	74401800	163605264	9669484	22640894	8956157	52138896	54771312	112101064
312	methionine sulfone	Amino Acid	Methionine, Cysteine, SAM and Taurine Metabolism	44878	LC/MS Pos Early	100004635	1250	182.048	820-10-0	69961			291379	3.92201e+06	14183435		710004	8.14943e+06	8371785	11639814	7.69079e+06		2015791		11741839	6166585	17048328
313	methionine sulfoxide	Amino Acid	Methionine, Cysteine, SAM and Taurine Metabolism	18374	LC/MS Pos Early	100000039	1272	166.053	3226-65-1	158980	C02989	HMDB02005	13323721	3349851	10498116	1403101	1182427	5448493	11487806	15028795	12479412		2025686		21133000	14110080	20510070
3817	methyl indole-3-acetate	Xenobiotics	Food Component/Plant	1584	LC/MS Pos Early	1104	3339	190.086	1912-33-0	74706		HMDB29738	2651575	1116894	5927810		10061124	50278320	4575439	6409598	13368288		3938837		84018208	39092256	156133680
1314	methylmalonate (MMA)	Lipid	Fatty Acid Metabolism (also BCAA Metabolism)	1496	LC/MS Polar	418	3078.4	117.019	516-05-2	487	C02170	HMDB00202	129016536	338459744	548110912		193510032	376768672	317431328	699676288	835022656	619241	132039472	438622	518885184	355587456	740824192
290	methylsuccinate	Amino Acid	Leucine, Isoleucine and Valine Metabolism	15745	LC/MS Polar	2051	2800	131.035	498-21-5	10349		HMDB01844	29284488	73965288	172888816	442087	44050804	120821256	57178524	242316784	168383296	387211	16490599	272596	322165952	169667136	145796336
291	methylsuccinoylcarnitine (1)	Amino Acid	Leucine, Isoleucine and Valine Metabolism	53031	LC/MS Pos Early	100009275	2589	276.144					506278	2259392	2731078		2092868	2678861	1244908	4921246	3882023		760094		3281027	3473506	2925692
347	methylurea	Amino Acid	Urea cycle; Arginine and Proline Metabolism	34378	LC/MS Pos Early	100001401	807	75.0553	598-50-5	11719	C16363		356899	364300	1265408		355598	1230446	936416	1019790	1275815		340889		931269	781247	722859
2379	mevalonate	Lipid	Mevalonate Metabolism	39583	LC/MS Neg	30	860	147.066	96949-03-0	439230	C02104	HMDB00227	7068710	5840404	24316388		7843832	20249056	4013116	77047360	22724232		3575171		94738544	29220760	22747144
2380	mevalonolactone	Lipid	Mevalonate Metabolism	48118	LC/MS Pos Early	100000772	1375	131.07	674-26-0	10428		HMDB06024	14189824	11352216	38606812		11561583	25127594	8401841	90850936	34198920		4105685		92829464	22896396	9064509
129	m-tyramine	Amino Acid	Tyrosine Metabolism	39581	LC/MS Pos Early	100002797	2701	138.091	588-05-6	11492		HMDB04989	161207	1267390	3014481		322615	807131	704027	2965666	1151163		373850		841426	2366285	1019698
1568	myo-inositol	Lipid	Inositol Metabolism	1124	LC/MS Polar	363	3506.3	225.062	87-89-8	892	C00137	HMDB00211	4758812	16246917	33248580		5665285	11470624	8275596	34353336	35710156		4347095		13733955	14692999	46606596
1349	myristoleoylcarnitine (C14:1)*	Lipid	Fatty Acid Metabolism(Acyl Carnitine)	48182	LC/MS Pos Late	100006051	1316	370.295	889848-55-9	90659872				191845	674074			260279		1477872	373420
3820	N-(2-furoyl)glycine	Xenobiotics	Food Component/Plant	31536	LC/MS Neg	100001086	1525	168.03	5657-19-2;5657-19-2	21863		HMDB00439	2511401	887974	2522927		1270702	1443362	1532835	1.39033e+06	2.93943e+06		692528		898161	3917300	11469963
391	N1,N12-diacetylspermine	Amino Acid	Polyamine Metabolism	52987	LC/MS Pos Early	100002132	3105	287.244	61345-83-3	132680	C03413	HMDB02172	945870	3294981	9667152		1127515	1106049	2.57785e+06	10130268	12181883		620575		5170153	14209582	6787213
3367	N1-Methyl-2-pyridone-5-carboxamide	Cofactors and Vitamins	Nicotinate and Nicotinamide Metabolism	40469	LC/MS Pos Early	100001468	1250	153.066	701-44-0	69698	C05842	HMDB04193	176269264	350663776	1822713216		186924304	785047680	561832960	1026572352	798772416	1158032	353213600	768319	844836288	1867578880	1941759872
3207	N1-methylinosine	Nucleotide	Purine Metabolism, (Hypo)Xanthine/Inosine containing	48351	LC/MS Neg	100001409	1874	149.047	20245-33-4	65095		HMDB02721	3.22628e+06	8.32078e+06	66494392		9397003	15969576	9793612	35660364	37926136		4.05004e+06		21541768	40855356	40401396
3266	N2,N2-dimethylguanine	Nucleotide	Purine Metabolism, Guanine containing	37081	LC/MS Pos Early	100001853	2465	180.088	1445-15-4	74047			8998605	1447636	2790811		1102585	4823693	2682202	1113791	1484583		4098182		1531046		1676427
3265	N2,N2-dimethylguanosine	Nucleotide	Purine Metabolism, Guanine containing	35137	LC/MS Pos Early	100001412	2210	312.13	2140-67-2	92919		HMDB04824	23315794	55389508	239094752		53516752	88551688	66495828	161870624	187402128		32362680		128501688	162585824	152010080
364	N2,N5-diacetylornithine	Amino Acid	Urea cycle; Arginine and Proline Metabolism	43591	LC/MS Neg	100004575	1367	215.104	39825-23-5	10398396			2.5139e+06	2023941	6569850	82876	1550081	3219561	3244660	5333346	5362071	37705	1991406	82717	8410556	4227170	11960908
88	N2,N6-diacetyllysine	Amino Acid	Lysine Metabolism	48455	LC/MS Pos Early	100006124	1540	231.134	499-86-5	91827			14432413	3314181	7.56065e+06		2284627	5101681	3462573	3643151	16414845		949292		3537491	2796148	6558424
85	N2-acetyllysine	Amino Acid	Lysine Metabolism	36751	LC/MS Polar	100001721	3372.6	187.109	1946-82-3	92907	C12989	HMDB00446	770404	6087343	43699304		937355	4145288	4640329	3674554	8932025		1916142		3645794	2411055	9553450
3264	N2-methylguanosine	Nucleotide	Purine Metabolism, Guanine containing	35133	LC/MS Neg	100001467	1988	296.1	2140-77-4	3035422		HMDB05862	995248	7054535	36844192		5004516	7465694	5252434	20302772	28047394		1542449		14006489	18632260	20768958
3294	N3-methyluridine	Nucleotide	Pyrimidine Metabolism, Uracil containing	35135	LC/MS Neg	100001424	1944	257.078	2140-69-4	99592		HMDB04813	236722	620561	3.88975e+06		453920	1087630	747789	2405662	1830827		268227		1499884	2294922	2560948
3321	N4-acetylcytidine	Nucleotide	Pyrimidine Metabolism, Cytidine containing	35130	LC/MS Pos Early	100001413	1580	286.103	3768-18-1	107461		HMDB05923	4684081	14469651	77091184		7049434	21733250	7158521	55514252	35035764		5671158		14254207	32051454	36632040
91	N6,N6,N6-trimethyllysine	Amino Acid	Lysine Metabolism	1498	LC/MS Pos Early	189	2825	189.16	23284-33-5	440120	C03793	HMDB01325	219235424	390316800	1559802880		234294416	529487488	619584192	1036641408	1267931648		241469472		758961024	878821888	1030303680
3239	N6-carbamoylthreonyladenosine	Nucleotide	Purine Metabolism, Adenine containing	35157	LC/MS Pos Early	100001415	2008	413.142	24719-82-2	161466		HMDB41623	4866790	6120627	40108552		14616927	15785932	11616967	28407358	43338536		6295132		14980138	34719720	34594268
90	N6-carboxyethyllysine	Amino Acid	Lysine Metabolism	37458	LC/MS Pos Early	100001769	2695	219.134	5746-03-02				6.52528e+06	3453276	18935960	69455	3447506	7634072	6061027	15428785	16692731		1.71023e+06		9500645	12818243	11191159
1051	N6-carboxymethyllysine	Carbohydrate	Advanced Glycation End-product	36713	LC/MS Pos Early	100001768	2500	205.118	5746-04-03	123800			9980571	6917479	18442782		7225215	15946682	7328787	13906347	15534410		3.50125e+06		11985807	48719944	26231858
3230	N6-methyladenosine	Nucleotide	Purine Metabolism, Adenine containing	37114	LC/MS Pos Early	213	2264	282.12	1867-73-8	1869		HMDB04044	5720414	1324606	1914277		7529578	6303136	21985068	616950	12947244		7120110		5651426	19973936	24495734
3248	N6-succinyladenosine	Nucleotide	Purine Metabolism, Adenine containing	48130	LC/MS Pos Early	100001664	1930	384.115	4542-23-8	165243		HMDB00912	643417	1964467	7800241		3511376	1551313	1035300	4186048	5293960		1208431		1918712	3017216	2177272
67	N-acetyl-1-methylhistidine*	Amino Acid	Histidine Metabolism	43255	LC/MS Pos Early	100004299	2100	212.103		193270			53548320	73357952	38793904		38338864	50546632	60121344	68376152	54939016		45875172		32529422	21577964	60173688
66	N-acetyl-3-methylhistidine*	Amino Acid	Histidine Metabolism	43256	LC/MS Neg	100002204	1360	210.088	37841-04-6	193270			109615	244042	906097		97593	567330	270141	749546	533797		136567		331713	372019	727234
30	N-acetylalanine	Amino Acid	Alanine and Aspartate Metabolism	1585	LC/MS Neg	1110	861.2	130.051	97-69-8	88064	C02847	HMDB00766	1156141	1.01467e+06	16523065		493401	834527	380851	3209825	16892848		591570		1964974		6039813
359	N-acetylarginine	Amino Acid	Urea cycle; Arginine and Proline Metabolism	33953	LC/MS Pos Early	100001266	2245	217.13	155-84-0	67427	C02562	HMDB04620	24101016	66777532	139430544	129128	43281388	55870408	53244732	61409172	107286272		40431976		61765944	53889364	127033920
39	N-acetylasparagine	Amino Acid	Alanine and Aspartate Metabolism	33942	LC/MS Pos Early	100001257	785	175.071	4033-40-3	99715		HMDB06028	28603782	71499272	68798328	111842	6054961	31329900	47398776	45993836	60349380	180457	29966634	62998	54175508	32830352	82630904
35	N-acetylaspartate (NAA)	Amino Acid	Alanine and Aspartate Metabolism	22185	LC/MS Neg	100000787	620.5	174.041	997-55-7;997-55-7	65065	C01042	HMDB00812	28197788	30283220	119621296	216224	20774092	53058448	36431328	64790268	41773324	87590	17445332		47639112	54903660	97594312
50	N-acetyl-aspartyl-glutamate (NAAG)	Amino Acid	Glutamate Metabolism	35665	LC/MS Pos Early	100001612	1035	305.098	3106-85-2	5255	C12270	HMDB01067	706198	2366128	8790891		3647838	3153518	2202357	7.53427e+06	7.27968e+06		888057		6178652	5817902	10398777
3309	N-acetyl-beta-alanine	Nucleotide	Pyrimidine Metabolism, Uracil containing	37432	LC/MS Neg	100002102	773	130.051	3025-95-4	76406	C01073		2909061	8.08038e+06	146036160		8423978	6900764	25998648	195913776	56706968		3408294		44278004	35265296	63728624
106	N-acetyl-cadaverine	Amino Acid	Lysine Metabolism	43530	LC/MS Pos Early	100002249	2385	145.134	32343-73-0	189087		HMDB02284	211723776	14213862	343739744	919131	20105972	9362748	42354900	30166214	25715284		31969436		13560764	26803512	98400712
441	N-acetylcarnosine	Peptide	Dipeptide Derivative	43488	LC/MS Pos Early	100004046	2141	269.124	56353-15-2	9903482		HMDB12881	131586672	230109680	323591520		318975936	335775168	190589472	278305440	412854272		180986976		207347584	544992000	148893888
360	N-acetylcitrulline	Amino Acid	Urea cycle; Arginine and Proline Metabolism	48434	LC/MS Pos Early	100001577	1010	218.114	33965-42-3	656979	C15532	HMDB00856	5071257	7683891	13787191		6279216	6597580	4302936	12003484	10670983		2974607		6586016	7.05278e+06	15691744
326	N-acetylcysteine	Amino Acid	Methionine, Cysteine, SAM and Taurine Metabolism	1586	LC/MS Neg	1107	1108	162.023	616-91-1	12035	C06809	HMDB01890	437588	535609	11161000		814793	699976	328001	1904334	829243		579182	35160	225840	369538	667754
1050	N-acetylglucosamine/N-acetylgalactosamine	Carbohydrate	Aminosugar Metabolism	46539	LC/MS Pos Early	100006435	715	222.097		24139		HMDB00215	28887550	44420388	106132000	252228	50515040	58144420	45308536	138467584	187809856		28064098		75606528	93725904	118441440
1047	N-acetylglucosaminylasparagine	Carbohydrate	Aminosugar Metabolism	48149	LC/MS Pos Early	1215	1212	336.14	2776-93-4	123826	C04540	HMDB00489	3221045	4733363	64022040		5255757	9922205	8.0525e+06	18697958	32197598		3174617		14102281	14380980	23224072
42	N-acetylglutamate	Amino Acid	Glutamate Metabolism	15720	LC/MS Pos Early	100000282	1050	190.071	5817-08-03	70914	C00624	HMDB01138	67830896	56600872	173527280	628529	16544650	86446912	44732480	106897520	91554968		38562160		80692728	61802064	125021176
43	N-acetylglutamine	Amino Acid	Glutamate Metabolism	33943	LC/MS Pos Early	100001253	845	189.087	2490-97-3	182230	C02716	HMDB06029	73843832	99108800	157275824	246774	16430410	61036824	88887320	126466256	122950728	293373	61054768	150307	85611168	41941752	218673216
2	N-acetylglycine	Amino Acid	Glycine, Serine and Threonine Metabolism	27710	LC/MS Pos Early	100001006	826	118.05	543-24-8	10972		HMDB00532	8419818	28277572	161518240	562779	5045591	31813030	8453936	423694304	88772080	704130	6323383	308775	58741096	4872046	8403759
82	N-acetylhistamine	Amino Acid	Histidine Metabolism	48679	LC/MS Pos Early	100006123	2287	154.097	673-49-4	69602	C05135	HMDB13253	14684858	1027903	94880968		9776388	2.75692e+06	22151148	1064420	15882366		20485900		3135342	24607046	51028548
65	N-acetylhistidine	Amino Acid	Histidine Metabolism	33946	LC/MS Polar	100001293	2088	196.073	39145-52-3	75619	C02997	HMDB32055	3106407	8835622	21829544		3538199	11320421	11973560	19316764	15610163		3273271		12513000	14096066	30885436
278	N-acetylisoleucine	Amino Acid	Leucine, Isoleucine and Valine Metabolism	33967	LC/MS Neg	100001276	2325	172.098	3077-46-1	2802421		HMDB61684	4127591	6042070	17098690	111952	1802373	6346374	3647660	12506891	9496426		2802850		8256034	6229640	11471381
208	N-acetylkynurenine (2)	Amino Acid	Tryptophan Metabolism	48757	LC/MS Neg	100006378	2378	249.088					717595	759811	1697390		788267	2004290	4379504	1931464	9092902		228029		2547981	1284876	3.3247e+06
243	N-acetylleucine	Amino Acid	Leucine, Isoleucine and Valine Metabolism	1587	LC/MS Pos Early	1082	2656	174.112	1188-21-2	70912	C02710	HMDB11756	14222430	27176824	40983876		6148236	25030856	12929810	42579404	50787996		14132449		30167188	10351032	32575678
309	N-acetylmethionine	Amino Acid	Methionine, Cysteine, SAM and Taurine Metabolism	1589	LC/MS Neg	1083	1787	190.054	65-82-7	448580	C02712	HMDB11745	1701113	4659301	18750812		1.71404e+06	6140453	2514045	19178672	24783132		2163510		10546521	3108880	11649584
314	N-acetylmethionine sulfoxide	Amino Acid	Methionine, Cysteine, SAM and Taurine Metabolism	45428	LC/MS Pos Early	100005463	880	208.064	108646-71-5	193368			2149293	2474817	4326630	78044	2507766	4633426	3290806	7.11128e+06	4681487		1568984		5093101	5482230	8810565
1036	N-acetylneuraminate	Carbohydrate	Aminosugar Metabolism	32377	LC/MS Pos Early	1162	660	310.113	131-48-6	439197	C00270	HMDB00230	9949669	12247972	59044928		14703933	24726088	9623013	40355464	31047394		8350995		22883760	32181550	66787664
110	N-acetylphenylalanine	Amino Acid	Phenylalanine Metabolism	33950	LC/MS Neg	100001256	2597	206.082	2018-61-3	74839	C03519	HMDB00512	3835463	3.66379e+06	11888250	131059	3608377	9406554	8691412	18453002	12453966	76785	2166105	70967	12868839	10407878	23348628
361	N-acetylproline	Amino Acid	Urea cycle; Arginine and Proline Metabolism	34387	LC/MS Pos Early	100001334	1695	158.081	1074-79-9	322640			5128810	7358460	23488980		14192701	18944210	10308799	17881444	12006149		5291736		13766344	19483456	19683344
393	N-acetylputrescine	Amino Acid	Polyamine Metabolism	37496	LC/MS Pos Early	192	2230	131.118	18233-70-0	122356	C02714	HMDB02064	190020656	199977968	341235296		84668208	129807528	194966656	225476416	205937920		79076712		196948896	276775872	308173888
3936	N-acetylpyrraline	Xenobiotics	Food Component/Plant	48438	LC/MS Neg	100006120	2545	295.13					157482		444611												407034
10	N-acetylserine	Amino Acid	Glycine, Serine and Threonine Metabolism	37076	LC/MS Polar	100001851	2000	146.046	97-14-3	65249		HMDB02931	8.36807e+06	15360622		103974	3339085	14110421	7689265	63178808			10135254	106586	36835000	7900796	24332672
338	N-acetyltaurine	Amino Acid	Methionine, Cysteine, SAM and Taurine Metabolism	48187	LC/MS Neg	100005466	800	166.018		159864			60373752	105091672	578764416	146475	184890384	200837248	117575352	520947552	341254464	147395	51317924	20955	281548992	539691456	366910720
17	N-acetylthreonine	Amino Acid	Glycine, Serine and Threonine Metabolism	33939	LC/MS Neg	100001274	821.6	160.062	17093-74-2	152204			29544060	82460248	167799056	225349	21541790	97253808	107233032		254890672	131874	41987144	82642	95832112	108826600	276099872
196	N-acetyltryptophan	Amino Acid	Tryptophan Metabolism	33959	LC/MS Neg	100001254	2630	245.093	1218-34-4	700653	C03137	HMDB13713	468827	174351	679364		511140	801958	714361	2290351	853088		120997		1166330	1090486	1266453
124	N-acetyltyrosine	Amino Acid	Tyrosine Metabolism	32390	LC/MS Neg	100001104	1680	222.077	537-55-3	68310		HMDB00866	2252354	2200759	5014091	127622	3072673	5311986	6404075	6145095	5859114	91839	1642317	69448	4936502	3944424	11907836
297	N-acetylvaline	Amino Acid	Leucine, Isoleucine and Valine Metabolism	1591	LC/MS Neg	1084	1704	158.082	96-81-1	66789		HMDB11757	4128190	9952808	41625376		3784724	17244228	7178077	37601344	29536720		4667965		22664622	21527778	35965384
363	N-alpha-acetylornithine	Amino Acid	Urea cycle; Arginine and Proline Metabolism	32984	LC/MS Pos Early	100000285	2000	175.108	6205-08-09	439232	C00437	HMDB03357	10551886	1285589		259205	4087364	8157534	3222278	1503350	3583535		2.08667e+06		4467380	3959006	7711078
3275	N-carbamoylaspartate	Nucleotide	Pyrimidine Metabolism, Orotate containing	1594	LC/MS Polar	1108	3800	175.036	923-37-5	93072	C00438	HMDB00828	1302888	1760729	20391020		1217748	5.32331e+06	1941492	4408368	4597318		683504		8408994	4607082	4451285
362	N-delta-acetylornithine	Amino Acid	Urea cycle; Arginine and Proline Metabolism	43249	LC/MS Polar	100004523	2719.9	173.093		9920500			326240	100829	298319			115561	383865	336215					238554	228811	691587
3418	neopterin	Cofactors and Vitamins	Pterin Metabolism	35131	LC/MS Pos Early	100001474	1370	254.088	2009-64-5	4455	C05926	HMDB00845		1306580	5872112		913566	1500771	1.8788e+06	7.67841e+06	5974006				3.26798e+06	2944606	2656996
212	N-formylanthranilic acid	Amino Acid	Tryptophan Metabolism	43549	LC/MS Neg	100004561	2150	164.035	3342-77-6	101399	C05653	HMDB04089	4291699	8.08727e+06	25684238	211659	8974340	23927612	20452130	32872554	67359488	301775	6083062		19112164	34749400	32245752
310	N-formylmethionine	Amino Acid	Methionine, Cysteine, SAM and Taurine Metabolism	2829	LC/MS Polar	194	1188	176.039	4289-98-9	439750	C03145	HMDB01015	1751146	30320746	88439456		11773169	34144976	11562811	79681360	83635880		3.46498e+06		23534680	9399387	79773608
3824	N-glycolylneuraminate	Xenobiotics	Food Component/Plant	37123	LC/MS Pos Early	100001491	636	326.108	1113-83-3	123802	C03410	HMDB00833	14435307	15425694	77462168		20643078	28061546	21546180	53809452	75156288		14467731		43360732	65989280	123486200
3348	nicotinamide	Cofactors and Vitamins	Nicotinate and Nicotinamide Metabolism	594	LC/MS Pos Early	432	1942	123.055	98-92-0	936	C00153	HMDB01406	13139896	96111728	87230472		39229608	176554272	178923024	47876144	176422848		49991604		32281124	75714056	457040992
3359	nicotinamide N-oxide	Cofactors and Vitamins	Nicotinate and Nicotinamide Metabolism	39582	LC/MS Pos Early	100002763	877	139.05	1986-81-8	72661		HMDB02730	6.41515e+06	30092804	74221592		4134933	33623120	16513933	19177432	49848308		9518816		19487340	15254951	110483072
3351	nicotinamide riboside	Cofactors and Vitamins	Nicotinate and Nicotinamide Metabolism	33013	LC/MS Pos Early	100001310	2040	255.098	1341-23-7	439924	C03150	HMDB00855	12733221	3882931	17204192		19142192	13669686	17917146	18286750	32926876		16583976		8549274	31803110	41153264
3345	nicotinate	Cofactors and Vitamins	Nicotinate and Nicotinamide Metabolism	1504	LC/MS Pos Early	567	1673	124.039	59-67-6	938	C00253	HMDB01488	98083472	4557770	5.4066e+06	536629	3821342	2617049	17795056	3.30293e+06	5444547		4522520		1449709	9505040	14901727
3346	nicotinate ribonucleoside	Cofactors and Vitamins	Nicotinate and Nicotinamide Metabolism	33471	LC/MS Pos Early	100001316	1536	256.082	2625-49-2	161234	C05841	HMDB06809	1076065	917710	1431785		380410	788332	306196	1256381	2292035				1200039	1792080	5105845
379	N-methylhydantoin	Amino Acid	Creatine Metabolism	40006	LC/MS Neg	100002557	1425	113.036	616-04-6	69217	C02565	HMDB03646	14982835	4266242	5849106		894244	2137547	3451893	959741					3260012	4202348	11070152
4502	N-methylpipecolate	Xenobiotics	Chemical	47101	LC/MS Pos Early	100005383	1932	144.102	41447-17-0	11286529			2.59137e+06	2307615	4524037		4020227	468806	797644	2470026	1444040		2535693		438819	1098065	557133
371	N-methylproline	Amino Acid	Urea cycle; Arginine and Proline Metabolism	37431	LC/MS Pos Early	100001956	1335	130.086	475-11-6	557			2813539	240041		750370	985551	811853	434531		1087351		351921				2626428
1317	N-octanoylglutamine	Lipid	Fatty Acid Metabolism (Acyl Glutamine)	54919	LC/MS Neg	100003941	4164	271.166					26330656	27651798	148254384		14964466	130303744	16825374	107845712	33778004		39414032		51046556	51593580	128470024
1323	N-octanoylglycine	Lipid	Fatty Acid Metabolism(Acyl Glycine)	43502	LC/MS Neg	100003940	4335.4	200.129	14246-53-8	84290		HMDB00832	1172808	4166631	47096256		433557	15957571	3091860	34656928	5855134		1224711		48414376	12343000	6486141
350	norvaline	Amino Acid	Urea cycle; Arginine and Proline Metabolism	37426	LC/MS Pos Early	100002082	2582	118.086	760-78-1	824	C01826	HMDB13716	20570262	15702160	76715472	3587757	12247519	32839274	22183396	97689408	30310150	3762488	6167818	3720153	46751980	37306624	30001100
2250	N-palmitoyl-sphinganine (d18:0/16:0)	Lipid	Sphingolipid Metabolism	52604	LC/MS Pos Late	100009028	3090	540.535	5966-29-0	5283572		HMDB11760	2243746				193832	138138	419952	384375	92799					301560	1.82814e+06
108	N-trimethyl 5-aminovalerate	Amino Acid	Lysine Metabolism	57687	LC/MS Pos Early	100015962	2186	160.133					21380368	34821060	15422927	743354	7.66682e+06	25505008	11524380	36335676	8.34772e+06		6976223		43619468	34817012	30701784
1334	octanoylcarnitine (C8)	Lipid	Fatty Acid Metabolism(Acyl Carnitine)	33936	LC/MS Pos Late	100001247	950	288.217	3671-77-0	123701	C02838	HMDB00791	221289	16710886	10310833		473701	8153337	837692	45670620	2899661		195943		6430447	3812219	732968
1539	oleoyl ethanolamide	Lipid	Endocannabinoid	38102	LC/MS Neg	1137	6450	324.291	11-58-0;111-58-0	5283454		HMDB02088	5001720					55006	125661							285449	906515
3493	O-methylcatechol sulfate	Xenobiotics	Benzoate Metabolism	46111	LC/MS Neg	100004208	2344	203.002		22473		HMDB60013	648664	468544	14654832		177592		1188912	2720795	3427595		836140		288455	801036	4227563
348	ornithine	Amino Acid	Urea cycle; Arginine and Proline Metabolism	1493	LC/MS Pos Early	444	2800	133.097	3184-13-2	6262	C00077	HMDB03374	88744304	15991837	47526324	4356284	14119247	14054189	38268880	22112150	104378696	2.08689e+06	15687780	3039541	30682132	43570420	72199592
3277	orotate	Nucleotide	Pyrimidine Metabolism, Orotate containing	1505	LC/MS Polar	445	1638.1	155.01	50887-69-9	967	C00295	HMDB00226	58850472	117386656	125246048	88750	104873600	179856544	103371472	107519176	197295296		104387504	95225	150466960	160056752	107329656
3279	orotidine	Nucleotide	Pyrimidine Metabolism, Orotate containing	35172	LC/MS Polar	100001416	2250	287.052	314-50-1	92751		HMDB00788	4613654	6555564	24889028		8895057	10292369	11050526	19510104	27527336		3827586		18484764	22496592	21298412
4393	O-sulfo-L-tyrosine	Xenobiotics	Chemical	45413	LC/MS Neg	100005384	990	260.023		514186			2255167	904100	2144669		343527	235409	8401995	40455584	3437806				1886506	245908	3579877
3390	oxalate (ethanedioate)	Cofactors and Vitamins	Ascorbate and Aldarate Metabolism	20694	LC/MS Neg	100000841	603	88.988	144-62-7	971	C00209	HMDB02329	33317120	26670464	10723929	2888041	41053420	83609040	58187556	26853110	66641296	3033475	30078028	3058533	52353312	74280096	42846220
2261	palmitoyl dihydrosphingomyelin (d18:0/16:0)*	Lipid	Sphingolipid Metabolism	52434	LC/MS Pos Late	100008954	2290	705.591		9939965			835411	69734	635836		746850	542078	601448	1.82005e+06	1430702		192582		203727	1094788	4.0883e+06
2263	palmitoyl sphingomyelin (d18:1/16:0)	Lipid	Sphingolipid Metabolism	37506	LC/MS Pos Late	100002107	2168	703.575	6254-89-3	9939941			2082319	1.98785e+06	14744440	49413	9960247	4310514	3384992	18531780	36498724	133412	2359003	91359	3290294	14144437	18966966
3375	pantothenate	Cofactors and Vitamins	Pantothenate and CoA Metabolism	1508	LC/MS Neg	1024	1498.7	218.103	137-08-6	6613	C00864	HMDB00210	160351440	182713232	823418496	3501523	204955760	297103392	336328288	524869696	740360000	1735891	139952688	2018999	460888672	623988800	843298752
3528	p-cresol sulfate	Xenobiotics	Benzoate Metabolism	36103	LC/MS Polar	100001315	717	187.007	3233-57-7	4615423		HMDB11635	1345784320	1706311296	6000522752	899933	2325799680	3594023424	2186158848	6838154240	4199542784	5323438	1999895808	1646572	2483266560	3567336448	5371061248
173	p-cresol-glucuronide*	Amino Acid	Tyrosine Metabolism	48841	LC/MS Neg	100006191	2420	283.082	17680-99-8	154035		HMDB11686	247411264	706782912	3518477568	214113	306873056	998582080	323341824	2281138432	770648768	147606	623413760	122335	484512576	1389332096	1214559616
138	phenol sulfate	Amino Acid	Tyrosine Metabolism	32553	LC/MS Neg	100001510	2156	172.991	937-34-8	74426	C02180	HMDB60015	729695616	275083808	1847129088	592219	351336512	469005280	563335168	3290153728	1678146688	1097035	213430208	272761	808310592	2013491200	1587465600
118	phenylacetate	Amino Acid	Phenylalanine Metabolism	15958	LC/MS Neg	100000011	2150	135.045	103-82-2	999	C07086	HMDB00209	17932112	2147959	6263665		4.18197e+06	8937303	4669788	1489067	5718863		1672004		2635737	7137259	32237630
850	phenylacetylalanine	Peptide	Acetylated Peptides	57645	LC/MS Neg	100009240	2684	206.082	17966-65-3	564251			4553806	9392617	86471952		38625892	17218552	13244588	27990268	145027568		9585978		10171588	17565390	45821248
851	phenylacetylcarnitine	Peptide	Acetylated Peptides	48425	LC/MS Pos Early	100006108	3092	280.154	287108-21-8	101724840				23162220	709386			1646218		16719082	205349				1597348
853	phenylacetylglutamate	Peptide	Acetylated Peptides	52925	LC/MS Polar	100009045	2325	264.088		11579826		HMDB59772	38363188	16811724	107153800		17985492	34424532	24391808	90366816	76530592		11933125		26690912	52501024	92597536
854	phenylacetylglutamine	Peptide	Acetylated Peptides	35126	LC/MS Pos Early	100001417	2145	265.118	28047-15-6	92258	C04148	HMDB06344	1509047936	2382154496	5665611264	5436203	3031819264	3505180160	2845079296	4861481472	5137094656	25440496	2396779776	13274962	3067160064	3918077696	4661331456
856	phenylacetylglycine	Peptide	Acetylated Peptides	33945	LC/MS Pos Early	100001275	2317	194.081	500-98-1	68144	C05598	HMDB00821	24084050	79789800	283574016		110491088	95071232	51478132	132140848	94285008		31064662		64316876	106169848	116658808
852	phenylacetylhistidine	Peptide	Acetylated Peptides	52926	LC/MS Pos Early	100009044	2909	274.119					42741648	127568720	587892352		150823424	200584496	119397720	349540288	546268288		141172816	47040	148830688	245475072	334025216
859	phenylacetylisoleucine	Peptide	Acetylated Peptides	57649	LC/MS Neg	100009242	4076	248.129	2752-52-5	408594			234066	394022	3645235		427935	1638762	261295	3152389	3108205		342948		952143	1516630	2824444
858	phenylacetylleucine	Peptide	Acetylated Peptides	57650	LC/MS Neg	100009243	4120	248.129					418293	516578	4189731		533741	1636651	354974	3924971	2815806		369781		1249656	2.05924e+06	2732881
860	phenylacetylmethionine	Peptide	Acetylated Peptides	54736	LC/MS Neg	100009241	3620	266.086					3889148	13694617	89162320		12030708	37363920	9634788	61513448	70147944		10437044		30309936	24039262	105394416
861	phenylacetylphenylalanine	Peptide	Acetylated Peptides	40699	LC/MS Neg	100003760	4260	282.114	738-75-0	47583			240715	410477	2422411		410382	984540	245581	2821653	2333600		276114		843693	1216086	3247956
862	phenylacetylserine	Peptide	Acetylated Peptides	54911	LC/MS Neg	100010900	2195	222.077					25138810	51525264	216541776		64394796	111752816	40163744	139063792	143976816		44997768		73694720	81455656	102832752
863	phenylacetylthreonine	Peptide	Acetylated Peptides	54915	LC/MS Neg	100010899	2580	236.093					1014586	3691401	11782608		3360692	8961986	3706493	19925176	19980294		2572940		4543272	7826763	10622712
109	phenylalanine	Amino Acid	Phenylalanine Metabolism	64	LC/MS Pos Early	460	2878	166.086	63-91-2	6140	C00079	HMDB00159	176216992	59553964	141180288	3744740	41511440	85914336	67992808	219953344	278345888	754365	40924464	760409	155740512	128373400	225740288
683	phenylalanylglycine	Peptide	Dipeptide	41370	LC/MS Pos Early	100003588	2898	223.108	721-90-4	98207		HMDB28995	878536	1183140	3749955		1311125	1.57183e+06	1514382	3365434	1864824		309414		1455292	2492125	3.17869e+06
114	phenyllactate (PLA)	Amino Acid	Phenylalanine Metabolism	22130	LC/MS Neg	100000774	2208	165.056	828-01-3	3848	C05607	HMDB00779	9930479	2120884	7602705	183667	3804336	6816735	4602128	14300295	21734188		1.92169e+06		9337328	10673782	25674224
3536	phenylpropionylglycine	Xenobiotics	Benzoate Metabolism	35434	LC/MS Neg	100001591	2945.3	206.082	56613-60-6	152323		HMDB00860	1411407	5810881	66032136		11550165	14198531	13921082	31957158	27552684		3313032		19372360	24092596	35474276
1080	phosphate	Energy	Oxidative Phosphorylation	42109	LC/MS Pos Early	461	576	98.9842	7664-38-2	1061	C00009	HMDB01429	74145760	190591984	223548192	3559372	101429448	133323424	4276336	842601984	32754472	5149051	3414683	3217758	1448858	7931264	1108690
1597	choline phosphate	Lipid	Phospholipid Metabolism	34396	LC/MS Pos Early	267	700	184.073	72556-74-2	1014	C00588	HMDB01565	2220966	512260	1243165	141188	1458225	780679	373961	3628283	8.10921e+06		1136329	113498		607066	2274032
1602	phosphoethanolamine	Lipid	Phospholipid Metabolism	1600	LC/MS Polar	1026	4559.1	140.012	1071-23-4	1015	C00346	HMDB00224		246121	2671544		209272	321773		1004081	576017				360471	197681
218	picolinate	Amino Acid	Tryptophan Metabolism	1512	LC/MS Pos Early	1022	910	124.039	98-98-6	1018	C10164	HMDB02243	8.33582e+06	3636092	12947852		5439939	14803604	5468942	28623828	20749692		3070308		12577122	8638136	22314240
1246	pimelate (heptanedioate)	Lipid	Fatty Acid, Dicarboxylate	15704	LC/MS Polar	100000101	2745	159.066	111-16-0	385	C02656	HMDB00857	3193878	4578554	33238590		8819865	12987270	3654386	41590032	21035808		2109487		24602104	20361766	14652812
1355	pimeloylcarnitine/3-methyladipoylcarnitine (C7-DC)	Lipid	Fatty Acid Metabolism(Acyl Carnitine)	53224	LC/MS Pos Early	100009407	2773	304.175					2770835	11071986	33876464		4899736	21084332	4030392	34629856	14572080		2336374		21997176	15291576	18200696
103	pipecolate	Amino Acid	Lysine Metabolism	1444	LC/MS Pos Early	1025	2200	130.086	4043-87-2	849	C00408	HMDB00070	81178160	6014609	14119605	1170430	7868469	6135243	8978578	1160599	25509368		4834959		11341079	9482993	127795376
3574	piperidine	Xenobiotics	Food Component/Plant	38183	LC/MS Pos Early	100002398	2500	86.0964	110-89-4	8082	C01746	HMDB34301		103927480	759945088	625062	320320	312300	205628	162282688	199306288	462861	137801	737605	716066	609048	1053672
2470	pregnanediol-3-glucuronide	Lipid	Progestin Steroids	40708	LC/MS Neg	100003470	5145	495.296	1852-49-9	123796		HMDB10318		117945	1700081			174867		1387144						256986
2476	pregnen-diol disulfate C21H34O8S2*	Lipid	Progestin Steroids	32562	LC/MS Neg	100001993	3868	238.077					94812	1278013	7731437		445826	3324879	255849	1591882	929183		87721		2075975	4849083	563420
355	proline	Amino Acid	Urea cycle; Arginine and Proline Metabolism	1898	LC/MS Pos Early	480	1603	116.071	147-85-3	145742	C00148	HMDB00162	589391552	117393688	263695232	4611123	134971312	210588912	145026208	151601616	1020619712	1.04261e+06	133494768	2031320	147325312	222069520	450760768
701	prolylglycine	Peptide	Dipeptide	40703	LC/MS Pos Early	100003674	2136	173.092	2578-57-6	6426709		HMDB11178	7134473	8127058	7678935		2624702	4713605	9098091	9779703	7899544		2643726		7229486	9903659	5.58939e+06
368	pro-hydroxy-pro	Amino Acid	Urea cycle; Arginine and Proline Metabolism	35127	LC/MS Pos Early	100001167	2128	229.118	18684-24-7	11673055		HMDB06695	80619232	143585280	509122400		139456608	268878848	210048912	348257088	275703808		125665088		247356016	177298736	266789152
1311	propionylcarnitine (C3)	Lipid	Fatty Acid Metabolism (also BCAA Metabolism)	32452	LC/MS Pos Early	100001162	2590	218.139	17298-37-2	107738	C03017	HMDB00824	2269794	259344016	13734208		1.66489e+06	59732124	11132810	311260896	27505710		1.50842e+06		243310384	46725384	17909864
1312	propionylglycine	Lipid	Fatty Acid Metabolism (also BCAA Metabolism)	31932	LC/MS Neg	100001150	960	130.051	21709-90-0	98681		HMDB00783	1349181	3055549	21162086		2880853	3005191	2502831	19210470	44054680		2616279		3629689		3.52717e+06
3291	pseudouridine	Nucleotide	Pyrimidine Metabolism, Uracil containing	33442	LC/MS Neg	821	1100	243.062	1445-07-4	15047	C02067	HMDB00767	101159160	188291552	1005376576	99264	108041696	330775328	229899808	634649984	481141600	68094	94214768		442627456	634236544	723945472
3417	pterin	Cofactors and Vitamins	Pterin Metabolism	43023	LC/MS Pos Early	100004216	1805	164.057	22363-60-4	73000	C00715	HMDB00802	516650	2.01333e+06	4164858		1460151	1857301	1207724	10090551	2.04411e+06		807738		2365169	1992824	1434109
383	putrescine	Amino Acid	Polyamine Metabolism	1408	LC/MS Pos Early	49	3027	89.1073	110-60-1	1045	C00134	HMDB01414	43748524	3098821	977534		3177609	857543	21406024	15804003	8003329		3779196		3707267	5874876	15607836
3458	pyridoxal	Cofactors and Vitamins	Vitamin B6 Metabolism	1651	LC/MS Pos Early	491	2343	168.066	65-22-5	1050	C00250	HMDB01545	19961744	24722216	18397264		31489772	28532248	29270186	49115600	79145456	2450266	33860704		78827448	30162820	69491816
3455	pyridoxamine	Cofactors and Vitamins	Vitamin B6 Metabolism	2150	LC/MS Pos Early	568	2975	169.097	58052-48-5	1052	C00534	HMDB01431	6.8716e+06	8572745	1.56421e+06		1.94975e+06	2226629	4134405	3419320	4683028		2165601		5535971	5986184	16451419
3459	pyridoxate	Cofactors and Vitamins	Vitamin B6 Metabolism	31555	LC/MS Neg	100001121	2185	182.046	82-82-6	6723	C00847	HMDB00017	379713152	936204096	2918119936	539145	1296783488	1387617280	1045137728	2513502464	2987190016	195554	759538880	430617	2070973952	3073706496	3073968640
49	pyroglutamine*	Amino Acid	Glutamate Metabolism	46225	LC/MS Pos Early	100001540	1900	129.066	2353-44-8	134508			71856272	175735120	250719648		37031064	358687136	193172272	681038208	340927872	286815	47848952	205576	349789952	228907392	471949792
3930	pyrraline	Xenobiotics	Food Component/Plant	48428	LC/MS Pos Early	100001767	2750	255.134	74509-14-1	122228		HMDB33143	742144	2969740	17008680		19505600	9599485	8565072	2263662	6470772		2428418		4298024	14605360	28119088
883	pyruvate	Carbohydrate	Glycolysis, Gluconeogenesis, and Pyruvate Metabolism	48990	LC/MS Polar	823	1083	87.0088	127-17-3	1060	C00022	HMDB00243	4864219	10820711	48268436		8.30966e+06	8835420	3809118	18343036	147417648		2886463		6626853	8923576	3.97533e+06
3854	quinate	Xenobiotics	Food Component/Plant	18335	LC/MS Polar	100000442	2432.9	191.056	77-95-2	6508	C00296	HMDB03072	1145483	176930			115354										1242456
3344	quinolinate	Cofactors and Vitamins	Nicotinate and Nicotinamide Metabolism	1899	LC/MS Pos Early	182	845	168.029	89-00-9	1066	C03722	HMDB00232	32852560	70540560	138075408	50662	42310672	95157720	106647240	257197888	419926848	252690	19800952		95902664	177928064	138690688
3448	retinol (Vitamin A)	Cofactors and Vitamins	Vitamin A Metabolism	1806	LC/MS Pos Late	498	1636	269.226	68-26-8	445354	C00473	HMDB00305					87503				1.68976e+06		48229				64767
902	ribitol	Carbohydrate	Pentose Metabolism	15772	LC/MS Polar	100000406	1789.6	151.061	488-81-3	6912	C00474	HMDB00508	10880333	16854786	20569762		11035703	17372600	19052016	17551556	36381136		7749073		26551962	35445276	16750351
3372	riboflavin (Vitamin B2)	Cofactors and Vitamins	Riboflavin Metabolism	1827	LC/MS Pos Early	500	2292	377.146	83-88-5	493570	C00255	HMDB00244	6227082	12844310	31366422		4889428	21196220	8463959	27883068	28154796		3906796		11166623	35314720	31078360
903	ribonate	Carbohydrate	Pentose Metabolism	27731	LC/MS Polar	100001007	2425	165.04	5336-08-03	5460677	C01685	HMDB00867	35207504	46175044	1546888960		71484552	201417440	114243168	284643200	410576128		33935144		198770512	274224672	497012672
893	ribose 1-phosphate	Carbohydrate	Pentose Phosphate Pathway	1763	LC/MS Polar	219	4025	229.012	50-99-7;58459-37-3	439236	C00620	HMDB01489						723053	642787						2508815	2725350	1951907
925	ribulose/xylulose	Carbohydrate	Pentose Metabolism	48340	LC/MS Polar	100006122	1400	149.046		5289590			2.56757e+06	8896487	18992764		2679926	9040773	5.79463e+06	11991900	11762889		2125808		7932070	13500579	14604980
4440	S-(3-hydroxypropyl)mercapturic acid (HPMA)	Xenobiotics	Chemical	44552	LC/MS Neg	100004568	1576	220.065	23127-40-4	3371179			1559392	2102945	9187042		1709161	2514435	2099915	5340138	8661353		1114890		3946095	4762858	43123900
57	S-1-pyrroline-5-carboxylate	Amino Acid	Glutamate Metabolism	42370	LC/MS Pos Early	35	1528	114.055	2906-39-0	1196	C04322	HMDB01301	2467668	534760	6497852	179884	578915	1076138	1686168	9194214	3586589	72648	461681		617518	2595271	2099245
94	saccharopine	Amino Acid	Lysine Metabolism	1495	LC/MS Pos Early	392	2530	277.139	997-68-2	160556	C00449	HMDB00279	11254371	7722508	23212798		15645878	14322099	14458476	53186716	1070408		5220067	66173	12781363	22432688	23670630
319	S-adenosylhomocysteine (SAH)	Amino Acid	Methionine, Cysteine, SAM and Taurine Metabolism	42382	LC/MS Neg	197	1832.4	383.114	979-92-0	439155	C00021	HMDB00939		169696	269744		313862	167116	74915	330606	773345		36591		83247	256501	268370
318	S-adenosylmethionine (SAM)	Amino Acid	Methionine, Cysteine, SAM and Taurine Metabolism	15915	LC/MS Pos Early	1263	3002	399.145	24346-00-7;86867-01-8;86867-0108	34756	C00019	HMDB01185	299452	11723022	56532988		1193337	175218	475219	28775614	29111132				2337884	2718222	11485314
4247	salicylate	Xenobiotics	Drug	1515	LC/MS Polar	501	802	137.024	69-72-7	338	C00805	HMDB01895	420843	101461	357177	219427	11681094	367188	424778		637161	197176		280664	259577	641591	892071
4	sarcosine	Amino Acid	Glycine, Serine and Threonine Metabolism	1516	LC/MS Pos Early	1023	1280	90.055	107-97-1	1088	C00213	HMDB00271	4870436	732548	3563352			1118128	2135201	1.04697e+06	1384933				1976287		1905567
1252	sebacate (decanedioate)	Lipid	Fatty Acid, Dicarboxylate	32398	LC/MS Neg	100001211	1788	201.113	111-20-6	5192	C08277	HMDB00792	17953684	6546016	3700717	553626	6158217	63405680	8162800	87823456	12729337	197744	4299702	282696	90315728	43356332	12889903
927	sedoheptulose	Carbohydrate	Pentose Metabolism	53237	LC/MS Polar	100002619	2255	209.067	3019-74-7	5459879		HMDB03219	2343334	2722201	6998234		3266973	2673858	3762459	6105867	12405606		1.78161e+06		4445492	4364679	19030532
9	serine	Amino Acid	Glycine, Serine and Threonine Metabolism	1648	LC/MS Pos Early	503	1239	106.05	56-45-1	5951	C00065	HMDB00187	108429024	23203480	39157312	2905673	10965151	23137974	20416346	54456800	64472744	917524	14158300	1799632	33841128	34269464	39989912
219	serotonin	Amino Acid	Tryptophan Metabolism	2342	LC/MS Pos Early	504	2550	177.102	153-98-0	5202	C00780	HMDB00259	667734	2271035	10220749		1672068	3175539	2106738	7021268	3366402		1120176		4.09484e+06	7.0199e+06	5241629
328	S-methylcysteine sulfoxide	Amino Acid	Methionine, Cysteine, SAM and Taurine Metabolism	43378	LC/MS Pos Early	100002927	900	152.038	6853-87-8	82142		HMDB29432	17567086	31928040	81418784		8285343	53596912	41770784	86307672	49387288		19431744		308112576	45495924	1404310528
384	spermidine	Amino Acid	Polyamine Metabolism	485	LC/MS Pos Early	50	3355	146.165	124-20-9	1102	C00315	HMDB01257	47885552	445569	10540186		1.99514e+06	1261156	4938709	1508473	6822084		455399		4186992	5988055	67148024
2246	sphinganine	Lipid	Sphingolipid Metabolism	17769	LC/MS Pos Late	313	1413	302.305	3102-56-5	3126	C00836	HMDB00269	6.62574e+06	64166	380151		397137	309919	287485	1427391	1346807		115100		70856	867583	4549370
2271	sphingomyelin (d17:1/16:0, d18:1/15:0, d16:1/17:0)*	Lipid	Sphingolipid Metabolism	52433	LC/MS Pos Late	100006314	2082	689.559	121999-58-4						427999		279562	62621		537100	1206545					288716	501665
2269	sphingomyelin (d18:1/14:0, d16:1/16:0)*	Lipid	Sphingolipid Metabolism	42463	LC/MS Pos Late	100004328	1998	675.544		11433862		HMDB12097	50509		510584		504870	164550		767320	1283383		131179		115746	639471	901933
2275	sphingomyelin (d18:1/20:0, d16:1/22:0)*	Lipid	Sphingolipid Metabolism	48490	LC/MS Pos Late	100006290	2685	759.638				HMDB12102	64138	548577	3461436		1241439	1037596	442458	1.98606e+06	6604195		192011		575646	2485855	2917260
2277	sphingomyelin (d18:1/21:0, d17:1/22:0, d16:1/23:0)*	Lipid	Sphingolipid Metabolism	52495	LC/MS Pos Late	100009025	2793	773.653							647184		247502	127168		339352	909337					435389	423665
2278	sphingomyelin (d18:1/22:1, d18:2/22:0, d16:1/24:1)*	Lipid	Sphingolipid Metabolism	48493	LC/MS Pos Late	100006295	2666	785.653				HMDB12104			686479		1153341			553372	1476785					469598	428216
2272	sphingomyelin (d18:2/16:0, d18:1/16:1)*	Lipid	Sphingolipid Metabolism	42459	LC/MS Pos Late	100004329	2002	701.559							362569		784522			368275	906649					279176	129435
2281	sphingomyelin (d18:2/24:1, d18:1/24:2)*	Lipid	Sphingolipid Metabolism	52437	LC/MS Pos Late	100008957	2635	811.669						78697	884774		1498784	208664	153630	1326802	2235332		67521		182522	881920	1155379
2284	sphingosine	Lipid	Sphingolipid Metabolism	17747	LC/MS Pos Late	297	1393	300.29	123-78-4	5353955	C00319	HMDB00252	7620356	150551	426778		200012	248139	350569	844196	951590		91286		95540	482934	4520518
3878	stachydrine	Xenobiotics	Food Component/Plant	34384	LC/MS Pos Early	100001296	1440	144.102	4136-37-2	115244	C10172	HMDB04827	11224441	2971803	396539648		4446117	2788491	3718714	25535090	10047351		1831514		4918386	4705495	31344130
1543	stearoyl ethanolamide	Lipid	Endocannabinoid	38625	LC/MS Pos Late	100002254	1787	328.321	111-57-9	27902		HMDB13078	13092065	75006	86212		185753	160127	324468	138217	288214		147352	108873		312970	2252512
2264	stearoyl sphingomyelin (d18:1/18:0)	Lipid	Sphingolipid Metabolism	19503	LC/MS Pos Late	1538	2400	731.606	85187-10-6;85187-10-6	6453725	C00550	HMDB01348	252350	355287	3305591		1794719	719910	541101	2349052	6746399		277047		616395	2.43839e+06	3003866
1248	suberate (octanedioate)	Lipid	Fatty Acid, Dicarboxylate	15730	LC/MS Neg	100000016	804.3	173.082	505-48-6	10457	C08278	HMDB00893	8420665	9013979	62865572		9597028	37081068	7720658	108198408	23673372		4888248		45331120	45759488	21522458
1350	suberoylcarnitine (C8-DC)	Lipid	Fatty Acid Metabolism(Acyl Carnitine)	52990	LC/MS Pos Early	100006627	2964	318.191					8589631	35367764	156971088		9201739	81908872	11460574	192276896	26750200		5490776		142534176	57445008	15837162
1325	suberylglycine	Lipid	Fatty Acid Metabolism(Acyl Glycine)	35419	LC/MS Neg	100001528	1110	230.103	60317-54-6	6453952		HMDB00953	3268345	6790499	98318432		2517503	25839772	7690365	127257152	8816017		2008591		47687056	33039676	7386794
1064	succinate	Energy	TCA Cycle	1437	LC/MS Polar	252	3149	117.019	110-15-6	1110	C00042	HMDB00254	424026944	67527600	804514112	6599737	107170408	378742272	161723936	512435392	207996368	10054670	253340624	3359335	742783424	162030704	738544384
4494	succinimide	Xenobiotics	Chemical	41888	LC/MS Neg	100003696	1270	98.0247	123-56-8	11439	C07273		3004242	7865659	52401888		1.69091e+06	17889412	9461925	22852738	14859062		1712355		11525799	15752154	20912692
1063	succinylcarnitine (C4-DC)	Energy	TCA Cycle	37058	LC/MS Pos Early	100001948	2291	262.129	256928-74-2	71464481		HMDB61717	12072789	8953966	56732576		30924130	13180505	28991230	10480068	71128488		15059448		9132582	35281696	39825288
61	succinylglutamine	Amino Acid	Glutamate Metabolism	55014	LC/MS Pos Early	100010853	815	247.092					9690531	19422156	99374224		22707886	34307696	31738996	77811768	44161884		21392312		34227100	40686480	48345676
3613	sucralose	Xenobiotics	Food Component/Plant	36649	LC/MS Neg	100001789	3140	395.007	56038-13-2	71485	C12285	HMDB31554	201426			209413	1619194	229028	2497778	7108825	2902304	28100	3063350	28639	4718311	1306984	11525387
958	sucrose	Carbohydrate	Disaccharides and Oligosaccharides	1519	LC/MS Neg	935	865	341.109	57-50-1	5988	C00089	HMDB00258	15679466	8892468	21564688	441134	4856438	9500419	5830094	27080444	10887134		10441771	284530	6336238	43323904	19308212
3912	sucrose-6-phosphate	Xenobiotics	Food Component/Plant	46735	LC/MS Neg	100002439	616	421.075	36064-19-4	644101
4390	sulfate*	Xenobiotics	Chemical	46960	LC/MS Neg	100002528	616	96.9601	14808-79-8	1118	C00059	HMDB01448	916107712	1274430080	3632580352	391907264	1143635840	2000019456	884756160	805639360	2397947904	244098784	544298496	220557232	3262400512	1351428992	2296483328
357	symmetric dimethylarginine (SDMA)	Amino Acid	Urea cycle; Arginine and Proline Metabolism	36772	LC/MS Polar	100001410	4649.9	201.136	102783-24-4	169148	C03626	HMDB03334	1097412	3056219	40735976		1457176	1551487	3149203	14926376	7.11329e+06		1080710		8742103	16194986	10038237
3884	syringic acid	Xenobiotics	Food Component/Plant	37091	LC/MS Neg	100001919	1450	197.046	530-57-4	10742	C10833	HMDB02085			443239		140208			123749			49076			109896	392661
3948	syringol sulfate	Xenobiotics	Food Component/Plant	48454	LC/MS Neg	100006256	2395	233.013	52904-67-3																	94988
3885	tartarate	Xenobiotics	Food Component/Plant	15336	LC/MS Polar	100000295	3500	149.009	87-69-4;6106-24-7	444305	C00898	HMDB00956	79349	272625	32179366		235514	1556153	739690	2800028	1481908				12076395	3.58975e+06	4739336
4001	tartronate (hydroxymalonate)	Xenobiotics	Bacterial/Fungal	20693	LC/MS Polar	100000840	3700	118.999	80-69-3	45	C02287	HMDB35227	804487	826004	50989332		1082470	11171233	3956532	10852180	2468148				45212736	15632897	14101455
337	taurine	Amino Acid	Methionine, Cysteine, SAM and Taurine Metabolism	2125	LC/MS Pos Early	512	660	126.022	107-35-7	1123	C00245	HMDB00251	647998592	1136471424	1567581568	209548	1323231104	1368487680	1210211200	1355125504	2005976960	428783	794980928	425663	1371059328	1459243264	1484440960
2585	tauro-alpha-muricholate	Lipid	Primary Bile Acid Metabolism	42605	LC/MS Neg	100004064	4745	514.284										222419		768365			36162			150049	2303112
2586	tauro-beta-muricholate	Lipid	Primary Bile Acid Metabolism	33983	LC/MS Neg	100001250	4774	514.284	25696-60-0	168408		HMDB00932			97971			393462		1334169			181684		151694	442899	1308158
2579	taurocholate	Lipid	Primary Bile Acid Metabolism	18497	LC/MS Neg	1648	5150	514.284	145-42-6	6675	C05122	HMDB00036			92818					129347							7.07112e+06
2626	taurocholenate sulfate	Lipid	Secondary Bile Acid Metabolism	32807	LC/MS Neg	100001990	4750	279.614					79203	395299	3935031		356618	3705234	694381	4568875	3863158		197702		2712580	5048074	1.89907e+06
340	taurocyamine	Amino Acid	Methionine, Cysteine, SAM and Taurine Metabolism	35117	LC/MS Neg	100001418	734	166.029	543-18-0	68340	C01959	HMDB03584		1027433	393571		281727	928792	372731	557004	1001591		121718		2126978	1197553	1250624
2597	taurodeoxycholate	Lipid	Secondary Bile Acid Metabolism	12261	LC/MS Neg	1668	5257.4	498.289	207737-97-1	2733768	C05463	HMDB00896	47188	69291	78518		78959	74697	41054	376226	209418					505673	2914835
2604	taurolithocholate 3-sulfate	Lipid	Secondary Bile Acid Metabolism	36850	LC/MS Neg	100001658	5026.7	280.622	64936-83-0	440071	C03642	HMDB02580		1.03773e+06	1209703		424053	5146934	256090	5785540	2544258		719657		1271975	4581306	2549192
3440	thiamin (Vitamin B1)	Cofactors and Vitamins	Thiamine Metabolism	5341	LC/MS Pos Early	873	3050	265.112	59-43-8	1130	C00378	HMDB00235	14028246	55585828	136434288	73525	15504981	5114655	1500930	75567264	118112424		3648810		5636415	4885398	76425824
4528	thioproline	Xenobiotics	Chemical	53231	LC/MS Pos Early	100009232	1250	134.027	34592-47-4	93176			1235454	1558903	5022586		1.00994e+06	1574477	522297	4008799	2720898		349518		2054617	2085266	2505665
3388	threonate	Cofactors and Vitamins	Ascorbate and Aldarate Metabolism	27738	LC/MS Polar	100001022	2384	135.03	70753-61-6	151152	C01620	HMDB00943	184487536	116399480	566833792		229675488	635927360	352518400	304402784	640688640	311051	142930928		611431104	500306656	730826304
16	threonine	Amino Acid	Glycine, Serine and Threonine Metabolism	1284	LC/MS Pos Early	564	1514	120.066	72-19-5	6288	C00188	HMDB00167	122903208	107613952	134063320	941672	34256220	125252592	112356424	327848608	324924608		45857452	436112	289448928	181215216	254483424
3337	thymine	Nucleotide	Pyrimidine Metabolism, Thymine containing	604	LC/MS Neg	882	1654	125.036	65-71-4	1135	C00178	HMDB00262	2303933	1138283	7279934		536938	1910991	1082426	2894347	1.80653e+06	156285	367941		3388432	1.98556e+06	5381064
3888	thymol sulfate	Xenobiotics	Food Component/Plant	36095	LC/MS Neg	100001757	4410	229.054	89-83-8		C09908	HMDB01878			85468		66744			225337						211873	1495105
285	tigloylglycine	Amino Acid	Leucine, Isoleucine and Valine Metabolism	1598	LC/MS Pos Early	1161	1926	158.081	35842-45-6	6441567		HMDB00959	44090644	77684616	422634464		150173376	323956384	109769336	730529600	167451280		87415480		143142368	165860656	140503440
284	tiglylcarnitine (C5:1-DC)	Amino Acid	Leucine, Isoleucine and Valine Metabolism	35428	LC/MS Pos Early	100001597	2962	244.154	64191-86-2	22833596		HMDB02366	4703315	21352194	38014944		9087853	36281096	19865952	86143992	62804624		6.10347e+06		35181876	62755420	35538572
1069	trans-aconitate	Energy	TCA Cycle	52303	LC/MS Pos Early	100001043	1320	192.05	4023-65-8	444212	C02341	HMDB00958	3450464	9665272	51467408		5080396	8139664	5713378	33578288	10732929		3.04342e+06		9920838	11855294	10332243
69	trans-urocanate	Amino Acid	Histidine Metabolism	607	LC/MS Pos Early	537	2285	139.05	104-98-3	736715	C00785	HMDB00301	324211040	50648320	70557984	5031820	99491216	46007496	95369648	72144984	132775128	1227205	53655744	1138041	48817684	143884336	166790608
1071	tricarballylate	Energy	TCA Cycle	15729	LC/MS Neg	2053	578	175.025	99-14-9	14925	C19806	HMDB31193	3192994	756611	2033058		381024	365752	723799	1.02765e+06			286805		1027089		9414312
2266	tricosanoyl sphingomyelin (d18:1/23:0)*	Lipid	Sphingolipid Metabolism	52436	LC/MS Pos Late	100008955	3200	801.684				HMDB12105		307415	2375348		883837	432114	145212	1.81139e+06	3318725		148207		244216	1262843	2.03759e+06
3365	trigonelline (N'-methylnicotinate)	Cofactors and Vitamins	Nicotinate and Nicotinamide Metabolism	32401	LC/MS Pos Early	100001092	1388	138.055	535-83-1	5570	C01004	HMDB00875	71550464	6696731	40978480	278497	1262272	1997799	728119	2118215	1082354	289483	990444	218819	7075084	2042057	147109152
1607	trimethylamine N-oxide	Lipid	Phospholipid Metabolism	40406	LC/MS Pos Early	100003397	2100	76.0757	1184-78-7	1145	C01104	HMDB00925	271414176	329742432	1966893568	302454	344189760	627485184	500554272	1101668736	956859392	1065251	342658816	459149	665353408	749057920	1054255040
224	tryptamine	Amino Acid	Tryptophan Metabolism	6104	LC/MS Pos Early	1095	3062	161.107	61-54-1	1150	C00398	HMDB00303	9980004	6838455	8225341		1218602	1244352	1167722	5752876	2363536		488918		5250287	5259222	6916413
195	tryptophan	Amino Acid	Tryptophan Metabolism	54	LC/MS Pos Early	565	2986	205.097	73-22-3	6305	C00078	HMDB00929	25396316	10747498	27423840	221982	10095418	14207307	9448578	34367148	47138472	277265	6940766	393433	24780316	23374706	31567416
204	tryptophan betaine	Amino Acid	Tryptophan Metabolism	37097	LC/MS Pos Early	100001743	2673	247.144	20671-76-5	442106	C09213	HMDB61115
128	tyramine	Amino Acid	Tyrosine Metabolism	1603	LC/MS Pos Early	1133	2540	138.091	60-19-5	5610	C00483	HMDB00306	10757323	8116087	12400121		1442392	5835891	4413800	11533200	6588356		4952891		10596769	11006990	16993550
174	tyramine O-sulfate	Amino Acid	Tyrosine Metabolism	48408	LC/MS Neg	100006092	1565	216.034	30223-92-8	153005		HMDB06409	15989267	10848762	92027976		43716728	38032864	18510224	84112656	81665752		21854158		49408192	50668744	106495584
123	tyrosine	Amino Acid	Tyrosine Metabolism	1299	LC/MS Pos Early	815	2430	182.081	60-18-4	6057	C00082	HMDB00158	63933704	17674798	32834728		11761403	18131676	23506524	66132560	48385080	153752	14403925		23563138	24765878	38260880
1101	undecanoate (11:0)	Lipid	Medium Chain Fatty Acid	12067	LC/MS Neg	889	5219.2	185.155	334-48-5	8180	C17715	HMDB00947	102906952	23323512	6343237	67883376	80537192	93153152	104377600	5610414	109699056	48457172	124418888	66303440	63273272	70704896	68588416
3290	uracil	Nucleotide	Pyrimidine Metabolism, Uracil containing	605	LC/MS Neg	825	1086	111.02	66-22-8	1174	C00106	HMDB00300	1.9715e+06	6749613	109166760		8331963	17383972	10536331	91012392	18698762		7804112		30950968	20682148	75938512
3210	urate	Nucleotide	Purine Metabolism, (Hypo)Xanthine/Inosine containing	1604	LC/MS Neg	1134	757.1	167.021	69-93-2;120K5305	1175	C00366	HMDB00289	77101664	306592576	840966720	281619	651558080	358663200	300252576	819564352	982480000	109364	145026768	189671	570188672	755684224	488449152
346	urea	Amino Acid	Urea cycle; Arginine and Proline Metabolism	1670	LC/MS Pos Early	533	700	121.072	57-13-6	1176	C00086	HMDB00294	2470936832	6869037568	20330543104	9899603	3260980480	10976027648	6626788352	15802187776	8345555968	2263040	3930879744	1.00546e+06	11065818112	12452440064	9659370496
3289	uridine	Nucleotide	Pyrimidine Metabolism, Uracil containing	606	LC/MS Neg	535	1457.6	243.062	58-96-8	6029	C00299	HMDB00296	16937724	5239859	10706664	41111	2889257	6245169	6708253	26506708	17242980		5186728		11493963	9033269	16140574
3288	uridine-2',3'-cyclic monophosphate	Nucleotide	Pyrimidine Metabolism, Uracil containing	37137	LC/MS Neg	75	1090	305.018	40632-52-8	439715	C02355	HMDB11640	1799666	6.48209e+06	17827462		18649500	4878129	5513318	9512796	89352856				5249035	13950729	8786599
2635	ursocholate	Lipid	Secondary Bile Acid Metabolism	57573	LC/MS Neg	100002913	4648	407.28	2955-27-3				645403	372310	1388448		328188	496637	199417	2593399	1056231		447716		347508	568422	8575028
1095	valerate	Lipid	Short Chain Fatty Acid	33443	LC/MS Neg	1136	1718	101.061	109-52-4	7991	C00803	HMDB00892	83199256	9787733	595592	19898880	40928008	25622976	20664094	1433501	26300492	9667831	29032060	14559574	8028866	25143560	254629536
1319	valerylglycine	Lipid	Fatty Acid Metabolism(Acyl Glycine)	36768	LC/MS Neg	100001451	2071	158.082	24003-66-5	4737557		HMDB00927	7345763	10872300	80841528		2925058	25916060	14293094	64420888	31825046		6939923	147844	19373536	11666438	28071048
296	valine	Amino Acid	Leucine, Isoleucine and Valine Metabolism	1649	LC/MS Pos Early	566	2479	118.086	72-18-4	6287	C00183	HMDB00883	171272288	32201860	128797936	1382078	40677404	56623872	60245140	130435024	317099072	627170	24135596		69372472	87781736	170338160
787	valylleucine	Peptide	Dipeptide	39994	LC/MS Pos Early	100003210	3138	231.17	22906-55-4	352039		HMDB29131	1715367	337413	2219290	374609	694758	410534	593934	1559726	1211884		244978		693472	1115489	3885924
148	vanillactate	Amino Acid	Tyrosine Metabolism	54910	LC/MS Neg	100006129	1625	211.061	2475-56-1	160637		HMDB00913	1126495	2103727	9349663		3236976	3.66539e+06	1595127	8442400	7716719		744639		6236921	9646392	10083947
176	vanillic alcohol sulfate	Amino Acid	Tyrosine Metabolism	48733	LC/MS Neg	100006125	1808	233.013	754920-02-0				47382		853257		122362	377554	374654	933626	1.04528e+06		149335		307136	484538	1646130
149	vanillylmandelate (VMA)	Amino Acid	Tyrosine Metabolism	1567	LC/MS Neg	1111	941	197.046	55-10-7	1245	C05584	HMDB00291	3047218	26507800	79224400		28983952	22402218	20031618	47414232	86159680		13690916		29956414	45215296	57056572
3202	xanthine	Nucleotide	Purine Metabolism, (Hypo)Xanthine/Inosine containing	3147	LC/MS Pos Early	1004	1032	153.041	69-89-6	1188	C00385	HMDB00292	175134368	434082080	895930368		383184480	562156288	387754080	932068480	1489058816	55607	188910096		751574528	1133129216	1020118912
3421	xanthopterin	Cofactors and Vitamins	Pterin Metabolism	54728	LC/MS Pos Early	100006338	1400	180.052		8397			92963	587343	2164799		614677	1.94747e+06	1164855	2652324	3597253		604865		2.08913e+06	3071558	2386243
3204	xanthosine	Nucleotide	Purine Metabolism, (Hypo)Xanthine/Inosine containing	15136	LC/MS Neg	100000299	1075	283.068	146-80-5	64959	C01762	HMDB00299	7177051	14799732	59229872		25182910	21347690	13197240	41712716	89628632		7493457		23164276	45266628	33329576
216	xanthurenate	Amino Acid	Tryptophan Metabolism	15679	LC/MS Pos Early	100000015	2236	206.045	59-007	5699	C02470	HMDB00881	28752644	59294984	228698304		63414728	180180128	44886232	656065216	144388688		15542283		175926352	200102864	68049840
907	xylose	Carbohydrate	Pentose Metabolism	15581	LC/MS Polar	826	1727	195.051	609-06-3	135191	C00181	HMDB00098	5099950	2678119	22804692		2155583	7911545	6823439	11700888	7.01252e+06		1864532		11590202	11314051	19318300

## Sheet: ScaledImpData
												SAMPLE NAME	WAKE-00222	WAKE-00223	WAKE-00224	WAKE-00225	WAKE-00228	WAKE-00230	WAKE-00232	WAKE-00233	WAKE-00235	WAKE-00236	WAKE-00244	WAKE-00246	WAKE-00252	WAKE-00254	WAKE-00256
												PARENT SAMPLE ID	3734164	3734165	3734166	3734167	3734170	3734172	3734174	3734175	3734177	3734178	3734186	3734188	3734194	3734196	3734198
												CLIENT IDENTIFIER	X_13_003_8360_10_12_16_urine_A	X_13_003_8361_10_7_16_urine_A	X_13_003_8362_10_3_16_urine_A	X_13_003_8363_10_5_16_urine_A	X_13_003_8366_10_10_16_urine_A	X_13_003_8368_10_3_16_urine_A	X_13_003_8370_10_10_16_urine_A	X_13_003_8371_10_3_16_urine_A	X_13_003_8373_10_10_16_urine_A	X_13_003_8374_10_5_16_urine_A	X_13_003_8384_10_7_16_urine_A	X_13_003_8386_10_5_16_urine_A	X_13_003_8392_10_5_16_urine_A	X_13_003_8395_10_7_16_urine_A	X_13_003_8397_10_5_16_urine_A
												GROUP ID	P Copri Low	P Copri High	P Copri High	P Copri High	P Copri Low	P Copri Low	P Copri Low	P Copri High	P Copri Low	P Copri Low	P Copri Low	P Copri High	P Copri High	P Copri High	P Copri High
												AGE	11.59	10.89	12.48	11.08	11.6	11.58	11.6	11.58	12.5	10.88	12.53	11.46	11.46	10.96	10.92
												ANIMAL ID	8360	8361	8362	8363	8366	8368	8370	8371	8373	8374	8384	8386	8392	8395	8397
												BMI	71.9908	35.7496	40.3591	48.6177	35.3339	45.0831	34.5371	35.1817	63.0143	45.7696	60.6286	77.2441	42.8458	57.295	32.4196
												COMMENT	1 sample only	.	.	.	.	.	.	.	.	.	.	.	.	.	.
												GENDER	F	F	F	F	F	F	F	F	F	F	F	F	F	F	F
												GROUP NUMBER	1	1	1	1	1	1	1	1	1	1	1	1	1	1	1
												ORIG ORDER	3	4	5	6	9	11	13	14	16	17	25	27	33	35	37
												OSMOLALITY	171	259	1270	7	154	588	325	968	841	8	152	2	752	745	811
												PLOT NAME	West	West	West	West	West	West	West	West	West	West	West	West	West	West	West
												RACE	NHP_cyno	NHP_cyno	NHP_cyno	NHP_cyno	NHP_cyno	NHP_cyno	NHP_cyno	NHP_cyno	NHP_cyno	NHP_cyno	NHP_cyno	NHP_cyno	NHP_cyno	NHP_cyno	NHP_cyno
												SAMPLE NUMBER	43	44	45	46	49	51	53	54	56	57	65	67	73	75	77
PATHWAY SORTORDER	BIOCHEMICAL	SUPER PATHWAY	SUB PATHWAY	COMP ID	PLATFORM	CHEMICAL ID	RI	MASS	CAS	PUBCHEM	KEGG	Group HMDB	Monkey Urine Western Diet	Monkey Urine Western Diet	Monkey Urine Western Diet	Monkey Urine Western Diet	Monkey Urine Western Diet	Monkey Urine Western Diet	Monkey Urine Western Diet	Monkey Urine Western Diet	Monkey Urine Western Diet	Monkey Urine Western Diet	Monkey Urine Western Diet	Monkey Urine Western Diet	Monkey Urine Western Diet	Monkey Urine Western Diet	Monkey Urine Western Diet
2128	1-(1-enyl-oleoyl)-GPE (P-18:1)*	Lipid	Lysoplasmalogen	44621	LC/MS Neg	100005372	6250	462.299					1.2876	0.4163	0.4163	0.4163	2.5738	0.4163	0.4163	0.4163	0.4163	0.4163	0.4163	0.4163	0.4163	3.8943	0.5601
2101	1-(1-enyl-palmitoyl)-2-arachidonoyl-GPE (P-16:0/20:4)*	Lipid	Plasmalogen	52673	LC/MS Pos Late	100009002	2270	724.528				HMDB11352	0.6384	1.8036	11.4536	0.1365	2.3106	3.3674	1.7947	9.9311	15.0018	0.1365	0.8097	0.1365	1.6465	5.6277	7.6868
2110	1-(1-enyl-palmitoyl)-2-linoleoyl-GPC (P-16:0/18:2)*	Lipid	Plasmalogen	52682	LC/MS Pos Late	100009009	2226	742.575				HMDB11211	0.4573	0.4573	0.4573	0.4573	2.7966	0.4573	0.4573	2.623	1.2228	0.4573	0.4573	0.4573	0.4573	0.5289	1.8123
2098	1-(1-enyl-palmitoyl)-2-linoleoyl-GPE (P-16:0/18:2)*	Lipid	Plasmalogen	52677	LC/MS Pos Late	100009069	2351	700.528				HMDB11343	0.5443	0.3459	2.1608	0.2362	0.5849	1.6665	0.5407	4.0822	3.9787	0.2362	0.2656	0.2362	0.2362	1.6924	4.9594
2097	1-(1-enyl-palmitoyl)-2-oleoyl-GPE (P-16:0/18:1)*	Lipid	Plasmalogen	52477	LC/MS Pos Late	100009005	2600	702.543				HMDB11342	1.1386	0.2948	2.0664	0.2413	0.2849	0.7404	0.3426	2.5789	2.3177	0.2413	0.2413	0.2413	0.2413	1	3.3511
2126	1-(1-enyl-palmitoyl)-GPE (P-16:0)*	Lipid	Lysoplasmalogen	39270	LC/MS Pos Late	100003000	1558	438.298					0.8693	0.1346	0.1346	0.1346	0.7944	0.361	0.6192	0.4425	0.7608	0.1346	0.1346	0.1346	1.0927	7.0487	7.3583
2113	1-(1-enyl-stearoyl)-2-arachidonoyl-GPE (P-18:0/20:4)*	Lipid	Plasmalogen	52475	LC/MS Pos Late	100008999	2511	752.559		9547058		HMDB05779	0.7127	1.5202	7.9852	0.0654	1.8033	2.5292	1.3682	9.7106	9.5679	0.0654	0.6769	0.0654	1.2154	6.5036	7.0729
2106	1-(1-enyl-stearoyl)-2-linoleoyl-GPE (P-18:0/18:2)*	Lipid	Plasmalogen	52748	LC/MS Pos Late	100009225	2633	728.559				HMDB11376	0.5019	0.3106	1.2067	0.1318	0.4193	1.5689	1.0446	10.199	1.4977	0.1318	0.3026	0.1318	0.1318	1.558	6.4833
2105	1-(1-enyl-stearoyl)-2-oleoyl-GPE (P-18:0/18:1)	Lipid	Plasmalogen	52614	LC/MS Pos Late	100008919	2950	730.575	144371-68-6			HMDB11375	0.8029	0.3607	0.47	0.3607	0.3607	0.5955	0.3607	4.3415	0.8411	0.3607	0.3607	0.3607	0.3607	0.464	3.7607
2130	1-(1-enyl-stearoyl)-GPE (P-18:0)*	Lipid	Lysoplasmalogen	39271	LC/MS Pos Late	100003001	1649	466.329					1.1187	0.1331	0.1331	0.1331	0.4874	0.2558	0.6406	1.0514	0.3946	0.1331	0.1331	0.1331	0.5758	5.2999	5.3253
4511	1,2,3-benzenetriol sulfate (2)	Xenobiotics	Chemical	48762	LC/MS Neg	100006374	1709	204.981					0.1791	1.0874	15.1953	0.1172	0.8543	0.6364	0.3384	5.8344	8.0477	0.1172	0.1172	0.1172	0.7962	1.2933	2.0647
1723	1,2-dilinoleoyl-GPC (18:2/18:2)	Lipid	Phosphatidylcholine (PC)	52603	LC/MS Pos Late	100008903	2006	782.569	998-06-1	5288075		HMDB08138	0.3406	0.3406	0.6021	0.3406	1.5237	0.3406	0.3406	0.3819	1.202	0.3406	0.798	0.3406	0.3406	0.3406	0.3406
1636	1,2-dipalmitoyl-GPC (16:0/16:0)	Lipid	Phosphatidylcholine (PC)	19130	LC/MS Pos Late	100000657	2365	734.569	63-89-8	452110	D03585	HMDB00564	0.6967	0.3396	2.6719	0.1622	1.8858	1.365	0.6135	7.7246	6.5937	0.1622	0.4302	0.1622	0.1622	0.8412	1.3479
864	1,5-anhydroglucitol (1,5-AG)	Carbohydrate	Glycolysis, Gluconeogenesis, and Pyruvate Metabolism	20675	LC/MS Neg	100000580	802	163.061	154-58-5	64960	C07326	HMDB02712	0.5686	0.3341	4.8952	0.3341	0.3341	1.7682	0.3341	15.7902	2.5738	0.3341	0.5548	0.3341	2.9898	5.284	0.5712
3658	1,6-anhydroglucose	Xenobiotics	Food Component/Plant	21049	LC/MS Neg	100000939	919.7	161.046	498-07-7	2724705		HMDB00640	1.5633	0.8717	5.9403	0.0568	1.3088	2.2907	1.1064	1.565	4.8271	0.0568	0.6663	0.0568	1.1845	7.3244	10.2703
2505	11-ketoetiocholanolone glucuronide	Lipid	Androgenic Steroids	47135	LC/MS Neg	100005402	4280	479.229	17181-16-7				0.4215	1.3452	7.3429	0.1222	0.6823	2.775	0.8458	7.2242	2.4828	0.1222	1.0007	0.1222	2.0387	3.7358	5.8898
2623	12-dehydrocholate	Lipid	Secondary Bile Acid Metabolism	44644	LC/MS Neg	100001072	4871	405.265	2458-08-4;2458-08-4	94235		HMDB00400	0.7645	0.1643	12.9285	0.1643	0.1643	0.1643	0.1643	9.1902	0.1643	0.1643	0.1643	0.1643	0.1643	0.29	11.4581
2507	16a-hydroxy DHEA 3-sulfate	Lipid	Androgenic Steroids	38168	LC/MS Neg	100002126	4240	383.153					3.2644	1.4053	0.1245	0.1245	0.1245	0.1245	0.1245	7.1791	5.8583	0.1245	0.5507	0.1245	1.7739	3.5794	1.0063
1941	1-arachidonoyl-GPC (20:4n6)*	Lipid	Lysophospholipid	33228	LC/MS Pos Late	100001551	1460	544.34			C05208	HMDB10395	0.439	0.439	0.439	0.439	4.515	0.439	0.439	0.439	0.891	0.439	1.9947	0.439	0.439	1	0.7747
1973	1-arachidonoyl-GPE (20:4n6)*	Lipid	Lysophospholipid	35186	LC/MS Pos Late	100001571	1470	502.293		42607465		HMDB11517	0.2414	0.2414	0.2414	0.2414	0.2414	1	0.3977	0.2414	5.707	0.2414	0.2414	0.2414	0.7926	3.7779	4.1805
3660	1H-quinolin-2-one	Xenobiotics	Food Component/Plant	40464	LC/MS Pos Early	100002385	2680	146.06	59-31-4	6038	C06415		0.0534	0.7397	4.2007	0.0417	0.1371	0.1373	0.0514	1.6367	0.2334	0.0417	0.4786	0.0417	3.7049	5.2489	5.8723
1925	1-linoleoyl-GPC (18:2)	Lipid	Lysophospholipid	34419	LC/MS Pos Late	100001395	1465	520.34		11988421	C04100	HMDB10386	0.2424	0.2214	1.1912	0.2214	5.6671	0.8203	1.3739	0.2214	0.9077	0.2214	4.9956	0.2214	0.5723	4.5051	4.1163
1966	1-linoleoyl-GPE (18:2)*	Lipid	Lysophospholipid	36600	LC/MS Pos Late	100001570	1482	478.293		52925130		HMDB11507	0.2741	0.2741	0.2741	0.2741	0.294	0.2741	0.2741	0.2741	0.6862	0.2741	0.2741	0.2741	0.4788	0.2741	5.1337
3225	1-methyladenine	Nucleotide	Purine Metabolism, Adenine containing	1527	LC/MS Pos Early	54	2133	150.077	5142-22-3	78821	C02216	HMDB11599	4.0613	0.7308	1.0145	0.0209	0.5831	1.1972	0.8117	1.1003	0.8956	0.0209	1.0601	0.0209	0.9522	1.2547	1.8095
3229	N1-methyladenosine	Nucleotide	Purine Metabolism, Adenine containing	15650	LC/MS Pos Early	1242	2120	282.12	15763-06-1	27476	C02494	HMDB03331	0.4023	1.2097	2.0827	0.3811	0.8791	1.2073	1.0723	2.2848	2.2002	0.3811	0.6573	0.3811	2.0097	1.994	2.5592
399	1-methylguanidine	Amino Acid	Guanidino and Acetamido Metabolism	48114	LC/MS Pos Early	100000715	2149	74.0713	22661-87-6	10111	C02294	HMDB01522	0.724	0.5882	5.9743	0.0299	0.4754	0.8944	0.7897	4.5905	2.9786	0.2223	0.4095	0.0765	2.2088	3.62	3.4459
3258	1-methylguanine	Nucleotide	Purine Metabolism, Guanine containing	32395	LC/MS Neg	100001133	1643	164.058	938-85-2	70315		HMDB03282	0.9791	0.2787	1.0209	0.2787	0.2787	1.1611	0.2787	0.2787	0.3649	0.2787	0.9022	0.2787	0.2995	0.2787	0.3976
3263	N1-methylguanosine	Nucleotide	Purine Metabolism, Guanine containing	31609	LC/MS Pos Early	100001122	1980	298.115	2140-65-0	96373		HMDB01563	0.4007	1.3334	3.1286	0.306	1.5547	1.5323	0.9498	2.9019	1.0117	0.306	1	0.306	0.7596	1.916	1.5261
76	1-methylhistamine	Amino Acid	Histidine Metabolism	43831	LC/MS Pos Early	100001204	3040	126.103	501-75-7	3614	C05127	HMDB00898	0.7336	1	2.5969	0.14	0.14	1.1554	0.9016	2.5338	2.6765	0.14	0.3281	0.14	1.9219	2.0624	5.2059
63	1-methylhistidine	Amino Acid	Histidine Metabolism	30460	LC/MS Neg	100001051	1227	168.078	332-80-9	92105	C01152	HMDB00001	0.1255	0.1255	1.6483	0.1255	0.1255	0.1255	0.1255	2.5518	5.3685	0.1255	0.1255	0.1255	0.5973	1.2575	1.0039
77	1-methylimidazoleacetate	Amino Acid	Histidine Metabolism	32350	LC/MS Pos Early	100001208	2064	141.066	2625-49-2	75810	C05828	HMDB02820	0.6024	0.9359	1.5192	0.0039	0.6582	1.158	0.7263	1.8852	0.5823	0.0014	0.595	0.0014	1.3821	1.1733	1.3851
3360	1-methylnicotinamide	Cofactors and Vitamins	Nicotinate and Nicotinamide Metabolism	27665	LC/MS Pos Early	55	1940	137.071	1005-24-9	10129985	C02918	HMDB00699	0.7814	0.782	2.2184	0.1472	1.0651	1.5867	0.81	1.8939	2.9436	0.1472	2.1834	0.1472	0.6705	2.3906	14.407
1721	1-oleoyl-2-linoleoyl-GPC (18:1/18:2)*	Lipid	Phosphatidylcholine (PC)	52453	LC/MS Pos Late	100008981	2165	784.585					0.4918	0.504	4.1095	0.2736	6.8625	1.1773	0.8361	4.4195	7.3815	0.4397	4.3367	0.2736	0.2736	1.0299	1.201
1964	1-oleoyl-GPE (18:1)	Lipid	Lysophospholipid	35628	LC/MS Neg	100001569	6125.1	478.294	89576-29-4	9547071		HMDB11506	1.1138	1.0161	0.2607	0.2607	1.2772	0.2607	0.2979	0.2607	0.5437	0.2607	0.2607	0.2607	0.2607	3.1699	1.4118
1679	1-palmitoyl-2-arachidonoyl-GPC (16:0/20:4n6)	Lipid	Phosphatidylcholine (PC)	52462	LC/MS Pos Late	100008914	2091	782.569	35418-58-7	10747814		HMDB07982	0.4252	0.825	7.4945	0.2284	33.2554	1.0308	0.8724	5.4975	12.7825	1.0138	3.6017	0.2284	0.2661	0.9386	0.2284
1773	1-palmitoyl-2-arachidonoyl-GPE (16:0/20:4)*	Lipid	Phosphatidylethanolamine (PE)	52464	LC/MS Pos Late	100008990	2198	740.522		9546800		HMDB05323	0.1666	0.5112	3.3791	0.1666	0.8066	1	0.2823	3.0834	9.1112	0.1666	0.1666	0.1666	0.1666	0.9634	1.0872
1652	1-palmitoyl-2-linoleoyl-GPC (16:0/18:2)	Lipid	Phosphatidylcholine (PC)	42446	LC/MS Pos Late	1537	2160	758.569	40811-94-7	5287971		HMDB07973	0.956	1.1205	8.0355	0.2968	21.7765	1.5936	1.2467	4.8868	12.8696	1.0895	6.3175	0.4189	0.4726	1.7163	1.4652
1764	1-palmitoyl-2-linoleoyl-GPE (16:0/18:2)	Lipid	Phosphatidylethanolamine (PE)	42449	LC/MS Pos Late	100001870	2275	716.522		9546747		HMDB05322	1.0129	0.2951	1.5266	0.2372	0.8569	0.5714	0.2372	1.8677	3.8345	0.2372	0.2372	0.2372	0.2372	0.7459	2.0949
1645	1-palmitoyl-2-oleoyl-GPC (16:0/18:1)	Lipid	Phosphatidylcholine (PC)	52461	LC/MS Pos Late	1539	2358	760.585	26853-31-6;26853-31-6	6436017		HMDB07972	1.2834	1.0731	9.6661	0.1425	14.4824	2.5392	1.4403	8.4765	15.0293	0.656	3.4227	0.2061	0.4516	1.9759	1.8908
1763	1-palmitoyl-2-oleoyl-GPE (16:0/18:1)	Lipid	Phosphatidylethanolamine (PE)	19263	LC/MS Pos Late	1526	2509	718.538	26662-94-2	5283496		HMDB05320	3.4704	0.1471	1.159	0.1471	0.6059	0.5979	0.2713	1.4804	1.7981	0.1471	0.1471	0.1471	0.1471	0.4569	4.0983
1637	1-palmitoyl-2-palmitoleoyl-GPC (16:0/16:1)*	Lipid	Phosphatidylcholine (PC)	52470	LC/MS Pos Late	100008984	2160	732.554				HMDB07969	0.2244	0.2244	1.1356	0.2244	1.8125	0.2244	0.2244	0.8879	1.0026	0.2244	0.35	0.2244	0.2244	0.2244	0.2244
1641	1-palmitoyl-2-stearoyl-GPC (16:0/18:0)	Lipid	Phosphatidylcholine (PC)	52616	LC/MS Pos Late	100008921	2653	762.601	59403-51-9			HMDB07970	0.603	0.603	0.8584	0.603	0.6575	0.603	0.603	5.1103	1.2807	0.603	0.603	0.603	0.603	0.603	0.603
1913	1-palmitoyl-GPC (16:0)	Lipid	Lysophospholipid	33955	LC/MS Pos Late	100001263	1525	496.34	17364-16-8	86554		HMDB10382	0.6456	0.1302	7.0257	0.1302	21.7418	0.8442	1.8097	1.4266	2.5324	0.1302	2.8085	0.141	0.5239	4.2538	4.2977
1957	1-palmitoyl-GPE (16:0)	Lipid	Lysophospholipid	35631	LC/MS Pos Late	100001567	1544	454.293	53862-35-4	9547069		HMDB11503	8.1481	0.3455	0.6326	0.3455	1.2815	0.3455	0.5896	3.3801	2.019	0.3455	0.3455	0.3455	0.3906	0.3455	9.7491
1731	1-stearoyl-2-arachidonoyl-GPC (18:0/20:4)	Lipid	Phosphatidylcholine (PC)	42450	LC/MS Pos Late	100001869	2300	810.601	35418-59-8	16219824		HMDB08048	0.6392	0.8469	5.7525	0.3435	25.8243	0.8955	0.6792	6.2533	9.4594	1.0465	4.1163	0.3435	0.3435	0.8046	0.6723
1797	1-stearoyl-2-arachidonoyl-GPE (18:0/20:4)	Lipid	Phosphatidylethanolamine (PE)	52447	LC/MS Pos Late	100008977	2424	768.554		5289133		HMDB09003	0.1539	1	6.7631	0.1539	2.0535	1.8819	0.906	8.442	13.5762	0.1539	0.5466	0.1539	0.6122	1.8697	2.3293
1836	1-stearoyl-2-arachidonoyl-GPS (18:0/20:4)	Lipid	Phosphatidylserine (PS)	52235	LC/MS Pos Late	100001872	2565	812.544				HMDB12383	0.7748	1	10.6496	0.1656	3.5253	2.4386	1.8915	12.7575	30.0303	0.1656	0.3117	0.2298	1.8324	3.4071	5.1744
1715	1-stearoyl-2-linoleoyl-GPC (18:0/18:2)*	Lipid	Phosphatidylcholine (PC)	52452	LC/MS Pos Late	100008980	2380	786.601				HMDB08039	1	1.0569	6.1533	0.3249	14.5799	1.4336	1.1264	6.3278	8.7622	1.1447	6.1928	0.4092	0.4135	1.9915	1.5377
1784	1-stearoyl-2-linoleoyl-GPE (18:0/18:2)*	Lipid	Phosphatidylethanolamine (PE)	52446	LC/MS Pos Late	100008976	2522	744.554		9546749		HMDB08994	0.4156	0.8724	5.2303	0.1785	1.6714	1.911	0.7351	7.189	8.6702	0.1785	0.7441	0.1785	0.4219	1.6041	3.1984
1710	1-stearoyl-2-oleoyl-GPC (18:0/18:1)	Lipid	Phosphatidylcholine (PC)	52438	LC/MS Pos Late	100008904	2644	788.616	56421-10-4			HMDB08038	1	0.3152	3.2987	0.3152	5.2992	1.053	0.7239	5.2681	3.6321	0.3949	1.9242	0.3152	0.3152	0.9695	1.228
1778	1-stearoyl-2-oleoyl-GPE (18:0/18:1)	Lipid	Phosphatidylethanolamine (PE)	42448	LC/MS Pos Late	100001856	2858	746.569				HMDB08993	0.7577	0.517	0.6648	0.517	0.517	0.8883	0.517	5.532	1.1117	0.517	0.517	0.517	0.517	0.517	2.0884
1920	1-stearoyl-GPC (18:0)	Lipid	Lysophospholipid	33961	LC/MS Pos Late	100001271	1606	524.371	19420-57-6	497299		HMDB10384	1.0088	0.1652	6.0666	0.1652	15.2748	0.3424	1.7718	1.17	2.3475	0.1652	2.7448	0.1652	0.2536	3.6095	2.7311
1962	1-stearoyl-GPE (18:0)	Lipid	Lysophospholipid	42398	LC/MS Pos Late	100001461	1626	482.324	69747-55-3	9547068		HMDB11130	1.1016	0.2446	0.3396	0.2446	1.4437	0.4417	0.2446	0.9843	3.7792	0.2446	0.2446	0.2446	0.4267	2.9457	3.2601
1981	1-stearoyl-GPS (18:0)*	Lipid	Lysophospholipid	45966	LC/MS Pos Late	100004327	1634	526.314		9547101			0.3649	0.3649	0.3649	0.3649	0.3649	0.4498	0.3649	0.3649	0.7125	0.3649	0.3649	0.3649	0.7433	4.8008	4.2276
305	2,3-dihydroxy-2-methylbutyrate	Amino Acid	Leucine, Isoleucine and Valine Metabolism	57547	LC/MS Neg	100010869	787	133.051	14868-24-7	301941		HMDB29576	0.1197	0.4504	2.3045	0.1197	1	1.8273	0.6419	1.9464	5.5884	0.1197	0.1441	0.1197	3.1152	3.5606	1.7559
3661	2,3-dihydroxyisovalerate	Xenobiotics	Food Component/Plant	38276	LC/MS Polar	100002417	1050	133.051	1756-18-9	677	C04039	HMDB12141	14.9168	0.6907	4.1462	0.1928	1.4403	0.8649	1.1804	1.3815	1.2409	0.1928	0.2795	0.1928	0.8901	1.9267	21.5734
3485	2,4,6-trihydroxybenzoate	Xenobiotics	Benzoate Metabolism	35892	LC/MS Neg	100001718	1574	169.014	83-30-7	66520		HMDB29649	0.2444	0.2444	0.3865	0.2444	0.2444	0.2444	0.2444	7.8321	0.2444	0.2444	0.2444	0.2444	0.2444	0.2444	0.2444
3664	2,8-quinolinediol	Xenobiotics	Food Component/Plant	42975	LC/MS Neg	100004206	3133	160.04	15450-76-7	97250	C06342		1.04	0.3748	0.3748	0.3748	0.3748	0.3748	0.3748	0.3748	0.3748	0.3748	0.3748	0.3748	0.3748	0.3748	0.3748
3665	2,8-quinolinediol sulfate	Xenobiotics	Food Component/Plant	48691	LC/MS Neg	100004321	2612	239.997					0.6312	0.0287	1.0044	0.0287	1.3927	3.6453	0.7776	2.7404	0.6237	0.0287	0.0287	0.0287	0.1719	0.4104	0.4023
2447	21-hydroxypregnenolone disulfate	Lipid	Pregnenolone Steroids	46115	LC/MS Neg	100001999	3935	245.067	1164-98-3	134595			0.3993	0.3993	1.6555	0.3993	0.3993	0.8203	0.3993	0.808	1	0.3993	0.3993	0.3993	1.0947	1.2182	0.3993
4294	2-acetamidophenol sulfate	Xenobiotics	Drug	48580	LC/MS Neg	100006190	2251	230.013	40712-60-5	181671			0.1535	0.1535	1.8728	0.1535	0.1854	0.1556	0.2719	0.6097	1.0335	0.1535	0.1535	0.1535	0.3496	0.9665	0.9504
95	2-aminoadipate	Amino Acid	Lysine Metabolism	6146	LC/MS Polar	381	3500	160.062	542-32-5;1118-90-7	469	C00956	HMDB00510	1.7037	0.7117	11.4053	0.1633	0.58	1.0148	1.2932	2.5302	1.9378	0.1633	0.6721	0.1633	3.6711	2.1852	2.8159
1297	2-aminooctanoate	Lipid	Fatty Acid, Amino	43343	LC/MS Pos Late	100004227	750	160.133	644-90-6	69522		HMDB00991	0.2758	0.2758	1.2682	0.2758	0.2758	0.2758	0.2758	0.9535	1.7148	0.2758	0.2758	0.2758	0.2758	1.1247	0.6672
4411	2-aminophenol sulfate	Xenobiotics	Chemical	43266	LC/MS Neg	100004322	1677	188.002		181670		HMDB61116	0.2395	0.3328	2.3135	0.2395	0.3849	0.5628	0.3271	0.707	1.4029	0.2395	0.427	0.2395	0.6478	1.76	1.2889
3244	2'-deoxyadenosine	Nucleotide	Purine Metabolism, Adenine containing	1553	LC/MS Pos Early	211	2252	252.109	16373-93-6	13730	C00559	HMDB00101	3.1975	0.7821	1.0017	0.4248	0.1576	0.4169	1.6246	0.1576	0.1576	0.1576	1	0.1576	5.8733	2.2637	2.7446
3273	2'-deoxyguanosine	Nucleotide	Purine Metabolism, Guanine containing	1411	LC/MS Neg	348	1751	266.089	961-07-9	187790	C00330	HMDB00085	1.1278	0.6092	2.2728	0.1373	0.1373	0.5364	0.73	1.6944	5.6473	0.1373	0.1373	0.1373	1.408	1.0466	6.4435
3208	2'-deoxyinosine	Nucleotide	Purine Metabolism, (Hypo)Xanthine/Inosine containing	15076	LC/MS Neg	100000135	1688	251.079	890-38-0	65058	C05512	HMDB00071	0.3207	1.2128	2.8024	0.0613	0.1013	0.7185	0.6477	2.3238	8.2996	0.0613	0.0613	0.0613	2.0695	2.19	4.6284
952	2-fucosyllactose	Carbohydrate	Disaccharides and Oligosaccharides	48261	LC/MS Neg	100002930	846	487.167	41263-94-9	170484		HMDB02098	1	1	1	1	1	1	1	1	1	1	1	1	1	1	1
300	2-hydroxy-3-methylvalerate	Amino Acid	Leucine, Isoleucine and Valine Metabolism	36746	LC/MS Neg	100001541	1800	131.071	488-15-3	164623		HMDB00317	3.9948	0.4835	1.0284	0.1471	0.8004	0.6316	1.6456	1.6173	3.2299	0.1471	0.2587	0.1471	1.9035	0.7142	2.1662
1242	2-hydroxyadipate	Lipid	Fatty Acid, Dicarboxylate	31934	LC/MS Polar	100001153	3000	161.046	18294-85-4	193530	C02360	HMDB00321	0.713	0.866	11.6277	0.1864	2.3891	2.4015	0.7769	8.2264	4.7056	0.1864	0.7922	0.1864	9.1809	8.5777	2.4796
1404	2-hydroxybehenate	Lipid	Fatty Acid, Monohydroxy	57663	LC/MS Neg	100015637	6384	355.322		193484			27.8988	0.4375	0.6311	0.9646	2.2224	0.6518	0.953	1.4442	1.0394	0.4771	0.8708	0.5753	0.6521	1.7723	5.7387
414	2-hydroxybutyrate/2-hydroxyisobutyrate	Amino Acid	Glutathione Metabolism	52281	LC/MS Polar	100008928	1258	103.04					0.4247	0.628	4.7849	0.156	0.3816	1.1957	1	3.3991	5.2346	0.156	0.263	0.156	2.6023	0.6128	1.3829
1238	2-hydroxyglutarate	Lipid	Fatty Acid, Dicarboxylate	37253	LC/MS Pos Early	100002070	958	131.034	40951-21-1	43	C02630	HMDB00606	0.9938	0.9501	4.2138	0.0412	0.4913	1.6968	0.4697	2.2319	1.9294	0.0412	0.4259	0.0412	5.8707	1.4291	1.9932
3465	2-hydroxyhippurate (salicylurate)	Xenobiotics	Benzoate Metabolism	18281	LC/MS Neg	1869	2184	194.046	487-54-7	10253	C07588	HMDB00840	0.3784	0.428	8.4984	0.3318	0.7929	0.6504	0.4748	4.7207	1.415	0.3318	0.3318	0.3318	0.5143	1.424	9.1634
168	2-hydroxyphenylacetate	Amino Acid	Tyrosine Metabolism	1432	LC/MS Polar	235	858.6	151.04	614-75-5	11970	C05852	HMDB00669	0.2514	0.7635	2.8331	0.2406	0.6224	2.0892	0.8381	2.954	1.1918	0.2406	0.2406	0.2406	1.4009	1.6766	2.9135
3668	2-isopropylmalate	Xenobiotics	Food Component/Plant	15667	LC/MS Neg	100000409	725	175.061	3237-44-3	77	C02504	HMDB00402	19.514	1.1853	4.2258	0.0485	0.3562	1.4486	2.0406	4.6089	1.9504	0.0485	0.2508	0.0485	1.4143	1.0099	1.5552
3938	2-keto-3-deoxy-gluconate	Xenobiotics	Food Component/Plant	48141	LC/MS Polar	100005946	1900	177.04	17510-99-5	161227	C00204	HMDB01353	1	1.4461	2.5269	0.0921	0.6077	2.2575	0.5185	2.4525	2.2782	0.0921	0.4135	0.0921	1.7845	1.8452	2.0529
4512	2-methoxyresorcinol sulfate	Xenobiotics	Chemical	48445	LC/MS Neg	100006184	1863	218.997	1446269-78-8				0.183	0.6341	37.7529	0.183	0.2763	0.183	0.3406	11.7896	3.897	0.183	0.4626	0.183	0.5168	1.7199	2.1768
282	2-methylbutyrylcarnitine (C5)	Amino Acid	Leucine, Isoleucine and Valine Metabolism	45095	LC/MS Pos Early	100001509	3035	246.17	31023-25-3	6426901		HMDB00378	0.4222	5.323	1.3513	0.0588	0.1277	5.571	1.6283	16.6551	2.7107	0.0588	0.2612	0.0588	9.0861	8.1348	3.8394
283	2-methylbutyrylglycine	Amino Acid	Leucine, Isoleucine and Valine Metabolism	31928	LC/MS Neg	100001155	1884	158.082	52320-67-9	193872		HMDB00339	0.3357	0.465	3.7668	0.0414	0.4764	1.6628	0.7894	4.1355	1.4569	0.0414	0.375	0.0414	1.9313	2.2506	2.2772
1073	2-methylcitrate	Energy	TCA Cycle	37483	LC/MS Pos Early	90	1370	224.077	6061-96-7	439681	C02225	HMDB00379	0.2973	1.0771	2.3436	0.2973	0.7909	1.9218	0.9058	2.1081	1.3414	0.2973	0.3443	0.2973	0.9207	1.5529	2.633
1084	2-methylmalonylcarnitine (C4-DC)	Lipid	Fatty Acid Synthesis	35482	LC/MS Pos Early	100001596	2440	262.129	149181-64-6	53481628		HMDB13133	0.5654	0.8093	1.8626	0.2576	1.6711	1.4454	1.1255	1.2027	2.0118	0.2576	0.7439	0.2576	0.8188	1.9158	1.0738
15	2-methylserine	Amino Acid	Glycine, Serine and Threonine Metabolism	53229	LC/MS Pos Early	100009246	1652	120.066		94309	C02115		1.034	0.5889	1.5663	0.2321	0.2321	1.0821	0.8998	1.4667	1.9744	0.2321	0.451	0.2321	1.3373	1.977	2.3716
3328	2'-O-methylcytidine	Nucleotide	Pyrimidine Metabolism, Cytidine containing	57554	LC/MS Pos Early	100010895	2411	258.108	2140-72-9	150971			0.3738	0.9699	1.4329	0.3598	0.7093	1.2225	0.9698	1.4996	1.1395	0.3598	0.5856	0.3598	1.1043	2.1174	2.0204
3292	2'-O-methyluridine	Nucleotide	Pyrimidine Metabolism, Uracil containing	57655	LC/MS Neg	100010896	1831	257.078	2140-76-3	102212			0.2802	1.1549	1.9862	0.1676	0.5477	1.8304	0.5332	1.861	1.7562	0.1676	0.302	0.1676	1.0188	5.6282	2.7998
3669	2-oxindole-3-acetate	Xenobiotics	Food Component/Plant	40479	LC/MS Pos Early	100003109	2378	192.066	2971-31-5	3080590		HMDB35514	1.1078	0.7836	0.7219	0.1196	1.7636	1.4025	0.8208	1.3341	0.891	0.0052	1.6064	0.0052	0.1372	0.4174	1.2793
4396	2-oxo-1-pyrrolidinepropionate	Xenobiotics	Chemical	40452	LC/MS Neg	100003265	1381	156.067	77191-38-9	3146688			0.5654	0.6084	4.512	0.1803	1.6206	1	0.9419	4.0618	6.9208	0.1803	0.1803	0.1803	1.2957	4.6916	2.9137
351	2-oxoarginine*	Amino Acid	Urea cycle; Arginine and Proline Metabolism	55072	LC/MS Pos Early	100002784	1760	174.087	3715-10-04	558	C03771	HMDB04225	0.6521	1.1781	2.5355	0.1545	1	1.3991	0.5845	1.625	2.5175	0.1545	0.9628	0.1545	1.578	2.7486	2.4672
3575	2-piperidinone	Xenobiotics	Food Component/Plant	43400	LC/MS Pos Early	100004295	1675	100.076	675-20-7	12665		HMDB11749	1.9833	0.4218	0.7569	0.0206	0.1552	0.4675	1.3018	2.8333	1.32	0.0301	0.6422	0.0206	2.2593	1.8722	6.1119
3542	3-(3-hydroxyphenyl)propionate	Xenobiotics	Benzoate Metabolism	35635	LC/MS Neg	100001624	1980	165.056	621-54-5	91	C11457	HMDB00375	1	0.6382	0.7389	0.3737	0.6785	0.7879	0.3951	1.2435	0.5309	0.3737	0.8593	0.3737	0.6208	1.7005	10.2912
3539	3-(3-hydroxyphenyl)propionate sulfate	Xenobiotics	Benzoate Metabolism	45415	LC/MS Neg	100005391	1294	245.013	86321-32-6	187488			0.3217	0.0744	0.9454	0.0744	1.2882	0.3895	0.0956	1.1991	0.6282	0.0744	0.2559	0.0744	0.0744	1.3467	3.2364
134	3-(4-hydroxyphenyl)lactate	Amino Acid	Tyrosine Metabolism	32197	LC/MS Neg	240	1379	181.051	6482-98-0	9378	C03672	HMDB00755	0.5807	0.4683	1.7852	0.2988	1.2168	1.282	0.653	2.5179	3.6509	0.2988	0.5001	0.2988	1.686	3.8463	2.8778
3543	3-(4-hydroxyphenyl)propionate	Xenobiotics	Benzoate Metabolism	39587	LC/MS Neg	100002914	1670	165.056	501-97-3	10394	C01744	HMDB02199	7.7225	0.6469	0.4746	0.1	0.474	4.7725	0.8713	0.5617	0.5049	0.1	1.5553	0.1	2.0648	3.4882	31.7615
179	3,4-dihydroxyphenylacetate sulfate	Amino Acid	Tyrosine Metabolism	48736	LC/MS Neg	100006254	800	246.992	38339-04-7	193283			0.2276	0.4744	4.2345	0.2276	2.2035	1.0897	0.7078	3.2058	3.3851	0.2276	0.7557	0.2276	1.0091	1.3993	2.4032
1322	3,4-methylene heptanoylglycine	Lipid	Fatty Acid Metabolism(Acyl Glycine)	55012	LC/MS Neg	100010861	3818	198.114					0.2531	0.585	4.9086	0.2367	0.44	1.6617	0.5437	0.2367	1	0.2367	0.2367	0.2367	1.6223	2.8905	1.6934
1353	3,4-methyleneheptanoylcarnitine	Lipid	Fatty Acid Metabolism(Acyl Carnitine)	52929	LC/MS Neg	100009234	4096	346.187					0.1557	1	0.1557	0.1557	0.1557	0.2622	0.1557	1.4677	0.1557	0.1557	0.1557	0.1557	1.2543	0.1557	0.1557
3676	3,5-dihydroxybenzoic acid	Xenobiotics	Food Component/Plant	37508	LC/MS Neg	100002054	785.4	153.019	99-10-5	7424		HMDB13677	0.5664	0.5664	2.1722	0.5664	0.5664	0.5664	0.5664	0.5664	0.5664	0.5664	0.5664	0.5664	0.5664	0.5664	0.5664
4409	3-acetylphenol sulfate	Xenobiotics	Chemical	48693	LC/MS Neg	100004326	2477	215.002					0.2493	0.3771	3.1441	0.1065	0.8538	1.075	0.4255	2.117	1.4207	0.1065	0.1065	0.1065	0.9418	1.6152	2.4158
2485	3alpha,21-dihydroxy-5beta-pregnane-11,20-dione 21-glucuronide	Lipid	Progestin Steroids	47401	LC/MS Neg	100005417	4732	523.255					0.4076	3.2891	16.7725	0.2159	0.8184	2.6084	0.6238	1.7172	12.5655	0.2159	0.6413	0.2159	12.1325	64.6543	3.1552
3340	3-aminoisobutyrate	Nucleotide	Pyrimidine Metabolism, Thymine containing	1566	LC/MS Pos Early	1114	2190	104.071	10569-72-9;214139-20-5	64956	C05145	HMDB03911	0.5361	1.3923	1.0573	0.0781	0.3707	2.0374	1.4018	4.0202	1.4956	0.0781	0.4978	0.0781	2.3275	1.1967	2.0522
1041	3'-a-sialyl-N-acetyllactosamine	Carbohydrate	Aminosugar Metabolism	40042	LC/MS Polar	100003257	3300	673.231					0.2972	0.2972	7.1014	0.2972	0.2972	0.8835	0.4399	2.0357	1.5769	0.2972	0.2972	0.2972	0.7524	2.0686	2.1291
1261	3-carboxy-4-methyl-5-propyl-2-furanpropanoate (CMPF)	Lipid	Fatty Acid, Dicarboxylate	31787	LC/MS Neg	100001178	2800	239.092	86879-39-2	123979		HMDB61112	0.0135	0.0187	0.039	0.0058	0.0183	0.0332	0.0114	0.0426	0.043	0.0058	0.0078	0.0058	0.0393	0.0496	0.0512
287	3-hydroxy-2-ethylpropionate	Amino Acid	Leucine, Isoleucine and Valine Metabolism	32397	LC/MS Polar	100001170	1443.3	117.056	4374-62-3	188979		HMDB00396	1.1107	1	7.4086	0.0648	0.3797	3.0787	0.5763	18.5274	3.3044	0.0648	0.3641	0.0648	9.924	0.8145	2.6725
2378	3-hydroxy-3-methylglutarate	Lipid	Mevalonate Metabolism	531	LC/MS Polar	112	2850	161.046	503-49-1	1662	C03761	HMDB00355	0.4801	0.8856	3.2101	0.0006	1.066	1.1912	0.8934	3.018	1.6522	0.001	0.3883	0.0006	2.848	1.5744	1.5474
3962	3-hydroxy-3-methyl-hexanoate	Xenobiotics	Food Component/Plant	53162	LC/MS Polar	100006601	926	145.087	58888-76-9	16666688			0.3496	1.0426	1.2819	0.0696	0.4105	1.1057	0.4138	8.8339	3.0003	0.0696	0.3126	0.0696	4.89	1.4335	4.2955
3540	3-hydroxy-3-phenylpropionate	Xenobiotics	Benzoate Metabolism	43497	LC/MS Neg	100002482	2024	165.056	2768-42-5	92959			0.1384	0.4474	3.4255	0.002	0.4512	1.0972	0.6519	2.7787	1.5263	0.002	0.2136	0.002	1.5113	1.0123	1.8038
217	3-hydroxyanthranilate	Amino Acid	Tryptophan Metabolism	32353	LC/MS Pos Early	243	2407	154.05	548-93-6	86	C00632	HMDB01476	1.0877	1.1196	2.6431	0.0547	0.626	3.6798	0.7347	4.231	4.571	0.0547	0.2615	0.1635	3.5721	2.1933	1.0865
1384	3-hydroxybutyrate (BHBA)	Lipid	Ketone Bodies	542	LC/MS Polar	254	1475	103.04	625-72-9	441	C01089	HMDB00357	0.395	0.5513	23.3117	0.0847	0.8716	1.9047	0.4182	156.993	10.9269	0.0847	0.358	0.0847	16.6416	1.351	0.6475
1330	3-hydroxybutyrylcarnitine (1)	Lipid	Fatty Acid Metabolism(Acyl Carnitine)	43264	LC/MS Pos Early	100003926	2400	248.149		53481617		HMDB13127	0.0104	1.0438	0.0104	0.0104	0.0104	1.1583	0.0104	20.9907	0.0104	0.0104	0.0104	0.0104	10.1123	0.1791	0.0104
1331	3-hydroxybutyrylcarnitine (2)	Lipid	Fatty Acid Metabolism(Acyl Carnitine)	52984	LC/MS Pos Early	100009271	2340	248.149				HMDB13127	0.3695	7.2631	0.6557	0.0897	0.1638	7.147	1.4865	27.4093	2.5697	0.0897	0.3335	0.0897	12.5724	4.2816	1.2853
1407	3-hydroxyhexanoate	Lipid	Fatty Acid, Monohydroxy	53230	LC/MS Neg	100006367	1725	131.071	10191-24-9	151492			0.9974	0.3503	1.6082	0.1847	0.2473	2.5747	0.3596	8.5975	2.2647	0.1847	0.5243	0.1847	3.2749	0.5237	2.0172
3466	3-hydroxyhippurate	Xenobiotics	Benzoate Metabolism	39600	LC/MS Neg	100002122	1687	194.046	1637-75-8	450268		HMDB06116	0.2936	0.6417	1.5412	0.2936	1.2965	0.9666	0.9392	1.9775	1.8289	0.2936	0.6414	0.2936	0.4952	1.6144	2.3314
3680	3-hydroxyindolin-2-one	Xenobiotics	Food Component/Plant	42561	LC/MS Neg	100003823	2695	148.04	61-71-2	6097	C11130		0.6104	0.705	10.994	0.1971	1.3194	0.5752	0.2254	2.1347	1.9993	0.1971	0.6353	0.1971	0.1971	0.2364	0.4372
4515	3-hydroxyindolin-2-one sulfate	Xenobiotics	Chemical	48419	LC/MS Neg	100006103	2082	227.997					0.3135	1.5697	105.299	0.1824	2.6972	2.3686	0.4537	17.5192	7.5091	0.1824	0.9855	0.1824	0.6963	1.5825	4.4179
304	3-hydroxyisobutyrate	Amino Acid	Leucine, Isoleucine and Valine Metabolism	1549	LC/MS Polar	111	1619	103.04	2068-83-9	87	C06001	HMDB00336	0.4032	0.5977	5.7653	0.137	0.7099	1.3256	0.6551	7.4991	11.2054	0.137	0.2388	0.137	3.0448	1.5537	2.3742
1408	3-hydroxyoctanoate	Lipid	Fatty Acid, Monohydroxy	22001	LC/MS Neg	100000773	3446	159.103	88930-08-9	26613		HMDB01954	1.0642	0.1095	0.1095	0.1095	0.4843	2.2134	0.8485	0.5473	1.4649	0.1095	0.3078	0.1095	2.2673	3.3191	0.809
120	3-hydroxyphenylacetate	Amino Acid	Phenylalanine Metabolism	1413	LC/MS Polar	114	1220	151.04	621-37-4	12122	C05593	HMDB00440	0.1625	0.6913	1.7277	0.1022	0.4915	1.4046	0.6801	1.4512	1.3542	0.1022	0.209	0.1022	1.6775	1.7516	1.3455
183	3-hydroxyphenylacetate sulfate	Amino Acid	Tyrosine Metabolism	52921	LC/MS Neg	100006634	969	230.997					0.1702	0.1702	2.5283	0.1702	0.8908	0.3971	0.2287	0.9162	1.9005	0.1702	0.1702	0.1702	0.2555	1.7859	1.9838
4513	3-hydroxypyridine sulfate	Xenobiotics	Chemical	48448	LC/MS Neg	100006098	1595.5	173.987	1955-23-3				0.2025	0.0994	0.6697	0.0994	0.2658	0.341	0.3301	2.6438	0.3374	0.0994	0.1391	0.0994	0.1865	0.4333	1.0058
1410	3-hydroxysebacate	Lipid	Fatty Acid, Monohydroxy	31943	LC/MS Polar	100001145	2411	217.108	73141-46-5	3017884		HMDB00350	0.9305	0.8684	4.3623	0.0285	0.2776	6.0119	0.598	15.6648	1.0207	0.0285	0.1818	0.0285	7.5829	4.9505	0.8835
1406	3-hydroxysuberate	Lipid	Fatty Acid, Monohydroxy	31936	LC/MS Pos Early	100001143	1892	191.091	73141-47-6	22328017		HMDB00325	0.9254	1.4215	16.5918	0.064	1.43	2.1874	0.4768	24.4345	0.9003	0.0628	0.612	0.0629	2.7547	2.9867	0.7653
1412	3-hydroxytetradecanedioate	Lipid	Fatty Acid, Monohydroxy	31930	LC/MS Neg	100001147	3411	273.171	73179-89-2				0.8855	0.3952	1	0.1308	0.1308	14.6388	0.2213	16.6807	0.1308	0.1515	0.2237	0.1841	8.7062	5.8367	0.4343
239	3-indoxyl sulfate	Amino Acid	Tryptophan Metabolism	27672	LC/MS Neg	100000467	2222.2	212.002	2642-37-7	10258		HMDB00682	0.3435	0.598	2.9614	0.0003	0.5988	0.8522	0.6744	2.1127	1.3439	0.0002	0.5917	0.0002	1	2.4534	3.7946
152	3-methoxytyramine	Amino Acid	Tyrosine Metabolism	38630	LC/MS Pos Early	118	2635	168.102	1477-68-5	1669	C05587	HMDB00022	0.7567	3.0456	3.7797	0.1875	0.6778	1.9069	0.9582	2.2112	4.1856	0.1875	1	0.1875	2.08	2.6499	3.4377
153	3-methoxytyramine sulfate	Amino Acid	Tyrosine Metabolism	44618	LC/MS Neg	100004634	1722	246.044					0.2784	0.9184	2.8536	0.155	0.6624	1.2541	1.0832	2.8359	3.3406	0.155	0.4907	0.155	1.7873	1.9474	2.2969
151	3-methoxytyrosine	Amino Acid	Tyrosine Metabolism	12017	LC/MS Pos Early	1342	2555	212.092	300-48-1	1670		HMDB01434	0.9974	1.2235	2.4759	0.2302	0.2552	0.8399	1.2612	4.3053	1.3545	0.2302	0.3251	0.2302	2.9476	1.4354	2.5146
3494	3-methyl catechol sulfate (1)	Xenobiotics	Benzoate Metabolism	46165	LC/MS Neg	100004112	2790	203.002					0.2155	0.2155	0.2155	0.2155	0.5713	0.8228	0.8005	1.4232	1.6466	0.2155	0.2155	0.2155	0.2155	0.8553	1.0504
299	3-methyl-2-oxobutyrate	Amino Acid	Leucine, Isoleucine and Valine Metabolism	44526	LC/MS Neg	100000936	1465	115.04	3715-29-5	49	C00141	HMDB00019	4.3383	0.2574	3.0541	0.2574	0.2574	0.8189	0.7254	0.2574	29.3767	0.2574	0.2574	0.2574	1.5165	1.8786	2.2029
279	3-methyl-2-oxovalerate	Amino Acid	Leucine, Isoleucine and Valine Metabolism	15676	LC/MS Neg	100000036	2064.2	129.056	1460-34-0;51829-07-3	47	C00671	HMDB03736	4.3064	0.4919	17.6905	0.1338	0.6836	2.5101	0.7875	3.9734	70.8335	0.1242	0.4709	0.1242	4.3959	1.202	3.7575
1243	3-methyladipate	Lipid	Fatty Acid, Dicarboxylate	36749	LC/MS Polar	100001765	2865	159.066	3058-01-03	12292		HMDB00555	0.1114	0.2439	2.0421	0.0537	0.2674	0.9706	0.1996	3.198	0.5534	0.0537	0.0537	0.0537	1.2914	1	0.5552
259	3-methylcrotonylglycine	Amino Acid	Leucine, Isoleucine and Valine Metabolism	31940	LC/MS Pos Early	100001149	1980	158.081	33008-07-0	169485		HMDB00459	0.3506	0.3843	0.7331	0.1463	0.7939	1.7046	1.2952	1.4074	1	0.1463	0.7762	0.1463	1.1316	2.1507	1.4977
3319	3-methylcytidine	Nucleotide	Pyrimidine Metabolism, Cytidine containing	35132	LC/MS Pos Early	100001466	2176	258.108	21028-20-6	159649			0.5108	1.3411	2.3824	0.3746	0.6003	1.1752	1.5144	2.1299	1.7371	0.3746	0.6029	0.3746	1.9034	2.1085	2.3719
263	3-methylglutaconate	Amino Acid	Leucine, Isoleucine and Valine Metabolism	38667	LC/MS Polar	100002458	2700	143.035	5746-90-7	1551553		HMDB00522	0.3284	0.8037	3.1338	0.1976	0.6858	1.4552	0.8834	4.1307	2.2712	0.1976	0.3331	0.1976	2.1845	2.5212	2.2172
1237	3-methylglutarate/2-methylglutarate	Lipid	Fatty Acid, Dicarboxylate	54676	LC/MS Polar	100010834	2832	145.051				HMDB00752	0.5014	0.5905	1.7264	0.2201	0.4702	1.4377	0.6271	2.0229	1.1143	0.2201	0.2201	0.2201	1.7132	1.1083	1
64	3-methylhistidine	Amino Acid	Histidine Metabolism	15677	LC/MS Neg	100000042	906.3	168.078	368-16-1	64969	C01152	HMDB00479	0.4285	0.9959	2.6234	0.1024	0.1024	1.4149	1.5001	2.5265	1.8353	0.1024	0.326	0.1024	2.5305	0.6878	1.6866
881	3-phosphoglycerate	Carbohydrate	Glycolysis, Gluconeogenesis, and Pyruvate Metabolism	1414	LC/MS Pos Early	132	590	187	80731-10-8	724	C00597	HMDB00807	7.7069	1.8273	1.8604	0.2579	2.4582	0.4362	0.2905	1.1862	0.9038	0.2579	0.2579	0.2579	0.2579	0.2579	0.3532
950	3-sialyllactose	Carbohydrate	Disaccharides and Oligosaccharides	40424	LC/MS Polar	100003408	3720	632.204	35890-38-1	123914		HMDB00825	0.1639	0.1639	5.6477	0.1639	0.1639	1.3466	0.1639	1.7438	1.1545	0.1639	0.1639	0.1639	1.431	1.8049	1.5473
3306	3-ureidoisobutyrate	Nucleotide	Pyrimidine Metabolism, Uracil containing	57549	LC/MS Pos Early	100001531	1207	147.076	2905-86-4	160663	C05100	HMDB02031	0.8183	0.323	0.323	0.323	1.1511	0.5496	0.323	0.323	0.323	0.323	0.3778	0.323	0.323	0.323	0.323
3307	3-ureidopropionate	Nucleotide	Pyrimidine Metabolism, Uracil containing	3155	LC/MS Pos Early	1053	875	133.061	462-88-4	111	C02642	HMDB00026	0.3398	0.931	2.875	0.0044	0.6689	1.2489	0.7286	4.2031	4.0911	0.0041	0.4406	0.0023	2.1006	1.0187	1.9811
4527	4-acetamidobenzoate	Xenobiotics	Chemical	57585	LC/MS Neg	100009413	1403	178.051	556-08-1	19266	D03836		1.0239	0.1578	0.0825	0.0825	0.538	1	1.9686	0.1277	1.1865	0.0825	0.4005	0.0825	0.7001	1.3317	1.3148
397	4-acetamidobutanoate	Amino Acid	Polyamine Metabolism	1558	LC/MS Pos Early	1113	1350	146.081	3025-96-5	18189	C02946	HMDB03681	0.4887	1.0626	3.6318	0.0025	0.8805	0.9514	0.9733	1.6411	1.4322	0.0025	0.4297	0.0025	1.3018	1.886	2.1238
4069	4-acetylphenol sulfate	Xenobiotics	Drug	44620	LC/MS Neg	100000711	2375	215.002		4684006			0.3729	0.1637	1.134	0.1411	0.3246	0.5923	1.3735	2.9781	1.2684	0.1411	1.4698	0.1411	1.3889	3.3936	2.5908
3901	4-allylphenol sulfate	Xenobiotics	Food Component/Plant	37181	LC/MS Neg	100001868	3805	213.023					0.047	0.2848	1.6454	0.047	0.1095	0.391	0.1945	0.5432	2.2191	0.047	0.0756	0.047	1.0222	0.7461	4.9776
3960	4-ethylphenol glucuronide	Xenobiotics	Food Component/Plant	52937	LC/MS Neg	100009049	3167	297.098					0.1273	0.1273	2.1008	0.1273	0.1273	0.1273	0.1273	0.1273	0.1273	0.1273	0.1273	0.1273	0.1273	0.1273	0.1273
3506	4-ethylphenylsulfate	Xenobiotics	Benzoate Metabolism	36099	LC/MS Neg	100001756	3580	201.023	123-07-9		C13637		0.14	0.0404	17.23	0.0404	0.1044	0.3237	0.2067	0.4411	0.4273	0.0404	0.0912	0.0404	0.236	0.3473	0.455
400	4-guanidinobutanoate	Amino Acid	Guanidino and Acetamido Metabolism	15681	LC/MS Pos Early	100000096	2320	146.092	463-003;463-00-3	500	C01035	HMDB03464	0.5139	0.259	0.5107	0.0033	0.4001	0.8505	1.1882	0.33	0.9224	0.0017	0.8122	0.0005	1.5263	2.6553	2.9017
3483	4-hydroxybenzoate	Xenobiotics	Benzoate Metabolism	21133	LC/MS Neg	100000862	820	137.024	99-96-7	135	C00156	HMDB00500	3.0536	0.7733	1.9296	0.1472	0.5534	1.9703	0.6433	3.299	1	0.1472	1.5287	0.1472	2.2544	1.7907	12.2601
3994	4-hydroxycinnamate	Xenobiotics	Food Component/Plant	36770	LC/MS Neg	100001675	1457	163.04	501-98-4	637542	C00811	HMDB02035	0.0685	0.0685	0.0685	0.0685	0.0685	0.0685	0.0685	0.0685	0.0685	0.0685	0.0685	0.0685	4.1147	4.2283	1.3278
178	4-hydroxycinnamate sulfate	Amino Acid	Tyrosine Metabolism	48410	LC/MS Neg	100006095	1000	242.997	376374-66-2	6070438			1.6711	0.1715	1.0946	0.1715	1.6446	3.8645	0.1715	0.1715	0.5726	0.1715	2.7341	0.1715	0.3522	7.8259	9.5315
3467	4-hydroxyhippurate	Xenobiotics	Benzoate Metabolism	35527	LC/MS Neg	100001423	1475	194.046	2482-25-9	151012		HMDB13678	0.7625	1.6359	1.6887	0.001	1.9836	3.6666	0.6957	3.2985	1.6366	0.001	3.1798	0.001	2.9641	9.805	11.1379
3471	4-hydroxymandelate	Xenobiotics	Benzoate Metabolism	1568	LC/MS Neg	1115	772.7	167.035	7198-10-9;184901-84-6	328	C03198	HMDB00822	0.4372	0.9802	3.7742	0.0055	0.7661	1.4865	0.7534	3.5892	1.6191	0.0055	0.5234	0.0055	2.221	2.7248	3.7295
119	4-hydroxyphenylacetate	Amino Acid	Phenylalanine Metabolism	541	LC/MS Neg	144	1361.1	151.04	156-38-7	127	C00642	HMDB00020	0.6214	0.9391	5.54	0.2018	0.6783	2.8644	0.4673	4.6605	1.5873	0.2018	0.9162	0.2018	2.3729	5.3567	3.9431
133	4-hydroxyphenylacetatoylcarnitine	Amino Acid	Tyrosine Metabolism	52932	LC/MS Pos Early	100006619	2730	296.149					0.6981	4.6355	3.8935	0.1275	0.7861	3.8926	0.958	10.189	3.5037	0.1275	1.8303	0.1275	3.6511	10.2064	3.2637
857	4-hydroxyphenylacetyl glycine	Peptide	Acetylated Peptides	43525	LC/MS Neg	100004418	1622	208.062	28116-23-6	440732	C05596		0.478	0.4504	3.7352	0.1042	1	1.1579	0.6978	2.3232	1.3562	0.1042	0.9106	0.1042	1.6307	4.8505	1.7508
855	4-hydroxyphenylacetylglutamine	Peptide	Acetylated Peptides	55017	LC/MS Neg	100010850	1650	279.099					0.6425	0.2683	4.3266	0.2388	0.485	1.5659	0.886	4.3897	4.0257	0.2388	1.4124	0.2388	2.7912	7.6802	4.2645
131	4-hydroxyphenylpyruvate	Amino Acid	Tyrosine Metabolism	1669	LC/MS Neg	1141	1690	179.035	156-39-8	979	C01179	HMDB00707	2.6309	1.8804	8.5786	0.1098	2.8359	5.352	0.739	4.9707	23.7725	0.0669	1.3586	0.073	2.7658	4.9172	1.0121
4522	4'-hydroxypropiophenone sulfate	Xenobiotics	Chemical	48461	LC/MS Neg	100006269	3012	229.018	99179-84-7	315296			0.3192	0.3192	0.3192	0.3192	0.3192	0.3192	0.3192	0.3192	0.3192	0.3192	0.3192	0.3192	0.3192	0.3192	0.9992
78	4-imidazoleacetate	Amino Acid	Histidine Metabolism	32349	LC/MS Polar	100001207	2236	125.036	645-65-8	96215	C02835	HMDB02024	0.5034	1.1025	1.8892	0.3186	0.3186	1.199	0.7719	1.4707	0.4665	0.3186	0.6951	0.3186	1.7795	0.5549	1.8781
245	4-methyl-2-oxopentanoate	Amino Acid	Leucine, Isoleucine and Valine Metabolism	22116	LC/MS Neg	100000551	2170	129.056	816-66-0	70	C00233	HMDB00695	7.5288	0.5204	10.0577	0.2175	0.2175	1.2151	0.7578	0.8043	44.9494	0.2175	0.3503	0.2175	2.4244	2.6077	3.7093
3496	4-methylcatechol sulfate	Xenobiotics	Benzoate Metabolism	46146	LC/MS Neg	100004111	2665	203.002					0.2202	0.5676	2.8011	0.1843	0.4097	0.5764	0.5168	1.7898	1.0426	0.1843	0.1843	0.1843	0.4232	0.7753	1.2355
1250	4-octenedioate	Lipid	Fatty Acid, Dicarboxylate	31941	LC/MS Neg	100001152	740	171.066	38561-68-1	11805205		HMDB04982	0.1691	0.7345	3.8098	0.1033	0.482	1.5815	0.3916	8.3806	1.5421	0.1033	0.1462	0.1033	3.0882	1.7992	1.5762
3305	4-ureidobutyrate	Nucleotide	Pyrimidine Metabolism, Uracil containing	22118	LC/MS Polar	100000718	2217.5	145.062	2609-10-01	1571307			0.2651	0.3726	1	0.2353	0.406	1.2208	0.9001	0.6861	0.6659	0.2353	0.2353	0.2353	2.8777	2.2946	3.2217
3929	4-vinylguaiacol sulfate	Xenobiotics	Food Component/Plant	48442	LC/MS Neg	100006126	3354	229.018					0.384	0.143	1.0041	0.1409	0.15	0.1409	0.1409	0.3652	0.1409	0.1409	0.1409	0.1409	0.1409	0.3243	4.1761
3507	4-vinylphenol sulfate	Xenobiotics	Benzoate Metabolism	36098	LC/MS Neg	100001755	3320	199.007	2628-17-3	6426766	C05627	HMDB04072	0.6791	0.2101	1.3653	0.1502	0.5431	0.6895	0.2809	1.6737	1.0428	0.1502	0.1502	0.1502	1.2573	1.5774	4.7366
93	5-(galactosylhydroxy)-L-lysine	Amino Acid	Lysine Metabolism	43582	LC/MS Polar	100002462	5477	323.146	32448-36-5				0.2326	0.755	34.8658	0.1367	1	1.3819	0.9166	1.1734	1.9738	0.1367	0.3358	0.1367	9.4881	2.456	1.1976
3338	5,6-dihydrothymine	Nucleotide	Pyrimidine Metabolism, Thymine containing	1418	LC/MS Neg	158	1637.8	127.051	696-04-8	93556	C00906	HMDB00079	0.425	1.3591	24.4048	0.0684	0.1797	0.9638	1.1687	4.3344	2.6126	0.0684	0.0684	0.0684	4.9648	2.9426	5.9709
3300	5,6-dihydrouracil	Nucleotide	Pyrimidine Metabolism, Uracil containing	1559	LC/MS Neg	1125	1120	113.036	504-07-4	649	C00429	HMDB00076	0.3614	0.9973	33.8413	0.0742	0.0742	1.0103	0.6558	6.4971	1.9094	0.0742	0.1249	0.0742	3.7569	3.0954	4.795
2548	5alpha-androstan-3beta,17beta-diol disulfate	Lipid	Androgenic Steroids	37190	LC/MS Neg	100001987	3880	225.07	571-20-0	242332	C12525	HMDB00493	1.9569	1.2733	13.3805	0.1476	1	2.7247	0.3156	4.0198	4.2473	0.1476	0.5151	0.1476	1.9078	2.3225	5.1975
2467	5alpha-pregnan-3beta,20alpha-diol disulfate	Lipid	Progestin Steroids	37198	LC/MS Neg	100001988	3962	239.085					0.2509	0.8305	19.7303	0.2509	0.2509	0.6909	0.2509	13.6804	0.2509	0.2509	0.2509	0.2509	0.2509	0.3303	0.2509
107	5-aminovalerate	Amino Acid	Lysine Metabolism	18319	LC/MS Pos Early	100000454	2220	118.086	660-88-8	138	C00431	HMDB03355	2.9691	0.5349	1.2099	0.0598	0.527	0.8179	1.0331	2.6615	1.7446	0.0598	0.6594	0.0598	1.6875	1.3189	4.8644
1416	5-hydroxyhexanoate	Lipid	Fatty Acid, Monohydroxy	31938	LC/MS Neg	100001148	1267	131.071	44843-89-2	170748		HMDB00525	0.6007	0.4925	2.6776	0.1164	0.8501	3.0078	0.7594	5.1788	1.5556	0.1164	0.5424	0.1164	3.3159	2.5051	2.8355
237	5-hydroxyindole sulfate	Amino Acid	Tryptophan Metabolism	52914	LC/MS Neg	100009042	1928	212.002					0.4642	0.1542	2.2099	0.1542	1.3539	1.3651	1.1416	4.0839	1.2148	0.1542	0.6321	0.1542	1.3257	1.019	2.3882
222	5-hydroxyindoleacetate	Amino Acid	Tryptophan Metabolism	437	LC/MS Neg	71	1510.2	190.051	54-16-0	1826	C05635	HMDB00763	0.287	1.0533	6.257	0.2106	0.8342	2.2923	0.5592	3.4956	2.9483	0.2106	0.4608	0.2106	1.9734	2.5916	4.7663
92	5-hydroxylysine	Amino Acid	Lysine Metabolism	15685	LC/MS Pos Early	100000054	2790	163.108	13204-98-3	1029	C16741	HMDB00450	0.8468	1.3285	5.0653	0.1332	0.4577	0.9295	3.4876	0.8738	8.5786	0.1332	0.2974	0.1332	3.3774	1	3.274
167	5-hydroxymethyl-2-furoic acid	Amino Acid	Tyrosine Metabolism	42040	LC/MS Neg	100003954	962	141.019	6338-41-6	80642	C20448	HMDB02432	1.571	0.8962	2.1997	0.3006	0.8215	1.3295	1.716	1.851	2.7782	0.3006	0.8658	0.3006	0.6247	4.6382	3.2024
392	5-methylthioadenosine (MTA)	Amino Acid	Polyamine Metabolism	1419	LC/MS Pos Early	212	2752	298.097	2457-80-9	439176	C00170	HMDB01173	0.3525	1.2765	1.7501	0.3525	1.1788	1.3425	1.5703	0.7651	2.5029	0.3525	0.7567	0.3525	1.5793	2.1985	2.3165
3293	5-methyluridine (ribothymidine)	Nucleotide	Pyrimidine Metabolism, Uracil containing	35136	LC/MS Neg	100001446	1778.1	257.078	1463-10-1	445408		HMDB00884	2.3145	0.7742	1.8242	0.1077	0.3818	0.8472	0.6955	3.736	1.7901	0.1077	0.4392	0.1077	1.871	1.3577	3.0029
411	5-oxoproline	Amino Acid	Glutathione Metabolism	1494	LC/MS Neg	1021	738.5	128.035	98-79-3	7405	C01879	HMDB00267	1.5676	0.822	3.5651	0.0338	0.6925	1.5029	1.012	2.4675	2.2142	0.0194	0.5304	0.0219	1.8096	3.1191	2.4122
2598	6-beta-hydroxylithocholate	Lipid	Secondary Bile Acid Metabolism	36807	LC/MS Neg	100001625	4830	391.285	668-49-5	5283821	C15515	HMDB00811	2.7753	0.084	0.084	0.084	0.4215	0.796	0.084	0.084	1.3031	0.084	0.6405	0.084	1.1945	3.3163	5.9705
4524	6-hydroxyindole sulfate	Xenobiotics	Chemical	48698	LC/MS Neg	100006260	2498	212.002					0.3486	0.4725	3.5086	0.1747	0.6087	1	0.7135	2.5546	1.4925	0.1747	0.4511	0.1747	0.8741	2.2731	4.0412
104	6-oxopiperidine-2-carboxylate	Amino Acid	Lysine Metabolism	43231	LC/MS Neg	100004499	964.5	142.051	34622-39-4	3014237		HMDB61705	0.9865	0.5692	1.9659	0.1496	1.2932	2.0085	1.7702	2.4636	4.8711	0.1496	0.3303	0.1496	0.9557	0.4771	1.6938
238	7-hydroxyindole sulfate	Amino Acid	Tryptophan Metabolism	52915	LC/MS Neg	100009043	1765	212.002					0.3134	0.3134	2.0029	0.3134	0.3134	0.7408	0.3134	0.914	0.3134	0.3134	0.5888	0.3134	0.3134	0.8738	3.7723
2627	7-ketodeoxycholate	Lipid	Secondary Bile Acid Metabolism	31904	LC/MS Neg	100001063	4821	405.265	911-40-0	188292		HMDB00391	1.4958	0.1787	6.0899	0.1787	0.1787	0.1787	0.1787	5.6356	0.2911	0.1787	1.1282	0.1787	0.4752	1.0825	19.3629
3259	7-methylguanine	Nucleotide	Purine Metabolism, Guanine containing	35114	LC/MS Pos Early	100001456	2175	166.072	578-76-7	11361	C02242	HMDB00897	0.3357	0.6608	1.8826	0.2399	0.5731	0.963	1	1.5233	2.3487	0.2399	0.3998	0.2399	2.2242	2.4667	3.1886
3262	7-methylguanosine	Nucleotide	Purine Metabolism, Guanine containing	31580	LC/MS Pos Early	100001118	2214	298.115	20241-86-4		C20674		0.4048	0.3761	7.1568	0.3761	0.8305	0.3761	0.4368	1.2134	5.4485	0.3761	0.3761	0.3761	1.4524	3.2696	2.9185
3268	8-hydroxy guanosine	Nucleotide	Purine Metabolism, Guanine containing	34054	LC/MS Neg	100001142	1653	298.079	3868-31-3	65131		HMDB02044	0.5266	0.5928	8.5351	0.1623	0.447	2.2104	1.4737	1.932	1.4822	0.1623	0.4301	0.1623	5.3833	2.3281	3.8357
3861	acesulfame	Xenobiotics	Food Component/Plant	48569	LC/MS Neg	100006203	1581	161.987	55589-62-3	36573		HMDB33585	5.5564	0.0829	4.0367	0.0829	14.8584	1.2219	2.0539	2.4618	23.8483	0.0829	0.0829	0.0829	0.153	0.625	1.0006
1329	acetylcarnitine (C2)	Lipid	Fatty Acid Metabolism(Acyl Carnitine)	32198	LC/MS Pos Early	100000802	2282	204.123	5080-50-2	1	C02571	HMDB00201	0.2876	20.2647	2.6675	0.0075	0.182	24.3902	0.9134	68.3463	2.5661	0.0019	0.173	0.0099	49.9987	13.8769	1.0866
1385	acetylcholine	Lipid	Neurotransmitter	18790	LC/MS Pos Early	1749	2220	146.118	60-32-1		C01996	HMDB00895	0.1657	0.9079	18.3658	0.1657	0.1657	1.7368	0.6177	22.7834	1.3407	0.1657	0.2254	0.1657	0.8536	0.9621	0.4909
388	acisoga	Amino Acid	Polyamine Metabolism	43258	LC/MS Neg	100004541	2297	183.114	106692-36-8	129397			0.3499	0.5815	10.7682	0.1286	0.3225	1.1553	0.7449	4.6574	5.1941	0.1286	0.1286	0.1286	3.4613	4.6516	3.7021
3224	adenine	Nucleotide	Purine Metabolism, Adenine containing	554	LC/MS Pos Early	880	2221	136.062	73-24-5	190	C00147	HMDB00034	2.7337	0.383	0.338	0.2967	0.3062	0.9423	1.5717	0.2938	0.4982	0.0168	0.6815	0.0061	1.5998	1.1986	0.7383
3223	adenosine	Nucleotide	Purine Metabolism, Adenine containing	555	LC/MS Pos Early	798	2169	268.104	58-61-7	60961	C00212	HMDB00050	0.7232	1.6808	3.9215	0.0556	0.2852	1.2546	2.4876	1.7065	1.406	0.0176	0.5231	0.0176	1.1701	1.5863	4.3314
3219	adenosine 3',5'-cyclic monophosphate (cAMP)	Nucleotide	Purine Metabolism, Adenine containing	2831	LC/MS Neg	207	1952.2	328.045	60-92-4	6076	C00575	HMDB00058	0.45	1.407	4.3188	0.0045	0.968	1.8463	1.1405	4.0373	2.6174	0.0044	0.601	0.0026	1.536	3.3294	2.9092
3369	adenosine 5'-diphosphoribose (ADP-ribose)	Cofactors and Vitamins	Nicotinate and Nicotinamide Metabolism	558	LC/MS Polar	215	3640	558.064	68414-18-6	192	C00301	HMDB01178	0.0932	2.8128	8.1044	0.0932	0.0932	0.8336	2.8441	6.0611	0.0932	0.0932	0.0932	0.0932	1.0663	0.3646	1.0908
3220	adenosine-2',3'-cyclic monophosphate	Nucleotide	Purine Metabolism, Adenine containing	37467	LC/MS Neg	72	1793	328.045	37063-35-7	2024	C02353	HMDB11616	0.2537	0.8436	3.1672	0.2537	0.2537	0.7749	0.8114	0.3999	1.241	0.2537	0.2537	0.2537	1.2325	1.4479	0.2537
1240	adipate	Lipid	Fatty Acid, Dicarboxylate	21134	LC/MS Polar	100000863	3000	145.051	124-04-9	196	C06104	HMDB00448	0.4512	0.8346	7.6506	0.1269	0.8756	5.6173	0.3851	13.4521	1.2168	0.1269	0.1432	0.1269	12.3539	1.6824	0.839
1352	adipoylcarnitine (C6-DC)	Lipid	Fatty Acid Metabolism(Acyl Carnitine)	52988	LC/MS Pos Early	100006614	2558	290.16		71296139		HMDB61677	0.7706	2.8159	10.6756	0.1417	0.7969	2.6557	1	8.2877	2.5493	0.1417	0.4339	0.1417	4.4435	3.0861	2.0119
28	alanine	Amino Acid	Alanine and Aspartate Metabolism	1126	LC/MS Pos Early	811	1700	90.055	56-41-7	5950	C00041	HMDB00161	4.6234	1.1506	2.8327	0.1401	0.9839	0.9805	1.5846	1.9567	6.3039	0.0255	0.7999	0.0255	1.3842	1.7401	3.9268
454	alanylleucine	Peptide	Dipeptide	37093	LC/MS Pos Early	100001890	3055	203.139	1638-60-4	259583		HMDB28691	4.5165	0.1976	4.0538	1.0162	0.1976	1.7104	0.8474	3.896	0.1976	0.1976	0.9039	0.1976	0.61	2.2836	9.9657
3212	allantoic acid	Nucleotide	Purine Metabolism, (Hypo)Xanthine/Inosine containing	33434	LC/MS Polar	218	2960	175.047	99-16-1	203	C00499	HMDB01209	0.4516	0.0773	0.368	0.0773	0.3914	1.4762	0.9081	0.2442	1	0.0773	0.4513	0.0773	3.7926	3.9708	2.8924
3211	allantoin	Nucleotide	Purine Metabolism, (Hypo)Xanthine/Inosine containing	1107	LC/MS Polar	1002	1672	157.037	97-59-6	204	C02350	HMDB00462	0.3717	0.8992	4.0366	0.0003	0.8872	1.3386	1	2.4919	4.0197	0.0009	0.4057	0.0003	1.9567	2.441	1.9346
3700	alliin	Xenobiotics	Food Component/Plant	41494	LC/MS Pos Early	100003473	1470	178.053	556-27-4	87310	C08265	HMDB33592	0.9961	1.0039	1.3757	0.2173	1.4353	1.5866	1.244	3.0465	3.2861	0.2173	0.4397	0.2173	0.9061	0.6288	0.7121
18	allo-threonine	Amino Acid	Glycine, Serine and Threonine Metabolism	15142	LC/MS Polar	100000272	2511.1	118.051	28954-12-3	99289	C05519	HMDB04041	0.8671	0.9842	0.6609	0.2684	0.8856	1.8654	1.4273	3.594	2.4616	0.2684	0.8157	0.2684	2.4803	1.697	2.0903
3404	alpha-CEHC	Cofactors and Vitamins	Tocopherol Metabolism	48188	LC/MS Neg	100002206	4045	277.145	4072-32-6	9943542		HMDB01518	0.4057	0.4057	1.3876	0.4057	0.4057	0.4605	0.4057	2.1685	0.4057	0.4057	0.4057	0.4057	0.4057	0.758	0.6174
3402	alpha-CEHC glucuronide*	Cofactors and Vitamins	Tocopherol Metabolism	39346	LC/MS Neg	100003101	2616	453.177	477200-36-5				0.1806	0.3577	4.5231	0.0659	0.4449	0.9457	1.7088	1	7.4466	0.0659	0.6958	0.0659	4.2712	5.1175	25.3065
3403	alpha-CEHC sulfate	Cofactors and Vitamins	Tocopherol Metabolism	47666	LC/MS Neg	100005972	3090	357.101					0.0755	0.2551	9.9069	0.0755	0.46	0.5063	0.9819	2.7258	5.1481	0.0755	0.4468	0.0755	3.2962	3.4212	19.2389
248	alpha-hydroxyisocaproate	Amino Acid	Leucine, Isoleucine and Valine Metabolism	22132	LC/MS Neg	100000706	1840	131.071	10303-64-7	83697	C03264	HMDB00746	8.6085	0.8681	1.8606	0.1387	1	0.9991	1.9597	0.1387	2.8713	0.1387	0.589	0.1387	0.1387	0.839	3.1171
280	alpha-hydroxyisovalerate	Amino Acid	Leucine, Isoleucine and Valine Metabolism	46537	LC/MS Polar	100001300	1052	117.056	600-37-3	99823		HMDB00407	1.1574	0.5755	5.1345	0.1844	0.4873	1.4534	1.1149	3.2118	3.0683	0.1844	0.3531	0.1844	1.884	1.4348	2.2933
1061	alpha-ketoglutarate	Energy	TCA Cycle	528	LC/MS Polar	93	2700	145.014	305-72-6;328-50-7;22202-68-2	51	C00026	HMDB00208	0.9153	1.5092	10.9695	0.1446	1.0931	2.4845	0.5276	5.4961	5.2843	0.1446	0.3294	0.1446	1.1108	1	1.0982
3392	alpha-tocopherol	Cofactors and Vitamins	Tocopherol Metabolism	1561	LC/MS Pos Late	1105	2522	430.378	59-02-9;10191-41-0	14985	C02477	HMDB01893	9.0083	0.3709	0.7849	0.2947	3.6391	0.4032	1.377	3.7917	2.1284	0.3333	0.8028	0.1733	0.4348	0.8787	7.4972
3216	adenosine 5'-monophosphate (AMP)	Nucleotide	Purine Metabolism, Adenine containing	32342	LC/MS Pos Early	209	1013	348.07	149022-20-8	6083	C00020	HMDB00045	4.383	2.2365	4.2557	0.1133	0.7967	1.4757	0.4612	4.4279	8.3939	0.0796	0.5666	0.0796	0.1948	1.7235	2.7901
2555	andro steroid monosulfate C19H28O6S (1)*	Lipid	Androgenic Steroids	32827	LC/MS Neg	100002152	3871	383.153			C04555	HMDB02759	0.9445	1.6664	2.036	0.0486	0.0486	0.5551	0.1424	4.9461	2.2052	0.0486	0.4044	0.0486	2.6101	3.5389	2.7619
2526	androstenediol (3beta,17beta) disulfate (1)	Lipid	Androgenic Steroids	37202	LC/MS Neg	100001992	3740	224.062		87120982	C04295	HMDB03818	2.5076	1.9691	7.3423	0.0545	0.8801	2.548	0.3349	3.3972	9.1473	0.0545	1.0528	0.0545	2.3587	7.374	12.1828
2527	androstenediol (3beta,17beta) disulfate (2)	Lipid	Androgenic Steroids	37203	LC/MS Neg	100001994	4065	224.062		87120982	C04295	HMDB03818	0.1685	0.1685	1.7787	0.1685	0.1685	0.1685	0.1685	0.9191	1.5361	0.1685	0.1685	0.1685	0.366	1.7173	1.2598
2523	androstenediol (3beta,17beta) monosulfate (1)	Lipid	Androgenic Steroids	37211	LC/MS Neg	100002028	4535	369.174	521-17-5	13847309		HMDB03818	1.8936	0.5184	0.3691	0.0619	0.8556	1.3597	0.0619	17.1745	4.5622	0.0619	0.3248	0.0619	1.0644	8.0089	0.0619
2517	androsterone sulfate	Lipid	Androgenic Steroids	31591	LC/MS Neg	100001073	5022	369.174	2479-86-9	159663		HMDB02759	0.3104	0.1227	0.1227	0.1227	1	0.1227	0.1227	2.2625	0.3589	0.1227	0.1227	0.1227	0.1227	6.2792	0.1227
443	anserine	Peptide	Dipeptide Derivative	15747	LC/MS Polar	100000044	3218	239.115	10030-52-1	112072	C01262	HMDB00194	0.2767	0.522	7.3359	0.0956	0.1955	2.3146	1.7157	2.483	5.7457	0.0956	0.389	0.0956	1.8061	2.1515	1.4923
213	anthranilate	Amino Acid	Tryptophan Metabolism	4970	LC/MS Pos Early	1258	2606	138.055	118-92-3	227	C00108	HMDB01123	0.0837	0.0294	0.0862	0.0294	0.0362	0.1665	0.802	0.1126	0.228	0.0294	0.0493	0.0294	0.7539	1.334	0.5398
909	arabinose	Carbohydrate	Pentose Metabolism	575	LC/MS Polar	828	1804.5	195.051	28697-53-2	66308	C00216	HMDB00646	0.7032	0.6859	6.7492	0.0808	0.7697	1.5084	0.9793	3.1429	1.7805	0.0808	0.5962	0.0808	2.351	3.0518	3.5349
924	arabitol/xylitol	Carbohydrate	Pentose Metabolism	48885	LC/MS Polar	100006430	1932.4	151.061		6912	C01904		0.3906	1.0216	2.3298	0.2179	0.4521	1.001	1.0934	1.9001	1.2359	0.2179	0.3166	0.2179	1.6164	1.9004	1.7453
926	arabonate/xylonate	Carbohydrate	Pentose Metabolism	48255	LC/MS Polar	100006115	2700	165.04					0.3951	0.5117	2.3706	0.1846	0.6258	1.4873	0.8902	1.7753	1.6156	0.1846	0.3114	0.1846	1.6294	1.8266	3.6628
1160	arachidonate (20:4n6)	Lipid	Polyunsaturated Fatty Acid (n3 and n6)	1110	LC/MS Neg	229	5535	303.233	506-32-1	444899	C00219	HMDB01043	1.9329	0.8713	0.319	0.0506	12.5683	0.7991	1.6997	0.2752	2.6682	0.0506	1	0.0506	1.0738	5.2799	3.6839
374	argininate*	Amino Acid	Urea cycle; Arginine and Proline Metabolism	57461	LC/MS Pos Early	100002769	2150	176.103	157-07-3	160437		HMDB03148	0.3057	0.3786	1.3002	0.3057	0.5949	1.0739	0.5538	0.5827	2.1994	0.3057	0.3795	0.3057	1.0037	2.8296	1.8452
344	arginine	Amino Acid	Urea cycle; Arginine and Proline Metabolism	1638	LC/MS Pos Early	231	2825	175.119	1119-34-2	232	C00062	HMDB00517	2.4041	0.9674	2.429	0.1738	1.033	0.8857	1.1125	1.2676	4.4251	0.0746	0.7106	0.11	1.2581	1.7547	3.2694
345	argininosuccinate	Amino Acid	Urea cycle; Arginine and Proline Metabolism	15497	LC/MS Pos Early	232	2745	291.13	156637-58-0	828	C03406	HMDB00052	0.6886	2.3117	2.5955	0.2479	2.4334	0.897	1	1.7756	2.4844	0.2479	0.6788	0.2479	1.4756	0.6285	3.3927
38	asparagine	Amino Acid	Alanine and Aspartate Metabolism	512	LC/MS Pos Early	917	1225	133.061	70-47-3	6267	C00152	HMDB00168	0.1841	1.8143	2.462	0.035	0.2979	1.4077	1.0354	2.3241	2.6099	0.0056	0.9893	0.0083	2.2679	2.0474	1.2258
34	aspartate	Amino Acid	Alanine and Aspartate Metabolism	443	LC/MS Pos Early	234	1165	134.045	56-84-8	5960	C00049	HMDB00191	5.7589	1.0308	1.7787	0.1859	0.6984	1.1215	1.2898	1.8941	1.8916	0.0314	0.847	0.0597	0.7048	1.2664	4.061
1251	azelate (nonanedioate)	Lipid	Fatty Acid, Dicarboxylate	18362	LC/MS Neg	2029	1276	187.098	123-99-9	2266	C08261	HMDB00784	1.9536	0.7275	1.4943	0.0927	1.3748	1.6635	0.6121	3.003	3.5458	0.0589	0.5822	0.0539	1.1984	3.3203	1.5999
4483	azeloylcarnitine (C9-DC)	Xenobiotics	Chemical	52943	LC/MS Pos Early	100006630	3149	332.207					0.2289	0.4727	1.7738	0.1662	0.3896	0.5373	0.2554	2.1865	1.3692	0.1662	0.1662	0.1662	0.9642	0.9456	0.6459
2265	behenoyl sphingomyelin (d18:1/22:0)*	Lipid	Sphingolipid Metabolism	48492	LC/MS Pos Late	100006294	3083	787.669				HMDB12103	0.2397	1	6.6116	0.1188	2.029	1.5738	0.8161	4.4428	10.3329	0.1188	0.3849	0.1188	0.9876	3.4281	6.2694
3473	benzoate	Xenobiotics	Benzoate Metabolism	15778	LC/MS Neg	100000008	1750	121.029	65-85-0	243	C00180	HMDB01870	7.6573	0.6494	0.267	0.0424	1.5957	0.5148	5.0841	0.2234	1.2939	0.0301	0.928	0.0493	0.4891	2.6003	10.289
4484	benzoylcarnitine*	Xenobiotics	Chemical	43265	LC/MS Pos Early	100004555	3041	266.139	105450-08-6				0.1765	0.7273	3.5712	0.1281	0.3996	1.1939	0.8888	2.3506	4.6042	0.1281	0.3141	0.1281	1.3195	1.3227	4.6134
51	beta-citrylglutamate	Amino Acid	Glutamate Metabolism	54923	LC/MS Neg	100003271	530	320.062	73590-26-8	72715786	C20775		0.5676	0.8416	2.5611	0.1193	0.7008	1.0792	3.1451	1.206	3.0523	0.1193	0.3224	0.1193	2.1654	2.15	3.4792
3713	beta-guanidinopropanoate	Xenobiotics	Food Component/Plant	35101	LC/MS Pos Early	100001411	2145	132.077	353-09-3	67701	C03065	HMDB13222	1	0.5908	0.1256	0.1256	0.4232	1.277	0.588	0.4394	1.7596	0.1256	0.1256	0.1256	11.9725	1.6622	1.2879
260	beta-hydroxyisovalerate	Amino Acid	Leucine, Isoleucine and Valine Metabolism	12129	LC/MS Neg	1442	1027	117.056	625-08-1	69362		HMDB00754	0.676	0.5213	3.2531	0.1489	0.5335	1.7752	0.5627	7.1664	2.8384	0.1489	0.4474	0.1489	3.1822	0.4946	2.0945
261	beta-hydroxyisovaleroylcarnitine	Amino Acid	Leucine, Isoleucine and Valine Metabolism	35433	LC/MS Pos Early	100001594	2584	262.165	99159-87-2				0.567	2.0877	2.4403	0.0861	0.9704	3.8922	2.6567	5.6466	2.2239	0.0925	0.57	0.06	4.2796	4.7406	2.1154
262	beta-hydroxyisovalerylglycine	Amino Acid	Leucine, Isoleucine and Valine Metabolism	54908	LC/MS Polar	100010864	1404	174.077					0.2309	0.3879	3.7797	0.1092	0.4713	2.0515	0.6936	4.5478	0.4764	0.1092	0.2244	0.1092	1.4614	1.5723	1
6	betaine	Amino Acid	Glycine, Serine and Threonine Metabolism	3141	LC/MS Pos Early	799	1064	118.086	107-43-7	247	C00719	HMDB00043	4.2755	0.9956	2.5995	0.0063	0.3904	0.8502	1.028	2.4255	2.8593	0.0065	0.5188	0.0051	1.3013	1.5011	2.9139
3687	betonicine	Xenobiotics	Food Component/Plant	38100	LC/MS Pos Early	100002153	1012	160.097	515-25-3	164642	C08269	HMDB29412	0.32	0.32	2.9257	0.32	0.32	0.32	0.32	0.32	0.32	0.32	0.32	0.32	0.32	0.32	0.5633
3413	biopterin	Cofactors and Vitamins	Tetrahydrobiopterin Metabolism	12358	LC/MS Neg	1548	1398	236.079	22150-76-1	445040	C06313	HMDB00468	0.3558	1.0735	4.8666	0.317	0.9808	1.1763	1	5.8552	1.4237	0.317	0.5704	0.317	2.6256	3.1803	4.9067
3408	biotin	Cofactors and Vitamins	Biotin Metabolism	568	LC/MS Pos Early	251	2253	245.095	58-85-5	171548	C00120	HMDB00030	0.8454	0.8111	1.5813	0.2307	0.8648	1.5951	1.4136	2.0812	1.4903	0.2307	1.1931	0.2307	2.3877	1.756	2.3646
1309	butyrylglycine	Lipid	Fatty Acid Metabolism (also BCAA Metabolism)	31850	LC/MS Neg	100001151	1470	144.067	20208-73-5	88412		HMDB00808	0.2643	0.7808	7.5605	0.0395	0.3308	1.6249	1	13.7699	3.0132	0.0395	0.4332	0.0395	2.3173	0.9258	2.0746
105	cadaverine	Amino Acid	Lysine Metabolism	15308	LC/MS Pos Early	100000110	3036	103.123	462-94-2;1476-39-7	273	C01672	HMDB02322	6.6325	1.1366	0.716	0.0608	1.0588	0.0608	2.7816	2.7394	2.3563	0.0608	1	0.0608	0.552	1.0293	11.3286
1096	caproate (6:0)	Lipid	Medium Chain Fatty Acid	32489	LC/MS Neg	926	2713.7	115.076	142-62-1	8892	C01585	HMDB00535	9.5395	0.1933	0.1933	0.2937	1.4142	2.0174	1.4444	0.4106	1	0.2236	0.9035	0.316	0.7065	1.6097	6.4135
53	carboxyethyl-GABA	Amino Acid	Glutamate Metabolism	40007	LC/MS Pos Early	100003260	2085	176.092	4386-03-02	2572		HMDB02201	0.9361	0.5532	1.0914	0.0178	1.7707	0.919	0.7598	1.3834	1.35	0.014	0.5007	0.014	1.225	2.5659	1
1379	carnitine	Lipid	Carnitine Metabolism	15500	LC/MS Pos Early	100000007	1978	162.112	461-05-2	10917	C00318	HMDB00062	0.3969	15.5767	0.5122	0.0034	0.4711	5.1597	1.003	6.1859	2.5916	0.0032	0.3192	0.0051	23.0743	4.2181	1.0352
74	carnosine	Amino Acid	Histidine Metabolism	1768	LC/MS Pos Early	249	2942	227.114	305-84-0	439224	C00386	HMDB00033	0.2475	0.8213	1.2438	0.1863	1.2604	1.6106	1.3298	1.3034	7.1452	0.1863	0.4115	0.1863	1.9425	3.2011	2.9006
186	catechol glucuronide	Amino Acid	Tyrosine Metabolism	53243	LC/MS Neg	100009326	1742	285.062		75124209			0.1414	0.3376	0.2954	0.1414	0.1414	0.1814	1.4259	0.9	0.3814	0.1414	0.5905	0.1414	0.1658	0.8729	1.6066
3491	catechol sulfate	Xenobiotics	Benzoate Metabolism	35320	LC/MS Neg	100001605	1906	188.986	4918-96-1	3083879		HMDB59724	0.3417	0.1411	0.6038	0.1411	0.3472	0.3494	1.0084	1.4343	1.0696	0.1411	0.1986	0.1411	0.3926	0.6693	2.2978
202	C-glycosyltryptophan	Amino Acid	Tryptophan Metabolism	48782	LC/MS Pos Early	100006379	2700	367.15	180509-18-6	10981970			0.4384	0.977	3.4557	0.3654	0.9868	1.2601	1	2.4192	2.7866	0.3654	0.5358	0.3654	1.7345	2.2467	2.1189
1569	chiro-inositol	Lipid	Inositol Metabolism	37112	LC/MS Polar	100001859	3191.2	225.062	643-12-9		C19891	HMDB34220	0.251	0.251	1.064	0.251	0.4442	0.251	0.251	1.2872	1.6089	0.251	0.251	0.251	0.251	1.0636	1.7173
2577	cholate	Lipid	Primary Bile Acid Metabolism	22842	LC/MS Neg	136	5165	407.28	81-25-4	221493	C00695	HMDB00619	0.3392	0.3392	0.3693	0.3392	0.3392	0.3392	0.3392	0.7159	0.3392	0.3392	0.3392	0.3392	0.3392	0.3392	5.3038
2393	cholesterol	Lipid	Sterol	63	LC/MS Pos Late	266	2707	369.352	57-88-5	11025495	C00187	HMDB00067	3.8921	0.4249	2.7299	0.064	1.7399	1.1219	1.0029	3.1446	4.6587	0.064	0.5947	0.064	0.5893	3.2964	5.0445
1596	choline	Lipid	Phospholipid Metabolism	15506	LC/MS Pos Early	1256	1961	104.107	67-48-1	305	C00114	HMDB00097	1.6242	0.9201	2.2935	0.0045	0.2729	0.998	2.3837	2.5661	2.4056	0.0028	1.002	0.0018	1.0267	1.6649	3.2359
3734	cinnamoylglycine	Xenobiotics	Food Component/Plant	38637	LC/MS Neg	100002253	3127	204.067	16534-24-0	709625		HMDB11621	0.0298	0.4205	3.567	0.0001	0.7175	1	0.6663	2.2026	1.2669	0.0003	0.2076	0.0001	1.0654	1.4771	1.4297
70	cis-urocanate	Amino Acid	Histidine Metabolism	40410	LC/MS Neg	100003425	1200	137.036	7699-35-6	1549103		HMDB34174	2.864	1.3663	1.8266	0.286	0.9061	1.192	1.188	1.4409	2.446	0.0253	0.4566	0.104	0.931	1.5464	3.6688
1075	citraconate/glutaconate	Energy	TCA Cycle	47076	LC/MS Polar	100006438	2600	129.019					0.5112	0.9652	1.7605	0.6105	0.5924	1.1718	0.6963	2.498	2.6323	0.5314	0.4636	0.4113	1.3305	1.1421	1.0787
58	citramalate	Amino Acid	Glutamate Metabolism	22158	LC/MS Pos Early	100000998	1224	166.071	6236-10-08	1081	C00815	HMDB00426	0.9383	1.1844	0.8509	0.0597	2.0303	2.3902	1.5405	2.6454	4.61	0.0355	0.7828	0.0361	2.9942	2.9231	2.7417
1055	citrate	Energy	TCA Cycle	1564	LC/MS Neg	1124	582	191.02	77-92-9	311	C00158	HMDB00094	0.7301	0.6292	2.0302	0.0119	0.6113	1.2228	0.7663	1.0063	1.3251	0.0137	0.3491	0.0122	1.1472	1.0421	2.7968
352	citrulline	Amino Acid	Urea cycle; Arginine and Proline Metabolism	2132	LC/MS Pos Early	391	1520	176.103	372-75-8	9750	C00327	HMDB00904	8.3271	0.8223	1.7704	0.4134	0.9772	0.7634	1.2387	1.6611	4.7422	0.0485	0.6693	0.1336	0.7817	1.9845	3.0587
2492	cortisol	Lipid	Corticosteroids	1712	LC/MS Neg	356	4710	361.202	50-23-7	5754	C00735	HMDB00063	0.4523	4.067	6.7884	0.1614	0.9542	1.5507	1.09	4.4569	7.2749	0.1614	1.7594	0.1614	8.0138	1.9816	1.7315
2493	cortisol 21-glucuronide	Lipid	Corticosteroids	47400	LC/MS Neg	100005434	4246.5	537.234					0.258	1.6678	8.1367	0.242	1.6598	1.4113	1	2.6973	10.0122	0.242	1.1201	0.242	3.4469	4.1841	3.8079
2494	cortisone	Lipid	Corticosteroids	1769	LC/MS Neg	273	4575	359.186	53-06-5	222786	C00762	HMDB02802	0.4129	2.4161	2.8255	0.1456	0.7116	1.211	1.1197	3.2336	3.5195	0.1456	0.8699	0.1456	2.5265	1.7882	1
2496	cortisone 21-sulfate	Lipid	Corticosteroids	37540	LC/MS Neg	100001995	4065	439.143	912-25-4	193322	C00762	HMDB02802	0.2001	0.2001	1.4642	0.2001	0.2001	0.7014	0.3669	1.138	1.1739	0.2001	0.2001	0.2001	1.7115	0.9683	24.1909
376	creatine	Amino Acid	Creatine Metabolism	27718	LC/MS Pos Early	1221	1947	132.077	57-00-1	586	C00300	HMDB00064	0.5442	0.9273	1.7364	0.0018	0.5522	1.1658	0.8297	2.5803	2.0895	0.0065	0.5951	0.0029	7.3767	1.3967	2.0241
377	creatinine	Amino Acid	Creatine Metabolism	513	LC/MS Pos Early	275	2055	114.066	60-27-5	588	C00791	HMDB00562	0.6194	0.9813	2.2666	0.0009	0.8215	1.3062	1.0187	1.934	1.8641	0.0043	0.7617	0.0027	1.3773	1.6913	1.8366
325	cysteine	Amino Acid	Methionine, Cysteine, SAM and Taurine Metabolism	1868	LC/MS Pos Early	800	1488	122.027	52-90-4;56-89-3	5862	C00097	HMDB00574	0.3995	1.1277	4.2976	0.2358	0.9715	1.7658	1	1.8575	3.3572	0.2358	0.5981	0.2358	2.1356	2.1075	1.9884
330	cysteine s-sulfate	Amino Acid	Methionine, Cysteine, SAM and Taurine Metabolism	22176	LC/MS Polar	100000808	2273	199.969	1637-71-4	115015	C05824	HMDB00731	0.3684	0.1679	0.2605	0.1162	0.3025	2.0165	1.2756	0.2527	3.0109	0.1162	0.4372	0.1162	3.6056	1.9687	7.4094
406	cysteine-glutathione disulfide	Amino Acid	Glutathione Metabolism	35159	LC/MS Pos Early	100001437	2465	427.095	13081-14-6	4247235		HMDB00656	0.2595	0.4249	4.2309	0.2595	0.9588	1.4066	3.5085	0.2595	0.2595	0.2595	0.3607	0.2595	1.8911	0.9423	0.7229
409	cysteinylglycine	Amino Acid	Glutathione Metabolism	35637	LC/MS Pos Early	278	2132	179.048	19246-18-5	439498	C01419	HMDB00078	1.0271	2.0219	3.0956	0.095	2.1426	1.4602	1	1.3761	3.4339	0.095	1.0161	0.095	1.084	1.1973	0.7745
331	cystine	Amino Acid	Methionine, Cysteine, SAM and Taurine Metabolism	56	LC/MS Polar	279	3424	239.017	56-89-3	67678	C00491	HMDB00192	0.0752	1.695	14.9795	0.0217	1.2148	2.4999	2.973	2.3203	8.1099	0.0217	0.2043	0.0217	9.1501	2.6832	1.0072
3317	cytidine	Nucleotide	Pyrimidine Metabolism, Cytidine containing	514	LC/MS Neg	827	1325	242.078	65-46-3	6175	C00475	HMDB00089	1	0.2621	0.1318	0.1318	0.6975	0.9658	1.3868	0.1853	1.3951	0.1318	1.3038	0.1318	2.1167	1.8121	3.0445
3316	cytidine 2',3'-cyclic monophosphate	Nucleotide	Pyrimidine Metabolism, Cytidine containing	37465	LC/MS Neg	73	937	304.034	15718-51-1	417654	C02354	HMDB11691	0.2996	0.8803	3.3453	0.0524	2.5625	1.0132	1.0201	1.5923	11.7909	0.0524	0.0524	0.0524	1.3019	2.4835	2.0014
3318	cytosine	Nucleotide	Pyrimidine Metabolism, Cytidine containing	573	LC/MS Pos Early	881	2060	112.051	71-30-7	597	C00380	HMDB00630	0.8373	0.6543	0.8412	1.0825	0.9051	0.2829	0.2829	3.5487	0.8522	0.2829	1	0.2829	2.635	2.8721	1.1313
3751	daidzein	Xenobiotics	Food Component/Plant	32453	LC/MS Neg	100001219	3566	253.051	486-66-8	5281708	C10208	HMDB03312	0.5053	0.4659	0.4659	0.4659	0.4659	0.4659	0.4659	0.4659	0.4659	0.4659	0.4659	0.4659	0.4659	0.4659	0.4659
3932	daidzein sulfate (2)	Xenobiotics	Food Component/Plant	48728	LC/MS Neg	100006363	3330	333.008					0.1608	0.1608	1	0.1608	0.1608	0.1608	0.1608	0.1608	0.1608	0.1608	0.1608	0.1608	0.1608	0.1608	0.1608
1336	decanoylcarnitine (C10)	Lipid	Fatty Acid Metabolism(Acyl Carnitine)	33941	LC/MS Pos Late	100001251	1130	316.248	1492-27-9	10245190		HMDB00651	0.1269	10.7898	12.0233	0.1216	0.7489	5.8889	0.7531	36.4071	3.3586	0.1216	0.2242	0.1216	5.7518	3.1493	0.7445
2512	dehydroepiandrosterone glucuronide	Lipid	Androgenic Steroids	47109	LC/MS Neg	100005405	4510	463.234					0.9163	2.2669	1.2343	0.0984	1.7499	0.7481	0.3521	4.801	15.7158	0.0984	0.3658	0.0984	13.0491	9.7728	3.4264
2506	dehydroisoandrosterone sulfate (DHEA-S)	Lipid	Androgenic Steroids	32425	LC/MS Neg	100000792	4745	367.158	651-48-9	12594	C04555	HMDB01032	1.3414	1.034	0.2637	0.0104	0.7553	1.0099	0.0104	21.2116	4.6711	0.0104	0.3666	0.0104	1.8838	7.4796	0.0498
1378	deoxycarnitine	Lipid	Carnitine Metabolism	36747	LC/MS Pos Early	100001662	2052	146.118	6249-56-5	134	C01181	HMDB01161	6.1619	12.4454	0.487	0.0667	0.3999	2.0807	0.9411	4.0034	2.194	0.0148	0.5349	0.0148	7.5098	2.5545	1.7799
2594	deoxycholate	Lipid	Secondary Bile Acid Metabolism	1114	LC/MS Neg	302	5294	391.285	83-44-3	222528	C04483	HMDB00626	6.5212	0.2293	0.0697	0.1134	2.8407	1.3046	0.7485	0.8516	1.1017	0.0697	0.6589	0.0697	1.3985	7.6912	6.1365
3414	dihydrobiopterin	Cofactors and Vitamins	Tetrahydrobiopterin Metabolism	35129	LC/MS Neg	100001506	1552.3	194.068	6779-87-9	1879	C00268	HMDB00038	0.2003	0.6016	8.3744	0.1214	0.7938	1.9604	0.7168	5.9604	3.39	0.1214	0.3288	0.1214	6.1943	4.7239	6.0768
3756	dihydroferulic acid	Xenobiotics	Food Component/Plant	40481	LC/MS Neg	100003432	1928	195.066	1135-23-5	14340			0.8247	0.6761	0.8043	0.2901	0.5756	0.9835	0.1702	0.1702	0.1702	0.1702	0.1702	0.1702	0.1702	0.1702	1.3887
3276	dihydroorotate	Nucleotide	Pyrimidine Metabolism, Orotate containing	601	LC/MS Polar	923	1910	157.025	155-54-4	648	C00337	HMDB03349	0.3663	1.0655	1.7087	0.1948	1	1.9359	0.9696	2.0071	2.6572	0.1948	0.5925	0.1948	3.8589	1.9147	2.2648
356	assymetric dimethylarginine (ADMA)	Amino Acid	Urea cycle; Arginine and Proline Metabolism	15743	LC/MS Polar	100000040	4590	201.136	65005-57-4	123831	C03626	HMDB01539	0.3028	0.8502	7.8039	0.1693	0.2894	0.8033	1.0862	2.9016	2.9695	0.1693	0.2655	0.1693	2.9597	2.4108	2.9248
5	dimethylglycine	Amino Acid	Glycine, Serine and Threonine Metabolism	5086	LC/MS Pos Early	806	1104	104.071	1118-68-9	673	C01026	HMDB00092	1.7103	1.3141	0.5395	0.0306	0.0487	1	1.0393	1.7179	2.2151	0.0306	0.1285	0.0306	1.5483	0.4965	1.0505
1232	dimethylmalonic acid	Lipid	Fatty Acid, Dicarboxylate	42978	LC/MS Polar	100004251	2702	131.035	595-46-0	11686		HMDB02001	0.4017	1	5.0781	0.1108	0.8706	1.8278	0.5655	3.4712	2.3546	0.1108	0.2338	0.1108	2.8293	4.3643	5.8543
172	dopamine 3-O-sulfate	Amino Acid	Tyrosine Metabolism	48407	LC/MS Neg	100006361	1556.2	232.028		122136	C13690	HMDB06275	0.3884	1.0281	1.7265	0.2962	1.1328	1	1.2914	2.0669	1.6308	0.2962	0.6434	0.2962	2.0682	1.2978	2.1685
171	dopamine 4-sulfate	Amino Acid	Tyrosine Metabolism	48406	LC/MS Neg	100006360	1511	232.028		123932	C13691	HMDB04148	0.466	0.6948	1.8231	0.466	0.7825	0.7955	1.2393	2.3258	1.5133	0.466	0.8863	0.466	1.6209	1.2554	2.1913
4457	ectoine	Xenobiotics	Chemical	35651	LC/MS Pos Early	100001635	1980	143.082	96702-03-3	126041	C06231		1.1584	0.1799	6.248	0.5101	0.8489	0.734	0.5085	0.879	2.8287	0.4647	0.3665	0.3831	0.5017	1.2358	2.8961
3760	enterolactone	Xenobiotics	Food Component/Plant	39626	LC/MS Neg	100003070	4515	297.113	78473-71-9	10685477			0.8445	0.3273	0.3273	0.3273	0.3273	0.3273	0.3273	0.3273	0.3273	0.3273	0.3273	0.3273	0.3273	0.3273	6.3611
2510	epiandrosterone glucuronide	Lipid	Androgenic Steroids	47111	LC/MS Neg	100005400	4642	465.249	4271-00-5	10298641			1	1.4607	3.0006	0.0885	0.9246	0.7349	0.1512	5.5849	9.9666	0.0885	0.5261	0.0885	5.0714	9.1872	4.2526
2509	epiandrosterone sulfate	Lipid	Androgenic Steroids	33973	LC/MS Neg	100001287	4855	369.174	22229-22-7	9929317			1.2266	0.7614	0.1523	0.1523	1.2624	0.4761	0.1523	39.4605	4.6461	0.1523	0.2578	0.1523	2.7731	5.1229	0.1523
3763	equol glucuronide	Xenobiotics	Food Component/Plant	41948	LC/MS Neg	100003895	3215	417.119					0.0212	0.0212	11.8097	0.0212	0.0212	0.0212	0.0212	0.0212	0.0212	0.0212	0.0212	0.0212	0.0212	0.0212	0.0392
3764	equol sulfate	Xenobiotics	Food Component/Plant	40478	LC/MS Neg	100003429	3630	321.044					0.027	0.027	2.4488	0.027	0.027	0.027	0.027	0.027	0.027	0.027	0.027	0.027	0.027	0.027	0.027
3765	ergothioneine	Xenobiotics	Food Component/Plant	37459	LC/MS Pos Early	100002154	850	230.096	58511-63-0	3032311	C05570	HMDB03045	0.2695	0.2695	0.2695	0.2695	0.2695	0.2695	0.2695	1.3345	0.2695	0.2695	0.2695	0.2695	0.2695	0.2695	0.2695
1137	erucate (22:1n9)	Lipid	Long Chain Fatty Acid	1552	LC/MS Neg	1087	6355.6	337.311	112-86-7	5281116	C08316	HMDB02068	17.4036	0.3037	0.2275	0.3509	1.9394	0.7488	1.4513	0.36	0.99	0.3242	1.2807	0.3699	0.6436	6.2787	5.7088
3767	erythritol	Xenobiotics	Food Component/Plant	20699	LC/MS Polar	100000846	1491	167.056	149-32-6	222285	C00503	HMDB02994	0.3365	0.5335	5.6848	0.2331	0.5705	1.2307	0.8666	3.0113	2.5669	0.2331	0.2907	0.2331	2.0088	2.9987	4.7899
1048	erythronate*	Carbohydrate	Aminosugar Metabolism	42420	LC/MS Polar	100001320	2186	135.03	88759-55-1	2781043		HMDB00613	0.5603	0.8174	2.833	0.0006	0.8807	1.2079	1	1.7735	1.6723	0.0009	0.5006	0.0006	1.6081	1.6507	1.8345
2562	estrone 3-sulfate	Lipid	Estrogenic Steroids	18474	LC/MS Neg	1230	4417.3	349.112	438-67-5	3001028	C02538	HMDB01425	0.3149	2.1222	0.0899	0.0899	0.0899	1.6217	0.0899	5.6067	0.3161	0.0899	0.0899	0.0899	0.8148	4.5951	0.0899
289	ethylmalonate	Amino Acid	Leucine, Isoleucine and Valine Metabolism	15765	LC/MS Polar	2054	2785	131.035	601-75-2	11756		HMDB00622	0.4895	0.9568	2.6331	0.1763	0.7355	1.5561	0.8981	3.0473	1.726	0.1763	0.2943	0.1763	4.0359	2.5156	2.345
2520	etiocholanolone glucuronide	Lipid	Androgenic Steroids	47112	LC/MS Neg	100005403	4915	465.249	3602-09-03	270605		HMDB04484	2.5909	4.1396	0.344	0.0464	1.2024	0.1868	0.0464	9.5776	14.3367	0.0464	0.5694	0.0464	13.4015	16.7202	0.7422
3934	eugenol sulfate	Xenobiotics	Food Component/Plant	48715	LC/MS Neg	100006171	3782	243.033	95480-60-7	180632			0.0643	0.0643	0.1524	0.0643	0.0643	0.0643	0.0643	0.0643	0.0643	0.0643	0.0643	0.0643	0.0643	0.0643	1.5661
3769	ferulate	Xenobiotics	Food Component/Plant	35630	LC/MS Neg	100001542	1755	193.051	537-98-4	445858	C01494	HMDB00954	0.0964	0.0964	0.0964	0.0964	0.0964	0.0964	0.0964	0.0964	0.0964	0.0964	0.0964	0.0964	0.0964	0.0964	0.0964
3770	ferulic acid 4-sulfate	Xenobiotics	Food Component/Plant	47114	LC/MS Neg	100005389	1200	273.007	86321-29-1	6305574		HMDB29200	4.0063	0.2597	0.671	0.2597	0.4528	0.2597	0.2597	0.2597	0.2597	0.2597	0.2597	0.2597	0.2597	0.2597	5.9645
3771	ferulylglycine (1)	Xenobiotics	Food Component/Plant	54936	LC/MS Neg	100010912	2239	250.072					0.3357	1.1204	0.3357	0.3357	0.3357	0.3357	0.3357	0.3357	0.3357	0.3357	0.3357	0.3357	0.3357	0.3357	0.3357
3772	ferulylglycine (2)	Xenobiotics	Food Component/Plant	54937	LC/MS Neg	100010913	2172	250.072					0.4491	0.4491	0.4491	0.4491	0.4491	0.4491	0.4491	0.4491	0.4491	0.4491	0.4491	0.4491	0.4491	0.4491	0.4491
72	formiminoglutamate	Amino Acid	Histidine Metabolism	43493	LC/MS Pos Early	100002500	1880	175.071	816-90-0	439233	C00439	HMDB00854	1.2634	1.6967	1.7623	0.0022	0.3577	1.2348	1.1786	3.0597	3.4002	0.0022	0.9822	0.0022	1.6855	1.902	1.1872
3774	fucitol	Xenobiotics	Food Component/Plant	38313	LC/MS Neg	100002455	816.1	165.077	13074-06-1	3429			0.5428	0.9439	4.0287	0.3401	0.6701	1.4261	0.9574	3.9879	1.9664	0.3401	0.3713	0.3401	1.7565	1.8088	3.2325
920	fucose	Carbohydrate	Pentose Metabolism	15587	LC/MS Pos Early	918	750	164.092	2438-80-4	19466	C01018	HMDB00174	1.1329	0.6674	0.7735	0.3792	0.7064	1.1876	1.1107	1	1.0395	0.3792	0.722	0.3792	1.1777	1.7447	1.705
1065	fumarate	Energy	TCA Cycle	1643	LC/MS Polar	330	3084	115.004	100-17-8	444972	C00122	HMDB00134	1.3841	0.6433	12.2065	0.0122	0.7898	0.8788	1.1713	1.613	7.842	0.0122	0.3498	0.0122	3.38	0.7323	4.3312
3968	furaneol sulfate	Xenobiotics	Food Component/Plant	54795	LC/MS Neg	100009328	1900	206.997					0.2342	0.8924	10.0784	0.1963	1.1388	2.01	0.5181	4.7405	4.3323	0.1963	0.3559	0.1963	1.0412	1.9964	2.043
989	galactitol (dulcitol)	Carbohydrate	Fructose, Mannose and Galactose Metabolism	1117	LC/MS Polar	1003	2360	181.072	608-66-2	11850	C01697	HMDB00107	0.6286	1.754	3.2359	0.3783	0.7441	0.8716	1.033	2.9438	1.6783	0.3783	0.7051	0.3783	1.1001	1.6432	1.8914
998	galactonate	Carbohydrate	Fructose, Mannose and Galactose Metabolism	27719	LC/MS Polar	100001026	3085	195.051	299-28-5	128869	C00880	HMDB00565	0.1611	0.7457	10.2613	0.0613	1.2907	1.9187	0.9169	5.7567	6.3262	0.0613	0.1782	0.0613	3.6221	4.1629	2.2921
2074	galactosylglycerol*	Lipid	Glycolipid Metabolism	57345	LC/MS Polar	100003064	2518	299.098	16232-91-0	16048618	C05401	HMDB06790	0.3195	0.3756	4.0966	0.2997	0.7835	1.1976	0.8157	2.2507	2.3582	0.2997	0.2997	0.2997	1.5994	4.6655	4.173
47	gamma-carboxyglutamate	Amino Acid	Glutamate Metabolism	38754	LC/MS Pos Early	100002679	903	192.05	56271-99-9	40772		HMDB41900	0.6317	1.2428	3.8654	0.1583	1	1.5868	1.3292	1.013	3.3639	0.1583	0.5065	0.1583	1.7359	1.5585	1.6649
3400	gamma-CEHC	Cofactors and Vitamins	Tocopherol Metabolism	44876	LC/MS Neg	100002094	3843	263.129	178167-75-4	133098		HMDB01931	0.2203	0.8478	1.5895	0.2203	1.8397	0.5625	0.2773	2.3315	0.2722	0.2203	0.2203	0.2203	1.5382	0.2203	0.2203
3401	gamma-CEHC glucuronide*	Cofactors and Vitamins	Tocopherol Metabolism	42381	LC/MS Neg	100004243	2500	439.161					0.8319	1.0914	3.1863	0.1184	1.0708	1.6343	1.0121	2.3622	4.8889	0.1184	0.8015	0.1184	1.5973	4.9858	9.3529
432	gamma-glutamyl-epsilon-lysine	Peptide	Gamma-glutamyl Amino Acid	33934	LC/MS Pos Early	100001262	2717	276.155	17105-15-6	7015685		HMDB03869	3.686	1.21	1.2447	0.098	0.8169	1.2288	5.1595	10.2287	0.098	0.098	0.268	0.098	3.562	0.098	0.098
426	gamma-glutamylglutamine	Peptide	Gamma-glutamyl Amino Acid	2730	LC/MS Pos Early	1140	1430	276.119	10148-81-9	150914	C05283	HMDB11738	2.5896	2.4339	0.4183	0.1259	0.1259	2.3188	10.9521	0.8194	12.0935	0.1259	0.6618	0.1259	10.7357	1.0152	8.3969
427	gamma-glutamylglycine	Peptide	Gamma-glutamyl Amino Acid	33949	LC/MS Pos Early	100001294	1535	205.082	1948-29-4	165527		HMDB11667	4.4775	0.402	0.6894	0.1206	0.1206	0.9337	1.4796	0.6103	8.9709	0.1206	0.4271	0.1206	1.346	1.7382	5.4851
428	gamma-glutamylhistidine	Peptide	Gamma-glutamyl Amino Acid	18245	LC/MS Pos Early	1235	2740	285.119	37460-15-4	7017195			0.9586	1.0635	2.4385	0.2984	0.7546	2.0808	1.2661	3.793	4.4301	0.2984	0.7966	0.2984	0.9321	1.6489	0.4997
429	gamma-glutamylisoleucine*	Peptide	Gamma-glutamyl Amino Acid	34456	LC/MS Pos Early	100001485	2940	261.144		14253342		HMDB11170	0.4004	0.6334	4.4292	0.169	0.169	0.7796	1.3789	3.8389	2.2819	0.169	0.2677	0.169	1.6774	0.4787	1.2674
430	gamma-glutamylleucine	Peptide	Gamma-glutamyl Amino Acid	18369	LC/MS Pos Early	1268	2991	261.144	2566-39-4	151023		HMDB11171	3.8267	0.3094	2.1183	0.2101	0.2101	0.4981	1.0184	1.8768	8.2942	0.2101	0.2101	0.2101	1.073	0.8074	2.949
434	gamma-glutamylphenylalanine	Peptide	Gamma-glutamyl Amino Acid	33422	LC/MS Pos Early	100000491	2992	295.129	7432-24-8	111299		HMDB00594	2.4105	0.2481	1.7189	0.2481	0.2481	0.4644	0.9213	2.2444	11.3998	0.2481	0.2481	0.2481	1.1573	1	3.7731
435	gamma-glutamylthreonine	Peptide	Gamma-glutamyl Amino Acid	33364	LC/MS Pos Early	100001314	1750	249.108	5652-48-2	76078708		HMDB29159	1.7026	0.3232	1.2904	0.0954	0.408	2.4218	1.5133	4.7891	2.7979	0.0954	0.1296	0.0954	2.5257	1.0039	1.1001
438	gamma-glutamylvaline	Peptide	Gamma-glutamyl Amino Acid	43829	LC/MS Pos Early	100001126	2700	247.129	2746-34-1	7015683		HMDB11172	0.6378	1.0004	4.0107	0.2239	0.2873	1.006	2.7133	5.2139	3.8799	0.2239	0.3544	0.2239	3.094	0.572	1.5397
3406	gamma-tocopherol/beta-tocopherol	Cofactors and Vitamins	Tocopherol Metabolism	52473	LC/MS Pos Late	100008998	2384	416.364					28.3234	0.4595	0.4595	0.4595	2.1296	0.4595	0.4595	1	0.9273	0.4595	0.4595	0.4595	0.4595	0.6246	2.7283
166	gentisate	Amino Acid	Tyrosine Metabolism	18280	LC/MS Neg	100000447	1459.8	153.019	490-79-9	3469	C00628	HMDB00152	0.1632	0.1632	1.7439	0.1632	0.1632	0.2309	0.1632	0.6607	0.1632	0.1632	0.1632	0.1632	0.1632	0.1632	0.1632
3385	glucarate (saccharate)	Cofactors and Vitamins	Ascorbate and Aldarate Metabolism	1476	LC/MS Polar	1020	3850	209.03	5793-88-4	33037	C00818	HMDB00663	0.0702	2.2432	46.3385	0.0177	0.6943	2.375	1.122	3.7793	2.0443	0.0177	0.0177	0.0177	16.0721	2.5699	1
3783	glucoheptose	Xenobiotics	Food Component/Plant	20705	LC/MS Polar	100000852	2573	209.067	62475-58-5	71306729			0.4232	0.7745	2.871	0.2943	1.4611	0.8694	1.1277	1.4575	2.3543	0.2943	0.5869	0.2943	1.3322	2.7593	3.3133
3691	gluconate	Xenobiotics	Food Component/Plant	587	LC/MS Polar	338	2922	195.051	527-07-1	10690	C00257	HMDB00625	0.2197	0.7216	5.095	0.13	0.695	1.4024	0.8902	3.5065	3.0457	0.13	0.1884	0.13	3.0294	3.3359	2.9034
1024	glucosaminate	Carbohydrate	Aminosugar Metabolism	27681	LC/MS Pos Early	100001009	1091	196.082	3646-68-2	73563	C03752		0.4545	0.7219	3.4089	0.3008	1	1.1223	1.2267	2.9065	1.6148	0.3008	0.3008	0.3008	1.3229	1.3161	1.6578
867	glucose	Carbohydrate	Glycolysis, Gluconeogenesis, and Pyruvate Metabolism	48152	LC/MS Polar	572	2342	225.062	50-99-7	79025	C00031	HMDB00122	8.7643	1	5.74	0.0054	1.1685	1.2815	0.6525	3.4161	12.2357	0.0054	0.8687	0.0076	8.5635	2.1056	3.002
1025	glucuronate	Carbohydrate	Aminosugar Metabolism	15443	LC/MS Polar	100000257	3233.3	193.035	207300-70-7	444791	C00191	HMDB00127	0.4473	0.3131	2.2772	0.3131	0.7702	1.3727	0.8593	1	1.498	0.3131	0.4618	0.3131	1.9222	2.2694	1.9066
40	glutamate	Amino Acid	Glutamate Metabolism	57	LC/MS Pos Early	561	1500	148.06	56-86-0	611	C00025	HMDB00148	4.0062	0.9879	1.7093	0.0233	0.5552	1.4216	0.8575	2.8071	4.5141	0.001	0.6942	0.0028	1.5208	1.7015	3.5084
41	glutamine	Amino Acid	Glutamate Metabolism	53	LC/MS Pos Early	563	1291	147.076	56-85-9	5961	C00064	HMDB00641	1	1.9227	2.5334	0.1055	0.1949	1.1407	2.914	2.757	2.4705	0.1055	0.4928	0.1055	4.7159	0.799	2.7074
1234	glutarate (pentanedioate)	Lipid	Fatty Acid, Dicarboxylate	396	LC/MS Polar	339	2900	131.035	110-94-1	743	C00489	HMDB00661	1.3003	0.2722	8.3487	0.0102	0.3179	1.6499	0.5545	5.7937	0.9762	0.0102	0.2501	0.0102	11.5893	1.0238	2.3909
99	glutarylcarnitine (C5-DC)	Amino Acid	Lysine Metabolism	44664	LC/MS Pos Early	100001593	2393	276.144	102636-82-8	71464488		HMDB13130	0.638	0.8162	1.7725	0.2002	1.856	1.5854	1.504	1.4805	1.4224	0.2002	0.7756	0.2002	1.8827	2.0027	2.3796
887	glycerate	Carbohydrate	Glycolysis, Gluconeogenesis, and Pyruvate Metabolism	1572	LC/MS Polar	1052	2070.4	105.019	600-19-1	752	C00258	HMDB00139	0.5003	0.1811	1.8363	0.013	0.4342	2.2282	1.0468	2.7338	3.3134	0.0127	0.3217	0.0048	2.4924	2.2288	3.9864
2133	glycerol	Lipid	Glycerolipid Metabolism	15122	LC/MS Neg	1254	758	91.0401	56-81-5	753	C00116	HMDB00131	5.0442	0.7705	2.8059	0.1634	1.0186	1.1696	0.9125	5.121	18.4812	0.1634	0.9291	0.1634	1.1807	4.1928	3.103
2134	glycerol 3-phosphate	Lipid	Glycerolipid Metabolism	43847	LC/MS Pos Early	100000258	580	173.021	29849-82-9	754	C00093	HMDB00126	3.4379	1.2164	6.472	0.0515	4.4032	0.9285	0.4281	5.2509	14.6116	0.0515	0.9907	0.0515	1.2746	1.8974	3.1353
1604	glycerophosphoethanolamine	Lipid	Phospholipid Metabolism	37455	LC/MS Polar	100001620	3075	214.049	33049-08-0	123874	C01233	HMDB00114	0.4622	0.6138	7.1947	0.1348	0.1929	1.1683	0.7531	2.4889	2.5405	0.1348	0.2973	0.1348	1.1204	1.7112	2.0845
2139	glycerophosphoglycerol	Lipid	Glycerolipid Metabolism	48857	LC/MS Polar	100001619	2430	245.043		439964	C03274		1	0.3158	5.6268	0.1328	0.3046	0.8969	0.8555	1.9967	1.7173	0.1328	0.1328	0.1328	1.6061	1.2899	2.5916
1606	glycerophosphoinositol*	Lipid	Phospholipid Metabolism	47155	LC/MS Polar	100001621	3850	333.059	16824-65-0	167572			0.2172	0.2172	22.2376	0.2172	0.3081	0.6652	0.7088	1.0626	0.4262	0.2172	0.2172	0.2172	10.9097	1.3213	2.5035
1600	glycerophosphorylcholine (GPC)	Lipid	Phospholipid Metabolism	15990	LC/MS Polar	100000269	3003.1	302.101	28319-77-9	71920	C00670	HMDB00086	0.0998	0.3689	6.4086	0.0998	0.4067	0.9582	0.5502	2.5491	2.0535	0.0998	0.2715	0.0998	1.0465	3.3233	1.3344
1605	glycerophosphoserine*	Lipid	Phospholipid Metabolism	57404	LC/MS Polar	100015666	3541	258.038		3081457			0.237	0.4451	4.6603	0.1392	0.331	0.797	1.1872	1.8443	1.4521	0.1392	0.1392	0.1392	4.4795	0.9758	1.2099
1	glycine	Amino Acid	Glycine, Serine and Threonine Metabolism	58	LC/MS Pos Early	340	1375	76.0393	56-40-6	750	C00037	HMDB00123	2.8919	1.0354	2.09	0.0251	0.6234	1.0298	1.6212	1.9712	2.8085	0.0125	0.6399	0.0551	1.1738	1.5539	3.1285
2589	glycochenodeoxycholate glucuronide (1)	Lipid	Primary Bile Acid Metabolism	52983	LC/MS Neg	100009264	4806	311.666					0.1233	0.2837	3.123	0.1233	0.3535	1.171	1.0215	13.3515	3.3649	0.1233	1.1771	0.1233	0.578	1.9346	15.0217
2578	glycocholate	Lipid	Primary Bile Acid Metabolism	18476	LC/MS Neg	342	5163	464.302	475-31-0;863-57-0	10140	C01921	HMDB00138	0.5032	0.2449	2.8265	0.2449	0.2449	1.3916	0.4824	5.3759	0.8122	0.2449	0.2449	0.2449	0.2449	0.9647	22.6725
2592	glycocholate glucuronide (1)	Lipid	Primary Bile Acid Metabolism	52977	LC/MS Neg	100009259	4533	640.334					0.3109	0.3109	3.6655	0.3109	0.3109	0.3109	0.3109	4.2036	0.3109	0.3109	0.3109	0.3109	0.3109	0.6623	29.6825
2625	glycocholenate sulfate*	Lipid	Secondary Bile Acid Metabolism	32599	LC/MS Neg	100001989	4750	254.623					0.137	0.137	0.9619	0.137	0.137	0.8404	0.137	1.6574	0.8787	0.137	0.137	0.137	1	1.7788	0.6808
2596	glycodeoxycholate	Lipid	Secondary Bile Acid Metabolism	18477	LC/MS Neg	100000436	5281	448.307	360-65-6	3035026	C05464	HMDB00631	1.0319	0.1964	1	0.1964	0.5378	0.1964	0.1964	3.4421	1.2811	0.1964	0.1964	0.1964	0.2313	1.7487	4.8729
2630	glycodeoxycholate sulfate	Lipid	Secondary Bile Acid Metabolism	52975	LC/MS Neg	100006642	4875	263.628					0.0997	0.3423	5.3372	0.0997	0.3331	2.3754	0.0997	8.6459	2.191	0.0997	0.3497	0.0997	1.3512	3.4692	4.5483
4462	glycolate (hydroxyacetate)	Xenobiotics	Chemical	15737	LC/MS Polar	203	1790.4	159.011	79-14-1	757	C00160	HMDB00115	0.2162	0.8694	6.1432	0.0487	0.3244	1.1536	0.7302	3.5146	5.5387	0.0487	0.1604	0.0487	3.5751	2.7701	3.5095
2602	glycolithocholate sulfate*	Lipid	Secondary Bile Acid Metabolism	32620	LC/MS Neg	100001657	5011	255.631	15324-64-8	72222	C11301	HMDB02639	0.2877	0.3591	0.4224	0.2877	0.3571	2.7296	0.2877	4.3835	2.2933	0.2877	0.5915	0.2877	0.953	2.2132	1.7103
579	glycylisoleucine	Peptide	Dipeptide	36659	LC/MS Pos Early	100001790	3002	189.123	19461-38-2	88079		HMDB28844	11.9941	0.5235	0.5235	0.5235	0.5235	0.5235	0.9212	1.6205	0.5235	0.5235	0.5235	0.5235	0.5235	0.5235	5.442
580	glycylleucine	Peptide	Dipeptide	34398	LC/MS Pos Early	100001258	3059	189.123	869-19-2	92843	C02155	HMDB00759	14.4295	0.3925	2.5043	0.3925	0.8368	0.3925	1.1157	2.9544	2.1316	0.3925	0.7914	0.3925	0.7282	2.3292	6.255
375	guanidinoacetate	Amino Acid	Creatine Metabolism	43802	LC/MS Pos Early	344	1937	118.061	352-97-6	763	C00581	HMDB00128	1.164	0.5082	0.4422	0.0006	0.0996	1.0966	1.7221	0.5308	0.1521	0.0025	0.5776	0.0019	1.4826	1.1212	0.8402
401	guanidinosuccinate	Amino Acid	Guanidino and Acetamido Metabolism	32446	LC/MS Polar	100001212	3550	174.052	6133-30-8	97856	C03139	HMDB03157	0.4747	1	28.8959	0.1084	1.0057	2.7699	1.0867	3.7073	2.4026	0.1084	0.5605	0.1084	2.7181	4.3321	2.7529
3257	guanine	Nucleotide	Purine Metabolism, Guanine containing	32352	LC/MS Neg	172	1330	150.042	73-40-5	764	C00242	HMDB00132	0.0353	0.7387	20.9533	0.0353	0.4373	0.8464	0.3652	3.61	15.3756	0.0353	0.1634	0.0353	2.1484	1.3629	3.5016
3256	guanosine	Nucleotide	Purine Metabolism, Guanine containing	1573	LC/MS Pos Early	1099	1728	284.099	118-00-3	6802	C00387	HMDB00133	5.1788	1.6671	5.6443	0.1586	1.3548	1.0659	1.1526	2.4953	8.7007	0.1586	0.3716	0.1586	1.9446	2.0284	4.3432
3254	guanosine-2',3'-cyclic monophosphate	Nucleotide	Purine Metabolism, Guanine containing	37139	LC/MS Neg	74	1480	344.04	15718-49-7	92823	C06194	HMDB11629	0.6091	0.9232	2.2306	0.341	0.8806	0.5411	1.0419	0.8899	3.2261	0.341	0.341	0.341	0.9581	1.2596	1.7172
3253	guanosine-3',5'-cyclic monophosphate (cGMP)	Nucleotide	Purine Metabolism, Guanine containing	2827	LC/MS Neg	104	1593	344.04	7665-99-8	24316	C00942	HMDB01314	0.3014	0.9495	4.3597	0.2072	0.5028	0.9201	0.7215	4.1397	2.0129	0.2072	0.3431	0.2072	1.2535	1.3374	4.6965
3391	gulonate*	Cofactors and Vitamins	Ascorbate and Aldarate Metabolism	46957	LC/MS Polar	100001586	2750	195.051	20246-53-1	9794176	C00257	HMDB03290	0.2765	0.6469	4.093	0.1477	0.6949	1.2081	0.6124	2.8879	3.5869	0.1477	0.2238	0.1477	2.3374	2.1742	2.456
1097	heptanoate (7:0)	Lipid	Medium Chain Fatty Acid	1644	LC/MS Neg	925	3670	129.092	111-14-8	8094	C17714	HMDB00666	1.8616	0.5864	0.0495	1.5223	2.567	1.3702	1.268	0.1984	2.1106	0.945	2.8697	1.2622	0.5292	0.8782	0.8366
1321	heptanoyl glycine	Lipid	Fatty Acid Metabolism(Acyl Glycine)	42629	LC/MS Neg	100004195	3720	186.114	23783-23-5	10932172			0.2997	0.8946	11.3872	0.1051	0.2937	2.6171	1.0046	8.5182	1.3289	0.1051	0.3113	0.1051	4.6461	3.1208	1.5417
1316	heptanoylglutamine	Lipid	Fatty Acid Metabolism (Acyl Glutamine)	54918	LC/MS Neg	100001745	3526	257.151					1.3338	0.8558	5.0559	0.0868	0.3193	3.8427	0.6259	6.5816	1.7041	0.0868	0.5014	0.0868	3.503	1.7879	5.3605
1333	hexanoylcarnitine (C6)	Lipid	Fatty Acid Metabolism(Acyl Carnitine)	32328	LC/MS Pos Early	100000781	3308	260.186	6920-35-0	6426853		HMDB00705	0.0613	1.3558	4.1237	0.0613	0.3674	1.2808	0.5966	7.8745	1.1837	0.0613	0.1753	0.0613	6.8607	2.9044	1.3889
1315	hexanoylglutamine	Lipid	Fatty Acid Metabolism (Acyl Glutamine)	54907	LC/MS Neg	100001733	2780	243.135					0.9737	0.3361	5.2523	0.1292	0.1292	1.8279	1	8.3166	1.9882	0.1292	0.5118	0.1292	4.707	2.7979	2.0983
1320	hexanoylglycine	Lipid	Fatty Acid Metabolism(Acyl Glycine)	35436	LC/MS Neg	100001527	2900	172.098	24003-67-6	99463		HMDB00701	0.42	1	9.1453	0.0634	0.2096	2.0962	1.0662	7.5371	0.9637	0.0634	0.259	0.0634	5.2345	3.5111	0.9423
3461	hippurate	Xenobiotics	Benzoate Metabolism	15753	LC/MS Pos Early	100000014	2116	180.066	495-69-2	464	C01586	HMDB00714	0.0644	0.8753	1.9737	0.0019	1.1415	1.1088	1.0024	1.5648	2.2311	0.0019	0.565	0.0019	1.2068	1.4129	1.6371
75	histamine	Amino Acid	Histidine Metabolism	1574	LC/MS Pos Early	354	3035	112.087	51-45-6	774	C00388	HMDB00870	1.175	0.3725	2.114	0.1688	1.327	0.6443	2.847	2.7575	0.9603	0.1688	1.1464	0.1688	3.0135	1.4346	1.9002
62	histidine	Amino Acid	Histidine Metabolism	59	LC/MS Neg	355	755.9	154.062	5934-29-2	6274	C00135	HMDB00177	2.3261	1.222	1.3895	0.1348	0.3331	0.9458	0.7405	1.5694	3.9126	0.0592	0.9983	0.1034	1.4544	1.507	3.0516
353	homoarginine	Amino Acid	Urea cycle; Arginine and Proline Metabolism	22137	LC/MS Pos Early	100000961	2882	189.135	156-86-5	9085	C01924	HMDB00670	1.5085	2.1257	11.5379	0.1567	0.6905	2.27	3.9997	1.9342	5.2684	0.1567	1.2786	0.1567	0.9653	5.8645	19.2661
442	homocarnosine	Peptide	Dipeptide Derivative	1633	LC/MS Neg	41	820	239.115	3650-73-5	10243361	C00884	HMDB00745	0.4115	1.1454	2.1336	0.1733	0.5993	1.1652	1	1.7932	4.5201	0.1733	0.2762	0.1733	1.824	2.8476	3.8512
3790	homocitrate	Xenobiotics	Food Component/Plant	39601	LC/MS Pos Early	100002554	1179	224.077	320573-06-6	439459	C01251	HMDB03518	0.5154	1.0291	3.4927	0.3148	0.6346	1.2522	1.0601	3.0973	1.4238	0.3148	0.3948	0.3148	2.7724	2.3124	2.5922
354	homocitrulline	Amino Acid	Urea cycle; Arginine and Proline Metabolism	22138	LC/MS Pos Early	100000963	1908	190.119	1190-49-4	65072	C02427	HMDB00679	0.0969	0.0969	2.5292	0.0969	0.0969	0.5798	0.0969	1.9577	2.5139	0.0969	0.0969	0.0969	1.6564	0.8477	2.0138
3791	homostachydrine*	Xenobiotics	Food Component/Plant	33009	LC/MS Pos Early	100001550	1750	158.118	1195-94-4	441447	C08283	HMDB33433	0.0996	0.1471	38.4405	0.0738	0.0738	0.7421	0.1682	5.7208	0.342	0.0738	0.1087	0.0738	0.6822	0.3323	3.3374
157	homovanillate (HVA)	Amino Acid	Tyrosine Metabolism	1101	LC/MS Neg	117	1649	181.051	306-08-1	1738	C05582	HMDB00118	0.2129	1	5.7917	0.1415	1.016	1.5924	0.8992	4.1264	4.7273	0.1415	0.5216	0.1415	1.9451	2.3282	5.1313
169	homovanillate sulfate	Amino Acid	Tyrosine Metabolism	38349	LC/MS Neg	100002250	1047	261.007	38339-06-9	29981063		HMDB11719	0.2002	0.427	9.988	0.2002	1.6042	1.5737	1	5.1409	4.7874	0.2002	0.5445	0.2002	0.7885	2.388	2.8554
68	hydantoin-5-propionic acid	Amino Acid	Histidine Metabolism	40473	LC/MS Neg	100002514	767	171.041	5624-26-0	782	C05565	HMDB01212	0.69	1.202	2.1826	0.001	0.5398	1.8126	1.5454	3.6488	3.7015	0.001	0.7713	0.001	1.6812	2.9692	1.3741
4162	hydroquinone sulfate	Xenobiotics	Drug	35322	LC/MS Neg	100001604	1395	188.986	123-31-9	161220	C00530	HMDB02434	0.7128	0.9716	0.9186	0.2194	0.2194	0.7966	0.3346	3.0787	0.5681	0.2194	0.519	0.2194	0.7877	1.1688	1.3003
3444	hydroxymethylpyrimidine	Cofactors and Vitamins	Thiamine Metabolism	57565	LC/MS Pos Early	100003365	2207	140.082	73-67-6	777	C01279		1.2834	0.6236	0.6807	0.1276	2.7659	3.5862	8.6789	7.3683	11.0686	0.1276	1.7693	0.1276	5.2394	0.5032	0.8917
366	trans-4-hydroxyproline	Amino Acid	Urea cycle; Arginine and Proline Metabolism	32306	LC/MS Polar	1001	2845.5	130.051	51-35-4	5810	C01157	HMDB00725	12.66	0.6383	0.1605	0.1605	0.1605	0.7393	1.6433	0.1605	2.7708	0.1605	0.1605	0.1605	1.5012	0.1605	2.9532
336	hypotaurine	Amino Acid	Methionine, Cysteine, SAM and Taurine Metabolism	590	LC/MS Pos Early	358	724	110.027	300-84-5	107812	C00519	HMDB00965	0.6782	1.5257	0.5594	0.0649	1.9808	1.5076	0.7978	3.274	7.05	0.0649	2.6148	0.0649	2.1649	2.773	2.5325
3201	hypoxanthine	Nucleotide	Purine Metabolism, (Hypo)Xanthine/Inosine containing	3127	LC/MS Neg	171	1291.2	135.031	68-94-0	790	C00262	HMDB00157	0.1301	1.6466	4.8621	0.013	2.0191	0.9296	0.9009	3.4086	8.2163	0.013	0.3651	0.013	2.1212	2.2335	2.8849
73	imidazole lactate	Amino Acid	Histidine Metabolism	15716	LC/MS Pos Early	100000263	2040	157.061	14403-45-3	440129	C05568	HMDB02320	0.9417	0.3447	0.1924	0.1793	0.2572	1	0.5316	0.4252	1.4311	0.1793	0.2462	0.1793	6.2701	0.4751	1.4762
71	imidazole propionate	Amino Acid	Histidine Metabolism	40730	LC/MS Pos Early	100003434	2263	141.066	1074-59-5	70630		HMDB02271	1.9921	0.5521	0.8515	0.0119	0.4043	1.0593	0.4355	1.0302	0.6259	0.005	0.4701	0.005	0.9696	1.1459	1.7959
234	indole-3-carboxylic acid	Amino Acid	Tryptophan Metabolism	38116	LC/MS Neg	100002185	1710	160.04	771-50-6	69867	C19837	HMDB03320	1.4295	0.2745	0.5387	0.0392	0.3526	1.3071	1.3263	0.8546	0.8638	0.0392	0.2968	0.0392	0.551	1.3712	2.2658
227	indoleacetate	Amino Acid	Tryptophan Metabolism	27513	LC/MS Pos Early	100001034	2850	176.071	6505-45-9	802	C00954	HMDB00197	1.0847	0.6788	0.2438	0.0017	1.1116	2.4716	0.6458	0.6653	0.6404	0.0017	1.0684	0.0017	1.5585	1.6977	3.0057
3607	indoleacetylalanine	Xenobiotics	Food Component/Plant	43285	LC/MS Neg	100003106	2870	245.093	57105-39-2	3398622			1.2213	1.0217	12.0142	0.2093	2.5424	0.9783	0.6175	0.2093	0.2093	0.2093	1.3439	0.2093	1.4274	1.7233	0.2093
231	indoleacetylglutamine	Amino Acid	Tryptophan Metabolism	42087	LC/MS Neg	100001731	2535	302.115		25200879		HMDB13240	0.6321	1.0153	8.4703	0.1909	0.745	2.1763	0.5804	4.1938	2.1864	0.1909	0.7693	0.1909	2.0982	4.2176	9.0394
236	indoleacetylglycine	Amino Acid	Tryptophan Metabolism	54730	LC/MS Neg	100006730	2610	231.078		446640			0.4751	1.3732	12.9373	0.0764	1.3871	2.7991	0.4378	5.2975	1.1628	0.0764	0.7176	0.0764	1.904	4.2535	4.9449
226	indolelactate	Amino Acid	Tryptophan Metabolism	18349	LC/MS Neg	100000463	2286	204.067	832-97-3	92904	C02043	HMDB00671	1.0451	0.4643	1.7554	0.1141	1.8751	0.8386	0.297	1.4862	1.9451	0.1141	0.434	0.1141	1.5329	3.181	2.5178
229	indolepropionate	Amino Acid	Tryptophan Metabolism	32405	LC/MS Neg	100001083	2795	188.072	830-96-6	3744		HMDB02302	0.3385	0.1454	0.9492	0.1454	0.2872	0.3777	0.524	0.1454	0.3649	0.1454	0.2021	0.1454	0.2819	0.7839	8.5647
230	indolepropionylglycine	Amino Acid	Tryptophan Metabolism	54917	LC/MS Neg	100010863	2926	245.093		7677842			0.0909	0.2127	1.4601	0.0909	0.4491	0.6391	0.7548	0.6885	0.598	0.0909	0.3722	0.0909	0.636	2.0274	2.1376
3795	indolin-2-one	Xenobiotics	Food Component/Plant	43374	LC/MS Pos Early	100004318	2575	134.06	59-48-3	321710	C12312		0.4371	0.5187	2.9157	0.315	0.6187	0.876	0.6354	2.1198	0.8467	0.315	0.7484	0.315	0.6127	2.1268	2.8561
3200	inosine	Nucleotide	Purine Metabolism, (Hypo)Xanthine/Inosine containing	1123	LC/MS Neg	361	1602.1	267.073	58-63-9	6021	C00294	HMDB00195	0.2677	1.6102	4.7688	0.0175	0.4939	1.1448	0.7536	3.389	12.3295	0.0175	0.0465	0.0175	2.1754	2.7019	3.6011
874	fructose 1,6-diphosphate/glucose 1,6-diphosphate/myo-inositol diphosphates	Carbohydrate	Glycolysis, Gluconeogenesis, and Pyruvate Metabolism	46896	LC/MS Neg	100002180	551	338.989			C00354		0.2116	1.519	0.2116	0.2116	1.9836	1.4549	0.8432	0.2116	0.2116	0.2116	0.2116	0.2116	0.2116	0.2116	0.2116
302	isobutyrylcarnitine (C4)	Amino Acid	Leucine, Isoleucine and Valine Metabolism	33441	LC/MS Pos Early	100001055	2810	232.154	25518-49-4	168379		HMDB00736	0.2646	3.3905	1.3532	0.0019	0.193	2.5889	1.236	6.4779	2.672	0.0006	0.4789	0.0011	3.3621	3.6069	3.0918
303	isobutyrylglycine	Amino Acid	Leucine, Isoleucine and Valine Metabolism	35437	LC/MS Neg	100001590	1420	144.067	15926-18-8	10855600		HMDB00730	0.2262	0.4742	3.3364	0.0624	0.5108	1.4479	0.719	2.9428	1.706	0.0624	0.3201	0.0624	1.2411	2.1112	2.1709
1059	isocitrate	Energy	TCA Cycle	12110	LC/MS Pos Early	1206	773	210.061	20226-99-7	1198	C00311	HMDB00193	0.9901	1.642	2.0245	0.0011	2.2258	1.6998	1.5128	1.398	2.0775	0.0049	0.9252	0.0035	1.8567	1.7814	1.0023
1060	isocitric lactone	Energy	TCA Cycle	54724	LC/MS Polar	100009239	2970	173.009	4702-32-3	98259			0.3501	2.5639	29.4264	0.0247	0.9683	2.7516	1.1497	7.3483	7.0206	0.0247	0.2874	0.0247	1.5497	3.7765	3.1704
3940	isoeugenol sulfate	Xenobiotics	Food Component/Plant	48997	LC/MS Neg	100006089	3893	243.033					0.2292	0.2292	0.2292	0.2292	0.2292	0.2292	0.2292	0.2292	0.2292	0.2292	0.2292	0.2292	0.2292	0.2292	0.2292
276	isoleucine	Amino Acid	Leucine, Isoleucine and Valine Metabolism	1125	LC/MS Pos Early	376	2800	132.102	73-32-5	6306	C00407	HMDB00172	2.465	0.9381	2.0196	0.0834	0.7525	1.4459	1.0183	2.5537	3.7311	0.0327	0.738	0.0424	1.8667	1.4696	2.442
251	isovalerate	Amino Acid	Leucine, Isoleucine and Valine Metabolism	44656	LC/MS Neg	100000708	1564	101.061	503-74-2	10430	C08262	HMDB00718	18.1764	0.0319	0.2474	0.0096	1.0215	0.3915	1.9182	0.16	2.3849	0.0096	0.9467	0.0096	0.456	1.278	25.1058
253	isovalerylcarnitine (C5)	Amino Acid	Leucine, Isoleucine and Valine Metabolism	34407	LC/MS Pos Early	100001393	3085	246.17	31023-24-2	6426851		HMDB00688	0.9223	30.9626	0.6959	0.0837	0.3217	5.8379	0.7801	33.8666	2.3492	0.0837	0.0926	0.0837	26.314	4.4072	3.1787
254	isovalerylglutamine	Amino Acid	Leucine, Isoleucine and Valine Metabolism	54913	LC/MS Neg	100010859	1956	229.119					0.4133	0.5765	2.4298	0.375	0.4764	0.7722	0.9333	1.2519	0.9521	0.375	0.5051	0.375	0.5668	1.0032	1.2877
252	isovalerylglycine	Amino Acid	Leucine, Isoleucine and Valine Metabolism	35107	LC/MS Neg	100001452	1950	158.082	16284-60-9	546304		HMDB00678	0.2158	0.4995	2.4132	0.0004	0.5221	1.0845	0.7078	2.6253	1.2177	0.0009	0.3989	0.0004	0.7472	1.7723	2.3817
3416	isoxanthopterin	Cofactors and Vitamins	Pterin Metabolism	27732	LC/MS Pos Early	100000749	1110	180.052	529-69-1	10729	C03975	HMDB00704	0.3812	0.3812	4.4173	0.3812	0.3812	0.8557	0.3812	2.49	0.3812	0.3812	0.3812	0.3812	1.0486	0.9207	0.3812
210	kynurenate	Amino Acid	Tryptophan Metabolism	1417	LC/MS Pos Early	98	2385	190.05	492-27-3	3845	C01717	HMDB00715	0.6899	0.8144	4.2272	0.0004	0.5364	3.1213	0.6818	8.8414	3.5456	0.0003	0.2204	0.0003	4.6163	3.5831	2.1531
206	kynurenine	Amino Acid	Tryptophan Metabolism	15140	LC/MS Pos Early	100000265	2739	209.092	2922-83-0	161166	C00328	HMDB00684	0.8933	0.368	1.1592	0.4003	0.352	0.4788	1.7743	1.4326	5.4568	0.1073	0.316	0.1073	1.6457	1.1999	1.3566
884	lactate	Carbohydrate	Glycolysis, Gluconeogenesis, and Pyruvate Metabolism	527	LC/MS Polar	482	1468.8	89.0244	79-33-4	612	C00186	HMDB00190	12.8532	0.8594	28.0675	0.126	11.061	1.1343	0.8128	2.8662	187.355	0.126	0.6867	0.126	15.0431	1.3008	2.3432
940	lactose	Carbohydrate	Disaccharides and Oligosaccharides	567	LC/MS Polar	393	3500	387.114	5965-66-2	84571	C00243	HMDB00186	0.4883	0.2329	15.2428	0.3625	0.796	0.3216	0.2591	16.6497	8.884	0.1008	0.1852	0.1008	0.9183	1.2462	23.032
4468	lanthionine	Xenobiotics	Chemical	42002	LC/MS Pos Early	100003892	1730	209.059	3183-08-02	98504			0.2414	1.2237	1.2896	0.1693	0.397	1.0137	2.005	2.6599	3.402	0.1693	0.1693	0.1693	6.429	0.3697	1.0892
1339	laurylcarnitine (C12)	Lipid	Fatty Acid Metabolism(Acyl Carnitine)	34534	LC/MS Pos Late	100001392	1235	344.28	25518-54-1	10427569		HMDB02250	0.1434	1	4.5386	0.1434	0.1434	1.9771	0.1434	6.5829	1.0261	0.1434	0.1434	0.1434	0.8514	0.7219	0.1434
242	leucine	Amino Acid	Leucine, Isoleucine and Valine Metabolism	60	LC/MS Pos Early	397	2864	132.102	61-90-5	6106	C00123	HMDB00687	4.4801	0.7279	2.4778	0.0931	0.9931	1.2345	0.9459	2.4586	5.224	0.0299	0.6821	0.0335	1.2461	1.9788	3.363
632	leucylglycine	Peptide	Dipeptide	40045	LC/MS Pos Early	100003185	2778	189.123	686-50-0	79070		HMDB28929	5.3779	0.4235	0.4235	0.9684	0.6103	0.4235	0.8818	2.1446	0.4235	0.4235	1	0.4235	0.4235	0.4235	0.4235
3647	levulinate (4-oxovalerate)	Xenobiotics	Food Component/Plant	22177	LC/MS Neg	100000765	934.6	115.04	123-76-2	11579		HMDB00720	0.4578	0.6028	6.8901	0.4578	0.9711	1.7702	0.4578	10.2618	1.7452	0.4578	0.4578	0.4578	0.4578	1.5591	0.8396
2267	lignoceroyl sphingomyelin (d18:1/24:0)	Lipid	Sphingolipid Metabolism	57330	LC/MS Pos Late	100006298	3437	815.7	60037-60-7				0.7167	1.0445	5.0867	0.0883	1.8657	1.4301	0.919	4.7314	10.1165	0.0883	0.3609	0.0883	1	2.7147	8.247
3435	L-urobilin	Cofactors and Vitamins	Hemoglobin and Porphyrin Metabolism	40173	LC/MS Pos Late	100002568	901	595.349	34217-90-8	5280818	C05793	HMDB04159	16.708	4.8454	0.5322	0.0146	14.0522	22.4717	1.1923	8.5398	19.2268	0.0146	1.4663	0.0146	19.6112	1.2835	68.681
84	lysine	Amino Acid	Lysine Metabolism	1301	LC/MS Pos Early	407	2850	147.113	56-87-1	5962	C00047	HMDB00182	1.2956	1.0741	6.6823	0.0443	0.573	0.7433	2.8476	1.5083	4.8387	0.013	0.5221	0.0155	1.2637	1.803	4.7463
1066	malate	Energy	TCA Cycle	1303	LC/MS Polar	409	3343.1	133.014	6915-15-7	525	C00149	HMDB00156	2.6132	0.7049	19.1774	0.0154	0.7212	1.0459	0.9933	2.2809	9.8006	0.0168	0.3017	0.006	5.7019	0.9149	3.2615
1245	maleate	Lipid	Fatty Acid, Dicarboxylate	20676	LC/MS Polar	100000707	2510	115.004	110-16-7	444266	C01384	HMDB00176	0.4663	0.8711	3.6333	0.2016	0.8282	1.4458	0.8301	2.9061	3.9126	0.1258	0.5025	0.0608	3.18	2.5534	2.4721
1083	malonate	Lipid	Fatty Acid Synthesis	15872	LC/MS Polar	818	3447	103.004	141-82-2;26522-22-85-0	867	C00383	HMDB00691	0.4908	0.7109	2.6598	0.0163	0.5798	1.3049	0.7825	3.9927	2.4362	0.0398	0.3765	0.0224	4.8489	1.691	1.8948
1082	malonylcarnitine	Lipid	Fatty Acid Synthesis	37059	LC/MS Pos Early	100001526	2086	248.113	853728-01-5	22833583		HMDB02095	1.1473	3.0811	0.9181	0.1828	3.7619	1.6423	1.2328	5.203	1.2629	0.1828	1.3053	0.1828	0.9579	1	0.5261
931	maltotetraose	Carbohydrate	Glycogen Metabolism	15910	LC/MS Neg	100000275	910	665.215	34612-38-9	446495	C02052	HMDB01296	0.0786	0.9	2.9655	0.0786	5.8673	1.1659	1.8455	1.6364	8.5105	0.0786	0.6566	0.0786	1.7955	3.825	3.2867
3469	mandelate	Xenobiotics	Benzoate Metabolism	22160	LC/MS Neg	100000710	1431.4	151.04	90-64-2	1292	C01984	HMDB00703	0.1048	0.5954	4.1069	0.1048	0.4284	2.5331	0.1766	2.3895	1.3563	0.1048	0.2161	0.1048	1.0352	1.8861	1.4325
978	mannitol/sorbitol	Carbohydrate	Fructose, Mannose and Galactose Metabolism	46142	LC/MS Polar	100001740	2320	181.072		5780	C00794	HMDB00247	0.7372	1.5678	2.3336	0.3224	0.7868	1.3296	1.1999	2.2359	1.9452	0.3224	0.6289	0.3224	1.4981	1.6109	3.7741
979	mannose	Carbohydrate	Fructose, Mannose and Galactose Metabolism	48153	LC/MS Polar	803	2200	225.062	3458-28-4	18950	C00159	HMDB00169	8.9771	0.547	5.8376	0.1401	0.3231	1.1914	0.7986	4.0092	6.6284	0.1401	0.2355	0.1401	5.474	5.0677	1.5259
1074	mesaconate (methylfumarate)	Energy	TCA Cycle	18493	LC/MS Polar	100000446	3000	129.019	498-24-8	638129	C01732	HMDB00749	0.2735	0.8357	5.5775	0.1718	0.4592	1.3598	0.6993	3.6626	2.1594	0.1718	0.2137	0.1718	2.6954	2.1344	1.6398
308	methionine	Amino Acid	Methionine, Cysteine, SAM and Taurine Metabolism	1302	LC/MS Pos Early	415	2526	150.058	63-68-3	6137	C00073	HMDB00696	1.8915	0.9208	2.5722	0.2775	0.7226	1.1204	1.0287	2.1927	4.8216	0.285	0.6672	0.2639	1.5366	1.6142	3.3037
312	methionine sulfone	Amino Acid	Methionine, Cysteine, SAM and Taurine Metabolism	44878	LC/MS Pos Early	100004635	1250	182.048	820-10-0	69961			0.044	0.5928	2.1437	0.044	0.1073	1.2317	1.2653	1.7593	1.1624	0.044	0.3047	0.044	1.7747	0.932	2.5767
313	methionine sulfoxide	Amino Acid	Methionine, Cysteine, SAM and Taurine Metabolism	18374	LC/MS Pos Early	100000039	1272	166.053	3226-65-1	158980	C02989	HMDB02005	1.8763	0.4717	1.4784	0.1976	0.1665	0.7673	1.6178	2.1165	1.7574	0.111	0.2853	0.111	2.9761	1.9871	2.8884
3817	methyl indole-3-acetate	Xenobiotics	Food Component/Plant	1584	LC/MS Pos Early	1104	3339	190.086	1912-33-0	74706		HMDB29738	0.2764	0.1164	0.6179	0.1039	1.0487	5.2406	0.4769	0.6681	1.3934	0.1039	0.4106	0.1039	8.7574	4.0746	16.2741
1314	methylmalonate (MMA)	Lipid	Fatty Acid Metabolism (also BCAA Metabolism)	1496	LC/MS Polar	418	3078.4	117.019	516-05-2	487	C02170	HMDB00202	0.4806	1.2609	2.0419	0.0016	0.7209	1.4036	1.1825	2.6065	3.1107	0.0023	0.4919	0.0016	1.933	1.3247	2.7598
290	methylsuccinate	Amino Acid	Leucine, Isoleucine and Valine Metabolism	15745	LC/MS Polar	2051	2800	131.035	498-21-5	10349		HMDB01844	0.4802	1.213	2.8353	0.0072	0.7224	1.9814	0.9377	3.9738	2.7614	0.0063	0.2704	0.0045	5.2833	2.7824	2.391
291	methylsuccinoylcarnitine (1)	Amino Acid	Leucine, Isoleucine and Valine Metabolism	53031	LC/MS Pos Early	100009275	2589	276.144					0.2419	1.0796	1.3049	0.1292	1	1.28	0.5948	2.3514	1.8549	0.1292	0.3632	0.1292	1.5677	1.6597	1.3979
347	methylurea	Amino Acid	Urea cycle; Arginine and Proline Metabolism	34378	LC/MS Pos Early	100001401	807	75.0553	598-50-5	11719	C16363		0.179	0.1827	0.6346	0.171	0.1783	0.6171	0.4696	0.5115	0.6399	0.171	0.171	0.171	0.4671	0.3918	0.3625
2379	mevalonate	Lipid	Mevalonate Metabolism	39583	LC/MS Neg	30	860	147.066	96949-03-0	439230	C02104	HMDB00227	0.6861	0.5669	2.3601	0.2347	0.7613	1.9654	0.3895	7.4782	2.2056	0.2347	0.347	0.2347	9.1952	2.8361	2.2078
2380	mevalonolactone	Lipid	Mevalonate Metabolism	48118	LC/MS Pos Early	100000772	1375	131.07	674-26-0	10428		HMDB06024	1.3001	1.0401	3.5373	0.3203	1.0593	2.3023	0.7698	8.3241	3.1334	0.3203	0.3762	0.3203	8.5054	2.0979	0.8305
129	m-tyramine	Amino Acid	Tyrosine Metabolism	39581	LC/MS Pos Early	100002797	2701	138.091	588-05-6	11492		HMDB04989	0.3079	2.4204	5.757	0.1567	0.6161	1.5414	1.3445	5.6637	2.1985	0.1567	0.714	0.1567	1.6069	4.5191	1.9474
1568	myo-inositol	Lipid	Inositol Metabolism	1124	LC/MS Polar	363	3506.3	225.062	87-89-8	892	C00137	HMDB00211	0.4149	1.4164	2.8986	0.2059	0.4939	1	0.7215	2.9949	3.1132	0.2059	0.379	0.2059	1.1973	1.2809	4.0631
1349	myristoleoylcarnitine (C14:1)*	Lipid	Fatty Acid Metabolism(Acyl Carnitine)	48182	LC/MS Pos Late	100006051	1316	370.295	889848-55-9	90659872			0.1588	0.4484	1.5754	0.1588	0.1588	0.6083	0.1588	3.454	0.8727	0.1588	0.1588	0.1588	0.1588	0.1588	0.1588
3820	N-(2-furoyl)glycine	Xenobiotics	Food Component/Plant	31536	LC/MS Neg	100001086	1525	168.03	5657-19-2;5657-19-2	21863		HMDB00439	1.867	0.6601	1.8755	0.4515	0.9446	1.073	1.1395	1.0336	2.1852	0.4515	0.5148	0.4515	0.6677	2.9121	8.5267
391	N1,N12-diacetylspermine	Amino Acid	Polyamine Metabolism	52987	LC/MS Pos Early	100002132	3105	287.244	61345-83-3	132680	C03413	HMDB02172	0.3716	1.2944	3.7976	0.1759	0.4429	0.4345	1.0127	3.9796	4.7855	0.1759	0.2438	0.1759	2.031	5.5821	2.6663
3367	N1-Methyl-2-pyridone-5-carboxamide	Cofactors and Vitamins	Nicotinate and Nicotinamide Metabolism	40469	LC/MS Pos Early	100001468	1250	153.066	701-44-0	69698	C05842	HMDB04193	0.3249	0.6464	3.3601	0.0014	0.3446	1.4472	1.0357	1.8925	1.4725	0.0021	0.6511	0.0014	1.5574	3.4428	3.5796
3207	N1-methylinosine	Nucleotide	Purine Metabolism, (Hypo)Xanthine/Inosine containing	48351	LC/MS Neg	100001409	1874	149.047	20245-33-4	65095		HMDB02721	0.2774	0.7155	5.7178	0.1985	0.808	1.3732	0.8422	3.0664	3.2613	0.1985	0.3483	0.1985	1.8524	3.5131	3.4741
3266	N2,N2-dimethylguanine	Nucleotide	Purine Metabolism, Guanine containing	37081	LC/MS Pos Early	100001853	2465	180.088	1445-15-4	74047			4.449	0.7157	1.3798	0.2693	0.5451	2.3849	1.3261	0.5507	0.734	0.2693	2.0262	0.2693	0.757	0.2693	0.8288
3265	N2,N2-dimethylguanosine	Nucleotide	Purine Metabolism, Guanine containing	35137	LC/MS Pos Early	100001412	2210	312.13	2140-67-2	92919		HMDB04824	0.3477	0.826	3.5655	0.3462	0.7981	1.3205	0.9916	2.4139	2.7946	0.3462	0.4826	0.3462	1.9163	2.4246	2.2669
364	N2,N5-diacetylornithine	Amino Acid	Urea cycle; Arginine and Proline Metabolism	43591	LC/MS Neg	100004575	1367	215.104	39825-23-5	10398396			0.5297	0.4265	1.3844	0.0175	0.3266	0.6784	0.6837	1.1239	1.1299	0.0079	0.4196	0.0174	1.7723	0.8908	2.5205
88	N2,N6-diacetyllysine	Amino Acid	Lysine Metabolism	48455	LC/MS Pos Early	100006124	1540	231.134	499-86-5	91827			4.1323	0.9489	2.1648	0.2344	0.6541	1.4607	0.9914	1.0431	4.6999	0.2344	0.2718	0.2344	1.0129	0.8006	1.8778
85	N2-acetyllysine	Amino Acid	Lysine Metabolism	36751	LC/MS Polar	100001721	3372.6	187.109	1946-82-3	92907	C12989	HMDB00446	0.3863	3.0523	21.9113	0.0599	0.47	2.0785	2.3267	1.8425	4.4786	0.0599	0.9608	0.0599	1.828	1.2089	4.7902
3264	N2-methylguanosine	Nucleotide	Purine Metabolism, Guanine containing	35133	LC/MS Neg	100001467	1988	296.1	2140-77-4	3035422		HMDB05862	0.1895	1.3431	7.0147	0.1105	0.9528	1.4214	1	3.8654	5.3399	0.1105	0.2937	0.1105	2.6667	3.5474	3.9542
3294	N3-methyluridine	Nucleotide	Pyrimidine Metabolism, Uracil containing	35135	LC/MS Neg	100001424	1944	257.078	2140-69-4	99592		HMDB04813	0.2941	0.7711	4.8332	0.137	0.564	1.3514	0.9292	2.9892	2.2749	0.137	0.3333	0.137	1.8637	2.8516	3.1821
3321	N4-acetylcytidine	Nucleotide	Pyrimidine Metabolism, Cytidine containing	35130	LC/MS Pos Early	100001413	1580	286.103	3768-18-1	107461		HMDB05923	0.6552	2.0239	10.7831	0.1999	0.986	3.0399	1.0013	7.765	4.9006	0.1999	0.7932	0.1999	1.9938	4.4832	5.1239
91	N6,N6,N6-trimethyllysine	Amino Acid	Lysine Metabolism	1498	LC/MS Pos Early	189	2825	189.16	23284-33-5	440120	C03793	HMDB01325	0.4451	0.7925	3.1669	0.2994	0.4757	1.075	1.2579	2.1047	2.5743	0.2994	0.4903	0.2994	1.5409	1.7843	2.0918
3239	N6-carbamoylthreonyladenosine	Nucleotide	Purine Metabolism, Adenine containing	35157	LC/MS Pos Early	100001415	2008	413.142	24719-82-2	161466		HMDB41623	0.3528	0.4437	2.9077	0.31	1.0597	1.1444	0.8422	2.0594	3.1419	0.31	0.4564	0.31	1.086	2.517	2.5079
90	N6-carboxyethyllysine	Amino Acid	Lysine Metabolism	37458	LC/MS Pos Early	100001769	2695	219.134	5746-03-02				1.0265	0.5432	2.9787	0.0109	0.5423	1.2009	0.9534	2.427	2.6259	0.0109	0.269	0.0109	1.4945	2.0164	1.7604
1051	N6-carboxymethyllysine	Carbohydrate	Advanced Glycation End-product	36713	LC/MS Pos Early	100001768	2500	205.118	5746-04-03	123800			0.8574	0.5943	1.5844	0.1732	0.6207	1.37	0.6296	1.1947	1.3345	0.1732	0.3008	0.1732	1.0297	4.1854	2.2535
3230	N6-methyladenosine	Nucleotide	Purine Metabolism, Adenine containing	37114	LC/MS Pos Early	213	2264	282.12	1867-73-8	1869		HMDB04044	0.675	0.1563	0.2259	0.0728	0.8885	0.7438	2.5943	0.0728	1.5278	0.0728	0.8402	0.0728	0.6669	2.357	2.8906
3248	N6-succinyladenosine	Nucleotide	Purine Metabolism, Adenine containing	48130	LC/MS Pos Early	100001664	1930	384.115	4542-23-8	165243		HMDB00912	0.5324	1.6256	6.4549	0.0868	2.9057	1.2837	0.8567	3.464	4.3809	0.0868	1	0.0868	1.5878	2.4968	1.8017
67	N-acetyl-1-methylhistidine*	Amino Acid	Histidine Metabolism	43255	LC/MS Pos Early	100004299	2100	212.103		193270			0.9747	1.3353	0.7061	0.1564	0.6978	0.92	1.0943	1.2446	1	0.1564	0.835	0.1564	0.5921	0.3928	1.0953
66	N-acetyl-3-methylhistidine*	Amino Acid	Histidine Metabolism	43256	LC/MS Neg	100002204	1360	210.088	37841-04-6	193270			0.3988	0.8879	3.2967	0.251	0.3551	2.0642	0.9829	2.7271	1.9421	0.251	0.4969	0.251	1.2069	1.3535	2.6459
30	N-acetylalanine	Amino Acid	Alanine and Aspartate Metabolism	1585	LC/MS Neg	1110	861.2	130.051	97-69-8	88064	C02847	HMDB00766	1.2642	1.1095	18.067	0.27	0.5395	0.9125	0.4164	3.5097	18.4713	0.27	0.6468	0.27	2.1486	0.27	6.6042
359	N-acetylarginine	Amino Acid	Urea cycle; Arginine and Proline Metabolism	33953	LC/MS Pos Early	100001266	2245	217.13	155-84-0	67427	C02562	HMDB04620	0.4548	1.2602	2.6313	0.0024	0.8168	1.0544	1.0048	1.1589	2.0247	0.0024	0.763	0.0024	1.1657	1.017	2.3974
39	N-acetylasparagine	Amino Acid	Alanine and Aspartate Metabolism	33942	LC/MS Pos Early	100001257	785	175.071	4033-40-3	99715		HMDB06028	0.9684	2.4208	2.3293	0.0038	0.205	1.0607	1.6048	1.5572	2.0433	0.0061	1.0146	0.0021	1.8342	1.1115	2.7976
35	N-acetylaspartate (NAA)	Amino Acid	Alanine and Aspartate Metabolism	22185	LC/MS Neg	100000787	620.5	174.041	997-55-7;997-55-7	65065	C01042	HMDB00812	0.9311	1	3.9501	0.0071	0.686	1.7521	1.203	2.1395	1.3794	0.0029	0.5761	0.0029	1.5731	1.813	3.2227
50	N-acetyl-aspartyl-glutamate (NAAG)	Amino Acid	Glutamate Metabolism	35665	LC/MS Pos Early	100001612	1035	305.098	3106-85-2	5255	C12270	HMDB01067	0.2537	0.8501	3.1585	0.1174	1.3106	1.133	0.7913	2.707	2.6155	0.1174	0.3191	0.1174	2.2199	2.0903	3.7362
3309	N-acetyl-beta-alanine	Nucleotide	Pyrimidine Metabolism, Uracil containing	37432	LC/MS Neg	100002102	773	130.051	3025-95-4	76406	C01073		0.1806	0.5016	9.0656	0.1778	0.5229	0.4284	1.6139	12.1619	3.5202	0.1778	0.2116	0.1778	2.7487	2.1892	3.9561
106	N-acetyl-cadaverine	Amino Acid	Lysine Metabolism	43530	LC/MS Pos Early	100002249	2385	145.134	32343-73-0	189087		HMDB02284	6.6446	0.4461	10.7878	0.0288	0.631	0.2938	1.3292	0.9467	0.807	0.0288	1.0033	0.0288	0.4256	0.8412	3.0882
441	N-acetylcarnosine	Peptide	Dipeptide Derivative	43488	LC/MS Pos Early	100004046	2141	269.124	56353-15-2	9903482		HMDB12881	0.7951	1.3905	1.9554	0.3218	1.9275	2.029	1.1517	1.6817	2.4948	0.3218	1.0936	0.3218	1.2529	3.2932	0.8997
360	N-acetylcitrulline	Amino Acid	Urea cycle; Arginine and Proline Metabolism	48434	LC/MS Pos Early	100001577	1010	218.114	33965-42-3	656979	C15532	HMDB00856	0.8276	1.254	2.2501	0.218	1.0248	1.0767	0.7023	1.959	1.7415	0.218	0.4855	0.218	1.0749	1.151	2.561
326	N-acetylcysteine	Amino Acid	Methionine, Cysteine, SAM and Taurine Metabolism	1586	LC/MS Neg	1107	1108	162.023	616-91-1	12035	C06809	HMDB01890	0.9886	1.21	25.214	0.0794	1.8407	1.5813	0.741	4.3021	1.8734	0.0794	1.3084	0.0794	0.5102	0.8348	1.5085
1050	N-acetylglucosamine/N-acetylgalactosamine	Carbohydrate	Aminosugar Metabolism	46539	LC/MS Pos Early	100006435	715	222.097		24139		HMDB00215	0.6082	0.9352	2.2344	0.0053	1.0635	1.2241	0.9539	2.9152	3.954	0.0053	0.5908	0.0053	1.5917	1.9732	2.4936
1047	N-acetylglucosaminylasparagine	Carbohydrate	Aminosugar Metabolism	48149	LC/MS Pos Early	1215	1212	336.14	2776-93-4	123826	C04540	HMDB00489	0.4213	0.6191	8.374	0.1797	0.6874	1.2978	1.0533	2.4457	4.2114	0.1797	0.4152	0.1797	1.8446	1.881	3.0377
42	N-acetylglutamate	Amino Acid	Glutamate Metabolism	15720	LC/MS Pos Early	100000282	1050	190.071	5817-08-03	70914	C00624	HMDB01138	1.2607	1.052	3.2252	0.0117	0.3075	1.6067	0.8314	1.9868	1.7016	0.0117	0.7167	0.0117	1.4998	1.1487	2.3236
43	N-acetylglutamine	Amino Acid	Glutamate Metabolism	33943	LC/MS Pos Early	100001253	845	189.087	2490-97-3	182230	C02716	HMDB06029	1.2208	1.6386	2.6002	0.0041	0.2716	1.0091	1.4696	2.0908	2.0327	0.0049	1.0094	0.0025	1.4154	0.6934	3.6153
2	N-acetylglycine	Amino Acid	Glycine, Serine and Threonine Metabolism	27710	LC/MS Pos Early	100001006	826	118.05	543-24-8	10972		HMDB00532	0.9608	3.2269	18.4315	0.0642	0.5758	3.6303	0.9647	48.3496	10.1302	0.0804	0.7216	0.0352	6.7032	0.556	0.959
82	N-acetylhistamine	Amino Acid	Histidine Metabolism	48679	LC/MS Pos Early	100006123	2287	154.097	673-49-4	69602	C05135	HMDB13253	0.4236	0.0297	2.737	0.0297	0.282	0.0795	0.639	0.0307	0.4581	0.0297	0.5909	0.0297	0.0904	0.7098	1.472
65	N-acetylhistidine	Amino Acid	Histidine Metabolism	33946	LC/MS Polar	100001293	2088	196.073	39145-52-3	75619	C02997	HMDB32055	0.3567	1.0145	2.5064	0.258	0.4062	1.2998	1.3748	2.2179	1.7923	0.258	0.3758	0.258	1.4367	1.6185	3.5462
278	N-acetylisoleucine	Amino Acid	Leucine, Isoleucine and Valine Metabolism	33967	LC/MS Neg	100001276	2325	172.098	3077-46-1	2802421		HMDB61684	1.0906	1.5964	4.5178	0.0296	0.4762	1.6768	0.9638	3.3046	2.5091	0.0296	0.7406	0.0296	2.1814	1.646	3.031
208	N-acetylkynurenine (2)	Amino Acid	Tryptophan Metabolism	48757	LC/MS Neg	100006378	2378	249.088					0.5145	0.5447	1.2169	0.1635	0.5651	1.4369	3.1397	1.3847	6.5188	0.1635	0.1635	0.1635	1.8267	0.9211	2.3835
243	N-acetylleucine	Amino Acid	Leucine, Isoleucine and Valine Metabolism	1587	LC/MS Pos Early	1082	2656	174.112	1188-21-2	70912	C02710	HMDB11756	1	1.9108	2.8816	0.0689	0.4323	1.76	0.9091	2.9938	3.571	0.0689	0.9937	0.0689	2.1211	0.7278	2.2904
309	N-acetylmethionine	Amino Acid	Methionine, Cysteine, SAM and Taurine Metabolism	1589	LC/MS Neg	1083	1787	190.054	65-82-7	448580	C02712	HMDB11745	0.5472	1.4987	6.0314	0.1598	0.5513	1.9751	0.8087	6.169	7.9717	0.1598	0.6959	0.1598	3.3924	1	3.7472
314	N-acetylmethionine sulfoxide	Amino Acid	Methionine, Cysteine, SAM and Taurine Metabolism	45428	LC/MS Pos Early	100005463	880	208.064	108646-71-5	193368			0.8009	0.9222	1.6123	0.0291	0.9345	1.7266	1.2263	2.65	1.7445	0.0291	0.5847	0.0291	1.8979	2.0429	3.2832
1036	N-acetylneuraminate	Carbohydrate	Aminosugar Metabolism	32377	LC/MS Pos Early	1162	660	310.113	131-48-6	439197	C00270	HMDB00230	0.6988	0.8602	4.1467	0.1795	1.0326	1.7365	0.6758	2.8341	2.1804	0.1795	0.5865	0.1795	1.6071	2.2601	4.6905
110	N-acetylphenylalanine	Amino Acid	Phenylalanine Metabolism	33950	LC/MS Neg	100001256	2597	206.082	2018-61-3	74839	C03519	HMDB00512	0.6109	0.5836	1.8935	0.0209	0.5747	1.4982	1.3843	2.9391	1.9836	0.0122	0.345	0.0113	2.0497	1.6577	3.7189
361	N-acetylproline	Amino Acid	Urea cycle; Arginine and Proline Metabolism	34387	LC/MS Pos Early	100001334	1695	158.081	1074-79-9	322640			0.4272	0.6129	1.9564	0.2885	1.1821	1.5779	0.8586	1.4894	1	0.2885	0.4408	0.2885	1.1466	1.6228	1.6394
393	N-acetylputrescine	Amino Acid	Polyamine Metabolism	37496	LC/MS Pos Early	192	2230	131.118	18233-70-0	122356	C02714	HMDB02064	1.173	1.2344	2.1064	0.2028	0.5226	0.8013	1.2035	1.3918	1.2712	0.2028	0.4881	0.2028	1.2157	1.7085	1.9023
3936	N-acetylpyrraline	Xenobiotics	Food Component/Plant	48438	LC/MS Neg	100006120	2545	295.13					0.3542	0.1181	1	0.1181	0.1181	0.1181	0.1181	0.1181	0.1181	0.1181	0.1181	0.1181	0.1181	0.1181	0.9155
10	N-acetylserine	Amino Acid	Glycine, Serine and Threonine Metabolism	37076	LC/MS Polar	100001851	2000	146.046	97-14-3	65249		HMDB02931	0.8256	1.5156	0.0103	0.0103	0.3295	1.3922	0.7587	6.2336	0.0103	0.0103	1	0.0105	3.6343	0.7795	2.4008
338	N-acetyltaurine	Amino Acid	Methionine, Cysteine, SAM and Taurine Metabolism	48187	LC/MS Neg	100005466	800	166.018		159864			0.5423	0.9439	5.1985	0.0013	1.6607	1.8039	1.0561	4.6792	3.0652	0.0013	0.4609	0.0002	2.5289	4.8475	3.2956
17	N-acetylthreonine	Amino Acid	Glycine, Serine and Threonine Metabolism	33939	LC/MS Neg	100001274	821.6	160.062	17093-74-2	152204			0.4701	1.312	2.6698	0.0036	0.3427	1.5474	1.7062	0.0013	4.0555	0.0021	0.668	0.0013	1.5248	1.7315	4.393
196	N-acetyltryptophan	Amino Acid	Tryptophan Metabolism	33959	LC/MS Neg	100001254	2630	245.093	1218-34-4	700653	C03137	HMDB13713	0.7577	0.2818	1.0979	0.1178	0.8261	1.296	1.1545	3.7014	1.3787	0.1178	0.1955	0.1178	1.8849	1.7623	2.0467
124	N-acetyltyrosine	Amino Acid	Tyrosine Metabolism	32390	LC/MS Neg	100001104	1680	222.077	537-55-3	68310		HMDB00866	0.5911	0.5775	1.3158	0.0335	0.8063	1.3939	1.6805	1.6126	1.5375	0.0241	0.431	0.0182	1.2954	1.0351	3.1248
297	N-acetylvaline	Amino Acid	Leucine, Isoleucine and Valine Metabolism	1591	LC/MS Neg	1084	1704	158.082	96-81-1	66789		HMDB11757	0.4483	1.0809	4.5208	0.2244	0.411	1.8728	0.7796	4.0837	3.2079	0.2244	0.507	0.2244	2.4615	2.338	3.9061
363	N-alpha-acetylornithine	Amino Acid	Urea cycle; Arginine and Proline Metabolism	32984	LC/MS Pos Early	100000285	2000	175.108	6205-08-09	439232	C00437	HMDB03357	4.2986	0.5237	0.1056	0.1056	1.6651	3.3232	1.3127	0.6124	1.4599	0.1056	0.8501	0.1056	1.8199	1.6128	3.1414
3275	N-carbamoylaspartate	Nucleotide	Pyrimidine Metabolism, Orotate containing	1594	LC/MS Polar	1108	3800	175.036	923-37-5	93072	C00438	HMDB00828	0.5241	0.7083	8.2029	0.2276	0.4899	2.1415	0.781	1.7734	1.8494	0.2276	0.275	0.2276	3.3828	1.8533	1.7907
362	N-delta-acetylornithine	Amino Acid	Urea cycle; Arginine and Proline Metabolism	43249	LC/MS Polar	100004523	2719.9	173.093		9920500			0.9703	0.2999	0.8873	0.1869	0.1869	0.3437	1.1417	1	0.1869	0.1869	0.1869	0.1869	0.7095	0.6805	2.057
3418	neopterin	Cofactors and Vitamins	Pterin Metabolism	35131	LC/MS Pos Early	100001474	1370	254.088	2009-64-5	4455	C05926	HMDB00845	0.1642	0.8057	3.6212	0.1642	0.5634	0.9255	1.1586	4.7351	3.684	0.1642	0.1642	0.1642	2.0153	1.8159	1.6385
212	N-formylanthranilic acid	Amino Acid	Tryptophan Metabolism	43549	LC/MS Neg	100004561	2150	164.035	3342-77-6	101399	C05653	HMDB04089	0.2984	0.5623	1.7858	0.0147	0.624	1.6637	1.422	2.2856	4.6835	0.021	0.423	0.0147	1.3289	2.4161	2.242
310	N-formylmethionine	Amino Acid	Methionine, Cysteine, SAM and Taurine Metabolism	2829	LC/MS Polar	194	1188	176.039	4289-98-9	439750	C03145	HMDB01015	0.0826	1.4301	4.1714	0.0826	0.5553	1.6105	0.5454	3.7583	3.9448	0.0826	0.1634	0.0826	1.11	0.4433	3.7626
3824	N-glycolylneuraminate	Xenobiotics	Food Component/Plant	37123	LC/MS Pos Early	100001491	636	326.108	1113-83-3	123802	C03410	HMDB00833	0.67	0.7159	3.5952	0.2209	0.9581	1.3024	1	2.4974	3.4881	0.2209	0.6715	0.2209	2.0125	3.0627	5.7312
3348	nicotinamide	Cofactors and Vitamins	Nicotinate and Nicotinamide Metabolism	594	LC/MS Pos Early	432	1942	123.055	98-92-0	936	C00153	HMDB01406	0.2523	1.8454	1.6749	0.2326	0.7532	3.39	3.4354	0.9193	3.3874	0.2326	0.9599	0.2326	0.6198	1.4538	8.7755
3359	nicotinamide N-oxide	Cofactors and Vitamins	Nicotinate and Nicotinamide Metabolism	39582	LC/MS Pos Early	100002763	877	139.05	1986-81-8	72661		HMDB02730	0.3292	1.5442	3.8087	0.2114	0.2122	1.7254	0.8474	0.9841	2.558	0.2114	0.4885	0.2114	1	0.7828	5.6695
3351	nicotinamide riboside	Cofactors and Vitamins	Nicotinate and Nicotinamide Metabolism	33013	LC/MS Pos Early	100001310	2040	255.098	1341-23-7	439924	C03150	HMDB00855	0.9721	0.2964	1.3135	0.2964	1.4614	1.0436	1.3679	1.3961	2.5138	0.2964	1.2661	0.2964	0.6527	2.428	3.1418
3345	nicotinate	Cofactors and Vitamins	Nicotinate and Nicotinamide Metabolism	1504	LC/MS Pos Early	567	1673	124.039	59-67-6	938	C00253	HMDB01488	18.6761	0.8678	1.0295	0.1022	0.7276	0.4983	3.3884	0.6289	1.0367	0.1022	0.8611	0.1022	0.276	1.8099	2.8374
3346	nicotinate ribonucleoside	Cofactors and Vitamins	Nicotinate and Nicotinamide Metabolism	33471	LC/MS Pos Early	100001316	1536	256.082	2625-49-2	161234	C05841	HMDB06809	1.0446	0.8908	1.3899	0.1734	0.3693	0.7653	0.2972	1.2196	2.2249	0.1734	0.1734	0.1734	1.1649	1.7396	4.9564
379	N-methylhydantoin	Amino Acid	Creatine Metabolism	40006	LC/MS Neg	100002557	1425	113.036	616-04-6	69217	C02565	HMDB03646	4.5959	1.3087	1.7942	0.2408	0.2743	0.6557	1.0589	0.2944	0.2408	0.2408	0.2408	0.2408	1	1.2891	3.3957
4502	N-methylpipecolate	Xenobiotics	Chemical	47101	LC/MS Pos Early	100005383	1932	144.102	41447-17-0	11286529			1.123	1	1.9605	0.1469	1.7422	0.2032	0.3457	1.0704	0.6258	0.1469	1.0988	0.1469	0.1902	0.4758	0.2414
371	N-methylproline	Amino Acid	Urea cycle; Arginine and Proline Metabolism	37431	LC/MS Pos Early	100001956	1335	130.086	475-11-6	557			2.6862	0.2292	0.1935	0.7164	0.9409	0.7751	0.4149	0.1935	1.0381	0.1935	0.336	0.1935	0.1935	0.1935	2.5076
1317	N-octanoylglutamine	Lipid	Fatty Acid Metabolism (Acyl Glutamine)	54919	LC/MS Neg	100003941	4164	271.166					0.9158	0.9617	5.1563	0.0814	0.5205	4.532	0.5852	3.7509	1.1748	0.0814	1.3708	0.0814	1.7754	1.7944	4.4682
1323	N-octanoylglycine	Lipid	Fatty Acid Metabolism(Acyl Glycine)	43502	LC/MS Neg	100003940	4335.4	200.129	14246-53-8	84290		HMDB00832	0.279	0.9914	11.2057	0.0604	0.1032	3.7968	0.7357	8.246	1.3931	0.0604	0.2914	0.0604	11.5193	2.9368	1.5433
350	norvaline	Amino Acid	Urea cycle; Arginine and Proline Metabolism	37426	LC/MS Pos Early	100002082	2582	118.086	760-78-1	824	C01826	HMDB13716	1.3213	1.0086	4.9277	0.2305	0.7867	2.1094	1.4249	6.2749	1.9469	0.2417	0.3962	0.239	3.003	2.3963	1.9271
2250	N-palmitoyl-sphinganine (d18:0/16:0)	Lipid	Sphingolipid Metabolism	52604	LC/MS Pos Late	100009028	3090	540.535	5966-29-0	5283572		HMDB11760	7.4405	0.1846	0.1846	0.1846	0.6428	0.4581	1.3926	1.2746	0.3077	0.1846	0.1846	0.1846	0.1846	1	6.0623
108	N-trimethyl 5-aminovalerate	Amino Acid	Lysine Metabolism	57687	LC/MS Pos Early	100015962	2186	160.133					1.009	1.6433	0.7279	0.0351	0.3618	1.2037	0.5439	1.7148	0.394	0.0351	0.3292	0.0351	2.0585	1.6431	1.4489
1334	octanoylcarnitine (C8)	Lipid	Fatty Acid Metabolism(Acyl Carnitine)	33936	LC/MS Pos Late	100001247	950	288.217	3671-77-0	123701	C02838	HMDB00791	0.2642	19.9487	12.3086	0.0809	0.5655	9.7331	1	54.5196	3.4615	0.0809	0.2339	0.0809	7.6764	4.5509	0.875
1539	oleoyl ethanolamide	Lipid	Endocannabinoid	38102	LC/MS Neg	1137	6450	324.291	11-58-0;111-58-0	5283454		HMDB02088	45.2972	0.4377	0.4377	0.4377	0.4377	0.4982	1.138	0.4377	0.4377	0.4377	0.4377	0.4377	0.4377	2.5851	8.2097
3493	O-methylcatechol sulfate	Xenobiotics	Benzoate Metabolism	46111	LC/MS Neg	100004208	2344	203.002		22473		HMDB60013	0.1955	0.1412	4.4166	0.0535	0.0535	0.0535	0.3583	0.82	1.033	0.0535	0.252	0.0535	0.0869	0.2414	1.2741
348	ornithine	Amino Acid	Urea cycle; Arginine and Proline Metabolism	1493	LC/MS Pos Early	444	2800	133.097	3184-13-2	6262	C00077	HMDB03374	3.8941	0.7017	2.0855	0.1912	0.6196	0.6167	1.6793	0.9703	4.5802	0.0916	0.6884	0.1334	1.3463	1.9119	3.1681
3277	orotate	Nucleotide	Pyrimidine Metabolism, Orotate containing	1505	LC/MS Polar	445	1638.1	155.01	50887-69-9	967	C00295	HMDB00226	0.548	1.093	1.1662	0.0008	0.9765	1.6747	0.9625	1.0011	1.8371	0.0008	0.972	0.0009	1.401	1.4903	0.9994
3279	orotidine	Nucleotide	Pyrimidine Metabolism, Orotate containing	35172	LC/MS Polar	100001416	2250	287.052	314-50-1	92751		HMDB00788	0.4175	0.5932	2.2523	0.1996	0.8049	0.9314	1	1.7655	2.491	0.1996	0.3464	0.1996	1.6727	2.0358	1.9274
4393	O-sulfo-L-tyrosine	Xenobiotics	Chemical	45413	LC/MS Neg	100005384	990	260.023		514186			1.8693	0.7494	1.7777	0.1057	0.2847	0.1951	6.9643	33.5332	2.8496	0.1057	0.1057	0.1057	1.5637	0.2038	2.9673
3390	oxalate (ethanedioate)	Cofactors and Vitamins	Ascorbate and Aldarate Metabolism	20694	LC/MS Neg	100000841	603	88.988	144-62-7	971	C00209	HMDB02329	0.8271	0.6621	0.2662	0.0717	1.0192	2.0757	1.4446	0.6667	1.6545	0.0753	0.7467	0.0759	1.2997	1.8441	1.0637
2261	palmitoyl dihydrosphingomyelin (d18:0/16:0)*	Lipid	Sphingolipid Metabolism	52434	LC/MS Pos Late	100008954	2290	705.591		9939965			1.389	0.1159	1.0572	0.1159	1.2418	0.9013	1	3.0261	2.3788	0.1159	0.3202	0.1159	0.3387	1.8203	6.7974
2263	palmitoyl sphingomyelin (d18:1/16:0)	Lipid	Sphingolipid Metabolism	37506	LC/MS Pos Late	100002107	2168	703.575	6254-89-3	9939941			0.5773	0.5511	4.0878	0.0137	2.7614	1.1951	0.9385	5.1378	10.119	0.037	0.654	0.0253	0.9122	3.9214	5.2585
3375	pantothenate	Cofactors and Vitamins	Pantothenate and CoA Metabolism	1508	LC/MS Neg	1024	1498.7	218.103	137-08-6	6613	C00864	HMDB00210	0.5625	0.641	2.8886	0.0123	0.719	1.0423	1.1799	1.8413	2.5973	0.0061	0.491	0.0071	1.6168	2.189	2.9584
3528	p-cresol sulfate	Xenobiotics	Benzoate Metabolism	36103	LC/MS Polar	100001315	717	187.007	3233-57-7	4615423		HMDB11635	0.4665	0.5915	2.0801	0.0003	0.8062	1.2459	0.7578	2.3705	1.4558	0.0018	0.6933	0.0006	0.8608	1.2366	1.8619
173	p-cresol-glucuronide*	Amino Acid	Tyrosine Metabolism	48841	LC/MS Neg	100006191	2420	283.082	17680-99-8	154035		HMDB11686	0.3787	1.0818	5.3851	0.0003	0.4697	1.5284	0.4949	3.4913	1.1795	0.0002	0.9542	0.0002	0.7416	2.1264	1.8589
138	phenol sulfate	Amino Acid	Tyrosine Metabolism	32553	LC/MS Neg	100001510	2156	172.991	937-34-8	74426	C02180	HMDB60015	1.4137	0.5329	3.5785	0.0011	0.6807	0.9086	1.0914	6.3742	3.2511	0.0021	0.4135	0.0005	1.566	3.9008	3.0755
118	phenylacetate	Amino Acid	Phenylalanine Metabolism	15958	LC/MS Neg	100000011	2150	135.045	103-82-2	999	C07086	HMDB00209	3.84	0.46	1.3413	0.1181	0.8955	1.9139	1	0.3189	1.2247	0.1181	0.358	0.1181	0.5644	1.5284	6.9034
850	phenylacetylalanine	Peptide	Acetylated Peptides	57645	LC/MS Neg	100009240	2684	206.082	17966-65-3	564251			0.3694	0.7619	7.0146	0.1627	3.1333	1.3968	1.0744	2.2706	11.7645	0.1627	0.7776	0.1627	0.8251	1.4249	3.717
851	phenylacetylcarnitine	Peptide	Acetylated Peptides	48425	LC/MS Pos Early	100006108	3092	280.154	287108-21-8	101724840			0.1224	13.8061	0.4228	0.1224	0.1224	0.9812	0.1224	9.9656	0.1224	0.1224	0.1224	0.1224	0.9521	0.1224	0.1224
853	phenylacetylglutamate	Peptide	Acetylated Peptides	52925	LC/MS Polar	100009045	2325	264.088		11579826		HMDB59772	1.1144	0.4884	3.1127	0.1002	0.5225	1	0.7086	2.6251	2.2231	0.1002	0.3466	0.1002	0.7753	1.5251	2.6899
854	phenylacetylglutamine	Peptide	Acetylated Peptides	35126	LC/MS Pos Early	100001417	2145	265.118	28047-15-6	92258	C04148	HMDB06344	0.4436	0.7003	1.6655	0.0016	0.8913	1.0304	0.8364	1.4291	1.5101	0.0075	0.7046	0.0039	0.9016	1.1518	1.3703
856	phenylacetylglycine	Peptide	Acetylated Peptides	33945	LC/MS Pos Early	100001275	2317	194.081	500-98-1	68144	C05598	HMDB00821	0.2682	0.8886	3.1581	0.0779	1.2305	1.0588	0.5733	1.4716	1.05	0.0779	0.346	0.0779	0.7163	1.1824	1.2992
852	phenylacetylhistidine	Peptide	Acetylated Peptides	52926	LC/MS Pos Early	100009044	2909	274.119					0.2312	0.6901	3.1802	0.0003	0.8159	1.0851	0.6459	1.8909	2.9551	0.0003	0.7637	0.0003	0.8051	1.3279	1.8069
859	phenylacetylisoleucine	Peptide	Acetylated Peptides	57649	LC/MS Neg	100009242	4076	248.129	2752-52-5	408594			0.2415	0.4065	3.7607	0.0742	0.4415	1.6907	0.2696	3.2522	3.2066	0.0742	0.3538	0.0742	0.9823	1.5647	2.9139
858	phenylacetylleucine	Peptide	Acetylated Peptides	57650	LC/MS Neg	100009243	4120	248.129					0.4888	0.6037	4.896	0.0652	0.6237	1.9126	0.4148	4.5866	3.2905	0.0652	0.4321	0.0652	1.4603	2.4064	3.1936
860	phenylacetylmethionine	Peptide	Acetylated Peptides	54736	LC/MS Neg	100009241	3620	266.086					0.1844	0.6492	4.2267	0.1844	0.5703	1.7712	0.4567	2.916	3.3254	0.1844	0.4948	0.1844	1.4368	1.1396	4.9962
861	phenylacetylphenylalanine	Peptide	Acetylated Peptides	40699	LC/MS Neg	100003760	4260	282.114	738-75-0	47583			0.3258	0.5555	3.2785	0.0572	0.5554	1.3325	0.3324	3.8188	3.1583	0.0572	0.3737	0.0572	1.1418	1.6458	4.3958
862	phenylacetylserine	Peptide	Acetylated Peptides	54911	LC/MS Neg	100010900	2195	222.077					0.3781	0.7751	3.2573	0.1964	0.9687	1.681	0.6042	2.0919	2.1658	0.1964	0.6769	0.1964	1.1085	1.2253	1.5469
863	phenylacetylthreonine	Peptide	Acetylated Peptides	54915	LC/MS Neg	100010899	2580	236.093					0.2233	0.8125	2.5934	0.0593	0.7397	1.9726	0.8158	4.3856	4.3978	0.0593	0.5663	0.0593	1	1.7227	2.3381
109	phenylalanine	Amino Acid	Phenylalanine Metabolism	64	LC/MS Pos Early	460	2878	166.086	63-91-2	6140	C00079	HMDB00159	2.5131	0.8493	2.0134	0.0534	0.592	1.2253	0.9697	3.1368	3.9696	0.0108	0.5836	0.0108	2.2211	1.8308	3.2194
683	phenylalanylglycine	Peptide	Dipeptide	41370	LC/MS Pos Early	100003588	2898	223.108	721-90-4	98207		HMDB28995	0.7233	0.9741	3.0874	0.1549	1.0795	1.2941	1.2468	2.7708	1.5353	0.1549	0.2547	0.1549	1.1982	2.0518	2.6171
114	phenyllactate (PLA)	Amino Acid	Phenylalanine Metabolism	22130	LC/MS Neg	100000774	2208	165.056	828-01-3	3848	C05607	HMDB00779	1.3193	0.2818	1.0101	0.0244	0.5054	0.9056	0.6114	1.8999	2.8875	0.0244	0.2553	0.0244	1.2405	1.4181	3.411
3536	phenylpropionylglycine	Xenobiotics	Benzoate Metabolism	35434	LC/MS Neg	100001591	2945.3	206.082	56613-60-6	152323		HMDB00860	0.0994	0.4093	4.6506	0.0994	0.8135	1	0.9805	2.2507	1.9405	0.0994	0.2333	0.0994	1.3644	1.6968	2.4984
1080	phosphate	Energy	Oxidative Phosphorylation	42109	LC/MS Pos Early	461	576	98.9842	7664-38-2	1061	C00009	HMDB01429	17.4626	44.8878	52.6496	0.8383	23.8884	31.4	1.0072	198.448	7.7143	1.2127	0.8042	0.7578	0.3412	1.868	0.2611
1597	choline phosphate	Lipid	Phospholipid Metabolism	34396	LC/MS Pos Early	267	700	184.073	72556-74-2	1014	C00588	HMDB01565	1.8668	0.4306	1.0449	0.1187	1.2257	0.6562	0.3143	3.0496	6.8159	0.0954	0.9551	0.0954	0.0954	0.5102	1.9114
1602	phosphoethanolamine	Lipid	Phospholipid Metabolism	1600	LC/MS Polar	1026	4559.1	140.012	1071-23-4	1015	C00346	HMDB00224	0.194	0.6032	6.5477	0.194	0.5129	0.7886	0.194	2.4609	1.4118	0.194	0.194	0.194	0.8835	0.4845	0.194
218	picolinate	Amino Acid	Tryptophan Metabolism	1512	LC/MS Pos Early	1022	910	124.039	98-98-6	1018	C10164	HMDB02243	1.0797	0.471	1.6771	0.2646	0.7046	1.9175	0.7084	3.7076	2.6877	0.2646	0.3977	0.2646	1.6291	1.1189	2.8903
1246	pimelate (heptanedioate)	Lipid	Fatty Acid, Dicarboxylate	15704	LC/MS Polar	100000101	2745	159.066	111-16-0	385	C02656	HMDB00857	0.5254	0.7532	5.4676	0.1746	1.4508	2.1363	0.6011	6.8414	3.4603	0.1746	0.347	0.1746	4.0469	3.3494	2.4103
1355	pimeloylcarnitine/3-methyladipoylcarnitine (C7-DC)	Lipid	Fatty Acid Metabolism(Acyl Carnitine)	53224	LC/MS Pos Early	100009407	2773	304.175					0.204	0.8152	2.4941	0.172	0.3607	1.5523	0.2967	2.5496	1.0728	0.172	0.172	0.172	1.6195	1.1258	1.34
103	pipecolate	Amino Acid	Lysine Metabolism	1444	LC/MS Pos Early	1025	2200	130.086	4043-87-2	849	C00408	HMDB00070	5.9418	0.4402	1.0335	0.0857	0.5759	0.4491	0.6572	0.0849	1.8672	0.0849	0.3539	0.0849	0.8301	0.6941	9.354
3574	piperidine	Xenobiotics	Food Component/Plant	38183	LC/MS Pos Early	100002398	2500	86.0964	110-89-4	8082	C01746	HMDB34301	0.1868	140.899	1030.29	0.8474	0.4343	0.4234	0.2788	220.013	270.207	0.6275	0.1868	1	0.9708	0.8257	1.4285
2470	pregnanediol-3-glucuronide	Lipid	Progestin Steroids	40708	LC/MS Neg	100003470	5145	495.296	1852-49-9	123796		HMDB10318	0.1211	0.426	6.1408	0.1211	0.1211	0.6316	0.1211	5.0104	0.1211	0.1211	0.1211	0.1211	0.1211	0.9282	0.1211
2476	pregnen-diol disulfate C21H34O8S2*	Lipid	Progestin Steroids	32562	LC/MS Neg	100001993	3868	238.077					0.2128	2.8679	17.3497	0.1277	1.0005	7.4612	0.5741	3.5723	2.0851	0.1277	0.1968	0.1277	4.6586	10.8816	1.2643
355	proline	Amino Acid	Urea cycle; Arginine and Proline Metabolism	1898	LC/MS Pos Early	480	1603	116.071	147-85-3	145742	C00148	HMDB00162	4.4472	0.8858	1.9897	0.0348	1.0184	1.589	1.0943	1.1439	7.7009	0.0079	1.0073	0.0153	1.1116	1.6756	3.4012
701	prolylglycine	Peptide	Dipeptide	40703	LC/MS Pos Early	100003674	2136	173.092	2578-57-6	6426709		HMDB11178	1.3053	1.4869	1.4049	0.1874	0.4802	0.8624	1.6646	1.7893	1.4453	0.1874	0.4837	0.1874	1.3227	1.812	1.0226
368	pro-hydroxy-pro	Amino Acid	Urea cycle; Arginine and Proline Metabolism	35127	LC/MS Pos Early	100001167	2128	229.118	18684-24-7	11673055		HMDB06695	0.3946	0.7027	2.4917	0.3946	0.6825	1.3159	1.028	1.7044	1.3493	0.3946	0.615	0.3946	1.2106	0.8677	1.3057
1311	propionylcarnitine (C3)	Lipid	Fatty Acid Metabolism (also BCAA Metabolism)	32452	LC/MS Pos Early	100001162	2590	218.139	17298-37-2	107738	C03017	HMDB00824	0.2039	23.2955	1.2337	0.011	0.1495	5.3654	1	27.9589	2.4707	0.011	0.1355	0.011	21.8553	4.1971	1.6087
1312	propionylglycine	Lipid	Fatty Acid Metabolism (also BCAA Metabolism)	31932	LC/MS Neg	100001150	960	130.051	21709-90-0	98681		HMDB00783	0.4416	1	6.9258	0.1496	0.9428	0.9835	0.8191	6.2871	14.4179	0.1496	0.8562	0.1496	1.1879	0.1496	1.1544
3291	pseudouridine	Nucleotide	Pyrimidine Metabolism, Uracil containing	33442	LC/MS Neg	821	1100	243.062	1445-07-4	15047	C02067	HMDB00767	0.44	0.819	4.3731	0.0004	0.47	1.4388	1	2.7606	2.0928	0.0003	0.4098	0.0003	1.9253	2.7588	3.149
3417	pterin	Cofactors and Vitamins	Pterin Metabolism	43023	LC/MS Pos Early	100004216	1805	164.057	22363-60-4	73000	C00715	HMDB00802	0.4217	1.6432	3.3991	0.1602	1.1917	1.5158	0.9857	8.2354	1.6683	0.1602	0.6592	0.1602	1.9303	1.6264	1.1704
383	putrescine	Amino Acid	Polyamine Metabolism	1408	LC/MS Pos Early	49	3027	89.1073	110-60-1	1045	C00134	HMDB01414	9.7695	0.692	0.2183	0.0319	0.7096	0.1915	4.7802	3.5292	1.7872	0.0319	0.8439	0.0319	0.8279	1.3119	3.4854
3458	pyridoxal	Cofactors and Vitamins	Vitamin B6 Metabolism	1651	LC/MS Pos Early	491	2343	168.066	65-22-5	1050	C00250	HMDB01545	0.7636	0.9457	0.7037	0.0765	1.2045	1.0914	1.1196	1.8787	3.0274	0.0937	1.2952	0.0765	3.0153	1.1538	2.6582
3455	pyridoxamine	Cofactors and Vitamins	Vitamin B6 Metabolism	2150	LC/MS Pos Early	568	2975	169.097	58052-48-5	1052	C00534	HMDB01431	2.2591	2.8183	0.5142	0.3028	0.641	0.732	1.3592	1.1241	1.5396	0.3028	0.712	0.3028	1.82	1.968	5.4085
3459	pyridoxate	Cofactors and Vitamins	Vitamin B6 Metabolism	31555	LC/MS Neg	100001121	2185	182.046	82-82-6	6723	C00847	HMDB00017	0.3207	0.7906	2.4643	0.0005	1.0951	1.1718	0.8826	2.1226	2.5226	0.0002	0.6414	0.0004	1.7489	2.5957	2.5959
49	pyroglutamine*	Amino Acid	Glutamate Metabolism	46225	LC/MS Pos Early	100001540	1900	129.066	2353-44-8	134508			0.4089	1	1.4267	0.0012	0.2107	2.0411	1.0992	3.8754	1.94	0.0016	0.2723	0.0012	1.9904	1.3026	2.6856
3930	pyrraline	Xenobiotics	Food Component/Plant	48428	LC/MS Pos Early	100001767	2750	255.134	74509-14-1	122228		HMDB33143	0.195	0.7803	4.4693	0.1418	5.1254	2.5224	2.2506	0.5948	1.7003	0.1418	0.6381	0.1418	1.1294	3.8378	7.3887
883	pyruvate	Carbohydrate	Glycolysis, Gluconeogenesis, and Pyruvate Metabolism	48990	LC/MS Polar	823	1083	87.0088	127-17-3	1060	C00022	HMDB00243	1.4341	3.1902	14.2308	0.1017	2.4499	2.6049	1.123	5.408	43.4626	0.1017	0.851	0.1017	1.9538	2.6309	1.172
3854	quinate	Xenobiotics	Food Component/Plant	18335	LC/MS Polar	100000442	2432.9	191.056	77-95-2	6508	C00296	HMDB03072	2.1586	0.3334	0.2174	0.2174	0.2174	0.2174	0.2174	0.2174	0.2174	0.2174	0.2174	0.2174	0.2174	0.2174	2.3414
3344	quinolinate	Cofactors and Vitamins	Nicotinate and Nicotinamide Metabolism	1899	LC/MS Pos Early	182	845	168.029	89-00-9	1066	C03722	HMDB00232	0.3755	0.8063	1.5782	0.0006	0.4836	1.0876	1.2189	2.9397	4.7996	0.0029	0.2263	0.0006	1.0961	2.0337	1.5852
3448	retinol (Vitamin A)	Cofactors and Vitamins	Vitamin A Metabolism	1806	LC/MS Pos Late	498	1636	269.226	68-26-8	445354	C00473	HMDB00305	0.5576	0.5576	0.5576	0.5576	1.0116	0.5576	0.5576	0.5576	19.535	0.5576	0.5576	0.5576	0.5576	0.5576	0.7488
902	ribitol	Carbohydrate	Pentose Metabolism	15772	LC/MS Polar	100000406	1789.6	151.061	488-81-3	6912	C00474	HMDB00508	0.8113	1.2568	1.5338	0.332	0.8229	1.2954	1.4206	1.3088	2.7128	0.332	0.5778	0.332	1.9799	2.643	1.249
3372	riboflavin (Vitamin B2)	Cofactors and Vitamins	Riboflavin Metabolism	1827	LC/MS Pos Early	500	2292	377.146	83-88-5	493570	C00255	HMDB00244	0.8698	1.7942	4.3814	0.0733	0.683	2.9608	1.1823	3.8948	3.9328	0.0733	0.5457	0.0733	1.5598	4.9329	4.3412
903	ribonate	Carbohydrate	Pentose Metabolism	27731	LC/MS Polar	100001007	2425	165.04	5336-08-03	5460677	C01685	HMDB00867	0.3082	0.4042	13.5403	0.1421	0.6257	1.7631	1	2.4916	3.5939	0.1421	0.297	0.1421	1.7399	2.4004	4.3505
893	ribose 1-phosphate	Carbohydrate	Pentose Phosphate Pathway	1763	LC/MS Polar	219	4025	229.012	50-99-7;58459-37-3	439236	C00620	HMDB01489	0.1004	0.1004	0.1004	0.1004	0.1004	1.1164	0.9925	0.1004	0.1004	0.1004	0.1004	0.1004	3.8737	4.2081	3.0138
925	ribulose/xylulose	Carbohydrate	Pentose Metabolism	48340	LC/MS Polar	100006122	1400	149.046		5289590			0.5008	1.7354	3.7047	0.1756	0.5227	1.7635	1.1303	2.3391	2.2945	0.1756	0.4147	0.1756	1.5472	2.6334	2.8489
4440	S-(3-hydroxypropyl)mercapturic acid (HPMA)	Xenobiotics	Chemical	44552	LC/MS Neg	100004568	1576	220.065	23127-40-4	3371179			0.5988	0.8075	3.5276	0.3158	0.6563	0.9655	0.8063	2.0505	3.3257	0.3158	0.4281	0.3158	1.5152	1.8288	16.5583
57	S-1-pyrroline-5-carboxylate	Amino Acid	Glutamate Metabolism	42370	LC/MS Pos Early	35	1528	114.055	2906-39-0	1196	C04322	HMDB01301	1.8651	0.4042	4.9111	0.136	0.4375	0.8133	1.2744	6.949	2.7107	0.0549	0.3489	0.0549	0.4667	1.9615	1.5866
94	saccharopine	Amino Acid	Lysine Metabolism	1495	LC/MS Pos Early	392	2530	277.139	997-68-2	160556	C00449	HMDB00279	1.6308	1.119	3.3635	0.0096	2.2671	2.0753	2.095	7.7068	0.1551	0.0096	0.7564	0.0096	1.852	3.2505	3.4299
319	S-adenosylhomocysteine (SAH)	Amino Acid	Methionine, Cysteine, SAM and Taurine Metabolism	42382	LC/MS Neg	197	1832.4	383.114	979-92-0	439155	C00021	HMDB00939	0.2007	1.0154	1.6141	0.2007	1.8781	1	0.4483	1.9783	4.6276	0.2007	0.219	0.2007	0.4981	1.5349	1.6059
318	S-adenosylmethionine (SAM)	Amino Acid	Methionine, Cysteine, SAM and Taurine Metabolism	15915	LC/MS Pos Early	1263	3002	399.145	24346-00-7;86867-01-8;86867-0108	34756	C00019	HMDB01185	0.1532	5.9982	28.9258	0.0897	0.6106	0.0897	0.2432	14.7234	14.8951	0.0897	0.0897	0.0897	1.1962	1.3908	5.8766
4247	salicylate	Xenobiotics	Drug	1515	LC/MS Polar	501	802	137.024	69-72-7	338	C00805	HMDB01895	0.8424	0.2031	0.7149	0.4392	23.3809	0.735	0.8502	0.2031	1.2753	0.3947	0.2031	0.5618	0.5196	1.2842	1.7856
4	sarcosine	Amino Acid	Glycine, Serine and Threonine Metabolism	1516	LC/MS Pos Early	1023	1280	90.055	107-97-1	1088	C00213	HMDB00271	2.3896	0.3594	1.7483	0.1469	0.1469	0.5486	1.0476	0.5137	0.6795	0.1469	0.1469	0.1469	0.9696	0.1469	0.9349
1252	sebacate (decanedioate)	Lipid	Fatty Acid, Dicarboxylate	32398	LC/MS Neg	100001211	1788	201.113	111-20-6	5192	C08277	HMDB00792	2.0819	0.7591	0.4291	0.0642	0.7141	7.3525	0.9466	10.1839	1.4761	0.0229	0.4986	0.0328	10.4729	5.0276	1.4947
927	sedoheptulose	Carbohydrate	Pentose Metabolism	53237	LC/MS Polar	100002619	2255	209.067	3019-74-7	5459879		HMDB03219	0.6685	0.7766	1.9964	0.3336	0.932	0.7628	1.0733	1.7418	3.539	0.3336	0.5082	0.3336	1.2682	1.2451	5.4289
9	serine	Amino Acid	Glycine, Serine and Threonine Metabolism	1648	LC/MS Pos Early	503	1239	106.05	56-45-1	5951	C00065	HMDB00187	5.5521	1.1881	2.005	0.1488	0.5615	1.1848	1.0454	2.7885	3.3013	0.047	0.725	0.0921	1.7328	1.7548	2.0477
219	serotonin	Amino Acid	Tryptophan Metabolism	2342	LC/MS Pos Early	504	2550	177.102	153-98-0	5202	C00780	HMDB00259	0.404	1.3739	6.1833	0.1678	1.0116	1.9211	1.2745	4.2477	2.0366	0.1678	0.6777	0.1678	2.4773	4.2469	3.1711
328	S-methylcysteine sulfoxide	Amino Acid	Methionine, Cysteine, SAM and Taurine Metabolism	43378	LC/MS Pos Early	100002927	900	152.038	6853-87-8	82142		HMDB29432	0.208	0.378	0.9639	0.0921	0.0981	0.6346	0.4945	1.0218	0.5847	0.0921	0.2301	0.0921	3.6478	0.5386	16.6261
384	spermidine	Amino Acid	Polyamine Metabolism	485	LC/MS Pos Early	50	3355	146.165	124-20-9	1102	C00315	HMDB01257	13.2291	0.1231	2.9119	0.0509	0.5512	0.3484	1.3644	0.4167	1.8847	0.0509	0.1258	0.0509	1.1567	1.6543	18.5506
2246	sphinganine	Lipid	Sphingolipid Metabolism	17769	LC/MS Pos Late	313	1413	302.305	3102-56-5	3126	C00836	HMDB00269	16.3122	0.158	0.9359	0.158	0.9777	0.763	0.7078	3.5141	3.3158	0.158	0.2834	0.158	0.1744	2.1359	11.2003
2271	sphingomyelin (d17:1/16:0, d18:1/15:0, d16:1/17:0)*	Lipid	Sphingolipid Metabolism	52433	LC/MS Pos Late	100006314	2082	689.559	121999-58-4				0.1705	0.1705	1.1652	0.1705	0.7611	0.1705	0.1705	1.4622	3.2848	0.1705	0.1705	0.1705	0.1705	0.786	1.3658
2269	sphingomyelin (d18:1/14:0, d16:1/16:0)*	Lipid	Sphingolipid Metabolism	42463	LC/MS Pos Late	100004328	1998	675.544		11433862		HMDB12097	0.1721	0.1721	1.7393	0.1721	1.7199	0.5605	0.1721	2.6139	4.3719	0.1721	0.4469	0.1721	0.3943	2.1784	3.0725
2275	sphingomyelin (d18:1/20:0, d16:1/22:0)*	Lipid	Sphingolipid Metabolism	48490	LC/MS Pos Late	100006290	2685	759.638				HMDB12102	0.1054	0.9015	5.6884	0.1054	2.0401	1.7052	0.7271	3.2638	10.8532	0.1054	0.3155	0.1054	0.946	4.0852	4.7941
2277	sphingomyelin (d18:1/21:0, d17:1/22:0, d16:1/23:0)*	Lipid	Sphingolipid Metabolism	52495	LC/MS Pos Late	100009025	2793	773.653					0.1442	0.1442	1.5067	0.1442	0.5762	0.2961	0.1442	0.7901	2.1171	0.1442	0.1442	0.1442	0.1442	1.0136	0.9864
2278	sphingomyelin (d18:1/22:1, d18:2/22:0, d16:1/24:1)*	Lipid	Sphingolipid Metabolism	48493	LC/MS Pos Late	100006295	2666	785.653				HMDB12104	0.1046	0.1046	1.2405	0.1046	2.0842	0.1046	0.1046	1	2.6687	0.1046	0.1046	0.1046	0.1046	0.8486	0.7738
2272	sphingomyelin (d18:2/16:0, d18:1/16:1)*	Lipid	Sphingolipid Metabolism	42459	LC/MS Pos Late	100004329	2002	701.559					0.1755	0.1755	1.0568	0.1755	2.2866	0.1755	0.1755	1.0734	2.6426	0.1755	0.1755	0.1755	0.1755	0.8137	0.3773
2281	sphingomyelin (d18:2/24:1, d18:1/24:2)*	Lipid	Sphingolipid Metabolism	52437	LC/MS Pos Late	100008957	2635	811.669					0.3194	0.3722	4.185	0.3194	7.0892	0.987	0.7267	6.2758	10.5731	0.3194	0.3194	0.3194	0.8633	4.1715	5.4649
2284	sphingosine	Lipid	Sphingolipid Metabolism	17747	LC/MS Pos Late	297	1393	300.29	123-78-4	5353955	C00319	HMDB00252	20.8862	0.4126	1.1697	0.2253	0.5482	0.6801	0.9609	2.3138	2.6082	0.2253	0.2502	0.2253	0.2619	1.3236	12.39
3878	stachydrine	Xenobiotics	Food Component/Plant	34384	LC/MS Pos Early	100001296	1440	144.102	4136-37-2	115244	C10172	HMDB04827	0.5815	0.154	20.5447	0.0655	0.2304	0.1445	0.1927	1.323	0.5206	0.0655	0.0949	0.0655	0.2548	0.2438	1.6239
1543	stearoyl ethanolamide	Lipid	Endocannabinoid	38625	LC/MS Pos Late	100002254	1787	328.321	111-57-9	27902		HMDB13078	75.1222	0.4304	0.4947	0.4304	1.0658	0.9188	1.8618	0.7931	1.6538	0.4304	0.8455	0.6247	0.4304	1.7958	12.9249
2264	stearoyl sphingomyelin (d18:1/18:0)	Lipid	Sphingolipid Metabolism	19503	LC/MS Pos Late	1538	2400	731.606	85187-10-6;85187-10-6	6453725	C00550	HMDB01348	0.4663	0.6565	6.1079	0.103	3.3162	1.3302	0.9998	4.3404	12.4656	0.103	0.5119	0.103	1.1389	4.5055	5.5504
1248	suberate (octanedioate)	Lipid	Fatty Acid, Dicarboxylate	15730	LC/MS Neg	100000016	804.3	173.082	505-48-6	10457	C08278	HMDB00893	0.6257	0.6698	4.6714	0.1499	0.7131	2.7554	0.5737	8.0399	1.7591	0.1499	0.3632	0.1499	3.3684	3.4003	1.5993
1350	suberoylcarnitine (C8-DC)	Lipid	Fatty Acid Metabolism(Acyl Carnitine)	52990	LC/MS Pos Early	100006627	2964	318.191					0.5913	2.4348	10.8061	0.1048	0.6335	5.6387	0.789	13.2366	1.8415	0.1048	0.378	0.1048	9.8123	3.9546	1.0903
1325	suberylglycine	Lipid	Fatty Acid Metabolism(Acyl Glycine)	35419	LC/MS Neg	100001528	1110	230.103	60317-54-6	6453952		HMDB00953	0.4425	0.9193	13.31	0.0403	0.3408	3.4981	1.0411	17.2277	1.1935	0.0403	0.2719	0.0403	6.4557	4.4728	1
1064	succinate	Energy	TCA Cycle	1437	LC/MS Polar	252	3149	117.019	110-15-6	1110	C00042	HMDB00254	1.9593	0.312	3.7174	0.0305	0.4952	1.7501	0.7473	2.3678	0.9611	0.0465	1.1706	0.0155	3.4322	0.7487	3.4126
4494	succinimide	Xenobiotics	Chemical	41888	LC/MS Neg	100003696	1270	98.0247	123-56-8	11439	C07273		0.2542	0.6655	4.4337	0.1431	0.1431	1.5136	0.8006	1.9336	1.2572	0.1431	0.1449	0.1431	0.9752	1.3328	1.7694
1063	succinylcarnitine (C4-DC)	Energy	TCA Cycle	37058	LC/MS Pos Early	100001948	2291	262.129	256928-74-2	71464481		HMDB61717	0.8612	0.6387	4.0469	0.2929	2.2059	0.9402	2.068	0.7476	5.0738	0.2929	1.0742	0.2929	0.6515	2.5167	2.8409
61	succinylglutamine	Amino Acid	Glutamate Metabolism	55014	LC/MS Pos Early	100010853	815	247.092					0.4349	0.8716	4.4597	0.1854	1.0191	1.5396	1.4244	3.492	1.9819	0.1854	0.96	0.1854	1.536	1.8259	2.1696
3613	sucralose	Xenobiotics	Food Component/Plant	36649	LC/MS Neg	100001789	3140	395.007	56038-13-2	71485	C12285	HMDB31554	0.1901	0.0265	0.0265	0.1976	1.528	0.2161	2.3572	6.7086	2.7389	0.0265	2.8909	0.027	4.4527	1.2334	10.8765
958	sucrose	Carbohydrate	Disaccharides and Oligosaccharides	1519	LC/MS Neg	935	865	341.109	57-50-1	5988	C00089	HMDB00258	3.7188	2.1091	5.1146	0.1046	1.1518	2.2533	1.3828	6.4229	2.5822	0.0675	2.4765	0.0675	1.5028	10.2754	4.5795
3912	sucrose-6-phosphate	Xenobiotics	Food Component/Plant	46735	LC/MS Neg	100002439	616	421.075	36064-19-4	644101			0.2445	0.2445	0.2445	0.2445	0.2445	0.2445	0.2445	0.2445	0.2445	0.2445	0.2445	0.2445	0.2445	0.2445	0.2445
4390	sulfate*	Xenobiotics	Chemical	46960	LC/MS Neg	100002528	616	96.9601	14808-79-8	1118	C00059	HMDB01448	0.6978	0.9707	2.7668	0.2985	0.8711	1.5233	0.6739	0.6136	1.8264	0.1859	0.4146	0.168	2.4848	1.0293	1.7491
357	symmetric dimethylarginine (SDMA)	Amino Acid	Urea cycle; Arginine and Proline Metabolism	36772	LC/MS Polar	100001410	4649.9	201.136	102783-24-4	169148	C03626	HMDB03334	0.3249	0.9048	12.0598	0.28	0.4314	0.4593	0.9323	4.4189	2.1059	0.28	0.3199	0.28	2.5881	4.7945	2.9718
3884	syringic acid	Xenobiotics	Food Component/Plant	37091	LC/MS Neg	100001919	1450	197.046	530-57-4	10742	C10833	HMDB02085	0.3966	0.3966	3.5818	0.3966	1.133	0.3966	0.3966	1	0.3966	0.3966	0.3966	0.3966	0.3966	0.8881	3.173
3948	syringol sulfate	Xenobiotics	Food Component/Plant	48454	LC/MS Neg	100006256	2395	233.013	52904-67-3				0.3736	0.3736	0.3736	0.3736	0.3736	0.3736	0.3736	0.3736	0.3736	0.3736	0.3736	0.3736	0.3736	0.7483	0.3736
3885	tartarate	Xenobiotics	Food Component/Plant	15336	LC/MS Polar	100000295	3500	149.009	87-69-4;6106-24-7	444305	C00898	HMDB00956	0.0535	0.184	21.7148	0.0535	0.1589	1.0501	0.4991	1.8895	1	0.0535	0.0535	0.0535	8.1492	2.4224	3.1981
4001	tartronate (hydroxymalonate)	Xenobiotics	Bacterial/Fungal	20693	LC/MS Polar	100000840	3700	118.999	80-69-3	45	C02287	HMDB35227	0.1852	0.1901	11.7363	0.0616	0.2492	2.5713	0.9107	2.4979	0.5681	0.0616	0.0616	0.0616	10.4067	3.5982	3.2458
337	taurine	Amino Acid	Methionine, Cysteine, SAM and Taurine Metabolism	2125	LC/MS Pos Early	512	660	126.022	107-35-7	1123	C00245	HMDB00251	0.7775	1.3635	1.8808	0.0003	1.5876	1.6419	1.452	1.6259	2.4067	0.0005	0.9538	0.0005	1.645	1.7508	1.781
2585	tauro-alpha-muricholate	Lipid	Primary Bile Acid Metabolism	42605	LC/MS Neg	100004064	4745	514.284					0.1922	0.1922	0.1922	0.1922	0.1922	1.1821	0.1922	4.0836	0.1922	0.1922	0.1922	0.1922	0.1922	0.7975	12.2404
2586	tauro-beta-muricholate	Lipid	Primary Bile Acid Metabolism	33983	LC/MS Neg	100001250	4774	514.284	25696-60-0	168408		HMDB00932	0.2089	0.2089	0.5265	0.2089	0.2089	2.1147	0.2089	7.1705	0.2089	0.2089	0.9765	0.2089	0.8153	2.3804	7.0307
2579	taurocholate	Lipid	Primary Bile Acid Metabolism	18497	LC/MS Neg	1648	5150	514.284	145-42-6	6675	C05122	HMDB00036	0.6319	0.6319	0.6319	0.6319	0.6319	0.6319	0.6319	0.8806	0.6319	0.6319	0.6319	0.6319	0.6319	0.6319	48.1384
2626	taurocholenate sulfate	Lipid	Secondary Bile Acid Metabolism	32807	LC/MS Neg	100001990	4750	279.614					0.0852	0.4252	4.2323	0.0852	0.3836	3.9852	0.7468	4.9141	4.155	0.0852	0.2126	0.0852	2.9175	5.4295	2.0426
340	taurocyamine	Amino Acid	Methionine, Cysteine, SAM and Taurine Metabolism	35117	LC/MS Neg	100001418	734	166.029	543-18-0	68340	C01959	HMDB03584	0.1753	1.5726	0.6024	0.1753	0.4312	1.4216	0.5705	0.8526	1.5331	0.1753	0.1863	0.1753	3.2556	1.833	1.9142
2597	taurodeoxycholate	Lipid	Secondary Bile Acid Metabolism	12261	LC/MS Neg	1668	5257.4	498.289	207737-97-1	2733768	C05463	HMDB00896	0.5565	0.8171	0.9259	0.4841	0.9311	0.8809	0.4841	4.4366	2.4695	0.4841	0.4841	0.4841	0.4841	5.9631	34.3727
2604	taurolithocholate 3-sulfate	Lipid	Secondary Bile Acid Metabolism	36850	LC/MS Neg	100001658	5026.7	280.622	64936-83-0	440071	C03642	HMDB02580	0.0549	1.1722	1.3665	0.0549	0.479	5.814	0.2893	6.5353	2.874	0.0549	0.8129	0.0549	1.4368	5.175	2.8796
3440	thiamin (Vitamin B1)	Cofactors and Vitamins	Thiamine Metabolism	5341	LC/MS Pos Early	873	3050	265.112	59-43-8	1130	C00378	HMDB00235	3.5829	14.1969	34.846	0.0188	3.96	1.3063	0.3833	19.3002	30.1665	0.0188	0.9319	0.0188	1.4396	1.2478	19.5195
4528	thioproline	Xenobiotics	Chemical	53231	LC/MS Pos Early	100009232	1250	134.027	34592-47-4	93176			1.2946	1.6335	5.263	0.3662	1.0583	1.6498	0.5473	4.2007	2.8511	0.3662	0.3662	0.3662	2.153	2.1851	2.6256
3388	threonate	Cofactors and Vitamins	Ascorbate and Aldarate Metabolism	27738	LC/MS Polar	100001022	2384	135.03	70753-61-6	151152	C01620	HMDB00943	0.6016	0.3796	1.8484	0.001	0.7489	2.0737	1.1495	0.9926	2.0892	0.001	0.4661	0.001	1.9938	1.6314	2.3831
16	threonine	Amino Acid	Glycine, Serine and Threonine Metabolism	1284	LC/MS Pos Early	564	1514	120.066	72-19-5	6288	C00188	HMDB00167	1.3738	1.2029	1.4985	0.0105	0.3829	1.4001	1.2559	3.6647	3.632	0.0049	0.5126	0.0049	3.2354	2.0256	2.8446
3337	thymine	Nucleotide	Pyrimidine Metabolism, Thymine containing	604	LC/MS Neg	882	1654	125.036	65-71-4	1135	C00178	HMDB00262	1.3459	0.6649	4.2527	0.0913	0.3137	1.1163	0.6323	1.6908	1.0553	0.0913	0.2149	0.0913	1.9794	1.1599	3.1434
3888	thymol sulfate	Xenobiotics	Food Component/Plant	36095	LC/MS Neg	100001757	4410	229.054	89-83-8		C09908	HMDB01878	0.2059	0.2059	0.2637	0.2059	0.2059	0.2059	0.2059	0.6951	0.2059	0.2059	0.2059	0.2059	0.2059	0.6536	4.6122
285	tigloylglycine	Amino Acid	Leucine, Isoleucine and Valine Metabolism	1598	LC/MS Pos Early	1161	1926	158.081	35842-45-6	6441567		HMDB00959	0.2551	0.4494	2.4452	0.115	0.8688	1.8743	0.6351	4.2265	0.9688	0.115	0.5057	0.115	0.8282	0.9596	0.8129
284	tiglylcarnitine (C5:1-DC)	Amino Acid	Leucine, Isoleucine and Valine Metabolism	35428	LC/MS Pos Early	100001597	2962	244.154	64191-86-2	22833596		HMDB02366	0.2407	1.0927	1.9455	0.1465	0.4651	1.8567	1.0167	4.4085	3.2141	0.1465	0.3124	0.1465	1.8005	3.2116	1.8187
1069	trans-aconitate	Energy	TCA Cycle	52303	LC/MS Pos Early	100001043	1320	192.05	4023-65-8	444212	C02341	HMDB00958	0.6039	1.6917	9.0082	0.3588	0.8892	1.4247	1	5.8771	1.8786	0.3588	0.5327	0.3588	1.7364	2.075	1.8084
69	trans-urocanate	Amino Acid	Histidine Metabolism	607	LC/MS Pos Early	537	2285	139.05	104-98-3	736715	C00785	HMDB00301	6.0079	0.9386	1.3075	0.0932	1.8437	0.8526	1.7673	1.3369	2.4604	0.0227	0.9943	0.0211	0.9046	2.6663	3.0908
1071	tricarballylate	Energy	TCA Cycle	15729	LC/MS Neg	2053	578	175.025	99-14-9	14925	C19806	HMDB31193	1.7293	0.4098	1.1011	0.1395	0.2064	0.1981	0.392	0.5566	0.1395	0.1395	0.1553	0.1395	0.5563	0.1395	5.0989
2266	tricosanoyl sphingomyelin (d18:1/23:0)*	Lipid	Sphingolipid Metabolism	52436	LC/MS Pos Late	100008955	3200	801.684				HMDB12105	0.1424	0.6998	5.4073	0.1424	2.012	0.9837	0.3306	4.1235	7.5549	0.1424	0.3374	0.1424	0.5559	2.8748	4.6385
3365	trigonelline (N'-methylnicotinate)	Cofactors and Vitamins	Nicotinate and Nicotinamide Metabolism	32401	LC/MS Pos Early	100001092	1388	138.055	535-83-1	5570	C01004	HMDB00875	0.9506	0.089	0.5444	0.0037	0.0168	0.0265	0.0097	0.0281	0.0144	0.0038	0.0132	0.0029	0.094	0.0271	1.9545
1607	trimethylamine N-oxide	Lipid	Phospholipid Metabolism	40406	LC/MS Pos Early	100003397	2100	76.0757	1184-78-7	1145	C01104	HMDB00925	0.4651	0.5651	3.3706	0.0005	0.5898	1.0753	0.8578	1.8879	1.6398	0.0018	0.5872	0.0008	1.1402	1.2836	1.8067
224	tryptamine	Amino Acid	Tryptophan Metabolism	6104	LC/MS Pos Early	1095	3062	161.107	61-54-1	1150	C00398	HMDB00303	8.1897	5.6117	6.7498	0.1006	1	1.0211	0.9582	4.7209	1.9395	0.1006	0.4012	0.1006	4.3085	4.3158	5.6757
195	tryptophan	Amino Acid	Tryptophan Metabolism	54	LC/MS Pos Early	565	2986	205.097	73-22-3	6305	C00078	HMDB00929	2.2994	0.9731	2.483	0.0201	0.9141	1.2864	0.8555	3.1117	4.268	0.0251	0.6284	0.0356	2.2436	2.1164	2.8582
204	tryptophan betaine	Amino Acid	Tryptophan Metabolism	37097	LC/MS Pos Early	100001743	2673	247.144	20671-76-5	442106	C09213	HMDB61115	0.0164	0.0164	0.0164	0.0164	0.0164	0.0164	0.0164	0.0164	0.0164	0.0164	0.0164	0.0164	0.0164	0.0164	0.0164
128	tyramine	Amino Acid	Tyrosine Metabolism	1603	LC/MS Pos Early	1133	2540	138.091	60-19-5	5610	C00483	HMDB00306	2.1561	1.6267	2.4854	0.0782	0.2891	1.1697	0.8847	2.3116	1.3205	0.0782	0.9927	0.0782	2.1239	2.2062	3.4061
174	tyramine O-sulfate	Amino Acid	Tyrosine Metabolism	48408	LC/MS Neg	100006092	1565	216.034	30223-92-8	153005		HMDB06409	0.5656	0.3838	3.2555	0.2767	1.5465	1.3454	0.6548	2.9755	2.889	0.2767	0.7731	0.2767	1.7478	1.7924	3.7673
123	tyrosine	Amino Acid	Tyrosine Metabolism	1299	LC/MS Pos Early	815	2430	182.081	60-18-4	6057	C00082	HMDB00158	3.7441	1.0351	1.9229	0.009	0.6888	1.0618	1.3766	3.8728	2.8335	0.009	0.8435	0.009	1.3799	1.4503	2.2406
1101	undecanoate (11:0)	Lipid	Medium Chain Fatty Acid	12067	LC/MS Neg	889	5219.2	185.155	334-48-5	8180	C17715	HMDB00947	1.5456	0.3503	0.0953	1.0195	1.2096	1.3991	1.5676	0.0843	1.6476	0.7278	1.8686	0.9958	0.9503	1.0619	1.0301
3290	uracil	Nucleotide	Pyrimidine Metabolism, Uracil containing	605	LC/MS Neg	825	1086	111.02	66-22-8	1174	C00106	HMDB00300	0.115	0.3937	6.3673	0.0652	0.486	1.0139	0.6145	5.3084	1.0906	0.0652	0.4552	0.0652	1.8053	1.2063	4.4292
3210	urate	Nucleotide	Purine Metabolism, (Hypo)Xanthine/Inosine containing	1604	LC/MS Neg	1134	757.1	167.021	69-93-2;120K5305	1175	C00366	HMDB00289	0.2789	1.109	3.042	0.001	2.3569	1.2974	1.0861	2.9646	3.5539	0.0004	0.5246	0.0007	2.0625	2.7335	1.7669
346	urea	Amino Acid	Urea cycle; Arginine and Proline Metabolism	1670	LC/MS Pos Early	533	700	121.072	57-13-6	1176	C00086	HMDB00294	0.3827	1.0638	3.1485	0.0015	0.505	1.6998	1.0263	2.4472	1.2925	0.0004	0.6088	0.0002	1.7137	1.9285	1.4959
3289	uridine	Nucleotide	Pyrimidine Metabolism, Uracil containing	606	LC/MS Neg	535	1457.6	243.062	58-96-8	6029	C00299	HMDB00296	2.0397	0.631	1.2893	0.005	0.3479	0.7521	0.8078	3.192	2.0765	0.005	0.6246	0.005	1.3841	1.0878	1.9437
3288	uridine-2',3'-cyclic monophosphate	Nucleotide	Pyrimidine Metabolism, Uracil containing	37137	LC/MS Neg	75	1090	305.018	40632-52-8	439715	C02355	HMDB11640	0.3759	1.3539	3.7236	0.0476	3.8953	1.0189	1.1516	1.9869	18.6629	0.0476	0.0476	0.0476	1.0964	2.9139	1.8352
2635	ursocholate	Lipid	Secondary Bile Acid Metabolism	57573	LC/MS Neg	100002913	4648	407.28	2955-27-3				1.8572	1.0714	3.9954	0.0983	0.9444	1.4291	0.5738	7.4628	3.0394	0.0983	1.2884	0.0983	1	1.6357	24.6758
1095	valerate	Lipid	Short Chain Fatty Acid	33443	LC/MS Neg	1136	1718	101.061	109-52-4	7991	C00803	HMDB00892	4.1022	0.4826	0.0294	0.9811	2.018	1.2634	1.0189	0.0707	1.2968	0.4767	1.4315	0.7179	0.3959	1.2397	12.5548
1319	valerylglycine	Lipid	Fatty Acid Metabolism(Acyl Glycine)	36768	LC/MS Neg	100001451	2071	158.082	24003-66-5	4737557		HMDB00927	0.47	0.6957	5.1728	0.0095	0.1872	1.6583	0.9146	4.1221	2.0364	0.0095	0.4441	0.0095	1.2397	0.7465	1.7962
296	valine	Amino Acid	Leucine, Isoleucine and Valine Metabolism	1649	LC/MS Pos Early	566	2479	118.086	72-18-4	6287	C00183	HMDB00883	3.4311	0.6451	2.5802	0.0277	0.8149	1.1344	1.2069	2.613	6.3525	0.0126	0.4835	0.0126	1.3898	1.7585	3.4124
787	valylleucine	Peptide	Dipeptide	39994	LC/MS Pos Early	100003210	3138	231.17	22906-55-4	352039		HMDB29131	2.5534	0.5022	3.3035	0.5576	1.0342	0.6111	0.8841	2.3217	1.8039	0.0998	0.3647	0.0998	1.0323	1.6604	5.7843
148	vanillactate	Amino Acid	Tyrosine Metabolism	54910	LC/MS Neg	100006129	1625	211.061	2475-56-1	160637		HMDB00913	0.4096	0.765	3.4	0.1961	1.1771	1.3329	0.5801	3.0701	2.8062	0.1961	0.2708	0.1961	2.268	3.5079	3.667
176	vanillic alcohol sulfate	Amino Acid	Tyrosine Metabolism	48733	LC/MS Neg	100006125	1808	233.013	754920-02-0				0.108	0.108	1.9451	0.108	0.2789	0.8607	0.8541	2.1283	2.3829	0.108	0.3404	0.108	0.7002	1.1046	3.7526
149	vanillylmandelate (VMA)	Amino Acid	Tyrosine Metabolism	1567	LC/MS Neg	1111	941	197.046	55-10-7	1245	C05584	HMDB00291	0.1521	1.3233	3.955	0.1521	1.4469	1.1183	1	2.367	4.3012	0.1521	0.6835	0.1521	1.4955	2.2572	2.8483
3202	xanthine	Nucleotide	Purine Metabolism, (Hypo)Xanthine/Inosine containing	3147	LC/MS Pos Early	1004	1032	153.041	69-89-6	1188	C00385	HMDB00292	0.4364	1.0816	2.2324	0.0001	0.9548	1.4007	0.9662	2.3225	3.7103	0.0001	0.4707	0.0001	1.8727	2.8234	2.5419
3421	xanthopterin	Cofactors and Vitamins	Pterin Metabolism	54728	LC/MS Pos Early	100006338	1400	180.052		8397			0.0721	0.4553	1.6782	0.0721	0.4765	1.5097	0.903	2.0561	2.7887	0.0721	0.4689	0.0721	1.6195	2.3811	1.8499
3204	xanthosine	Nucleotide	Purine Metabolism, (Hypo)Xanthine/Inosine containing	15136	LC/MS Neg	100000299	1075	283.068	146-80-5	64959	C01762	HMDB00299	0.5083	1.0482	4.1948	0.2204	1.7835	1.5119	0.9347	2.9542	6.3477	0.2204	0.5307	0.2204	1.6406	3.2059	2.3605
216	xanthurenate	Amino Acid	Tryptophan Metabolism	15679	LC/MS Pos Early	100000015	2236	206.045	59-007	5699	C02470	HMDB00881	0.4534	0.935	3.6064	0.1396	1	2.8413	0.7078	10.3456	2.2769	0.1396	0.2451	0.1396	2.7742	3.1555	1.0731
907	xylose	Carbohydrate	Pentose Metabolism	15581	LC/MS Polar	826	1727	195.051	609-06-3	135191	C00181	HMDB00098	0.9059	0.4757	4.0506	0.2355	0.3829	1.4053	1.212	2.0784	1.2456	0.2355	0.3312	0.2355	2.0587	2.0096	3.4314

## Sheet: OsmoNormImpData
												SAMPLE NAME	WAKE-00222	WAKE-00223	WAKE-00224	WAKE-00225	WAKE-00228	WAKE-00230	WAKE-00232	WAKE-00233	WAKE-00235	WAKE-00236	WAKE-00244	WAKE-00246	WAKE-00252	WAKE-00254	WAKE-00256
												PARENT SAMPLE ID	3734164	3734165	3734166	3734167	3734170	3734172	3734174	3734175	3734177	3734178	3734186	3734188	3734194	3734196	3734198
												CLIENT IDENTIFIER	X_13_003_8360_10_12_16_urine_A	X_13_003_8361_10_7_16_urine_A	X_13_003_8362_10_3_16_urine_A	X_13_003_8363_10_5_16_urine_A	X_13_003_8366_10_10_16_urine_A	X_13_003_8368_10_3_16_urine_A	X_13_003_8370_10_10_16_urine_A	X_13_003_8371_10_3_16_urine_A	X_13_003_8373_10_10_16_urine_A	X_13_003_8374_10_5_16_urine_A	X_13_003_8384_10_7_16_urine_A	X_13_003_8386_10_5_16_urine_A	X_13_003_8392_10_5_16_urine_A	X_13_003_8395_10_7_16_urine_A	X_13_003_8397_10_5_16_urine_A
												GROUP ID	P Copri Low	P Copri High	P Copri High	P Copri High	P Copri Low	P Copri Low	P Copri Low	P Copri High	P Copri Low	P Copri Low	P Copri Low	P Copri High	P Copri High	P Copri High	P Copri High
												AGE	11.59	10.89	12.48	11.08	11.6	11.58	11.6	11.58	12.5	10.88	12.53	11.46	11.46	10.96	10.92
												ANIMAL ID	8360	8361	8362	8363	8366	8368	8370	8371	8373	8374	8384	8386	8392	8395	8397
												BMI	71.9908	35.7496	40.3591	48.6177	35.3339	45.0831	34.5371	35.1817	63.0143	45.7696	60.6286	77.2441	42.8458	57.295	32.4196
												COMMENT	1 sample only	.	.	.	.	.	.	.	.	.	.	.	.	.	.
												GENDER	F	F	F	F	F	F	F	F	F	F	F	F	F	F	F
												GROUP NUMBER	1	1	1	1	1	1	1	1	1	1	1	1	1	1	1
												ORIG ORDER	3	4	5	6	9	11	13	14	16	17	25	27	33	35	37
												OSMOLALITY	171	259	1270	7	154	588	325	968	841	8	152	2	752	745	811
												PLOT NAME	West	West	West	West	West	West	West	West	West	West	West	West	West	West	West
												RACE	NHP_cyno	NHP_cyno	NHP_cyno	NHP_cyno	NHP_cyno	NHP_cyno	NHP_cyno	NHP_cyno	NHP_cyno	NHP_cyno	NHP_cyno	NHP_cyno	NHP_cyno	NHP_cyno	NHP_cyno
												SAMPLE NUMBER	43	44	45	46	49	51	53	54	56	57	65	67	73	75	77
PATHWAY SORTORDER	BIOCHEMICAL	SUPER PATHWAY	SUB PATHWAY	COMP ID	PLATFORM	CHEMICAL ID	RI	MASS	CAS	PUBCHEM	KEGG	Group HMDB	Monkey Urine Western Diet	Monkey Urine Western Diet	Monkey Urine Western Diet	Monkey Urine Western Diet	Monkey Urine Western Diet	Monkey Urine Western Diet	Monkey Urine Western Diet	Monkey Urine Western Diet	Monkey Urine Western Diet	Monkey Urine Western Diet	Monkey Urine Western Diet	Monkey Urine Western Diet	Monkey Urine Western Diet	Monkey Urine Western Diet	Monkey Urine Western Diet
2128	1-(1-enyl-oleoyl)-GPE (P-18:1)*	Lipid	Lysoplasmalogen	44621	LC/MS Neg	100005372	6250	462.299					2.8269	0.1858	0.1858	0.1858	6.2746	0.1858	0.1858	0.1858	0.1858	0.1858	0.1858	0.1858	0.1858	1.9625	0.2593
2101	1-(1-enyl-palmitoyl)-2-arachidonoyl-GPE (P-16:0/20:4)*	Lipid	Plasmalogen	52673	LC/MS Pos Late	100009002	2270	724.528				HMDB11352	1.0537	1.9655	2.5455	0.1826	4.2348	1.6164	1.5586	2.8958	5.0349	0.1826	1.5035	0.1826	0.618	2.1321	2.6752
2110	1-(1-enyl-palmitoyl)-2-linoleoyl-GPC (P-16:0/18:2)*	Lipid	Plasmalogen	52682	LC/MS Pos Late	100009009	2226	742.575				HMDB11211	0.3718	0.3718	0.3718	0.3718	10.1616	0.4352	0.3718	1.5163	0.8136	0.3718	0.3718	0.3718	0.3718	0.3972	1.2505
2098	1-(1-enyl-palmitoyl)-2-linoleoyl-GPE (P-16:0/18:2)*	Lipid	Plasmalogen	52677	LC/MS Pos Late	100009069	2351	700.528				HMDB11343	1.4378	0.6032	0.7685	0.1418	1.7155	1.2802	0.7514	1.9048	2.1369	0.1418	0.7892	0.1418	0.1418	1.0261	2.7621
2097	1-(1-enyl-palmitoyl)-2-oleoyl-GPE (P-16:0/18:1)*	Lipid	Plasmalogen	52477	LC/MS Pos Late	100009005	2600	702.543				HMDB11342	3.293	0.563	0.8047	0.2143	0.915	0.6227	0.5214	1.3177	1.363	0.2143	0.7851	0.2143	0.2143	0.6639	2.0436
2126	1-(1-enyl-palmitoyl)-GPE (P-16:0)*	Lipid	Lysoplasmalogen	39270	LC/MS Pos Late	100003000	1558	438.298					1.269	0.1122	0.1122	0.1122	1.2877	0.1533	0.4756	0.1141	0.2258	0.1122	0.2211	0.1122	0.3627	2.3619	2.265
2113	1-(1-enyl-stearoyl)-2-arachidonoyl-GPE (P-18:0/20:4)*	Lipid	Plasmalogen	52475	LC/MS Pos Late	100008999	2511	752.559		9547058		HMDB05779	1.0998	1.5488	1.6591	0.1385	3.0898	1.135	1.1108	2.647	3.0019	2.1572	1.1751	0.1385	0.4265	2.3035	2.3012
2106	1-(1-enyl-stearoyl)-2-linoleoyl-GPE (P-18:0/18:2)*	Lipid	Plasmalogen	52748	LC/MS Pos Late	100009225	2633	728.559				HMDB11376	1.3853	0.5661	0.4484	0.2112	1.2851	1.2593	1.517	4.9727	0.8405	0.2112	0.9396	0.2112	0.2112	0.987	3.773
2105	1-(1-enyl-stearoyl)-2-oleoyl-GPE (P-18:0/18:1)	Lipid	Plasmalogen	52614	LC/MS Pos Late	100008919	2950	730.575	144371-68-6			HMDB11375	2.0751	0.1635	0.1635	0.1635	0.1635	0.4476	0.1635	1.9821	0.442	0.1635	0.1635	0.1635	0.1635	0.2752	2.0493
2130	1-(1-enyl-stearoyl)-GPE (P-18:0)*	Lipid	Lysoplasmalogen	39271	LC/MS Pos Late	100003001	1649	466.329					1.9716	0.0832	0.0832	0.0832	0.9537	0.1311	0.594	0.3273	0.1414	0.0832	0.0832	0.0832	0.2308	2.144	1.979
4511	1,2,3-benzenetriol sulfate (2)	Xenobiotics	Chemical	48762	LC/MS Neg	100006374	1709	204.981					0.3979	1.5955	4.5468	0.1804	2.108	0.4113	0.3956	2.2905	3.6364	0.1804	0.293	0.1804	0.4024	0.6597	0.9675
1723	1,2-dilinoleoyl-GPC (18:2/18:2)	Lipid	Phosphatidylcholine (PC)	52603	LC/MS Pos Late	100008903	2006	782.569	998-06-1	5288075		HMDB08138	0.1954	0.1954	0.2347	0.1954	4.8993	0.1954	0.1954	0.1954	0.7077	0.1954	2.5998	0.1954	0.1954	0.1954	0.1954
1636	1,2-dipalmitoyl-GPC (16:0/16:0)	Lipid	Phosphatidylcholine (PC)	19130	LC/MS Pos Late	100000657	2365	734.569	63-89-8	452110	D03585	HMDB00564	1.9366	0.6233	1	0.1323	5.8204	1.1034	0.8973	3.793	3.7266	0.1323	1.3453	0.1323	0.1323	0.5367	0.79
864	1,5-anhydroglucitol (1,5-AG)	Carbohydrate	Glycolysis, Gluconeogenesis, and Pyruvate Metabolism	20675	LC/MS Neg	100000580	802	163.061	154-58-5	64960	C07326	HMDB02712	1.1391	0.1949	1.3203	0.1949	0.1949	1.0301	0.1949	5.5877	1.0483	0.1949	1.2502	0.1949	1.3619	2.4295	0.2413
3658	1,6-anhydroglucose	Xenobiotics	Food Component/Plant	21049	LC/MS Neg	100000939	919.7	161.046	498-07-7	2724705		HMDB00640	3.0526	1.1238	1.5618	0.0236	2.8379	1.3008	1.1367	0.5398	1.9165	0.0236	1.4636	0.0236	0.526	3.2828	4.2285
2505	11-ketoetiocholanolone glucuronide	Lipid	Androgenic Steroids	47135	LC/MS Neg	100005402	4280	479.229	17181-16-7				1.0239	2.1576	2.4018	0.3274	1.8406	1.9605	1.0811	3.1002	1.2264	0.3274	2.7348	0.3274	1.1262	2.0831	3.0169
2623	12-dehydrocholate	Lipid	Secondary Bile Acid Metabolism	44644	LC/MS Neg	100001072	4871	405.265	2458-08-4;2458-08-4	94235		HMDB00400	1.0404	0.0906	2.3691	0.0906	0.0906	0.0906	0.0906	2.2095	0.0906	0.0906	0.2516	0.0906	0.0906	0.0906	3.288
2507	16a-hydroxy DHEA 3-sulfate	Lipid	Androgenic Steroids	38168	LC/MS Neg	100002126	4240	383.153					7.0394	2.0008	0.0876	0.0876	0.0876	0.0876	0.0876	2.7348	2.5686	0.0876	1.336	0.0876	0.8698	1.7716	0.4576
1941	1-arachidonoyl-GPC (20:4n6)*	Lipid	Lysophospholipid	33228	LC/MS Pos Late	100001551	1460	544.34			C05208	HMDB10395	0.3264	0.3264	0.3264	0.3264	10.0167	0.3264	0.3264	0.3264	0.362	0.3264	4.4836	0.3264	0.3264	0.4586	0.3264
1973	1-arachidonoyl-GPE (20:4n6)*	Lipid	Lysophospholipid	35186	LC/MS Pos Late	100001571	1470	502.293		42607465		HMDB11517	0.3122	0.3122	0.3122	0.3122	0.3122	1	0.7196	0.3122	3.9901	0.3122	0.3122	0.3122	0.6197	2.9818	3.031
3660	1H-quinolin-2-one	Xenobiotics	Food Component/Plant	40464	LC/MS Pos Early	100002385	2680	146.06	59-31-4	6038	C06415		0.1045	0.9549	1.1059	0.0453	0.2977	0.0781	0.0529	0.5653	0.0928	0.0453	1.0528	0.0453	1.6472	2.3556	2.4209
1925	1-linoleoyl-GPC (18:2)	Lipid	Lysophospholipid	34419	LC/MS Pos Late	100001395	1465	520.34		11988421	C04100	HMDB10386	0.668	0.1867	0.4421	0.1867	17.3433	0.6575	1.9923	0.1867	0.5087	0.1867	15.4894	0.1867	0.3587	2.85	2.3921
1966	1-linoleoyl-GPE (18:2)*	Lipid	Lysophospholipid	36600	LC/MS Pos Late	100001570	1482	478.293		52925130		HMDB11507	0.2861	0.2861	0.2861	0.2861	0.8579	0.2861	0.2861	0.2861	0.3667	0.2861	0.2861	0.2861	0.2861	0.2861	2.8444
3225	1-methyladenine	Nucleotide	Purine Metabolism, Adenine containing	1527	LC/MS Pos Early	54	2133	150.077	5142-22-3	78821	C02216	HMDB11599	8.3442	0.9913	0.2806	1.0468	1.3303	0.7153	0.8775	0.3994	0.3741	0.2806	2.4502	0.2806	0.4448	0.5917	0.7839
3229	N1-methyladenosine	Nucleotide	Purine Metabolism, Adenine containing	15650	LC/MS Pos Early	1242	2120	282.12	15763-06-1	27476	C02494	HMDB03331	0.8803	1.7476	0.6136	0.5236	2.1359	0.7683	1.2345	0.8832	0.9789	0.5236	1.618	0.5236	1	1.0015	1.1808
399	1-methylguanidine	Amino Acid	Guanidino and Acetamido Metabolism	48114	LC/MS Pos Early	100000715	2149	74.0713	22661-87-6	10111	C02294	HMDB01522	1.0191	0.5466	1.1323	1.027	0.743	0.3661	0.5849	1.1414	0.8525	6.6886	0.6485	9.2068	0.707	1.1696	1.0227
3258	1-methylguanine	Nucleotide	Purine Metabolism, Guanine containing	32395	LC/MS Neg	100001133	1643	164.058	938-85-2	70315		HMDB03282	1.689	0.1175	0.2371	0.1175	0.1175	0.5825	0.1175	0.1175	0.128	0.1175	1.7508	0.1175	0.1175	0.1175	0.1446
3263	N1-methylguanosine	Nucleotide	Purine Metabolism, Guanine containing	31609	LC/MS Pos Early	100001122	1980	298.115	2140-65-0	96373		HMDB01563	0.8544	1.8769	0.8981	0.2812	3.6804	0.95	1.0654	1.0929	0.4386	0.2812	2.3985	0.2812	0.3683	0.9376	0.686
76	1-methylhistamine	Amino Acid	Histidine Metabolism	43831	LC/MS Pos Early	100001204	3040	126.103	501-75-7	3614	C05127	HMDB00898	1.6786	1.5107	0.8001	0.3557	0.3557	0.7688	1.0854	1.0242	1.2453	0.3557	0.8447	0.3557	1	1.0832	2.5117
63	1-methylhistidine	Amino Acid	Histidine Metabolism	30460	LC/MS Neg	100001051	1227	168.078	332-80-9	92105	C01152	HMDB00001	0.3215	0.3215	1.0237	0.3215	0.3215	0.3215	0.3215	2.0791	5.0347	0.3215	0.3215	0.3215	0.6265	1.3312	0.9763
77	1-methylimidazoleacetate	Amino Acid	Histidine Metabolism	32350	LC/MS Pos Early	100001208	2064	141.066	2625-49-2	75810	C05828	HMDB02820	1.3634	1.3985	0.463	0.2183	1.6542	0.7622	0.8648	0.7537	0.268	0.2183	1.515	0.2727	0.7113	0.6095	0.661
3360	1-methylnicotinamide	Cofactors and Vitamins	Nicotinate and Nicotinamide Metabolism	27665	LC/MS Pos Early	55	1940	137.071	1005-24-9	10129985	C02918	HMDB00699	1.53	1.0109	0.5848	0.1767	2.3155	0.9035	0.8345	0.655	1.1718	0.1767	4.8093	0.1767	0.2985	1.0743	5.9476
1721	1-oleoyl-2-linoleoyl-GPC (18:1/18:2)*	Lipid	Phosphatidylcholine (PC)	52453	LC/MS Pos Late	100008981	2165	784.585					0.886	0.5995	0.9969	0.1299	13.7283	0.6168	0.7926	1.4065	2.704	16.9318	8.7896	0.1299	0.1299	0.4259	0.4562
1964	1-oleoyl-GPE (18:1)	Lipid	Lysophospholipid	35628	LC/MS Neg	100001569	6125.1	478.294	89576-29-4	9547071		HMDB11506	3.7446	2.2553	0.3717	0.3717	4.7679	0.3717	0.5269	0.3717	0.3717	0.3717	0.3717	0.3717	0.3717	2.446	1.0008
1679	1-palmitoyl-2-arachidonoyl-GPC (16:0/20:4n6)	Lipid	Phosphatidylcholine (PC)	52462	LC/MS Pos Late	100008914	2091	782.569	35418-58-7	10747814		HMDB07982	0.8025	1.0279	1.9043	0.1142	69.6847	0.5657	0.8662	1.8327	4.9047	40.8954	7.6465	0.1142	0.1142	0.4066	0.1142
1773	1-palmitoyl-2-arachidonoyl-GPE (16:0/20:4)*	Lipid	Phosphatidylethanolamine (PE)	52464	LC/MS Pos Late	100008990	2198	740.522		9546800		HMDB05323	0.1086	0.9677	1.3046	0.1086	2.5679	0.8339	0.426	1.5618	5.3119	0.1086	0.1086	0.1086	0.1086	0.634	0.6573
1652	1-palmitoyl-2-linoleoyl-GPC (16:0/18:2)	Lipid	Phosphatidylcholine (PC)	42446	LC/MS Pos Late	1537	2160	758.569	40811-94-7	5287971		HMDB07973	2.1787	1.6859	2.4656	16.524	55.1045	1.0562	1.4949	1.9673	5.9633	53.07	16.1966	81.6219	0.2449	0.8977	0.7041
1764	1-palmitoyl-2-linoleoyl-GPE (16:0/18:2)	Lipid	Phosphatidylethanolamine (PE)	42449	LC/MS Pos Late	100001870	2275	716.522		9546747		HMDB05322	3.1734	0.6104	0.644	0.2956	2.9811	0.5207	0.3911	1.0337	2.4427	0.2956	0.2956	0.2956	0.2956	0.5364	1.3839
1645	1-palmitoyl-2-oleoyl-GPC (16:0/18:1)	Lipid	Phosphatidylcholine (PC)	52461	LC/MS Pos Late	1539	2358	760.585	26853-31-6;26853-31-6	6436017		HMDB07972	1.7739	0.9793	1.7989	4.8109	22.2272	1.0207	1.0475	2.0697	4.2239	19.3812	5.3222	24.354	0.1419	0.6269	0.551
1763	1-palmitoyl-2-oleoyl-GPE (16:0/18:1)	Lipid	Phosphatidylethanolamine (PE)	19263	LC/MS Pos Late	1526	2509	718.538	26662-94-2	5283496		HMDB05320	8.3637	0.2341	0.3761	0.2304	1.6215	0.419	0.344	0.6303	0.8811	0.2304	0.2304	0.2304	0.2304	0.2527	2.0826
1637	1-palmitoyl-2-palmitoleoyl-GPC (16:0/16:1)*	Lipid	Phosphatidylcholine (PC)	52470	LC/MS Pos Late	100008984	2160	732.554				HMDB07969	0.3148	0.3148	0.7501	0.3148	9.8729	0.3148	0.3148	0.7695	1	0.3148	1.9315	0.3148	0.3148	0.3148	0.3148
1641	1-palmitoyl-2-stearoyl-GPC (16:0/18:0)	Lipid	Phosphatidylcholine (PC)	52616	LC/MS Pos Late	100008921	2653	762.601	59403-51-9			HMDB07970	0.3474	0.3474	0.3474	0.3474	2.1945	0.3474	0.3474	2.7133	0.7827	0.3474	0.3474	0.3474	0.3474	0.3474	0.3821
1913	1-palmitoyl-GPC (16:0)	Lipid	Lysophospholipid	33955	LC/MS Pos Late	100001263	1525	496.34	17364-16-8	86554		HMDB10382	1.4321	0.0837	2.0983	7.0546	53.5501	0.5446	2.1121	0.559	1.1422	0.0837	7.0084	26.7444	0.2642	2.1658	2.01
1957	1-palmitoyl-GPE (16:0)	Lipid	Lysophospholipid	35631	LC/MS Pos Late	100001567	1544	454.293	53862-35-4	9547069		HMDB11503	20.9945	0.2195	0.2195	0.2195	3.6665	0.2195	0.7994	1.5385	1.0577	0.2195	0.2195	0.2195	0.2289	0.2195	5.2965
1731	1-stearoyl-2-arachidonoyl-GPC (18:0/20:4)	Lipid	Phosphatidylcholine (PC)	42450	LC/MS Pos Late	100001869	2300	810.601	35418-59-8	16219824		HMDB08048	0.9963	0.8716	1.2073	0.1531	44.6951	0.4059	0.557	1.7218	2.9979	34.8654	7.218	0.1531	0.1531	0.2878	0.221
1797	1-stearoyl-2-arachidonoyl-GPE (18:0/20:4)	Lipid	Phosphatidylethanolamine (PE)	52447	LC/MS Pos Late	100008977	2424	768.554		5289133		HMDB09003	0.0911	1.0783	1.4873	0.0911	3.7241	0.8939	0.7786	2.4357	4.5086	5.3726	1.0044	0.0911	0.2274	0.7009	0.8022
1836	1-stearoyl-2-arachidonoyl-GPS (18:0/20:4)	Lipid	Phosphatidylserine (PS)	52235	LC/MS Pos Late	100001872	2565	812.544				HMDB12383	1.0926	0.931	2.0219	0.1026	5.5196	1	1.4033	3.1778	8.6098	0.1026	0.4944	27.7048	0.5875	1.1027	1.5384
1715	1-stearoyl-2-linoleoyl-GPC (18:0/18:2)*	Lipid	Phosphatidylcholine (PC)	52452	LC/MS Pos Late	100008980	2380	786.601				HMDB08039	1.9833	1.3839	1.6432	15.7424	32.1079	0.8269	1.1754	2.2169	3.5334	48.5288	13.8174	69.3846	0.1865	0.9066	0.643
1784	1-stearoyl-2-linoleoyl-GPE (18:0/18:2)*	Lipid	Phosphatidylethanolamine (PE)	52446	LC/MS Pos Late	100008976	2522	744.554		9546749		HMDB08994	0.7478	1.0364	1.2672	0.0942	3.3394	1	0.696	2.2851	3.1722	0.0942	1.5063	0.0942	0.1726	0.6625	1.2135
1710	1-stearoyl-2-oleoyl-GPC (18:0/18:1)	Lipid	Phosphatidylcholine (PC)	52438	LC/MS Pos Late	100008904	2644	788.616	56421-10-4			HMDB08038	1.6253	0.1502	0.7219	0.1502	9.5633	0.4977	0.6191	1.5125	1.2003	13.7206	3.5183	0.1502	0.1502	0.3617	0.4208
1778	1-stearoyl-2-oleoyl-GPE (18:0/18:1)	Lipid	Phosphatidylethanolamine (PE)	42448	LC/MS Pos Late	100001856	2858	746.569				HMDB08993	1.8773	0.2218	0.2218	0.2218	0.2218	0.6401	0.2218	2.4214	0.56	0.2218	0.2218	0.2218	0.2218	0.2218	1.0911
1920	1-stearoyl-GPC (18:0)	Lipid	Lysophospholipid	33961	LC/MS Pos Late	100001271	1606	524.371	19420-57-6	497299		HMDB10384	2.5569	0.139	2.0703	0.139	42.9879	0.2523	2.3628	0.5238	1.2098	0.139	7.8264	0.139	0.1461	2.0998	1.4595
1962	1-stearoyl-GPE (18:0)	Lipid	Lysophospholipid	42398	LC/MS Pos Late	100001461	1626	482.324	69747-55-3	9547068		HMDB11130	2.7391	0.1137	0.1137	0.1137	3.9862	0.3194	0.1137	0.4324	1.9107	0.1137	0.1137	0.1137	0.2413	1.6813	1.7092
1981	1-stearoyl-GPS (18:0)*	Lipid	Lysophospholipid	45966	LC/MS Pos Late	100004327	1634	526.314		9547101			0.1932	0.1932	0.1932	0.1932	0.1932	0.3921	0.1932	0.1932	0.4343	0.1932	0.1932	0.1932	0.5067	3.3034	2.6723
305	2,3-dihydroxy-2-methylbutyrate	Amino Acid	Leucine, Isoleucine and Valine Metabolism	57547	LC/MS Neg	100010869	787	133.051	14868-24-7	301941		HMDB29576	0.3127	0.7769	0.8107	0.3127	2.901	1.3884	0.8824	0.8983	2.9687	0.3127	0.4236	0.3127	1.8507	2.1352	0.9673
3661	2,3-dihydroxyisovalerate	Xenobiotics	Food Component/Plant	38276	LC/MS Polar	100002417	1050	133.051	1756-18-9	677	C04039	HMDB12141	34.5236	1.0554	1.292	0.3616	3.7014	0.5822	1.4374	0.5648	0.584	0.3616	0.7277	0.3616	0.4684	1.0235	10.5277
3485	2,4,6-trihydroxybenzoate	Xenobiotics	Benzoate Metabolism	35892	LC/MS Neg	100001718	1574	169.014	83-30-7	66520		HMDB29649	0.0784	0.0784	0.0784	0.0784	0.0784	0.0784	0.0784	2.0856	0.0784	0.0784	0.0784	0.0784	0.0784	0.0784	0.0784
3664	2,8-quinolinediol	Xenobiotics	Food Component/Plant	42975	LC/MS Neg	100004206	3133	160.04	15450-76-7	97250	C06342		2.6902	0.2773	0.2773	0.2773	0.2773	0.2773	0.2773	0.2773	0.2773	0.2773	0.2773	0.2773	0.2773	0.2773	0.2773
3665	2,8-quinolinediol sulfate	Xenobiotics	Food Component/Plant	48691	LC/MS Neg	100004321	2612	239.997					1.1613	0.0719	0.2488	0.0719	2.8448	1.9502	0.7527	0.8906	0.2333	0.0719	0.0719	0.0719	0.0719	0.1733	0.1561
2447	21-hydroxypregnenolone disulfate	Lipid	Pregnenolone Steroids	46115	LC/MS Neg	100001999	3935	245.067	1164-98-3	134595			0.5734	1.059	0.8954	0.5734	0.5734	0.9583	0.5734	0.5734	0.8168	0.5734	0.5734	0.5734	1	1.1232	0.5734
4294	2-acetamidophenol sulfate	Xenobiotics	Drug	48580	LC/MS Neg	100006190	2251	230.013	40712-60-5	181671			0.1018	0.1018	0.5674	0.1018	0.4632	0.1018	0.3219	0.2423	0.4729	0.1018	0.1018	0.1018	0.1789	0.4992	0.4509
95	2-aminoadipate	Amino Acid	Lysine Metabolism	6146	LC/MS Polar	381	3500	160.062	542-32-5;1118-90-7	469	C00956	HMDB00510	4.3336	1.1951	3.9061	0.2545	1.6382	0.7507	1.7307	1.1369	1.0022	0.2545	1.9234	0.2545	2.1233	1.2758	1.5102
1297	2-aminooctanoate	Lipid	Fatty Acid, Amino	43343	LC/MS Pos Late	100004227	750	160.133	644-90-6	69522		HMDB00991	0.4921	0.6371	0.5974	0.4921	0.4921	0.4921	0.4921	0.5893	1.2198	0.4921	0.4921	0.4921	0.4921	0.9031	0.4921
4411	2-aminophenol sulfate	Xenobiotics	Chemical	43266	LC/MS Neg	100004322	1677	188.002		181670		HMDB61116	0.5171	0.4745	0.6727	0.2697	0.9229	0.3534	0.3716	0.2697	0.616	0.2697	1.0373	0.2697	0.3181	0.8724	0.5869
3244	2'-deoxyadenosine	Nucleotide	Purine Metabolism, Adenine containing	1553	LC/MS Pos Early	211	2252	252.109	16373-93-6	13730	C00559	HMDB00101	5.5577	0.8975	0.2344	18.0364	0.3041	0.2108	1.4857	0.2108	0.2108	0.2108	1.9554	0.2108	2.3214	0.9031	1.0059
3273	2'-deoxyguanosine	Nucleotide	Purine Metabolism, Guanine containing	1411	LC/MS Neg	348	1751	266.089	961-07-9	187790	C00330	HMDB00085	3.7677	1.3437	1.0224	0.4064	0.4064	0.5212	1.2833	1	3.8362	0.4064	0.4064	0.4064	1.0696	0.8026	4.5389
3208	2'-deoxyinosine	Nucleotide	Purine Metabolism, (Hypo)Xanthine/Inosine containing	15076	LC/MS Neg	100000135	1688	251.079	890-38-0	65058	C05512	HMDB00071	0.974	2.4316	1.1459	0.1897	0.3415	0.6346	1.0349	1.2466	5.1247	0.1897	0.1897	0.1897	1.4291	1.5265	2.9636
952	2-fucosyllactose	Carbohydrate	Disaccharides and Oligosaccharides	48261	LC/MS Neg	100002930	846	487.167	41263-94-9	170484		HMDB02098	1	1	1	1	1	1	1	1	1	1	1	1	1	1	1
300	2-hydroxy-3-methylvalerate	Amino Acid	Leucine, Isoleucine and Valine Metabolism	36746	LC/MS Neg	100001541	1800	131.071	488-15-3	164623		HMDB00317	10.4085	0.8318	0.3608	0.1976	2.3155	0.4786	2.256	0.7444	1.7111	0.1976	0.7584	0.1976	1.1278	0.4271	1.19
1242	2-hydroxyadipate	Lipid	Fatty Acid, Dicarboxylate	31934	LC/MS Polar	100001153	3000	161.046	18294-85-4	193530	C02360	HMDB00321	1.2472	1	2.7384	0.1998	4.64	1.2215	0.715	2.5418	1.6735	0.1998	1.5588	0.1998	3.6515	3.4436	0.9145
1404	2-hydroxybehenate	Lipid	Fatty Acid, Monohydroxy	57663	LC/MS Neg	100015637	6384	355.322		193484			52.8083	0.5467	0.1608	44.6032	4.6711	0.3588	0.9491	0.4829	0.4001	19.3024	1.8544	93.109	0.2807	0.77	2.2904
414	2-hydroxybutyrate/2-hydroxyisobutyrate	Amino Acid	Glutathione Metabolism	52281	LC/MS Polar	100008928	1258	103.04					1	0.9764	1.5171	0.3312	0.9978	0.8188	1.239	1.4139	2.5063	0.3312	0.6968	0.3312	1.3934	0.3312	0.6866
1238	2-hydroxyglutarate	Lipid	Fatty Acid, Dicarboxylate	37253	LC/MS Pos Early	100002070	958	131.034	40951-21-1	43	C02630	HMDB00606	2.2734	1.4351	1.2979	2.3009	1.2481	1.1289	0.5653	0.902	0.8975	0.2894	1.0962	0.2894	3.0539	0.7504	0.9614
3465	2-hydroxyhippurate (salicylurate)	Xenobiotics	Benzoate Metabolism	18281	LC/MS Neg	1869	2184	194.046	487-54-7	10253	C07588	HMDB00840	0.7914	0.591	2.3932	0.2446	1.8415	0.3956	0.5225	1.7441	0.6017	0.2446	0.7806	0.2446	0.2446	0.6836	4.041
168	2-hydroxyphenylacetate	Amino Acid	Tyrosine Metabolism	1432	LC/MS Polar	235	858.6	151.04	614-75-5	11970	C05852	HMDB00669	0.5903	1.1838	0.8958	0.5691	1.623	1.4268	1.0355	1.2255	0.5691	0.5691	0.6355	0.5691	0.7481	0.9037	1.4427
3668	2-isopropylmalate	Xenobiotics	Food Component/Plant	15667	LC/MS Neg	100000409	725	175.061	3237-44-3	77	C02504	HMDB00402	39.2195	1.5728	1.1436	0.4456	0.795	0.8467	2.1578	1.6364	0.797	2.0854	0.567	0.4456	0.6464	0.4659	0.6591
3938	2-keto-3-deoxy-gluconate	Xenobiotics	Food Component/Plant	48141	LC/MS Polar	100005946	1900	177.04	17510-99-5	161227	C00204	HMDB01353	2.4644	2.3529	0.8385	0.1772	1.6629	1.6179	0.6723	1.0677	1.1416	0.1772	1.1465	0.1772	1	1.0437	1.0667
4512	2-methoxyresorcinol sulfate	Xenobiotics	Chemical	48445	LC/MS Neg	100006184	1863	218.997	1446269-78-8				0.391	0.8944	10.859	0.251	0.6554	0.251	0.3829	4.449	1.6927	0.251	1.1117	0.251	0.251	0.8433	0.9805
282	2-methylbutyrylcarnitine (C5)	Amino Acid	Leucine, Isoleucine and Valine Metabolism	45095	LC/MS Pos Early	100001509	3035	246.17	31023-25-3	6426901		HMDB00378	1	8.3243	0.431	0.071	0.3358	3.8375	2.0293	6.9688	1.3055	0.071	0.696	0.071	4.8938	4.4226	1.9175
283	2-methylbutyrylglycine	Amino Acid	Leucine, Isoleucine and Valine Metabolism	31928	LC/MS Neg	100001155	1884	158.082	52320-67-9	193872		HMDB00339	0.806	0.7373	1.2179	0.1999	1.2703	1.1612	0.9974	1.7542	0.7113	0.1999	1.013	0.1999	1.0545	1.2404	1.1529
1073	2-methylcitrate	Energy	TCA Cycle	37483	LC/MS Pos Early	90	1370	224.077	6061-96-7	439681	C02225	HMDB00379	0.633	1.5141	0.6718	0.3733	1.8697	1.1899	1.0146	0.7929	0.5807	0.3733	0.8246	0.3733	0.4457	0.7589	1.182
1084	2-methylmalonylcarnitine (C4-DC)	Lipid	Fatty Acid Synthesis	35482	LC/MS Pos Early	100001596	2440	262.129	149181-64-6	53481628		HMDB13133	1.3623	1.2876	0.6043	0.2823	4.471	1.0129	1.4269	0.5119	0.9857	0.2823	2.0166	0.2823	0.4486	1.0596	0.5455
15	2-methylserine	Amino Acid	Glycine, Serine and Threonine Metabolism	53229	LC/MS Pos Early	100009246	1652	120.066		94309	C02115		2.3329	0.8773	0.4758	0.2843	0.5815	0.71	1.0682	0.5846	0.9057	0.2843	1.1447	0.2843	0.6861	1.0238	1.1282
3328	2'-O-methylcytidine	Nucleotide	Pyrimidine Metabolism, Cytidine containing	57554	LC/MS Pos Early	100010895	2411	258.108	2140-72-9	150971			0.8774	1.5032	0.4529	0.3035	1.8488	0.8345	1.1978	0.6219	0.5439	0.3035	1.5464	0.3035	0.5894	1.1408	1
3292	2'-O-methyluridine	Nucleotide	Pyrimidine Metabolism, Uracil containing	57655	LC/MS Neg	100010896	1831	257.078	2140-76-3	102212			0.7802	2.123	0.7446	0.173	1.6932	1.4821	0.7811	0.9153	0.9942	0.173	0.946	0.173	0.645	3.5968	1.6436
3669	2-oxindole-3-acetate	Xenobiotics	Food Component/Plant	40479	LC/MS Pos Early	100003109	2378	192.066	2971-31-5	3080590		HMDB35514	2.5134	1.1738	0.2205	6.6288	4.4429	0.9253	0.9798	0.5347	0.411	0.0672	4.1001	1	0.0708	0.2173	0.612
4396	2-oxo-1-pyrrolidinepropionate	Xenobiotics	Chemical	40452	LC/MS Neg	100003265	1381	156.067	77191-38-9	3146688			0.8713	0.6189	0.9361	0.2327	2.7727	0.4481	0.7636	1.1056	2.1683	0.2327	0.3125	0.2327	0.454	1.6593	0.9466
351	2-oxoarginine*	Amino Acid	Urea cycle; Arginine and Proline Metabolism	55072	LC/MS Pos Early	100002784	1760	174.087	3715-10-04	558	C03771	HMDB04225	1.3329	1.5898	0.6978	0.1936	2.2695	0.8316	0.6286	0.5867	1.0462	0.1936	2.2138	0.1936	0.7334	1.2895	1.0632
3575	2-piperidinone	Xenobiotics	Food Component/Plant	43400	LC/MS Pos Early	100004295	1675	100.076	675-20-7	12665		HMDB11749	5.326	0.7478	0.2737	1.3492	0.4628	0.3651	1.8394	1.344	0.7207	1.7263	1.9401	0.0832	1.3796	1.154	3.4606
3542	3-(3-hydroxyphenyl)propionate	Xenobiotics	Benzoate Metabolism	35635	LC/MS Neg	100001624	1980	165.056	621-54-5	91	C11457	HMDB00375	1.4097	0.594	0.1402	0.1402	1.062	0.323	0.293	0.3097	0.1522	0.1402	1.3628	0.1402	0.199	0.5502	3.059
3539	3-(3-hydroxyphenyl)propionate sulfate	Xenobiotics	Benzoate Metabolism	45415	LC/MS Neg	100005391	1294	245.013	86321-32-6	187488			0.8935	0.1365	0.3535	0.1365	3.973	0.3146	0.1397	0.5884	0.3548	0.1365	0.7997	0.1365	0.1365	0.8585	1.8954
134	3-(4-hydroxyphenyl)lactate	Amino Acid	Tyrosine Metabolism	32197	LC/MS Neg	240	1379	181.051	6482-98-0	9378	C03672	HMDB00755	1.4555	0.7749	0.6024	0.393	3.3863	0.9344	0.8611	1.1147	1.8604	0.393	1.41	0.393	0.9609	2.2126	1.5207
3543	3-(4-hydroxyphenyl)propionate	Xenobiotics	Benzoate Metabolism	39587	LC/MS Neg	100002914	1670	165.056	501-97-3	10394	C01744	HMDB02199	16.2187	0.8971	0.1342	0.1342	1.1054	2.9149	0.9628	0.2084	0.2156	0.1342	3.6748	0.1342	0.9861	1.6815	14.0648
179	3,4-dihydroxyphenylacetate sulfate	Amino Acid	Tyrosine Metabolism	48736	LC/MS Neg	100006254	800	246.992	38339-04-7	193283			0.5351	0.7365	1.3407	0.3995	5.7536	0.7452	0.8757	1.3317	1.6185	0.3995	1.9991	0.3995	0.5396	0.7553	1.1916
1322	3,4-methylene heptanoylglycine	Lipid	Fatty Acid Metabolism(Acyl Glycine)	55012	LC/MS Neg	100010861	3818	198.114					0.6554	1	1.7113	0.2655	1.2649	1.2513	0.7408	0.2655	0.5265	0.2655	0.6894	0.2655	0.9552	1.7179	0.9245
1353	3,4-methyleneheptanoylcarnitine	Lipid	Fatty Acid Metabolism(Acyl Carnitine)	52929	LC/MS Neg	100009234	4096	346.187					0.1379	2.5465	0.1379	0.1379	0.1379	0.294	0.1379	1	0.1379	0.1379	0.1379	0.1379	1.1001	0.1379	0.1379
3676	3,5-dihydroxybenzoic acid	Xenobiotics	Food Component/Plant	37508	LC/MS Neg	100002054	785.4	153.019	99-10-5	7424		HMDB13677	0.1816	0.1816	0.3301	0.1816	0.1816	0.1816	0.1816	0.1816	0.1816	0.1816	0.1816	0.1816	0.1816	0.1816	0.1816
4409	3-acetylphenol sulfate	Xenobiotics	Chemical	48693	LC/MS Neg	100004326	2477	215.002					0.6092	0.6083	1.0344	0.287	2.3166	0.7639	0.5471	0.9138	0.7058	0.287	0.287	0.287	0.5233	0.9059	1.2446
2485	3alpha,21-dihydroxy-5beta-pregnane-11,20-dione 21-glucuronide	Lipid	Progestin Steroids	47401	LC/MS Neg	100005417	4732	523.255					0.9353	4.983	5.1822	0.2554	2.0853	1.7407	0.7532	0.6961	5.8628	0.2554	1.6555	0.2554	6.3307	34.0533	1.5266
3340	3-aminoisobutyrate	Nucleotide	Pyrimidine Metabolism, Thymine containing	1566	LC/MS Pos Early	1114	2190	104.071	10569-72-9;214139-20-5	64956	C05145	HMDB03911	1.2034	2.0634	0.3196	0.1886	0.9241	1.33	1.6556	1.5942	0.6826	0.1886	1.2571	0.1886	1.1881	0.6166	0.9713
1041	3'-a-sialyl-N-acetyllactosamine	Carbohydrate	Aminosugar Metabolism	40042	LC/MS Polar	100003257	3300	673.231					0.2898	0.2898	3.2599	0.2898	0.2898	0.8759	0.7892	1.2261	1.0932	0.2898	0.2898	0.2898	0.5833	1.6188	1.5305
1261	3-carboxy-4-methyl-5-propyl-2-furanpropanoate (CMPF)	Lipid	Fatty Acid, Dicarboxylate	31787	LC/MS Neg	100001178	2800	239.092	86879-39-2	123979		HMDB61112	0.0396	0.0363	0.0154	0.013	0.0596	0.0284	0.0176	0.0221	0.0257	0.013	0.0257	0.013	0.0263	0.0335	0.0317
287	3-hydroxy-2-ethylpropionate	Amino Acid	Leucine, Isoleucine and Valine Metabolism	32397	LC/MS Polar	100001170	1443.3	117.056	4374-62-3	188979		HMDB00396	2.6345	1.566	2.366	0.1695	1	2.1236	0.7192	7.7629	1.5936	0.1695	0.9715	0.1695	5.3525	0.4434	1.3365
2378	3-hydroxy-3-methylglutarate	Lipid	Mevalonate Metabolism	531	LC/MS Polar	112	2850	161.046	503-49-1	1662	C03761	HMDB00355	1.0435	1.2707	0.9394	0.0295	2.5726	0.7529	1.0216	1.1587	0.7301	0.0453	0.9493	0.0295	1.4075	0.7854	0.7091
3962	3-hydroxy-3-methyl-hexanoate	Xenobiotics	Food Component/Plant	53162	LC/MS Polar	100006601	926	145.087	58888-76-9	16666688			0.994	1.9571	0.4908	0.2589	1.296	0.9143	0.6191	4.4369	1.7345	0.2589	1	0.2589	3.1615	0.9355	2.5751
3540	3-hydroxy-3-phenylpropionate	Xenobiotics	Benzoate Metabolism	43497	LC/MS Neg	100002482	2024	165.056	2768-42-5	92959			0.3382	0.7219	1.1272	0.1027	1.2243	0.7798	0.8382	1.1996	0.7584	0.1027	0.5872	0.1027	0.8398	0.5678	0.9295
217	3-hydroxyanthranilate	Amino Acid	Tryptophan Metabolism	32353	LC/MS Pos Early	243	2407	154.05	548-93-6	86	C00632	HMDB01476	1.9774	1.3438	0.6469	0.2646	1.2636	1.9454	0.7027	1.3587	1.6896	2.1239	0.5347	25.4113	1.4766	0.9152	0.4165
1384	3-hydroxybutyrate (BHBA)	Lipid	Ketone Bodies	542	LC/MS Polar	254	1475	103.04	625-72-9	441	C01089	HMDB00357	0.899	0.8283	7.1431	0.3107	2.2025	1.2606	0.5007	63.1137	5.0561	0.3107	0.9165	0.3107	8.6118	0.7057	0.3107
1330	3-hydroxybutyrylcarnitine (1)	Lipid	Fatty Acid Metabolism(Acyl Carnitine)	43264	LC/MS Pos Early	100003926	2400	248.149		53481617		HMDB13127	0.014	2.046	0.014	0.014	0.014	1	0.014	11.0083	0.014	0.014	0.014	0.014	6.8266	0.122	0.014
1331	3-hydroxybutyrylcarnitine (2)	Lipid	Fatty Acid Metabolism(Acyl Carnitine)	52984	LC/MS Pos Early	100009271	2340	248.149				HMDB13127	0.9848	12.7802	0.2353	0.174	0.4848	5.5394	2.0844	12.9043	1.3925	0.174	1	0.174	7.6193	2.6192	0.7222
1407	3-hydroxyhexanoate	Lipid	Fatty Acid, Monohydroxy	53230	LC/MS Neg	100006367	1725	131.071	10191-24-9	151492			1.9619	0.455	0.4259	0.2364	0.5402	1.4728	0.3721	2.9874	0.9057	0.2364	1.1603	0.2364	1.4648	0.2364	0.8366
3466	3-hydroxyhippurate	Xenobiotics	Benzoate Metabolism	39600	LC/MS Neg	100002122	1687	194.046	1637-75-8	450268		HMDB06116	0.5724	0.8259	0.4045	0.2195	2.8064	0.548	0.9633	0.681	0.7249	0.2195	1.4068	0.2195	0.2195	0.7224	0.9583
3680	3-hydroxyindolin-2-one	Xenobiotics	Food Component/Plant	42561	LC/MS Neg	100003823	2695	148.04	61-71-2	6097	C11130		0.9856	0.7516	2.3902	0.0876	2.3655	0.2701	0.1915	0.6089	0.6564	0.0876	1.1539	0.0876	0.0876	0.0876	0.1489
4515	3-hydroxyindolin-2-one sulfate	Xenobiotics	Chemical	48419	LC/MS Neg	100006103	2082	227.997					0.5923	1.958	26.7861	0.1147	5.6582	1.3014	0.451	5.8469	2.8846	0.1147	2.0946	0.1147	0.2991	0.6863	1.7599
304	3-hydroxyisobutyrate	Amino Acid	Leucine, Isoleucine and Valine Metabolism	1549	LC/MS Polar	111	1619	103.04	2068-83-9	87	C06001	HMDB00336	0.9871	0.966	1.9003	0.3935	1.9297	0.9437	0.8438	3.2429	5.5774	0.3935	0.6576	0.3935	1.6949	0.873	1.2255
1408	3-hydroxyoctanoate	Lipid	Fatty Acid, Monohydroxy	22001	LC/MS Neg	100000773	3446	159.103	88930-08-9	26613		HMDB01954	2.4657	0.224	0.224	0.224	1.2461	1.4914	1.0344	0.224	0.6901	0.224	0.8022	21.6831	1.1946	1.7651	0.3952
120	3-hydroxyphenylacetate	Amino Acid	Phenylalanine Metabolism	1413	LC/MS Polar	114	1220	151.04	621-37-4	12122	C05593	HMDB00440	0.3978	1.1173	0.5695	0.2759	1.3361	1	0.8761	0.6276	0.6741	0.2759	0.5757	0.2759	0.9338	0.9842	0.6945
183	3-hydroxyphenylacetate sulfate	Amino Acid	Tyrosine Metabolism	52921	LC/MS Neg	100006634	969	230.997					0.1418	0.1418	0.8305	0.1418	2.4131	0.2817	0.2935	0.3948	0.9427	0.1418	0.1418	0.1418	0.1418	1	1.0204
4513	3-hydroxypyridine sulfate	Xenobiotics	Chemical	48448	LC/MS Neg	100006098	1595.5	173.987	1955-23-3				0.4336	0.1405	0.1931	0.0908	0.6318	0.2124	0.3718	1	0.1469	0.0908	0.335	0.0908	0.0908	0.2129	0.4541
1410	3-hydroxysebacate	Lipid	Fatty Acid, Monohydroxy	31943	LC/MS Polar	100001145	2411	217.108	73141-46-5	3017884		HMDB00350	1.6631	1.0248	1.0498	0.0444	0.5509	3.1247	0.5624	4.9457	0.3709	0.0444	0.3655	0.0444	3.0818	2.0308	0.3329
1406	3-hydroxysuberate	Lipid	Fatty Acid, Monohydroxy	31936	LC/MS Pos Early	100001143	1892	191.091	73141-47-6	22328017		HMDB00325	1.4488	1.4692	3.4973	2.4473	2.4858	0.9959	0.3927	6.7574	0.2866	2.1003	1.0779	8.4139	0.9806	1.0732	0.2526
1412	3-hydroxytetradecanedioate	Lipid	Fatty Acid, Monohydroxy	31930	LC/MS Neg	100001147	3411	273.171	73179-89-2				1.2811	0.3774	0.1948	4.6216	0.1201	6.1587	0.1685	4.2628	0.1201	4.685	0.3641	22.7687	2.864	1.9381	0.1325
239	3-indoxyl sulfate	Amino Acid	Tryptophan Metabolism	27672	LC/MS Neg	100000467	2222.2	212.002	2642-37-7	10258		HMDB00682	0.7376	0.8478	0.8563	0.0133	1.4277	0.5322	0.762	0.8015	0.5868	0.0133	1.4295	0.0372	0.4883	1.2093	1.7182
152	3-methoxytyramine	Amino Acid	Tyrosine Metabolism	38630	LC/MS Pos Early	118	2635	168.102	1477-68-5	1669	C05587	HMDB00022	1.5009	3.9882	1.0094	0.3131	1.4929	1.0999	1	0.7748	1.688	0.3131	2.2314	0.3131	0.9381	1.2064	1.4377
153	3-methoxytyramine sulfate	Amino Acid	Tyrosine Metabolism	44618	LC/MS Neg	100004634	1722	246.044					0.6851	1.4919	0.9454	0.5248	1.8098	0.8974	1.4024	1.2327	1.6713	0.5248	1.3583	0.5248	1	1.0998	1.1917
151	3-methoxytyrosine	Amino Acid	Tyrosine Metabolism	12017	LC/MS Pos Early	1342	2555	212.092	300-48-1	1670		HMDB01434	2.6274	2.128	0.8782	0.4478	0.7465	0.6435	1.7481	2.0035	0.7255	0.4478	0.9636	0.4478	1.7657	0.8679	1.3967
3494	3-methyl catechol sulfate (1)	Xenobiotics	Benzoate Metabolism	46165	LC/MS Neg	100004112	2790	203.002					0.2841	0.2841	0.2841	0.2841	1.5061	0.5681	1	0.5969	0.7949	0.2841	0.2841	0.2841	0.2841	0.4661	0.5259
299	3-methyl-2-oxobutyrate	Amino Acid	Leucine, Isoleucine and Valine Metabolism	44526	LC/MS Neg	100000936	1465	115.04	3715-29-5	49	C00141	HMDB00019	11.4312	0.5179	1.0835	0.5179	0.5179	0.6275	1.0057	0.5179	15.7388	0.5179	0.5179	0.5179	0.9086	1.1362	1.2239
279	3-methyl-2-oxovalerate	Amino Acid	Leucine, Isoleucine and Valine Metabolism	15676	LC/MS Neg	100000036	2064.2	129.056	1460-34-0;51829-07-3	47	C00671	HMDB03736	6.0736	0.4581	3.3594	4.609	1.0706	1.0295	0.5844	0.99	20.3129	0.2995	0.7471	14.9823	1.4098	0.3891	1.1174
1243	3-methyladipate	Lipid	Fatty Acid, Dicarboxylate	36749	LC/MS Polar	100001765	2865	159.066	3058-01-03	12292		HMDB00555	0.315	0.4551	0.7772	0.1708	0.8392	0.7978	0.2969	1.5968	0.318	0.1708	0.1708	0.1708	0.8301	0.6488	0.3309
259	3-methylcrotonylglycine	Amino Acid	Leucine, Isoleucine and Valine Metabolism	31940	LC/MS Pos Early	100001149	1980	158.081	33008-07-0	169485		HMDB00459	0.8022	0.5805	0.2259	0.2259	2.017	1.1343	1.5594	0.5689	0.4653	0.2259	1.9982	0.2259	0.5888	1.1296	0.7226
3319	3-methylcytidine	Nucleotide	Pyrimidine Metabolism, Cytidine containing	35132	LC/MS Pos Early	100001466	2176	258.108	21028-20-6	159649			1.1801	2.0458	0.7411	0.3425	1.5402	0.7896	1.8409	0.8693	0.8161	0.3425	1.5672	0.3425	1	1.1182	1.1555
263	3-methylglutaconate	Amino Acid	Leucine, Isoleucine and Valine Metabolism	38667	LC/MS Polar	100002458	2700	143.035	5746-90-7	1551553		HMDB00522	0.7759	1.2539	0.9971	0.5476	1.7996	1	1.0983	1.7243	1.0913	0.5476	0.8856	0.5476	1.1738	1.3674	1.1047
1237	3-methylglutarate/2-methylglutarate	Lipid	Fatty Acid, Dicarboxylate	54676	LC/MS Polar	100010834	2832	145.051				HMDB00752	1.2861	1	0.5963	0.4326	1.3392	1.0725	0.8464	0.9167	0.5812	0.4326	0.635	0.4326	0.9993	0.6525	0.5409
64	3-methylhistidine	Amino Acid	Histidine Metabolism	15677	LC/MS Neg	100000042	906.3	168.078	368-16-1	64969	C01152	HMDB00479	1.1681	1.7926	0.9631	0.3099	0.3099	1.1219	2.1519	1.2168	1.0174	0.3099	1	0.3099	1.5688	0.4304	0.9696
881	3-phosphoglycerate	Carbohydrate	Glycolysis, Gluconeogenesis, and Pyruvate Metabolism	1414	LC/MS Pos Early	132	590	187	80731-10-8	724	C00597	HMDB00807	27.6292	4.3252	0.898	0.267	9.7855	0.4547	0.5479	0.7512	0.6588	0.267	0.267	0.267	0.267	0.267	0.267
950	3-sialyllactose	Carbohydrate	Disaccharides and Oligosaccharides	40424	LC/MS Polar	100003408	3720	632.204	35890-38-1	123914		HMDB00825	0.3032	0.3032	3.5992	0.3032	0.3032	1.8535	0.3032	1.458	1.1111	0.3032	0.3032	0.3032	1.5401	1.9608	1.5441
3306	3-ureidoisobutyrate	Nucleotide	Pyrimidine Metabolism, Uracil containing	57549	LC/MS Pos Early	100001531	1207	147.076	2905-86-4	160663	C05100	HMDB02031	1.5878	0.3101	0.3101	0.3101	2.4803	0.3101	0.3101	0.3101	0.3101	0.3101	0.8247	0.3101	0.3101	0.3101	0.3101
3307	3-ureidopropionate	Nucleotide	Pyrimidine Metabolism, Uracil containing	3155	LC/MS Pos Early	1053	875	133.061	462-88-4	111	C02642	HMDB00026	0.728	1.3167	0.8293	0.2289	1.591	0.778	0.8212	1.5906	1.7819	0.1899	1.0617	0.4209	1.0232	0.5009	0.8948
4527	4-acetamidobenzoate	Xenobiotics	Chemical	57585	LC/MS Neg	100009413	1403	178.051	556-08-1	19266	D03836		3.35	0.3408	0.0364	0.0364	1.9546	0.9515	3.3887	0.0738	0.7893	0.0364	1.4739	0.0364	0.5208	1	0.907
397	4-acetamidobutanoate	Amino Acid	Polyamine Metabolism	1558	LC/MS Pos Early	1113	1350	146.081	3025-96-5	18189	C02946	HMDB03681	1.0397	1.4923	1.0402	0.1135	2.0797	0.5886	1.0894	0.6167	0.6195	0.1135	1.0283	0.1135	0.6297	0.9208	0.9526
4069	4-acetylphenol sulfate	Xenobiotics	Drug	44620	LC/MS Neg	100000711	2375	215.002		4684006			1.0345	0.2999	0.4236	0.2999	1	0.4779	2.0051	1.4597	0.7156	0.2999	4.5879	0.2999	0.8763	2.1612	1.5157
3901	4-allylphenol sulfate	Xenobiotics	Food Component/Plant	37181	LC/MS Neg	100001868	3805	213.023					0.1149	0.4594	0.5414	0.1149	0.2972	0.2779	0.2501	0.2345	1.1025	0.1149	0.2078	0.1149	0.568	0.4184	2.5646
3960	4-ethylphenol glucuronide	Xenobiotics	Food Component/Plant	52937	LC/MS Neg	100009049	3167	297.098					0.1563	0.1563	0.6327	0.1563	0.1563	0.1563	0.1563	0.1563	0.1563	0.1563	0.1563	0.1563	0.1563	0.1563	0.1563
3506	4-ethylphenylsulfate	Xenobiotics	Benzoate Metabolism	36099	LC/MS Neg	100001756	3580	201.023	123-07-9		C13637		0.267	0.0509	4.4232	0.0509	0.221	0.1795	0.2074	0.1486	0.1656	0.0509	0.1955	0.0509	0.1023	0.152	0.1829
400	4-guanidinobutanoate	Amino Acid	Guanidino and Acetamido Metabolism	15681	LC/MS Pos Early	100000096	2320	146.092	463-003;463-00-3	500	C01035	HMDB03464	1.0008	0.3331	0.1339	0.1578	0.8652	0.4817	1.2174	0.1135	0.3652	0.071	1.7795	0.0823	0.6759	1.1869	1.1915
3483	4-hydroxybenzoate	Xenobiotics	Benzoate Metabolism	21133	LC/MS Neg	100000862	820	137.024	99-96-7	135	C00156	HMDB00500	7.068	1.1818	0.6014	0.2761	1.4222	1.3263	0.7835	1.3489	0.4706	0.2761	3.9807	0.2761	1.1865	0.9513	5.9834
3994	4-hydroxycinnamate	Xenobiotics	Food Component/Plant	36770	LC/MS Neg	100001675	1457	163.04	501-98-4	637542	C00811	HMDB02035	0.2447	0.1706	0.1706	0.1706	0.1706	0.1706	0.1706	0.1706	0.1706	0.1706	0.1706	0.1706	3.3421	3.4666	1
178	4-hydroxycinnamate sulfate	Amino Acid	Tyrosine Metabolism	48410	LC/MS Neg	100006095	1000	242.997	376374-66-2	6070438			4.1279	0.1978	0.3641	0.1978	4.511	2.7761	0.1978	0.1978	0.2876	0.1978	7.5978	0.1978	0.1978	4.4371	4.9644
3467	4-hydroxyhippurate	Xenobiotics	Benzoate Metabolism	35527	LC/MS Neg	100001423	1475	194.046	2482-25-9	151012		HMDB13678	2.1513	3.0471	0.6415	0.2299	6.214	3.0084	1.0328	1.6439	0.9389	0.2299	10.0925	0.2299	1.9016	6.3495	6.6256
3471	4-hydroxymandelate	Xenobiotics	Benzoate Metabolism	1568	LC/MS Neg	1115	772.7	167.035	7198-10-9;184901-84-6	328	C03198	HMDB00822	0.953	1.4107	1.1078	0.2948	1.8543	0.9423	0.8641	1.3821	0.7176	0.2948	1.2836	0.2948	1.1009	1.3633	1.7142
119	4-hydroxyphenylacetate	Amino Acid	Phenylalanine Metabolism	541	LC/MS Neg	144	1361.1	151.04	156-38-7	127	C00642	HMDB00020	1.0523	1.05	1.2633	0.2679	1.2755	1.4107	0.4164	1.3943	0.5466	0.2679	1.7456	0.2679	0.9138	2.0822	1.408
133	4-hydroxyphenylacetatoylcarnitine	Amino Acid	Tyrosine Metabolism	52932	LC/MS Pos Early	100006619	2730	296.149					1.3849	6.0715	1.04	0.1364	1.7317	2.2458	1	3.5707	1.4133	0.1364	4.0848	0.1364	1.647	4.6474	1.3652
857	4-hydroxyphenylacetyl glycine	Peptide	Acetylated Peptides	43525	LC/MS Neg	100004418	1622	208.062	28116-23-6	440732	C05596		1.302	0.8099	1.3699	0.2207	3.0245	0.9172	1	1.1179	0.7511	0.2207	2.7903	0.2207	1.01	3.0325	1.0055
855	4-hydroxyphenylacetylglutamine	Peptide	Acetylated Peptides	55017	LC/MS Neg	100010850	1650	279.099					1.1932	0.3289	1.0818	0.3289	1	0.8457	0.8657	1.44	1.5201	0.3289	2.9508	0.3289	1.1787	3.2737	1.6698
131	4-hydroxyphenylpyruvate	Amino Acid	Tyrosine Metabolism	1669	LC/MS Neg	1141	1690	179.035	156-39-8	979	C01179	HMDB00707	3.7705	1.7793	1.6554	3.844	4.513	2.2307	0.5573	1.2585	6.9275	2.0508	2.1906	8.9432	0.9014	1.6176	0.3059
4522	4'-hydroxypropiophenone sulfate	Xenobiotics	Chemical	48461	LC/MS Neg	100006269	3012	229.018	99179-84-7	315296			0.5338	0.5338	0.5338	0.5338	0.5338	0.5338	0.5338	0.5338	0.5338	0.5338	0.5338	0.5338	0.5338	0.5338	0.5419
78	4-imidazoleacetate	Amino Acid	Histidine Metabolism	32349	LC/MS Polar	100001207	2236	125.036	645-65-8	96215	C02835	HMDB02024	1.2394	1.7922	0.6263	0.2336	0.871	0.8585	1	0.6397	0.2336	0.2336	1.9255	0.2336	0.9963	0.3136	0.975
245	4-methyl-2-oxopentanoate	Amino Acid	Leucine, Isoleucine and Valine Metabolism	22116	LC/MS Neg	100000551	2170	129.056	816-66-0	70	C00233	HMDB00695	17.5121	0.7991	3.1499	0.2914	0.2914	0.822	0.9274	0.3305	21.2586	0.2914	0.9167	0.2914	1.2823	1.3922	1.8192
3496	4-methylcatechol sulfate	Xenobiotics	Benzoate Metabolism	46146	LC/MS Neg	100004111	2665	203.002					0.4031	0.6859	0.6904	0.1762	0.8328	0.3068	0.4977	0.5787	0.388	0.1762	0.3794	0.1762	0.1762	0.3257	0.4768
1250	4-octenedioate	Lipid	Fatty Acid, Dicarboxylate	31941	LC/MS Neg	100001152	740	171.066	38561-68-1	11805205		HMDB04982	0.4695	1.3466	1.4243	0.2455	1.4861	1.277	0.5721	4.1106	0.8706	0.2455	0.4566	0.2455	1.9498	1.1467	0.9228
3305	4-ureidobutyrate	Nucleotide	Pyrimidine Metabolism, Uracil containing	22118	LC/MS Polar	100000718	2217.5	145.062	2609-10-01	1571307			0.5598	0.5194	0.2843	0.2559	0.9518	0.7496	1	0.2559	0.2859	0.2559	0.5589	0.2559	1.3817	1.1121	1.4343
3929	4-vinylguaiacol sulfate	Xenobiotics	Food Component/Plant	48442	LC/MS Neg	100006126	3354	229.018					0.876	0.2153	0.3084	0.0653	0.3798	0.0653	0.0653	0.1471	0.0653	0.0653	0.0653	0.0653	0.0653	0.1698	2.0084
3507	4-vinylphenol sulfate	Xenobiotics	Benzoate Metabolism	36098	LC/MS Neg	100001755	3320	199.007	2628-17-3	6426766	C05627	HMDB04072	1.8756	0.3832	0.5078	0.3832	1.6655	0.5539	0.4082	0.8166	0.5856	0.3832	0.4668	0.3832	0.7897	1	2.7585
93	5-(galactosylhydroxy)-L-lysine	Amino Acid	Lysine Metabolism	43582	LC/MS Polar	100002462	5477	323.146	32448-36-5				0.572	1.2256	11.5431	0.3255	2.7303	0.9882	1.1859	0.5097	0.9868	0.3255	0.9288	0.3255	5.3051	1.3861	0.6209
3338	5,6-dihydrothymine	Nucleotide	Pyrimidine Metabolism, Thymine containing	1418	LC/MS Neg	158	1637.8	127.051	696-04-8	93556	C00906	HMDB00079	1	2.1111	7.7309	0.1203	0.4695	0.6594	1.4467	1.8014	1.2498	0.1203	0.1812	0.1203	2.6561	1.589	2.962
3300	5,6-dihydrouracil	Nucleotide	Pyrimidine Metabolism, Uracil containing	1559	LC/MS Neg	1125	1120	113.036	504-07-4	649	C00429	HMDB00076	1.0232	1.864	12.8992	0.2211	0.2211	0.8318	0.9768	3.2491	1.0991	0.2211	0.3978	0.2211	2.4184	2.0113	2.8621
2548	5alpha-androstan-3beta,17beta-diol disulfate	Lipid	Androgenic Steroids	37190	LC/MS Neg	100001987	3880	225.07	571-20-0	242332	C12525	HMDB00493	3.968	1.7046	3.6531	0.2624	2.2515	1.6067	0.3367	1.4399	1.7511	0.2624	1.175	0.2624	0.8797	1.081	2.2222
2467	5alpha-pregnan-3beta,20alpha-diol disulfate	Lipid	Progestin Steroids	37198	LC/MS Neg	100001988	3962	239.085					0.1209	0.8747	4.2376	0.1209	0.1209	0.3205	0.1209	3.8549	0.1209	0.1209	0.1209	0.1209	0.1209	0.1209	0.1209
107	5-aminovalerate	Amino Acid	Lysine Metabolism	18319	LC/MS Pos Early	100000454	2220	118.086	660-88-8	138	C00431	HMDB03355	6.4403	0.7661	0.3534	3.1661	1.2692	0.5159	1.1791	1.0198	0.7694	0.3534	1.6091	0.3534	0.8324	0.6567	2.2248
1416	5-hydroxyhexanoate	Lipid	Fatty Acid, Monohydroxy	31938	LC/MS Neg	100001148	1267	131.071	44843-89-2	170748		HMDB00525	1.3688	0.7409	0.8215	0.2926	2.1509	1.9931	0.9104	2.0846	0.7207	0.2926	1.3903	0.2926	1.7181	1.3102	1.3623
237	5-hydroxyindole sulfate	Amino Acid	Tryptophan Metabolism	52914	LC/MS Neg	100009042	1928	212.002					1.0208	0.2603	0.6543	0.2603	3.3056	0.8729	1.3208	1.5863	0.5431	0.2603	1.5636	0.2603	0.6629	0.5143	1.1072
222	5-hydroxyindoleacetate	Amino Acid	Tryptophan Metabolism	437	LC/MS Neg	71	1510.2	190.051	54-16-0	1826	C05635	HMDB00763	0.585	1.4176	1.7173	0.2631	1.8882	1.3589	0.5998	1.2587	1.222	0.2631	1.0568	0.2631	0.9147	1.2125	2.0486
92	5-hydroxylysine	Amino Acid	Lysine Metabolism	15685	LC/MS Pos Early	100000054	2790	163.108	13204-98-3	1029	C16741	HMDB00450	1.8055	1.8702	1.4542	0.2516	1.0837	0.5764	3.9127	0.3291	3.7192	0.2516	0.7134	0.2516	1.6376	0.4894	1.4719
167	5-hydroxymethyl-2-furoic acid	Amino Acid	Tyrosine Metabolism	42040	LC/MS Neg	100003954	962	141.019	6338-41-6	80642	C20448	HMDB02432	3.1723	1.1948	0.598	0.2868	1.842	0.7807	1.8231	0.6603	1.1406	0.2868	1.9669	0.2868	0.2868	2.1497	1.3634
392	5-methylthioadenosine (MTA)	Amino Acid	Polyamine Metabolism	1419	LC/MS Pos Early	212	2752	298.097	2457-80-9	439176	C00170	HMDB01173	0.8897	2.127	0.5947	0.3411	3.3034	0.9853	2.0851	0.3411	1.2844	0.3411	2.1486	0.3411	0.9063	1.2735	1.2327
3293	5-methyluridine (ribothymidine)	Nucleotide	Pyrimidine Metabolism, Uracil containing	35136	LC/MS Neg	100001446	1778.1	257.078	1463-10-1	445408		HMDB00884	6.3249	1.3968	0.6712	0.3613	1.1585	0.6733	1	1.8035	0.9947	0.3613	1.3504	0.3613	1.1626	0.8516	1.7303
411	5-oxoproline	Amino Acid	Glutathione Metabolism	1494	LC/MS Neg	1021	738.5	128.035	98-79-3	7405	C01879	HMDB00267	3.246	1.1239	0.994	1.7093	1.5923	0.905	1.1026	0.9026	0.9323	0.8576	1.2356	3.8806	0.8521	1.4825	1.0532
2598	6-beta-hydroxylithocholate	Lipid	Secondary Bile Acid Metabolism	36807	LC/MS Neg	100001625	4830	391.285	668-49-5	5283821	C15515	HMDB00811	5.825	0.1521	0.1521	0.1521	0.9822	0.4859	0.1521	0.1521	0.5561	0.1521	1.5124	0.1521	0.5701	1.5977	2.6423
4524	6-hydroxyindole sulfate	Xenobiotics	Chemical	48698	LC/MS Neg	100006260	2498	212.002					0.7693	0.6884	1.0425	0.4253	1.4915	0.6418	0.8284	0.9959	0.6697	0.4253	1.1198	0.4253	0.4386	1.1514	1.8803
104	6-oxopiperidine-2-carboxylate	Amino Acid	Lysine Metabolism	43231	LC/MS Neg	100004499	964.5	142.051	34622-39-4	3014237		HMDB61705	2.5406	0.9678	0.6817	0.282	3.6984	1.5043	2.3988	1.1209	2.5508	0.282	0.9569	0.282	0.5597	0.282	0.9198
238	7-hydroxyindole sulfate	Amino Acid	Tryptophan Metabolism	52915	LC/MS Neg	100009043	1765	212.002					0.4406	0.4406	0.7359	0.4406	0.4406	0.5879	0.4406	0.4406	0.4406	0.4406	1.8074	0.4406	0.4406	0.5473	2.1704
2627	7-ketodeoxycholate	Lipid	Secondary Bile Acid Metabolism	31904	LC/MS Neg	100001063	4821	405.265	911-40-0	188292		HMDB00391	2.6956	0.2126	1.4777	0.1067	0.1067	0.1067	0.1067	1.7941	0.1067	0.1067	2.2874	0.1067	0.1947	0.4478	7.3575
3259	7-methylguanine	Nucleotide	Purine Metabolism, Guanine containing	35114	LC/MS Pos Early	100001456	2175	166.072	578-76-7	11361	C02242	HMDB00897	0.7463	0.9699	0.5635	0.5022	1.4146	0.6226	1.1697	0.5982	1.0616	0.5022	1	0.5022	1.1243	1.2587	1.4946
3262	7-methylguanosine	Nucleotide	Purine Metabolism, Guanine containing	31580	LC/MS Pos Early	100001118	2214	298.115	20241-86-4		C20674		0.7703	0.356	1.8337	0.356	1.7547	0.356	0.4373	0.4079	2.1081	0.356	0.356	0.356	0.6284	1.4281	1.171
3268	8-hydroxy guanosine	Nucleotide	Purine Metabolism, Guanine containing	34054	LC/MS Neg	100001142	1653	298.079	3868-31-3	65131		HMDB02044	1.0609	0.7885	2.3151	0.3288	1	1.295	1.5621	0.6876	0.6071	0.3288	0.9748	0.3288	2.466	1.0765	1.6293
3861	acesulfame	Xenobiotics	Food Component/Plant	48569	LC/MS Neg	100006203	1581	161.987	55589-62-3	36573		HMDB33585	21.5999	0.0922	2.1129	0.0922	64.1371	1.3814	4.201	1.6906	18.8504	0.0922	0.0922	0.0922	0.1352	0.5577	0.8202
1329	acetylcarnitine (C2)	Lipid	Fatty Acid Metabolism(Acyl Carnitine)	32198	LC/MS Pos Early	100000802	2282	204.123	5080-50-2	1	C02571	HMDB00201	0.9073	42.2157	1.1333	0.5768	0.6376	22.3806	1.5163	38.0954	1.6463	0.1277	0.614	2.6808	35.8735	10.0501	0.7229
1385	acetylcholine	Lipid	Neurotransmitter	18790	LC/MS Pos Early	1749	2220	146.118	60-32-1		C01996	HMDB00895	0.2909	1.0522	4.3405	0.1817	0.1817	0.8866	0.5704	7.0645	0.4785	0.1817	0.4452	0.1817	0.3407	0.3876	0.1817
388	acisoga	Amino Acid	Polyamine Metabolism	43258	LC/MS Neg	100004541	2297	183.114	106692-36-8	129397			0.7475	0.8203	3.0975	0.3091	0.7651	0.7178	0.8373	1.7577	2.2563	0.3091	0.3091	0.3091	1.6815	2.281	1.6677
3224	adenine	Nucleotide	Purine Metabolism, Adenine containing	554	LC/MS Pos Early	880	2221	136.062	73-24-5	190	C00147	HMDB00034	6.3763	0.5899	0.1062	16.9077	0.7931	0.6392	1.9289	0.1211	0.2363	0.8378	1.7882	1.2101	0.8485	0.6417	0.3631
3223	adenosine	Nucleotide	Purine Metabolism, Adenine containing	555	LC/MS Pos Early	798	2169	268.104	58-61-7	60961	C00212	HMDB00050	1.7276	2.6507	1.2612	3.2414	0.7565	0.8715	3.1264	0.7201	0.6829	0.8969	1.4058	0.359	0.6356	0.8697	2.1815
3219	adenosine 3',5'-cyclic monophosphate (cAMP)	Nucleotide	Purine Metabolism, Adenine containing	2831	LC/MS Neg	207	1952.2	328.045	60-92-4	6076	C00575	HMDB00058	0.865	1.7857	1.1178	0.209	2.0662	1.0321	1.1535	1.371	1.023	0.1823	1.2997	0.4257	0.6714	1.469	1.1791
3369	adenosine 5'-diphosphoribose (ADP-ribose)	Cofactors and Vitamins	Nicotinate and Nicotinamide Metabolism	558	LC/MS Polar	215	3640	558.064	68414-18-6	192	C00301	HMDB01178	0.2095	7.0042	4.1156	0.2095	0.2095	0.9143	5.6437	4.0382	0.2095	0.2095	0.2095	0.2095	0.9145	0.3156	0.8674
3220	adenosine-2',3'-cyclic monophosphate	Nucleotide	Purine Metabolism, Adenine containing	37467	LC/MS Neg	72	1793	328.045	37063-35-7	2024	C02353	HMDB11616	0.2479	1.9542	1.4963	0.2479	0.2479	0.7907	1.4979	0.2479	0.8854	0.2479	0.2479	0.2479	0.9834	1.1661	0.2479
1240	adipate	Lipid	Fatty Acid, Dicarboxylate	21134	LC/MS Polar	100000863	3000	145.051	124-04-9	196	C06104	HMDB00448	1.0864	1.3267	2.4802	0.2601	2.3409	3.9332	0.4878	5.7214	0.5957	0.2601	0.388	0.2601	6.7636	0.9297	0.4259
1352	adipoylcarnitine (C6-DC)	Lipid	Fatty Acid Metabolism(Acyl Carnitine)	52988	LC/MS Pos Early	100006614	2558	290.16		71296139		HMDB61677	1.5314	3.6949	2.8567	0.2495	1.7585	1.5349	1.0457	2.9096	1.0301	0.2495	0.9701	0.2495	2.0081	1.4078	0.8431
28	alanine	Amino Acid	Alanine and Aspartate Metabolism	1126	LC/MS Pos Early	811	1700	90.055	56-41-7	5950	C00041	HMDB00161	9.607	1.5785	0.7925	7.113	2.2701	0.5925	1.7325	0.7183	2.6634	0.3581	1.87	4.5253	0.6541	0.8299	1.7204
454	alanylleucine	Peptide	Dipeptide	37093	LC/MS Pos Early	100001890	3055	203.139	1638-60-4	259583		HMDB28691	9.0937	0.1809	1.099	49.983	0.1809	1.0015	0.8978	1.3857	0.1809	0.1809	2.0474	0.1809	0.2793	1.0554	4.2308
3212	allantoic acid	Nucleotide	Purine Metabolism, (Hypo)Xanthine/Inosine containing	33434	LC/MS Polar	218	2960	175.047	99-16-1	203	C00499	HMDB01209	0.8894	0.1005	0.0976	0.085	0.8559	0.8455	0.9411	0.085	0.4005	0.085	1	0.085	1.6985	1.795	1.2011
3211	allantoin	Nucleotide	Purine Metabolism, (Hypo)Xanthine/Inosine containing	1107	LC/MS Polar	1002	1672	157.037	97-59-6	204	C02350	HMDB00462	0.9	1.4373	1.3159	0.0454	2.3851	0.9425	1.2739	1.0658	1.9789	0.0454	1.1049	0.054	1.0772	1.3565	0.9876
3700	alliin	Xenobiotics	Food Component/Plant	41494	LC/MS Pos Early	100003473	1470	178.053	556-27-4	87310	C08265	HMDB33592	1.929	1.2834	0.3587	0.1037	3.0863	0.8935	1.2674	1.0422	1.2939	0.1037	0.9578	0.1037	0.399	0.2795	0.2908
18	allo-threonine	Amino Acid	Glycine, Serine and Threonine Metabolism	15142	LC/MS Polar	100000272	2511.1	118.051	28954-12-3	99289	C05519	HMDB04041	1.6783	1.2577	0.1722	0.1722	1.9033	1.05	1.4535	1.2288	0.9687	0.1722	1.7761	0.1722	1.0916	0.7539	0.853
3404	alpha-CEHC	Cofactors and Vitamins	Tocopherol Metabolism	48188	LC/MS Neg	100002206	4045	277.145	4072-32-6	9943542		HMDB01518	0.2885	0.2885	0.4676	0.2885	0.2885	0.3352	0.2885	0.9588	0.2885	0.2885	0.2885	0.2885	0.2885	0.4355	0.3258
3402	alpha-CEHC glucuronide*	Cofactors and Vitamins	Tocopherol Metabolism	39346	LC/MS Neg	100003101	2616	453.177	477200-36-5				0.3655	0.478	1.2327	0.2403	1	0.5567	1.8199	0.3576	3.0647	0.2403	1.5844	0.2403	1.9659	2.3775	10.8003
3403	alpha-CEHC sulfate	Cofactors and Vitamins	Tocopherol Metabolism	47666	LC/MS Neg	100005972	3090	357.101					0.1478	0.3298	2.6118	0.1478	1	0.2883	1.0116	0.9428	2.0496	0.1478	0.9841	0.1478	1.4676	1.5376	7.9427
248	alpha-hydroxyisocaproate	Amino Acid	Leucine, Isoleucine and Valine Metabolism	22132	LC/MS Neg	100000706	1840	131.071	10303-64-7	83697	C03264	HMDB00746	15.0192	1	0.4371	0.1657	1.9373	0.5069	1.799	0.1657	1.0186	0.1657	1.156	0.1657	0.1657	0.336	1.1467
280	alpha-hydroxyisovalerate	Amino Acid	Leucine, Isoleucine and Valine Metabolism	46537	LC/MS Polar	100001300	1052	117.056	600-37-3	99823		HMDB00407	2.5845	0.8485	1.5438	0.4421	1.2083	0.9438	1.3099	1.2669	1.3931	0.4421	0.887	0.4421	0.9566	0.7354	1.0798
1061	alpha-ketoglutarate	Energy	TCA Cycle	528	LC/MS Polar	93	2700	145.014	305-72-6;328-50-7;22202-68-2	51	C00026	HMDB00208	1.9996	2.1768	3.2267	0.0903	2.6516	1.5784	0.6064	2.1211	2.3473	0.0903	0.8096	0.0903	0.5518	0.5014	0.5059
3392	alpha-tocopherol	Cofactors and Vitamins	Tocopherol Metabolism	1561	LC/MS Pos Late	1105	2522	430.378	59-02-9;10191-41-0	14985	C02477	HMDB01893	13.8668	0.377	0.1627	11.0803	6.2201	0.1805	1.1153	1.0311	0.6662	10.9668	1.3903	22.8133	0.1522	0.3105	2.4334
3216	adenosine 5'-monophosphate (AMP)	Nucleotide	Purine Metabolism, Adenine containing	32342	LC/MS Pos Early	209	1013	348.07	149022-20-8	6083	C00020	HMDB00045	7.6491	2.5769	1	4.8297	1.5439	0.7489	0.4235	1.3651	2.9785	0.0773	1.1125	0.0773	0.0773	0.6904	1.0267
2555	andro steroid monosulfate C19H28O6S (1)*	Lipid	Androgenic Steroids	32827	LC/MS Neg	100002152	3871	383.153			C04555	HMDB02759	1.9793	2.3057	0.5745	0.1131	0.1131	0.3383	0.157	1.831	0.9396	0.1131	0.9535	0.1131	1.2438	1.7022	1.2204
2526	androstenediol (3beta,17beta) disulfate (1)	Lipid	Androgenic Steroids	37202	LC/MS Neg	100001992	3740	224.062		87120982	C04295	HMDB03818	3.5924	1.8625	1.4163	0.0479	1.4	1.0616	0.2525	0.8598	2.6646	0.0479	1.6968	0.0479	0.7684	2.4248	3.6801
2527	androstenediol (3beta,17beta) disulfate (2)	Lipid	Androgenic Steroids	37203	LC/MS Neg	100001994	4065	224.062		87120982	C04295	HMDB03818	0.2913	0.4646	1	0.2913	0.2913	0.2913	0.2913	0.6779	1.3041	0.2913	0.2913	0.2913	0.3475	1.6459	1.1091
2523	androstenediol (3beta,17beta) monosulfate (1)	Lipid	Androgenic Steroids	37211	LC/MS Neg	100002028	4535	369.174	521-17-5	13847309		HMDB03818	4.4469	0.8039	0.1167	0.071	2.2311	0.9286	0.071	7.1249	2.1785	0.071	0.8581	0.071	0.5684	4.3171	0.071
2517	androsterone sulfate	Lipid	Androgenic Steroids	31591	LC/MS Neg	100001073	5022	369.174	2479-86-9	159663		HMDB02759	0.7575	0.1781	0.1781	0.1781	2.71	0.1781	0.1781	0.9754	0.1781	0.1781	0.1781	0.1781	0.1781	3.5175	0.1781
443	anserine	Peptide	Dipeptide Derivative	15747	LC/MS Polar	100000044	3218	239.115	10030-52-1	112072	C01262	HMDB00194	0.7769	0.9675	2.773	0.2604	0.6094	1.8897	2.5342	1.2314	3.2798	0.2604	1.2285	0.2604	1.1529	1.3864	0.8833
213	anthranilate	Amino Acid	Tryptophan Metabolism	4970	LC/MS Pos Early	1258	2606	138.055	118-92-3	227	C00108	HMDB01123	0.1983	0.046	0.0275	0.0258	0.0953	0.1147	1	0.0471	0.1099	0.0258	0.1315	0.0258	0.4063	0.7256	0.2697
909	arabinose	Carbohydrate	Pentose Metabolism	575	LC/MS Polar	828	1804.5	195.051	28697-53-2	66308	C00216	HMDB00646	1.457	0.9382	1.8828	0.2005	1.7708	0.9089	1.0676	1.1503	0.7501	0.2005	1.3898	0.2005	1.1077	1.4513	1.5443
924	arabitol/xylitol	Carbohydrate	Pentose Metabolism	48885	LC/MS Polar	100006430	1932.4	151.061		6912	C01904		1.0752	1.857	0.8636	0.5732	1.3821	0.8014	1.5838	0.9241	0.6918	0.5732	0.9806	0.5732	1.0119	1.2008	1.0131
926	arabonate/xylonate	Carbohydrate	Pentose Metabolism	48255	LC/MS Polar	100006115	2700	165.04					0.9424	0.8058	0.7613	0.5361	1.6575	1.0317	1.1171	0.748	0.7835	0.5361	0.8356	0.5361	0.8837	1	1.842
1160	arachidonate (20:4n6)	Lipid	Polyunsaturated Fatty Acid (n3 and n6)	1110	LC/MS Neg	229	5535	303.233	506-32-1	444899	C00219	HMDB01043	4.2476	1.2641	0.0944	0.0944	30.6687	0.5107	1.9653	0.1068	1.1922	0.0944	2.4723	0.0944	0.5366	2.6632	1.707
374	argininate*	Amino Acid	Urea cycle; Arginine and Proline Metabolism	57461	LC/MS Pos Early	100002769	2150	176.103	157-07-3	160437		HMDB03148	0.7856	0.6425	0.45	0.2646	1.698	0.8027	0.7489	0.2646	1.1494	0.2646	1.0973	0.2646	0.5866	1.6693	1
344	arginine	Amino Acid	Urea cycle; Arginine and Proline Metabolism	1638	LC/MS Pos Early	231	2825	175.119	1119-34-2	232	C00062	HMDB00517	4.7699	1.2672	0.6489	8.4239	2.2758	0.511	1.1614	0.4443	1.7851	3.1657	1.586	18.6625	0.5676	0.7991	1.3677
345	argininosuccinate	Amino Acid	Urea cycle; Arginine and Proline Metabolism	15497	LC/MS Pos Early	232	2745	291.13	156637-58-0	828	C03406	HMDB00052	1.7394	3.8554	0.8828	0.291	6.8256	0.6589	1.3291	0.7923	1.276	0.291	1.929	0.291	0.8476	0.3644	1.807
38	asparagine	Amino Acid	Alanine and Aspartate Metabolism	512	LC/MS Pos Early	917	1225	133.061	70-47-3	6267	C00152	HMDB00168	0.4235	2.7554	0.7625	1.968	0.7608	0.9417	1.2532	0.9444	1.2207	0.2734	2.56	1.6419	1.1863	1.081	0.5945
34	aspartate	Amino Acid	Alanine and Aspartate Metabolism	443	LC/MS Pos Early	234	1165	134.045	56-84-8	5960	C00049	HMDB00191	14.5374	1.718	0.6046	11.4661	1.9575	0.8233	1.7131	0.8446	0.9709	1.6938	2.4054	12.8855	0.4046	0.7338	2.1615
1251	azelate (nonanedioate)	Lipid	Fatty Acid, Dicarboxylate	18362	LC/MS Neg	2029	1276	187.098	123-99-9	2266	C08261	HMDB00784	3.9226	0.9644	0.404	4.5452	3.0652	0.9714	0.6467	1.0652	1.4476	2.5283	1.3152	9.246	0.5472	1.5303	0.6773
4483	azeloylcarnitine (C9-DC)	Xenobiotics	Chemical	52943	LC/MS Pos Early	100006630	3149	332.207					0.6352	0.8662	0.6629	0.2585	1.2006	0.4337	0.373	1.0721	0.7727	0.2585	0.519	0.2585	0.6086	0.6025	0.378
2265	behenoyl sphingomyelin (d18:1/22:0)*	Lipid	Sphingolipid Metabolism	48492	LC/MS Pos Late	100006294	3083	787.669				HMDB12103	0.5437	1.4979	2.0198	0.1961	5.1116	1.0384	0.9742	1.7806	4.7667	0.1961	0.9825	0.1961	0.5095	1.7852	2.9991
3473	benzoate	Xenobiotics	Benzoate Metabolism	15778	LC/MS Neg	100000008	1750	121.029	65-85-0	243	C00180	HMDB01870	10.9028	0.6105	0.0512	1.4762	2.5228	0.2131	3.8088	0.0562	0.3746	0.915	1.4864	6.0018	0.1584	0.8498	3.0889
4484	benzoylcarnitine*	Xenobiotics	Chemical	43265	LC/MS Pos Early	100004555	3041	266.139	105450-08-6				0.3977	1.0822	1.0837	0.3175	1	0.7825	1.054	0.9358	2.1098	0.3175	0.7964	0.3175	0.6762	0.6842	2.1922
51	beta-citrylglutamate	Amino Acid	Glutamate Metabolism	54923	LC/MS Neg	100003271	530	320.062	73590-26-8	72715786	C20775		1.1527	1.1285	0.7003	0.2672	1.5803	0.6374	3.3608	0.4327	1.2604	0.2672	0.7367	0.2672	1	1.0022	1.4899
3713	beta-guanidinopropanoate	Xenobiotics	Food Component/Plant	35101	LC/MS Pos Early	100001411	2145	132.077	353-09-3	67701	C03065	HMDB13222	2.6927	1.0503	0.209	0.209	1.2652	1	0.833	0.209	0.9634	0.209	0.209	0.209	7.3307	1.0273	0.7312
260	beta-hydroxyisovalerate	Amino Acid	Leucine, Isoleucine and Valine Metabolism	12129	LC/MS Neg	1442	1027	117.056	625-08-1	69362		HMDB00754	1.5397	0.784	0.9977	0.2586	1.3493	1.1759	0.6744	2.8835	1.3146	0.2586	1.1464	0.2586	1.6482	0.2586	1.0059
261	beta-hydroxyisovaleroylcarnitine	Amino Acid	Leucine, Isoleucine and Valine Metabolism	35433	LC/MS Pos Early	100001594	2584	262.165	99159-87-2				0.986	2.3967	0.5713	3.6585	1.8736	1.9682	2.4305	1.7345	0.7863	3.4374	1.1151	8.9239	1.6922	1.892	0.7756
262	beta-hydroxyisovalerylglycine	Amino Acid	Leucine, Isoleucine and Valine Metabolism	54908	LC/MS Polar	100010864	1404	174.077					0.561	0.6221	1.2362	0.2353	1.2711	1.4493	0.8865	1.9515	0.2353	0.2353	0.6132	0.2353	0.8072	0.8766	0.5122
6	betaine	Amino Acid	Glycine, Serine and Threonine Metabolism	3141	LC/MS Pos Early	799	1064	118.086	107-43-7	247	C00719	HMDB00043	9.6245	1.4797	0.7879	0.3489	0.9759	0.5566	1.2176	0.9645	1.3087	0.3127	1.3138	0.9849	0.6661	0.7756	1.3831
3687	betonicine	Xenobiotics	Food Component/Plant	38100	LC/MS Pos Early	100002153	1012	160.097	515-25-3	164642	C08269	HMDB29412	0.1708	0.1708	0.5665	0.1708	0.1708	0.1708	0.1708	0.1708	0.1708	0.1708	0.1708	0.1708	0.1708	0.1708	0.1708
3413	biopterin	Cofactors and Vitamins	Tetrahydrobiopterin Metabolism	12358	LC/MS Neg	1548	1398	236.079	22150-76-1	445040	C06313	HMDB00468	0.6837	1.3619	1.2591	0.5562	2.0927	0.6573	1.011	1.9874	0.5562	0.5562	1.2329	0.5562	1.1472	1.4026	1.9879
3408	biotin	Cofactors and Vitamins	Biotin Metabolism	568	LC/MS Pos Early	251	2253	245.095	58-85-5	171548	C00120	HMDB00030	1.8225	1.1544	0.459	0.2592	2.0699	1	1.6034	0.7925	0.6532	0.2592	2.8935	0.2592	1.1704	0.8689	1.0748
1309	butyrylglycine	Lipid	Fatty Acid Metabolism (also BCAA Metabolism)	31850	LC/MS Neg	100001151	1470	144.067	20208-73-5	88412		HMDB00808	0.6042	1.1785	2.3272	0.1818	0.8398	1.0803	1.2028	5.561	1.4006	0.1818	1.1142	0.1818	1.2046	0.4858	1
105	cadaverine	Amino Acid	Lysine Metabolism	15308	LC/MS Pos Early	100000110	3036	103.123	462-94-2;1476-39-7	273	C01672	HMDB02322	13.706	1.5507	0.1992	0.0365	2.4294	0.0365	3.0244	1	0.9901	0.0365	2.3248	0.0365	0.2594	0.4882	4.9361
1096	caproate (6:0)	Lipid	Medium Chain Fatty Acid	32489	LC/MS Neg	926	2713.7	115.076	142-62-1	8892	C01585	HMDB00535	15.6567	0.2095	0.1191	11.7765	2.5773	0.9629	1.2473	0.1191	0.3337	7.8449	1.6683	44.3433	0.2637	0.6064	2.2195
53	carboxyethyl-GABA	Amino Acid	Glutamate Metabolism	40007	LC/MS Pos Early	100003260	2085	176.092	4386-03-02	2572		HMDB02201	2.146	0.8373	0.3369	0.9956	4.5078	0.6127	0.9165	0.5603	0.6293	0.6838	1.2913	0.3369	0.6386	1.3502	0.4834
1379	carnitine	Lipid	Carnitine Metabolism	15500	LC/MS Pos Early	100000007	1978	162.112	461-05-2	10917	C00318	HMDB00062	0.6482	16.7964	0.1126	0.135	0.8543	2.4507	0.8619	1.7847	0.8606	0.1128	0.5864	0.7141	8.5694	1.5813	0.3565
74	carnosine	Amino Acid	Histidine Metabolism	1768	LC/MS Pos Early	249	2942	227.114	305-84-0	439224	C00386	HMDB00033	0.5216	1.1427	0.3529	0.1976	2.9492	0.987	1.4743	0.4852	3.0614	0.1976	0.9754	0.1976	0.9308	1.5482	1.2887
186	catechol glucuronide	Amino Acid	Tyrosine Metabolism	53243	LC/MS Neg	100009326	1742	285.062		75124209			0.2695	0.4249	0.0758	0.0719	0.0719	0.1006	1.43	0.3031	0.1478	0.0719	1.2662	0.0719	0.0719	0.3819	0.6457
3491	catechol sulfate	Xenobiotics	Benzoate Metabolism	35320	LC/MS Neg	100001605	1906	188.986	4918-96-1	3083879		HMDB59724	0.7054	0.1923	0.1678	0.1673	0.7959	0.2097	1.0951	0.523	0.4489	0.1673	0.4612	0.1673	0.1843	0.3171	1
202	C-glycosyltryptophan	Amino Acid	Tryptophan Metabolism	48782	LC/MS Pos Early	100006379	2700	367.15	180509-18-6	10981970			0.9813	1.4438	1.0415	0.5752	2.4527	0.8202	1.1777	0.9566	1.2682	0.5752	1.3491	0.5752	0.8828	1.1542	1
1569	chiro-inositol	Lipid	Inositol Metabolism	37112	LC/MS Polar	100001859	3191.2	225.062	643-12-9		C19891	HMDB34220	0.8209	0.3547	0.4685	0.3547	1.6131	0.3547	0.3547	0.7437	1.0699	0.3547	0.3547	0.3547	0.3547	0.7984	1.1842
2577	cholate	Lipid	Primary Bile Acid Metabolism	22842	LC/MS Neg	136	5165	407.28	81-25-4	221493	C00695	HMDB00619	0.1074	0.1074	0.1074	0.1074	0.8137	0.1074	0.1074	0.2732	0.1074	0.1074	0.1074	0.1074	0.1074	0.1074	2.4161
2393	cholesterol	Lipid	Sterol	63	LC/MS Pos Late	266	2707	369.352	57-88-5	11025495	C00187	HMDB00067	7.1865	0.5179	0.6787	0.1276	3.5672	0.6024	0.9743	1.0257	1.749	0.1276	1.2353	10.0988	0.2474	1.3971	1.9639
1596	choline	Lipid	Phospholipid Metabolism	15506	LC/MS Pos Early	1256	1961	104.107	67-48-1	305	C00114	HMDB00097	4.1559	1.5543	0.7902	0.2802	0.7753	0.7427	3.2092	1.1599	1.2516	0.1531	2.8842	0.3903	0.5974	0.9778	1.7458
3734	cinnamoylglycine	Xenobiotics	Food Component/Plant	38637	LC/MS Neg	100002253	3127	204.067	16534-24-0	709625		HMDB11621	0.0843	0.7848	1.3577	0.0103	2.2523	0.8221	0.991	1.1	0.7282	0.0153	0.6603	0.0103	0.6848	0.9584	0.8522
70	cis-urocanate	Amino Acid	Histidine Metabolism	40410	LC/MS Neg	100003425	1200	137.036	7699-35-6	1549103		HMDB34174	5.5021	1.733	0.4725	13.4212	1.9329	0.6659	1.2008	0.489	0.9555	1.0391	0.9869	17.0744	0.4067	0.6819	1.4861
1075	citraconate/glutaconate	Energy	TCA Cycle	47076	LC/MS Polar	100006438	2600	129.019					1.166	1.4534	0.5406	34.0157	1.5002	0.7772	0.8355	1.0064	1.2207	25.9063	1.1896	80.212	0.69	0.5979	0.5188
58	citramalate	Amino Acid	Glutamate Metabolism	22158	LC/MS Pos Early	100000998	1224	166.071	6236-10-08	1081	C00815	HMDB00426	1.3882	1.157	0.1695	2.1562	3.3355	1.0284	1.1992	0.6914	1.3868	1.1226	1.303	4.5654	1.0073	0.9927	0.8553
1055	citrate	Energy	TCA Cycle	1564	LC/MS Neg	1124	582	191.02	77-92-9	311	C00158	HMDB00094	1.7581	1.0004	0.6582	0.7017	1.6346	0.8563	0.9709	0.4281	0.6488	0.7033	0.9457	2.5113	0.6282	0.576	1.42
352	citrulline	Amino Acid	Urea cycle; Arginine and Proline Metabolism	2132	LC/MS Pos Early	391	1520	176.103	372-75-8	9750	C00327	HMDB00904	13.2265	0.8623	0.3786	16.0404	1.7235	0.3526	1.0352	0.4661	1.5316	1.6466	1.1959	18.1488	0.2823	0.7235	1.0244
2492	cortisol	Lipid	Corticosteroids	1712	LC/MS Neg	356	4710	361.202	50-23-7	5754	C00735	HMDB00063	0.9496	5.6371	1.9189	0.2211	2.2244	0.9468	1.204	1.6529	3.1054	0.2211	4.1553	0.2211	3.8256	0.9549	0.7665
2493	cortisol 21-glucuronide	Lipid	Corticosteroids	47400	LC/MS Neg	100005434	4246.5	537.234					0.5003	2.1355	2.1247	0.3399	3.5743	0.796	1.0204	0.9241	3.9481	0.3399	2.4438	0.3399	1.5201	1.8625	1.5571
2494	cortisone	Lipid	Corticosteroids	1769	LC/MS Neg	273	4575	359.186	53-06-5	222786	C00762	HMDB02802	1	3.863	0.9213	0.2015	1.9136	0.8529	1.4268	1.3833	1.733	0.2015	2.3699	0.2015	1.3913	0.994	0.5106
2496	cortisone 21-sulfate	Lipid	Corticosteroids	37540	LC/MS Neg	100001995	4065	439.143	912-25-4	193322	C00762	HMDB02802	0.3505	0.3505	0.9306	0.3505	0.3505	0.9629	0.9112	0.949	1.1267	0.3505	0.3505	0.3505	1.8372	1.0492	24.0778
376	creatine	Amino Acid	Creatine Metabolism	27718	LC/MS Pos Early	1221	1947	132.077	57-00-1	586	C00300	HMDB00064	1.1688	1.3148	0.5021	0.0953	1.3169	0.7281	0.9376	0.9789	0.9124	0.2981	1.4379	0.524	3.6024	0.6885	0.9165
377	creatinine	Amino Acid	Creatine Metabolism	513	LC/MS Pos Early	275	2055	114.066	60-27-5	588	C00791	HMDB00562	1.3828	1.4463	0.6813	0.0491	2.0362	0.848	1.1965	0.7627	0.8461	0.2042	1.913	0.5085	0.6991	0.8666	0.8645
325	cysteine	Amino Acid	Methionine, Cysteine, SAM and Taurine Metabolism	1868	LC/MS Pos Early	800	1488	122.027	52-90-4;56-89-3	5862	C00097	HMDB00574	0.8882	1.6554	1.2866	0.3782	2.3985	1.1418	1.1698	0.7296	1.5177	0.3782	1.4961	0.3782	1.0797	1.0755	0.9322
330	cysteine s-sulfate	Amino Acid	Methionine, Cysteine, SAM and Taurine Metabolism	22176	LC/MS Polar	100000808	2273	199.969	1637-71-4	115015	C05824	HMDB00731	0.6858	0.2064	0.0653	0.0633	0.6254	1.0917	1.2494	0.0831	1.1397	0.0633	0.9157	0.0633	1.5263	0.8412	2.9084
406	cysteine-glutathione disulfide	Amino Acid	Glutathione Metabolism	35159	LC/MS Pos Early	100001437	2465	427.095	13081-14-6	4247235		HMDB00656	0.1192	0.6886	1.3981	0.1192	2.6128	1.0039	4.5305	0.1192	0.1192	0.1192	0.996	0.1192	1.0554	0.5308	0.3741
409	cysteinylglycine	Amino Acid	Glutathione Metabolism	35637	LC/MS Pos Early	278	2132	179.048	19246-18-5	439498	C01419	HMDB00078	2.4642	3.2028	1	0.0997	5.7081	1.0188	1.2623	0.5832	1.6751	0.0997	2.7425	0.0997	0.5914	0.6593	0.3918
331	cystine	Amino Acid	Methionine, Cysteine, SAM and Taurine Metabolism	56	LC/MS Polar	279	3424	239.017	56-89-3	67678	C00491	HMDB00192	0.2	2.9757	5.363	0.0637	3.5867	1.9332	4.1594	1.0899	4.3847	0.0637	0.6111	0.0637	5.5325	1.6376	0.5647
3317	cytidine	Nucleotide	Pyrimidine Metabolism, Cytidine containing	514	LC/MS Neg	827	1325	242.078	65-46-3	6175	C00475	HMDB00089	2.0776	0.3596	0.0369	0.0369	1.6092	0.5836	1.516	0.068	0.5893	0.0369	3.0473	0.0369	1	0.8642	1.3337
3316	cytidine 2',3'-cyclic monophosphate	Nucleotide	Pyrimidine Metabolism, Cytidine containing	37465	LC/MS Neg	73	937	304.034	15718-51-1	417654	C02354	HMDB11691	1	1.9399	1.5034	0.1365	9.4972	0.9835	1.7915	0.9389	8.0022	0.1365	0.1365	0.1365	0.9881	1.9027	1.4085
3318	cytosine	Nucleotide	Pyrimidine Metabolism, Cytidine containing	573	LC/MS Pos Early	881	2060	112.051	71-30-7	597	C00380	HMDB00630	1.5009	0.7743	0.203	47.3998	1.8015	0.2001	0.2668	1.1237	0.3106	0.2001	2.0166	0.2001	1.0741	1.1817	0.4276
3751	daidzein	Xenobiotics	Food Component/Plant	32453	LC/MS Neg	100001219	3566	253.051	486-66-8	5281708	C10208	HMDB03312	0.7893	0.2538	0.2538	0.2538	0.2538	0.2538	0.2538	0.2538	0.2538	0.2538	0.2538	0.2538	0.2538	0.2538	0.2538
3932	daidzein sulfate (2)	Xenobiotics	Food Component/Plant	48728	LC/MS Neg	100006363	3330	333.008					0.4928	0.4928	0.9074	0.4928	0.4928	0.4928	0.4928	0.4928	0.4928	0.4928	0.4928	0.4928	0.4928	0.4928	0.4928
1336	decanoylcarnitine (C10)	Lipid	Fatty Acid Metabolism(Acyl Carnitine)	33941	LC/MS Pos Late	100001251	1130	316.248	1492-27-9	10245190		HMDB00651	0.2822	15.8428	3.6003	0.0935	1.8494	3.8087	0.8812	14.303	1.5187	0.0935	0.5609	0.0935	2.9088	1.6076	0.3491
2512	dehydroepiandrosterone glucuronide	Lipid	Androgenic Steroids	47109	LC/MS Neg	100005405	4510	463.234					1.3072	2.135	0.2371	0.0449	2.7717	0.3104	0.2642	1.2098	4.5584	0.0449	0.5871	0.0449	4.2328	3.1998	1.0306
2506	dehydroisoandrosterone sulfate (DHEA-S)	Lipid	Androgenic Steroids	32425	LC/MS Neg	100000792	4745	367.158	651-48-9	12594	C04555	HMDB01032	2.644	1.3456	0.07	0.0108	1.653	0.5789	0.0108	7.3858	1.8721	0.0108	0.813	0.0108	0.8443	3.3839	0.0207
1378	deoxycarnitine	Lipid	Carnitine Metabolism	36747	LC/MS Pos Early	100001662	2052	146.118	6249-56-5	134	C01181	HMDB01161	11.7128	15.6191	0.1246	3.099	0.844	1.1502	0.9412	1.3443	0.848	0.6	1.1439	0.1246	3.2461	1.1145	0.7134
2594	deoxycholate	Lipid	Secondary Bile Acid Metabolism	1114	LC/MS Neg	302	5294	391.285	83-44-3	222528	C04483	HMDB00626	9.6684	0.2244	0.0302	4.1087	4.6766	0.5625	0.5839	0.2231	0.3321	0.0302	1.099	0.0302	0.4715	2.6174	1.9183
3414	dihydrobiopterin	Cofactors and Vitamins	Tetrahydrobiopterin Metabolism	35129	LC/MS Neg	100001506	1552.3	194.068	6779-87-9	1879	C00268	HMDB00038	0.4443	0.8813	2.5019	0.2972	1.9558	1.265	0.8368	2.3362	1.5294	0.2972	0.8208	0.2972	3.1253	2.4058	2.8429
3756	dihydroferulic acid	Xenobiotics	Food Component/Plant	40481	LC/MS Neg	100003432	1928	195.066	1135-23-5	14340			1.3817	0.7479	0.1814	11.8723	1.0709	0.4792	0.1456	0.1456	0.1456	0.1456	0.3207	0.1456	0.1456	0.1456	0.4906
3276	dihydroorotate	Nucleotide	Pyrimidine Metabolism, Orotate containing	601	LC/MS Polar	923	1910	157.025	155-54-4	648	C00337	HMDB03349	0.771	1.4805	0.4842	0.3734	2.337	1.1849	1.0738	0.7463	1.1372	0.3734	1.4028	0.3734	1.8468	0.925	1.005
356	assymetric dimethylarginine (ADMA)	Amino Acid	Urea cycle; Arginine and Proline Metabolism	15743	LC/MS Polar	100000040	4590	201.136	65005-57-4	123831	C03626	HMDB01539	0.7464	1.3838	2.5903	0.4419	0.7922	0.5759	1.4089	1.2636	1.4885	0.4419	0.7363	0.4419	1.6591	1.3641	1.5203
5	dimethylglycine	Amino Acid	Glycine, Serine and Threonine Metabolism	5086	LC/MS Pos Early	806	1104	104.071	1118-68-9	673	C01026	HMDB00092	5.5424	2.8115	0.2354	0.1092	0.1754	0.9424	1.7721	0.9834	1.4595	0.1092	0.4685	0.1092	1.1409	0.3693	0.7178
1232	dimethylmalonic acid	Lipid	Fatty Acid, Dicarboxylate	42978	LC/MS Polar	100004251	2702	131.035	595-46-0	11686		HMDB02001	0.8049	1.3228	1.37	0.4021	1.9369	1.065	0.5961	1.2286	0.9593	0.4021	0.527	0.4021	1.289	2.0071	2.4732
172	dopamine 3-O-sulfate	Amino Acid	Tyrosine Metabolism	48407	LC/MS Neg	100006361	1556.2	232.028		122136	C13690	HMDB06275	1	1.7475	0.5984	0.3531	3.2383	0.7487	1.7493	0.94	0.8537	0.3531	1.8633	0.3531	1.2107	0.7669	1.1771
171	dopamine 4-sulfate	Amino Acid	Tyrosine Metabolism	48406	LC/MS Neg	100006360	1511	232.028		123932	C13691	HMDB04148	1.0584	1.0418	0.5575	0.5254	1.9734	0.5254	1.4809	0.9332	0.6988	0.5254	2.2647	0.5254	0.8371	0.6544	1.0494
4457	ectoine	Xenobiotics	Chemical	35651	LC/MS Pos Early	100001635	1980	143.082	96702-03-3	126041	C06231		2.0865	0.2055	1.5153	22.4459	1.6978	0.3845	0.4819	0.2797	1.036	17.89	0.7426	58.9965	0.2055	0.5109	1.0999
3760	enterolactone	Xenobiotics	Food Component/Plant	39626	LC/MS Neg	100003070	4515	297.113	78473-71-9	10685477			1	0.0933	0.0933	0.0933	0.0933	0.0933	0.0933	0.0933	0.0933	0.0933	0.0933	0.0933	0.0933	0.0933	1.5882
2510	epiandrosterone glucuronide	Lipid	Androgenic Steroids	47111	LC/MS Neg	100005400	4642	465.249	4271-00-5	10298641			2.1025	2.0276	0.8494	0.1673	2.1586	0.4494	0.1673	2.0743	4.2607	0.1673	1.2445	0.1673	2.4246	4.4336	1.8852
2509	epiandrosterone sulfate	Lipid	Androgenic Steroids	33973	LC/MS Neg	100001287	4855	369.174	22229-22-7	9929317			2.3248	0.9528	0.0389	0.0389	2.6569	0.2624	0.0389	13.2125	1.7906	0.0389	0.5497	0.0389	1.1952	2.2287	0.0389
3763	equol glucuronide	Xenobiotics	Food Component/Plant	41948	LC/MS Neg	100003895	3215	417.119					0.007	0.007	2.9915	0.007	0.007	0.007	0.007	0.007	0.007	0.007	0.007	0.007	0.007	0.007	0.0156
3764	equol sulfate	Xenobiotics	Food Component/Plant	40478	LC/MS Neg	100003429	3630	321.044					0.0904	0.0904	1	0.0904	0.0904	0.0904	0.0904	0.0904	0.0904	0.0904	0.0904	0.0904	0.0904	0.0904	0.0904
3765	ergothioneine	Xenobiotics	Food Component/Plant	37459	LC/MS Pos Early	100002154	850	230.096	58511-63-0	3032311	C05570	HMDB03045	0.3018	0.3018	0.3018	0.3018	0.3018	0.3018	0.3018	0.7674	0.3018	0.3018	0.3018	0.3018	0.3018	0.3018	0.3018
1137	erucate (22:1n9)	Lipid	Long Chain Fatty Acid	1552	LC/MS Neg	1087	6355.6	337.311	112-86-7	5281116	C08316	HMDB02068	22	0.2535	0.0387	10.8358	2.7223	0.2753	0.9653	0.0804	0.2545	8.7608	1.8214	39.9758	0.185	1.8218	1.5216
3767	erythritol	Xenobiotics	Food Component/Plant	20699	LC/MS Polar	100000846	1491	167.056	149-32-6	222285	C00503	HMDB02994	0.7473	0.7822	1.6998	0.3835	1.4067	0.7948	1.0126	1.1813	1.159	0.3835	0.7263	0.3835	1.0143	1.5285	2.2427
1048	erythronate*	Carbohydrate	Aminosugar Metabolism	42420	LC/MS Polar	100001320	2186	135.03	88759-55-1	2781043		HMDB00613	1.4563	1.4028	0.9915	0.037	2.5418	0.9131	1.3676	0.8143	0.8838	0.0511	1.4639	0.037	0.9505	0.9849	1.0054
2562	estrone 3-sulfate	Lipid	Estrogenic Steroids	18474	LC/MS Neg	1230	4417.3	349.112	438-67-5	3001028	C02538	HMDB01425	0.6678	2.971	0.1363	0.1363	0.1363	1	0.1363	2.1002	0.1363	0.1363	0.1363	0.1363	0.3929	2.2365	0.1363
289	ethylmalonate	Amino Acid	Leucine, Isoleucine and Valine Metabolism	15765	LC/MS Polar	2054	2785	131.035	601-75-2	11756		HMDB00622	1.0238	1.3211	0.7414	0.4291	1.7079	0.9463	0.9882	1.1257	0.7339	0.4291	0.6923	0.4291	1.9192	1.2075	1.034
2520	etiocholanolone glucuronide	Lipid	Androgenic Steroids	47112	LC/MS Neg	100005403	4915	465.249	3602-09-03	270605		HMDB04484	4.1412	4.3685	0.074	0.0437	2.134	0.0868	0.0437	2.7043	4.6594	0.0437	1.0238	0.0437	4.8709	6.1342	0.2501
3934	eugenol sulfate	Xenobiotics	Food Component/Plant	48715	LC/MS Neg	100006171	3782	243.033	95480-60-7	180632			0.0338	0.0338	0.061	0.0338	0.0338	0.0338	0.0338	0.0338	0.0338	0.0338	0.0338	0.0338	0.0338	0.0338	0.9823
3769	ferulate	Xenobiotics	Food Component/Plant	35630	LC/MS Neg	100001542	1755	193.051	537-98-4	445858	C01494	HMDB00954	0.2272	0.2272	0.2272	0.2272	0.2272	0.2272	0.2272	0.2272	0.2272	0.2272	0.2272	0.2272	0.2272	0.2272	0.2272
3770	ferulic acid 4-sulfate	Xenobiotics	Food Component/Plant	47114	LC/MS Neg	100005389	1200	273.007	86321-29-1	6305574		HMDB29200	8.5045	0.1918	0.1918	0.1918	1.0674	0.1918	0.1918	0.1918	0.1918	0.1918	0.1918	0.1918	0.1918	0.1918	2.6696
3771	ferulylglycine (1)	Xenobiotics	Food Component/Plant	54936	LC/MS Neg	100010912	2239	250.072					0.222	1.3782	0.222	0.222	0.222	0.222	0.222	0.222	0.222	0.222	0.222	0.222	0.222	0.222	0.222
3772	ferulylglycine (2)	Xenobiotics	Food Component/Plant	54937	LC/MS Neg	100010913	2172	250.072					0.6398	0.8517	0.6398	0.6398	0.6398	0.6398	0.6398	0.6398	0.6398	0.6398	0.6398	0.6398	0.6398	0.6398	0.6398
72	formiminoglutamate	Amino Acid	Histidine Metabolism	43493	LC/MS Pos Early	100002500	1880	175.071	816-90-0	439233	C00439	HMDB00854	3.4701	3.0768	0.6517	0.1485	1.0908	0.9863	1.7033	1.4846	1.8989	0.0938	3.0348	0.0938	1.0527	1.1991	0.6875
3774	fucitol	Xenobiotics	Food Component/Plant	38313	LC/MS Neg	100002455	816.1	165.077	13074-06-1	3429			1.0007	1.1488	1	0.4181	1.3717	0.7645	0.9286	1.2987	0.7371	0.4181	0.7701	0.4181	0.7363	0.7654	1.2565
920	fucose	Carbohydrate	Pentose Metabolism	15587	LC/MS Pos Early	918	750	164.092	2438-80-4	19466	C01018	HMDB00174	2.829	1.1003	0.2601	0.2601	1.9588	0.8624	1.4592	0.4411	0.5278	0.2601	2.0281	0.2601	0.6687	1	0.8977
1065	fumarate	Energy	TCA Cycle	1643	LC/MS Polar	330	3084	115.004	100-17-8	444972	C00122	HMDB00134	2.8698	0.8807	3.4078	0.6182	1.8184	0.5299	1.2778	0.5908	3.3061	0.3158	0.8159	0.3158	1.5936	0.3485	1.8935
3968	furaneol sulfate	Xenobiotics	Food Component/Plant	54795	LC/MS Neg	100009328	1900	206.997					0.5268	1.3256	3.0529	0.1304	2.8449	1.3151	0.6133	1.884	1.9817	0.1304	0.9008	0.1304	0.5327	1.0309	0.9691
989	galactitol (dulcitol)	Carbohydrate	Fructose, Mannose and Galactose Metabolism	1117	LC/MS Polar	1003	2360	181.072	608-66-2	11850	C01697	HMDB00107	1.276	2.3507	0.8844	0.324	1.6772	0.5145	1.1033	1.0556	0.6927	0.324	1.6103	0.324	0.5078	0.7656	0.8095
998	galactonate	Carbohydrate	Fructose, Mannose and Galactose Metabolism	27719	LC/MS Polar	100001026	3085	195.051	299-28-5	128869	C00880	HMDB00565	0.3273	1	2.8062	0.2057	2.911	1.1333	0.9799	2.0655	2.6126	0.2057	0.4072	0.2057	1.6729	1.9407	0.9816
2074	galactosylglycerol*	Lipid	Glycolipid Metabolism	57345	LC/MS Polar	100003064	2518	299.098	16232-91-0	16048618	C05401	HMDB06790	0.6662	0.5172	1.1504	0.5172	1.8145	0.7263	0.8951	0.8292	1	0.5172	0.5172	0.5172	0.7585	2.2334	1.835
47	gamma-carboxyglutamate	Amino Acid	Glutamate Metabolism	38754	LC/MS Pos Early	100002679	903	192.05	56271-99-9	40772		HMDB41900	1.4629	1.9	1.2052	0.3524	2.5713	1.0686	1.6195	0.4144	1.5839	0.3524	1.3194	0.3524	0.9141	0.8284	0.8129
3400	gamma-CEHC	Cofactors and Vitamins	Tocopherol Metabolism	44876	LC/MS Neg	100002094	3843	263.129	178167-75-4	133098		HMDB01931	0.116	1.1726	0.4483	0.116	4.2791	0.3427	0.3056	0.8627	0.116	0.116	0.116	0.116	0.7327	0.116	0.116
3401	gamma-CEHC glucuronide*	Cofactors and Vitamins	Tocopherol Metabolism	42381	LC/MS Neg	100004243	2500	439.161					2.1316	1.8463	1.0993	0.0862	3.0468	1.2179	1.3646	1.0693	2.5472	0.0862	2.3105	0.0862	0.9307	2.9324	5.0532
432	gamma-glutamyl-epsilon-lysine	Peptide	Gamma-glutamyl Amino Acid	33934	LC/MS Pos Early	100001262	2717	276.155	17105-15-6	7015685		HMDB03869	10.0584	2.18	0.4573	0.0614	2.4753	0.9751	7.4079	4.9307	0.0614	0.0614	0.8226	0.0614	2.2103	0.0614	0.0614
426	gamma-glutamylglutamine	Peptide	Gamma-glutamyl Amino Acid	2730	LC/MS Pos Early	1140	1430	276.119	10148-81-9	150914	C05283	HMDB11738	3.8503	2.3893	0.0837	0.0716	0.0716	1.0026	8.5679	0.2152	3.6561	0.0716	1.107	0.0716	3.6297	0.3465	2.6324
427	gamma-glutamylglycine	Peptide	Gamma-glutamyl Amino Acid	33949	LC/MS Pos Early	100001294	1535	205.082	1948-29-4	165527		HMDB11667	12.3159	0.7301	0.2553	0.0971	0.0971	0.7469	2.1414	0.2966	5.0173	0.0971	1.3217	0.0971	0.8419	1.0974	3.1812
428	gamma-glutamylhistidine	Peptide	Gamma-glutamyl Amino Acid	18245	LC/MS Pos Early	1235	2740	285.119	37460-15-4	7017195			1.8299	1.3404	0.6268	0.136	1.5994	1.1551	1.2717	1.2791	1.7195	0.136	1.7107	0.136	0.4046	0.7225	0.2011
429	gamma-glutamylisoleucine*	Peptide	Gamma-glutamyl Amino Acid	34456	LC/MS Pos Early	100001485	2940	261.144		14253342		HMDB11170	1.0479	1.0946	1.561	0.2876	0.4913	0.5934	1.8989	1.775	1.2145	0.2876	0.7882	0.2876	0.9984	0.2876	0.6995
430	gamma-glutamylleucine	Peptide	Gamma-glutamyl Amino Acid	18369	LC/MS Pos Early	1268	2991	261.144	2566-39-4	151023		HMDB11171	13.417	0.7161	1	0.5079	0.5079	0.5079	1.8787	1.1624	5.9129	0.5079	0.8287	0.5079	0.8555	0.6498	2.1801
434	gamma-glutamylphenylalanine	Peptide	Gamma-glutamyl Amino Acid	33422	LC/MS Pos Early	100000491	2992	295.129	7432-24-8	111299		HMDB00594	10.4155	0.7077	1	0.5269	0.5269	0.5835	2.0946	1.7131	10.0153	0.5269	0.5269	0.5269	1.137	0.9918	3.4374
435	gamma-glutamylthreonine	Peptide	Gamma-glutamyl Amino Acid	33364	LC/MS Pos Early	100001314	1750	249.108	5652-48-2	76078708		HMDB29159	4.9313	0.6181	0.5032	0.2712	1.3121	2.0398	2.3061	2.4503	1.6477	0.2712	0.4223	0.2712	1.6634	0.6674	0.6718
438	gamma-glutamylvaline	Peptide	Gamma-glutamyl Amino Acid	43829	LC/MS Pos Early	100001126	2700	247.129	2746-34-1	7015683		HMDB11172	1.3906	1.4402	1.1774	0.2862	0.6955	0.6379	3.1127	2.0082	1.7201	0.2862	0.8693	0.2862	1.534	0.2862	0.7078
3406	gamma-tocopherol/beta-tocopherol	Cofactors and Vitamins	Tocopherol Metabolism	52473	LC/MS Pos Late	100008998	2384	416.364					66.7437	0.3378	0.3378	0.3378	5.5722	0.3378	0.3378	0.4163	0.4443	0.3378	0.3378	0.3378	0.3378	0.3378	1.3556
166	gentisate	Amino Acid	Tyrosine Metabolism	18280	LC/MS Neg	100000447	1459.8	153.019	490-79-9	3469	C00628	HMDB00152	0.1828	0.1828	0.6391	0.1828	0.1828	0.1828	0.1828	0.3177	0.1828	0.1828	0.1828	0.1828	0.1828	0.1828	0.1828
3385	glucarate (saccharate)	Cofactors and Vitamins	Ascorbate and Aldarate Metabolism	1476	LC/MS Polar	1020	3850	209.03	5793-88-4	33037	C00818	HMDB00663	0.2277	4.8053	20.2434	0.0635	2.5014	2.2409	1.9154	2.1661	1.3486	0.0635	0.0635	0.0635	11.8577	1.9139	0.6841
3783	glucoheptose	Xenobiotics	Food Component/Plant	20705	LC/MS Polar	100000852	2573	209.067	62475-58-5	71306729			0.9974	1.2051	0.911	0.3514	3.8234	0.5959	1.3983	0.6068	1.1282	0.3514	1.5561	0.3514	0.7139	1.4926	1.6464
3691	gluconate	Xenobiotics	Food Component/Plant	587	LC/MS Polar	338	2922	195.051	527-07-1	10690	C00257	HMDB00625	0.5142	1.1151	1.6057	0.3424	1.8064	0.9546	1.0964	1.4499	1.4495	0.3424	0.4961	0.3424	1.6124	1.7922	1.4329
1024	glucosaminate	Carbohydrate	Aminosugar Metabolism	27681	LC/MS Pos Early	100001009	1091	196.082	3646-68-2	73563	C03752		1.054	1.1055	1.0645	0.4546	2.5753	0.757	1.4969	1.1908	0.7615	0.4546	0.4546	0.4546	0.6977	0.7006	0.8107
867	glucose	Carbohydrate	Glycolysis, Gluconeogenesis, and Pyruvate Metabolism	48152	LC/MS Polar	572	2342	225.062	50-99-7	79025	C00031	HMDB00122	19.4073	1.462	1.7114	0.2901	2.8731	0.8253	0.7602	1.3363	5.5091	0.2901	2.1642	1.4389	4.312	1.0702	1.4016
1025	glucuronate	Carbohydrate	Aminosugar Metabolism	15443	LC/MS Polar	100000257	3233.3	193.035	207300-70-7	444791	C00191	HMDB00127	0.9914	0.4583	0.6797	0.3916	1.8957	0.8849	1.0023	0.3916	0.6752	0.3916	1.1515	0.3916	0.9689	1.1547	0.8911
40	glutamate	Amino Acid	Glutamate Metabolism	57	LC/MS Pos Early	561	1500	148.06	56-86-0	611	C00025	HMDB00148	8.8722	1.4445	0.5097	1.2607	1.3653	0.9156	0.9992	1.0982	2.0327	0.0486	1.7295	0.5211	0.7658	0.8649	1.6383
41	glutamine	Amino Acid	Glutamate Metabolism	53	LC/MS Pos Early	563	1291	147.076	56-85-9	5961	C00064	HMDB00641	2.162	2.7445	0.7375	0.2515	0.4679	0.7172	3.3148	1.053	1.086	0.2515	1.1986	0.2515	2.3185	0.3965	1.2342
1234	glutarate (pentanedioate)	Lipid	Fatty Acid, Dicarboxylate	396	LC/MS Polar	339	2900	131.035	110-94-1	743	C00489	HMDB00661	3.2447	0.4485	2.805	0.619	0.8809	1.1973	0.728	2.5539	0.4953	0.281	0.702	0.281	6.5758	0.5864	1.2579
99	glutarylcarnitine (C5-DC)	Amino Acid	Lysine Metabolism	44664	LC/MS Pos Early	100001593	2393	276.144	102636-82-8	71464488		HMDB13130	1.5229	1.2864	0.5697	0.3732	4.9198	1.1006	1.889	0.6244	0.6904	0.3732	2.0829	0.3732	1.022	1.0974	1.1978
887	glycerate	Carbohydrate	Glycolysis, Gluconeogenesis, and Pyruvate Metabolism	1572	LC/MS Polar	1052	2070.4	105.019	600-19-1	752	C00258	HMDB00139	1.0177	0.2433	0.5029	0.6439	0.9807	1.3181	1.1204	0.9823	1.3704	0.5531	0.7362	0.8404	1.1528	1.0406	1.7097
2133	glycerol	Lipid	Glycerolipid Metabolism	15122	LC/MS Neg	1254	758	91.0401	56-81-5	753	C00116	HMDB00131	9.9161	1	0.7427	0.2141	2.2234	0.6687	0.9439	1.7784	7.3873	0.2141	2.0548	27.4705	0.5278	1.8919	1.2862
2134	glycerol 3-phosphate	Lipid	Glycerolipid Metabolism	43847	LC/MS Pos Early	100000258	580	173.021	29849-82-9	754	C00093	HMDB00126	8.5572	1.999	2.169	3.1301	12.1697	0.6721	0.5606	2.3088	7.3949	0.2388	2.774	0.2388	0.7214	1.084	1.6455
1604	glycerophosphoethanolamine	Lipid	Phospholipid Metabolism	37455	LC/MS Polar	100001620	3075	214.049	33049-08-0	123874	C01233	HMDB00114	1.0516	0.9221	2.2041	0.2485	0.4874	0.773	0.9016	1.0004	1.1753	0.2485	0.7611	0.2485	0.5797	0.8936	1
2139	glycerophosphoglycerol	Lipid	Glycerolipid Metabolism	48857	LC/MS Polar	100001619	2430	245.043		439964	C03274		2.7381	0.5708	2.0745	0.2838	0.926	0.7142	1.2324	0.9658	0.9561	0.2838	0.2838	0.2838	1	0.8107	1.4962
1606	glycerophosphoinositol*	Lipid	Phospholipid Metabolism	47155	LC/MS Polar	100001621	3850	333.059	16824-65-0	167572			0.1725	0.1725	9.8729	0.1725	1.128	0.6379	1.2297	0.619	0.2858	0.1725	0.1725	0.1725	8.1801	1	1.7406
[truncated: 324 more rows]

## Sheet: Pathway Heat Map
	Wake Forest University - WAKE-01-16VW Mediterranean and Western diets; monkey urine
[truncated: 675 more rows]
